# Supplementary material for: Long non-coding RNA-derived peptides are immunogenic and drive a potent anti-tumour response
Source: Nat Commun. 2023 Feb 25;14:1078. doi: 10.1038/s41467-023-36826-0 (PMC9968330; doi:10.1038/s41467-023-36826-0)
Supplement: Supplementary file 4 — Supplementary data 1 [file 41467_2023_36826_MOESM4_ESM.xlsx]

## Sheet: WT T144_vs_WTDMSO
target_id	lFC	pval	qval	test_stat	rss	degrees_free	mean_obs	var_obs	tech_var	sigma_sq	smooth_sigma_sq	final_sigma_sq	E2F1
ENST00000562298.1_1|ENSG00000261373.1_6|OTTHUMG00000173220.1_6|OTTHUMT00000422514.1_1|VPS9D1-AS1-201|VPS9D1-AS1|931|	-11.9683	0.000171853	0.0172035	14.1163	28.5571	1	1.47254	5.71141	0.518605	5.19281	0.689765	5.19281	0
ENST00000662970.1_1|ENSG00000247828.8_7|OTTHUMG00000162704.21_7|OTTHUMT00000505547.1_1|TMEM161B-AS1-236|TMEM161B-AS1|711|	-11.9541	4.09556e-05	0.00962457	16.8266	28.4801	1	1.47244	5.69603	0.0742638	5.62176	0.689882	5.62176	1
ENST00000639185.1_1|ENSG00000225470.8_5|OTTHUMG00000021840.77_5|OTTHUMT00000492669.1_1|JPX-212|JPX|9658|	-11.7166	0.000284516	0.0219469	13.1697	26.7242	1	1.41608	5.34483	0.637701	4.70713	0.762143	4.70713	1
ENST00000554058.1_1|ENSG00000258301.3_6|OTTHUMG00000171623.2_6|OTTHUMT00000414492.1_1|VASH1-AS1-201|VASH1-AS1|871|	-11.639	8.52509e-05	0.0128576	15.4381	25.936	1	1.38027	5.18719	0.114372	5.07282	0.811883	5.07282	0
ENST00000667323.1_1|ENSG00000248508.8_6|OTTHUMG00000172392.10_6|OTTHUMT00000506664.1_1|SRP14-AS1-207|SRP14-AS1|1058|	-11.634	0.000146554	0.0167818	14.416	25.7921	1	1.36985	5.15842	0.243933	4.91448	0.826964	4.91448	1
ENST00000436665.2_1|ENSG00000175772.11_5|OTTHUMG00000155034.4_5|OTTHUMT00000396318.1_1|LINC01106-201|LINC01106|2244|	-11.5427	0.000823593	0.0374883	11.1873	24.2737	1	1.27006	4.85474	0.595169	4.25957	0.985893	4.25957	0
ENST00000598518.6_2|ENSG00000268621.6_6|OTTHUMG00000182496.13_6|OTTHUMT00000521914.1_2|IGFL2-AS1-203|IGFL2-AS1|1472|	-11.4437	0.00134773	0.0498858	10.276	23.8039	1	1.258	4.76077	0.857109	3.90366	1.00702	3.90366	0
ENST00000669939.1_1|ENSG00000204054.14_7|OTTHUMG00000020783.66_7|OTTHUMT00000054581.3_1|LINC00963-262|LINC00963|1611|	-11.2654	0.00106373	0.0431128	10.7132	22.8752	1	1.2537	4.57504	0.784824	3.79021	1.01464	3.79021	1
ENST00000670506.1_1|ENSG00000225470.8_5|OTTHUMG00000021840.77_5|OTTHUMT00000511749.1_1|JPX-276|JPX|2112|	-5.65912	0.000400736	0.0256387	12.5288	25.7191	1	1.90798	5.14382	0.631626	4.5122	0.320827	4.5122	1
ENST00000661319.1_1|ENSG00000287356.1_1|OTTHUMG00000193849.2_1|OTTHUMT00000505327.2_1|AL590822.3-202|AL590822.3|5675|	-2.6829	0.000702258	0.03345	11.4833	5.86677	1	3.03872	1.17335	0.238071	0.935284	0.0703722	0.935284	0
ENST00000627179.2_2|ENSG00000281327.2_3|OTTHUMG00000189588.2_3|OTTHUMT00000480017.2_2|LINC01338-201|LINC01338|2587|	-2.26463	0.000346459	0.0234964	12.8009	3.52111	1	2.95531	0.704223	0.1033	0.600923	0.0761501	0.600923	0
ENST00000450461.1_1|ENSG00000235079.1_6|OTTHUMG00000009659.1_6|OTTHUMT00000026634.1_1|ZRANB2-AS1-202|ZRANB2-AS1|553|	-2.09544	0.000428313	0.026231	12.4044	3.82033	1	4.52312	0.764065	0.113373	0.650692	0.0248465	0.650692	0
ENST00000428857.2_2|ENSG00000224043.8_6|OTTHUMG00000154855.3_6|OTTHUMT00000337381.2_2|CCNT2-AS1-203|CCNT2-AS1|3510|	-2.05021	0.00110892	0.0439438	10.6363	3.26916	1	2.72873	0.653832	0.0925069	0.561325	0.0928122	0.561325	1
ENST00000548687.5_1|ENSG00000258168.6_6|OTTHUMG00000169498.4_6|OTTHUMT00000404428.2_1|AC025569.1-202|AC025569.1|5903|	-2.04496	6.90542e-05	0.0115778	15.8366	3.36806	1	4.80614	0.673612	0.0214975	0.652114	0.0206171	0.652114	0
ENST00000566956.1_1|ENSG00000260442.5_6|OTTHUMG00000176592.1_6|OTTHUMT00000432689.1_1|ATP2A1-AS1-202|ATP2A1-AS1|530|	-1.98523	0.00019555	0.0182318	13.8734	2.90561	1	3.78297	0.581122	0.0684992	0.512622	0.0407141	0.512622	1
ENST00000498589.1_3|ENSG00000207751.3_5|OTTHUMG00000191660.1_5|OTTHUMT00000102312.3_3|AP000553.1-201|AP000553.1|1093|	-1.87973	0.000410838	0.0258519	12.4822	2.86806	1	3.21322	0.573612	0.0570098	0.516602	0.060715	0.516602	1
ENST00000670155.1_1|ENSG00000287778.1_1|OTTHUMG00000195191.1_1|OTTHUMT00000525193.1_1|AC006230.1-202|AC006230.1|1673|	-1.78057	0.00044255	0.0264614	12.3434	2.37662	1	3.58846	0.475324	0.0554553	0.419869	0.047091	0.419869	0
ENST00000626933.1_2|ENSG00000223901.2_6|OTTHUMG00000090629.2_6|OTTHUMT00000480308.1_2|AP001469.1-202|AP001469.1|695|	-1.70198	0.000173652	0.0172035	14.0967	2.26615	1	4.59268	0.45323	0.0579793	0.395251	0.0237112	0.395251	0
ENST00000659568.1_1|ENSG00000214049.8_6|OTTHUMG00000182287.49_6|OTTHUMT00000507574.1_1|UCA1-240|UCA1|1263|	-1.63043	0.00101612	0.0427177	10.798	2.34734	1	5.91196	0.469469	0.0373727	0.432096	0.010661	0.432096	0
ENST00000494022.1_2|ENSG00000284829.1_3|OTTHUMG00000031296.4_3|OTTHUMT00000357024.1_2|AL662884.2-201|AL662884.2|320|	-1.56423	6.52349e-06	0.00501013	20.3281	1.78996	1	4.89263	0.357992	0.00996126	0.348031	0.0195096	0.348031	0
ENST00000437713.6_2|ENSG00000235954.7_5|OTTHUMG00000150973.6_5|OTTHUMT00000320718.2_2|TTC28-AS1-214|TTC28-AS1|898|	-1.56398	0.000191813	0.0181798	13.9096	1.87577	1	4.25364	0.375155	0.0280227	0.347132	0.0298865	0.347132	1
ENST00000435813.6_1|ENSG00000231131.8_6|OTTHUMG00000193343.5_6|OTTHUMT00000048112.2_1|LNCAROD-202|LNCAROD|975|	-1.56037	2.67242e-06	0.00385782	22.0385	1.79786	1	5.54257	0.359573	0.0050797	0.354493	0.0131313	0.354493	0
ENST00000624025.1_1|ENSG00000279399.1_5|OTTHUMG00000185664.1_5|OTTHUMT00000470943.1_1|AL356095.2-201|AL356095.2|457|	-1.55503	0.000317113	0.0229282	12.9665	1.89484	1	3.63035	0.378968	0.0329132	0.346055	0.0455724	0.346055	0
ENST00000664231.1_1|ENSG00000233559.2_5|OTTHUMG00000155022.4_5|OTTHUMT00000512255.1_1|LINC00513-203|LINC00513|859|	-1.53641	0.000918161	0.0398198	10.9857	1.85202	1	3.80543	0.370404	0.0335677	0.336836	0.0400801	0.336836	0
ENST00000578500.1_1|ENSG00000253174.2_7|OTTHUMG00000164081.2_7|OTTHUMT00000447059.1_1|AC009630.2-202|AC009630.2|884|	-1.53106	7.96095e-06	0.00501013	19.9472	1.71079	1	4.78896	0.342157	0.0107855	0.331372	0.0208464	0.331372	0
ENST00000577061.2_1|ENSG00000263218.2_6|OTTHUMG00000177658.2_6|OTTHUMT00000438275.2_1|AC127496.6-202|AC127496.6|285|	-1.50174	0.0010188	0.0427177	10.7931	1.9991	1	3.70167	0.39982	0.0339202	0.3659	0.0431718	0.3659	0
ENST00000654724.1_1|ENSG00000259577.2_6|OTTHUMG00000172601.3_6|OTTHUMT00000419390.2_1|CERNA1-203|CERNA1|2554|	-1.44245	0.000728293	0.0339143	11.4156	1.69838	1	4.47163	0.339676	0.0641754	0.2755	0.0257319	0.2755	1
ENST00000464242.1_1|ENSG00000244300.3_6|OTTHUMG00000159693.2_6|OTTHUMT00000356937.1_1|GATA2-AS1-201|GATA2-AS1|1163|	-1.41767	0.000113437	0.0143285	14.8988	1.51442	1	4.22801	0.302885	0.0200777	0.282807	0.0303969	0.282807	1
ENST00000635107.1_1|ENSG00000282907.1_7|OTTHUMG00000191519.2_7|OTTHUMT00000333917.2_1|Z98883.1-202|Z98883.1|1289|	-1.37043	0.00126982	0.0480583	10.3859	1.73911	1	4.08184	0.347821	0.0316375	0.316184	0.0334086	0.316184	0
ENST00000593524.1_1|ENSG00000269318.1_6|OTTHUMG00000181917.1_6|OTTHUMT00000458301.1_1|AC007292.2-201|AC007292.2|1812|	-1.36681	5.21792e-05	0.0107429	16.3672	1.44475	1	4.63397	0.288951	0.013262	0.275689	0.0230688	0.275689	0
ENST00000504916.1_1|ENSG00000248112.1_6|OTTHUMG00000162767.1_6|OTTHUMT00000370357.1_1|AC108174.1-201|AC108174.1|745|	-1.35278	8.75186e-05	0.0130055	15.3885	1.44426	1	4.62795	0.288853	0.0128573	0.275996	0.0231611	0.275996	0
ENST00000446695.1_1|ENSG00000228109.1_6|OTTHUMG00000155519.1_6|OTTHUMT00000340469.1_1|MELTF-AS1-205|MELTF-AS1|204|	-1.34615	0.000859581	0.0382646	11.108	1.40004	1	3.48661	0.280008	0.0400713	0.239936	0.0506348	0.239936	1
ENST00000438436.3_2|ENSG00000234171.3_6|OTTHUMG00000151419.4_6|OTTHUMT00000526036.1_2|RNASEH1-AS1-202|RNASEH1-AS1|1115|	-1.34464	0.000585201	0.0306397	11.8225	1.54501	1	4.47138	0.309002	0.0259546	0.283047	0.0257364	0.283047	1
ENST00000531730.1_1|ENSG00000255050.1_7|OTTHUMG00000165158.1_7|OTTHUMT00000382260.1_1|AC067930.4-201|AC067930.4|1173|	-1.31277	1.41069e-07	0.0014255	27.7081	1.25394	1	6.93567	0.250788	0.00102096	0.249767	0.00666755	0.249767	0
ENST00000564224.1_1|ENSG00000261215.1_7|OTTHUMG00000170835.1_7|OTTHUMT00000410636.1_1|AL162231.4-201|AL162231.4|3264|	-1.31158	0.000108643	0.014151	14.9802	1.2309	1	4.07726	0.24618	0.0201587	0.226021	0.0335068	0.226021	0
ENST00000448718.5_1|ENSG00000234741.8_7|OTTHUMG00000037216.7_7|OTTHUMT00000090579.1_1|GAS5-218|GAS5|565|	-1.30891	3.66907e-05	0.00916185	17.0353	1.29164	1	6.24503	0.258328	0.00596977	0.252358	0.00897771	0.252358	1
ENST00000653475.1_1|ENSG00000256546.2_4|OTTHUMG00000168952.3_4|OTTHUMT00000506686.1_1|AC156455.1-206|AC156455.1|850|	-1.3085	3.51325e-05	0.00916185	17.1177	1.30268	1	5.01839	0.260536	0.0121959	0.24834	0.0180283	0.24834	1
ENST00000623765.1_1|ENSG00000279246.1_6|OTTHUMG00000168278.1_6|OTTHUMT00000399150.1_1|AP003108.3-201|AP003108.3|2234|	-1.29874	2.24966e-06	0.0037888	22.3691	1.23242	1	5.60083	0.246484	0.00441574	0.242068	0.0126924	0.242068	0
ENST00000651432.1_1|ENSG00000228315.12_7|OTTHUMG00000150709.2_7|OTTHUMT00000499890.1_1|GUSBP11-210|GUSBP11|5858|	-1.29077	0.000202699	0.018434	13.8059	1.19593	1	4.41234	0.239187	0.0355067	0.20368	0.0268026	0.20368	1
ENST00000377977.3_1|ENSG00000204929.13_7|OTTHUMG00000152768.9_7|OTTHUMT00000470883.1_1|AC007389.1-202|AC007389.1|1266|	-1.26949	0.000891523	0.0394289	11.0403	1.23596	1	3.99605	0.247192	0.0285588	0.218633	0.0353012	0.218633	1
ENST00000473970.3_2|ENSG00000269609.6_6|OTTHUMG00000182529.6_6|OTTHUMT00000462234.2_2|RPARP-AS1-201|RPARP-AS1|1312|	-1.25788	6.61391e-05	0.0114592	15.9182	1.14729	1	5.0207	0.229458	0.0236085	0.20585	0.0180024	0.20585	1
ENST00000458725.6_2|ENSG00000231607.12_7|OTTHUMG00000016927.14_7|OTTHUMT00000044961.4_2|DLEU2-207|DLEU2|1737|	-1.23665	0.000252018	0.0208571	13.3971	1.22559	1	5.35684	0.245119	0.00767917	0.23744	0.014666	0.23744	0
ENST00000584934.1_1|ENSG00000266680.1_6|OTTHUMG00000179475.1_6|OTTHUMT00000446589.1_1|AL135905.1-201|AL135905.1|1404|	-1.22302	0.00133798	0.0497749	10.2894	1.09773	1	3.45317	0.219547	0.0377906	0.181756	0.0517665	0.181756	1
ENST00000562866.1_1|ENSG00000261373.1_6|OTTHUMG00000173220.1_6|OTTHUMT00000422513.1_1|VPS9D1-AS1-202|VPS9D1-AS1|1753|	-1.20104	8.3511e-07	0.0037888	24.2751	1.05194	1	6.45023	0.210387	0.0023063	0.208081	0.00814591	0.208081	0
ENST00000552466.2_1|ENSG00000258077.2_7|OTTHUMG00000169765.4_7|OTTHUMT00000405838.2_1|AC078923.1-202|AC078923.1|712|	-1.15537	0.00063336	0.0320005	11.6753	0.969856	1	3.82178	0.193971	0.0261271	0.167844	0.0396297	0.167844	0
ENST00000488257.2_1|ENSG00000272762.5_7|OTTHUMG00000161549.2_7|OTTHUMT00000349675.2_1|AC115284.1-201|AC115284.1|547|	-1.15012	1.35133e-06	0.0037888	23.3487	0.960771	1	6.04423	0.192154	0.00260235	0.189552	0.00993816	0.189552	1
ENST00000666405.1_1|ENSG00000214353.8_7|OTTHUMG00000177027.3_7|OTTHUMT00000526695.1_1|VAC14-AS1-204|VAC14-AS1|2930|	-1.12708	0.000243222	0.0204813	13.4637	0.997298	1	4.2853	0.19946	0.0157491	0.18371	0.0292603	0.18371	0
ENST00000648024.1_1|ENSG00000285830.1_2|OTTHUMG00000192887.1_2|OTTHUMT00000499480.1_1|AL109628.2-201|AL109628.2|3154|	-1.10743	5.52883e-05	0.0107481	16.2576	0.953226	1	5.64393	0.190645	0.00439147	0.186254	0.0123805	0.186254	0
ENST00000624289.1_1|ENSG00000279344.1_5|OTTHUMG00000173214.1_5|OTTHUMT00000422487.1_1|AC007342.6-201|AC007342.6|2594|	-1.06457	0.000180178	0.0176703	14.0273	0.846134	1	4.46259	0.169227	0.0155629	0.153664	0.0258915	0.153664	1
ENST00000415244.1_1|ENSG00000228109.1_6|OTTHUMG00000155519.1_6|OTTHUMT00000340465.1_1|MELTF-AS1-202|MELTF-AS1|951|	-1.04844	0.000335052	0.0231898	12.8635	0.882524	1	4.51407	0.176505	0.0139511	0.162554	0.0249992	0.162554	1
ENST00000488671.1_1|ENSG00000273471.1_7|OTTHUMG00000186050.1_7|OTTHUMT00000472131.1_1|AC112229.4-201|AC112229.4|1528|	-1.02338	1.27095e-05	0.0055561	19.0536	0.78715	1	5.98957	0.15743	0.00281685	0.154613	0.0102277	0.154613	0
ENST00000666964.1_1|ENSG00000274766.2_6|OTTHUMG00000186657.4_6|OTTHUMT00000505525.1_1|BX072579.2-202|BX072579.2|1210|	-1.01881	0.00034629	0.0234964	12.8018	0.798855	1	4.345	0.159771	0.0130272	0.146744	0.0280886	0.146744	1
ENST00000624656.1_1|ENSG00000279833.1_6|OTTHUMG00000189207.1_6|OTTHUMT00000479038.1_1|AL031846.2-201|AL031846.2|3671|	-1.00982	0.000111368	0.0142453	14.9335	0.788832	1	4.88296	0.157766	0.00913843	0.148628	0.0196297	0.148628	0
ENST00000654969.1_1|ENSG00000182165.18_3|OTTHUMG00000130822.10_3|OTTHUMT00000523200.1_1|TP53TG1-209|TP53TG1|2982|	-0.996906	2.14348e-06	0.0037888	22.462	0.723027	1	6.29398	0.144605	0.00223141	0.142374	0.0087664	0.142374	0
ENST00000524045.6_1|ENSG00000251003.9_5|OTTHUMG00000164861.4_5|OTTHUMT00000380624.2_1|ZFPM2-AS1-207|ZFPM2-AS1|987|	-0.988232	0.00133981	0.0497749	10.2869	0.798518	1	4.28517	0.159704	0.016543	0.143161	0.0292629	0.143161	1
ENST00000614747.1_1|ENSG00000277879.1_6|OTTHUMG00000186530.1_6|OTTHUMT00000473295.1_1|AL391988.1-201|AL391988.1|1553|	-0.986434	0.000489316	0.0277998	12.1559	0.742875	1	4.25788	0.148575	0.0177319	0.130843	0.0298024	0.130843	0
ENST00000424487.1_1|ENSG00000203469.2_6|OTTHUMG00000001907.1_6|OTTHUMT00000005413.1_1|AL354956.1-201|AL354956.1|467|	-0.950216	0.000196662	0.0182318	13.8627	0.699629	1	4.75436	0.139926	0.0101645	0.129761	0.0213181	0.129761	0
ENST00000569974.1_2|ENSG00000260853.2_7|OTTHUMG00000176594.2_7|OTTHUMT00000432714.1_2|AC109460.2-202|AC109460.2|544|	-0.942123	0.000253877	0.0208571	13.3833	0.66991	1	4.53205	0.133982	0.0112477	0.122734	0.0246969	0.122734	0
ENST00000667979.1_1|ENSG00000175061.18_4|OTTHUMG00000058990.25_4|OTTHUMT00000514897.1_1|SNHG29-247|SNHG29|1056|	-0.938908	0.000152956	0.0169848	14.3355	0.680498	1	6.72435	0.1361	0.00905425	0.127045	0.00723558	0.127045	1
ENST00000527092.5_1|ENSG00000255517.6_6|OTTHUMG00000167095.2_6|OTTHUMT00000393083.1_1|AP002748.3-201|AP002748.3|828|	-0.918874	0.000724798	0.0339078	11.4246	0.629059	1	4.30302	0.125812	0.0173202	0.108491	0.0289117	0.108491	0
ENST00000461832.2_2|ENSG00000197989.14_6|OTTHUMG00000003654.4_6|OTTHUMT00000092197.2_2|SNHG12-202|SNHG12|1082|	-0.911019	2.26828e-05	0.0071628	17.9496	0.611638	1	6.14428	0.122328	0.00743636	0.114891	0.00944013	0.114891	1
ENST00000416769.2_3|ENSG00000218510.8_7|OTTHUMG00000193408.2_7|OTTHUMT00000007795.2_3|LINC00339-202|LINC00339|1077|	-0.886466	0.000606773	0.0311729	11.7551	0.646369	1	4.84677	0.129274	0.0162045	0.113069	0.0200873	0.113069	1
ENST00000422153.1_1|ENSG00000224645.1_6|OTTHUMG00000073673.1_6|OTTHUMT00000156137.1_1|AL391069.1-201|AL391069.1|358|	-0.884017	0.000271636	0.0215752	13.2565	0.594734	1	4.66828	0.118947	0.0108098	0.108137	0.0225519	0.108137	0
ENST00000444362.2_1|ENSG00000224870.7_7|OTTHUMG00000002908.6_7|OTTHUMT00000008126.2_1|MRPL20-AS1-202|MRPL20-AS1|1747|	-0.874365	0.000458512	0.0269376	12.2773	0.591937	1	5.55619	0.118387	0.0174776	0.10091	0.0130269	0.10091	1
ENST00000608025.2_1|ENSG00000273253.2_6|OTTHUMG00000186123.4_6|OTTHUMT00000472292.3_1|AL022328.4-201|AL022328.4|1001|	-0.866036	7.51154e-05	0.0116775	15.6774	0.580998	1	5.76178	0.1162	0.00339619	0.112803	0.0115794	0.112803	1
ENST00000651151.1_1|ENSG00000237188.5_8|OTTHUMG00000185879.6_8|OTTHUMT00000501779.4_1|AC242426.2-201|AC242426.2|2506|	-0.835799	0.000321727	0.0229282	12.9395	0.554551	1	5.5127	0.11091	0.00879555	0.102115	0.0133643	0.102115	1
ENST00000602819.6_2|ENSG00000269893.8_5|OTTHUMG00000183991.6_5|OTTHUMT00000467706.1_2|SNHG8-205|SNHG8|473|	-0.82327	0.000187918	0.0180848	13.9482	0.52402	1	6.16476	0.104804	0.00312884	0.101675	0.00934309	0.101675	1
ENST00000611259.1_1|ENSG00000276101.1_6|OTTHUMG00000186719.1_6|OTTHUMT00000473667.1_1|AC027601.4-201|AC027601.4|610|	-0.820267	0.000690862	0.03345	11.5137	0.540176	1	5.34045	0.108035	0.00530932	0.102726	0.0148109	0.102726	0
ENST00000648389.1_1|ENSG00000285676.1_2|OTTHUMG00000193067.1_2|OTTHUMT00000500058.1_1|AL158212.5-201|AL158212.5|1239|	-0.819508	0.000487746	0.0277998	12.1619	0.521942	1	4.79737	0.104388	0.00987974	0.0945087	0.0207338	0.0945087	0
ENST00000527021.2_1|ENSG00000269915.1_6|OTTHUMG00000183950.1_6|OTTHUMT00000467568.1_1|AP006621.4-201|AP006621.4|532|	-0.803082	0.00114592	0.0446908	10.5756	0.530456	1	4.6074	0.106091	0.0112882	0.0948029	0.0234796	0.0948029	0
ENST00000561241.1_1|ENSG00000259498.1_6|OTTHUMG00000172299.1_6|OTTHUMT00000417735.1_1|TPM1-AS-202|TPM1-AS|3354|	-0.796572	0.00124138	0.0473363	10.4277	0.510268	1	4.59479	0.102054	0.0168148	0.0852388	0.023678	0.0852388	1
ENST00000655120.1_1|ENSG00000287125.1_1|OTTHUMG00000195347.1_1|OTTHUMT00000526477.1_1|AC018695.9-201|AC018695.9|1995|	-0.793654	0.000169775	0.0172035	14.1391	0.491109	1	5.42004	0.0982218	0.00533181	0.09289	0.0141215	0.09289	0
ENST00000640226.1_2|ENSG00000284543.1_4|OTTHUMG00000191824.1_4|OTTHUMT00000490478.1_2|LINC01226-207|LINC01226|551|	-0.792667	0.000138619	0.0162877	14.5208	0.488103	1	5.69821	0.0976206	0.00786688	0.0897537	0.0120022	0.0897537	0
ENST00000559458.2_2|ENSG00000273333.2_7|OTTHUMG00000185990.2_7|OTTHUMT00000471935.2_2|AL662884.1-201|AL662884.1|662|	-0.781549	7.0392e-05	0.0115778	15.8003	0.448656	1	5.35362	0.0897312	0.00456044	0.0851707	0.0146944	0.0851707	1
ENST00000531602.1_2|ENSG00000255468.7_6|OTTHUMG00000166921.5_6|OTTHUMT00000391898.1_2|AP001107.9-202|AP001107.9|613|	-0.780543	0.000322001	0.0229282	12.9379	0.453701	1	4.872	0.0907402	0.00981221	0.0809279	0.0197669	0.0809279	1
ENST00000655514.1_1|ENSG00000249550.7_5|OTTHUMG00000169644.11_5|OTTHUMT00000405247.3_1|LINC01234-208|LINC01234|3402|	-0.769873	0.000263598	0.0211402	13.3128	0.437045	1	5.86207	0.0874089	0.0144754	0.0729335	0.010954	0.0729335	1
ENST00000532191.2_2|ENSG00000285338.1_3|OTTHUMG00000192502.1_3|OTTHUMT00000494792.1_2|AC091564.7-201|AC091564.7|1349|	-0.766692	6.40448e-06	0.00501013	20.3633	0.440345	1	7.46503	0.0880689	0.000637699	0.0874312	0.00565634	0.0874312	0
ENST00000580372.1_1|ENSG00000264019.1_6|OTTHUMG00000178296.1_6|OTTHUMT00000441411.1_1|AC018521.2-201|AC018521.2|396|	-0.766388	0.000655786	0.0324839	11.6106	0.477098	1	4.90796	0.0954197	0.00841001	0.0870097	0.0193212	0.0870097	0
ENST00000623894.1_1|ENSG00000278993.1_6|OTTHUMG00000169528.1_6|OTTHUMT00000404633.1_1|AC002350.1-201|AC002350.1|1828|	-0.766079	0.00117265	0.0451899	10.533	0.52359	1	5.53207	0.104718	0.00377217	0.100946	0.0132126	0.100946	1
ENST00000666013.1_1|ENSG00000246859.3_7|OTTHUMG00000162858.4_7|OTTHUMT00000527444.1_1|STARD4-AS1-204|STARD4-AS1|4215|	-0.761428	0.00113545	0.0446447	10.5925	0.493493	1	4.89322	0.0986987	0.0091473	0.0895514	0.0195024	0.0895514	1
ENST00000560967.1_1|ENSG00000259352.1_6|OTTHUMG00000171972.1_6|OTTHUMT00000416196.1_1|AC091117.1-201|AC091117.1|426|	-0.749265	8.13091e-06	0.00501013	19.9068	0.418654	1	6.85627	0.0837307	0.00111723	0.0826135	0.00686854	0.0826135	0
ENST00000589360.1_1|ENSG00000267436.1_6|OTTHUMG00000181924.1_6|OTTHUMT00000458321.1_1|AC005786.3-201|AC005786.3|565|	-0.748566	0.0005795	0.0304992	11.8407	0.470795	1	5.71238	0.094159	0.00317429	0.0909848	0.0119062	0.0909848	0
ENST00000620490.1_1|ENSG00000273891.1_6|OTTHUMG00000186565.1_6|OTTHUMT00000473358.1_1|AL731566.1-201|AL731566.1|1937|	-0.740579	0.000234951	0.0203703	13.5286	0.414104	1	5.12852	0.0828208	0.00738167	0.0754392	0.0168426	0.0754392	0
ENST00000644559.1_1|ENSG00000285190.1_2|OTTHUMG00000192559.1_2|OTTHUMT00000496172.1_1|AC018754.1-201|AC018754.1|2113|	-0.732089	1.79771e-05	0.00645312	18.3924	0.390412	1	5.97944	0.0780824	0.00256382	0.0755185	0.0102827	0.0755185	1
ENST00000591892.2_1|ENSG00000278206.1_7|OTTHUMG00000188641.1_7|OTTHUMT00000477798.1_1|AL031320.2-201|AL031320.2|2079|	-0.73029	1.95603e-05	0.00645312	18.2316	0.401656	1	6.44585	0.0803312	0.00189216	0.0784391	0.00816224	0.0784391	0
ENST00000450535.5_1|ENSG00000177410.13_6|OTTHUMG00000032698.11_6|OTTHUMT00000127852.1_1|ZFAS1-206|ZFAS1|1075|	-0.721408	0.000505267	0.0283651	12.0961	0.414697	1	5.68695	0.0829394	0.00976107	0.0731783	0.0120794	0.0731783	1
ENST00000596643.5_1|ENSG00000269439.6_7|OTTHUMG00000182861.3_7|OTTHUMT00000464017.1_1|AC010618.4-201|AC010618.4|775|	-0.718975	1.30122e-05	0.0055561	19.0087	0.375136	1	6.07102	0.0750272	0.002377	0.0726502	0.00980085	0.0726502	1
ENST00000600090.1_1|ENSG00000268292.1_7|OTTHUMG00000182465.1_7|OTTHUMT00000461468.1_1|AC006547.3-201|AC006547.3|583|	-0.71745	0.000931706	0.0402117	10.9586	0.444695	1	4.92087	0.0889389	0.00774192	0.081197	0.0191643	0.081197	0
ENST00000400902.4_1|ENSG00000255118.1_6|OTTHUMG00000167512.1_6|OTTHUMT00000394864.1_1|AP003306.2-201|AP003306.2|485|	-0.708377	0.000145239	0.0167818	14.4329	0.371678	1	5.34625	0.0743357	0.00531466	0.069021	0.0147595	0.069021	1
ENST00000618862.2_2|ENSG00000274874.2_7|OTTHUMG00000188242.2_7|OTTHUMT00000476744.2_2|AC068790.8-201|AC068790.8|692|	-0.703374	0.000169527	0.0172035	14.1419	0.372472	1	5.39801	0.0744944	0.00522608	0.0692683	0.0143087	0.0692683	1
ENST00000564980.1_1|ENSG00000238045.9_7|OTTHUMG00000132117.4_7|OTTHUMT00000435586.1_1|AC009133.1-205|AC009133.1|560|	-0.697345	0.000228907	0.020114	13.5775	0.38253	1	5.58644	0.0765059	0.00459263	0.0719133	0.012799	0.0719133	0
ENST00000583521.1_1|ENSG00000263585.1_6|OTTHUMG00000178437.1_6|OTTHUMT00000441969.1_1|AC145207.4-201|AC145207.4|450|	-0.685777	1.96106e-06	0.0037888	22.6328	0.343636	1	7.73223	0.0687272	0.000488565	0.0682387	0.00533001	0.0682387	0
ENST00000370292.3|ENSG00000184324.11|OTTHUMG00000022641.2|OTTHUMT00000058746.2|CSAG2-001|CSAG2|789|	-0.681749	9.94717e-05	0.0138332	15.1467	0.350467	1	5.51221	0.0700935	0.00277454	0.0673189	0.0133681	0.0673189	0
ENST00000415810.1|ENSG00000197463.8|OTTHUMG00000022644.2|OTTHUMT00000058750.2|CSAG3-001|CSAG3|789|	-0.681749	9.94717e-05	0.0138332	15.1467	0.350467	1	5.51221	0.0700935	0.00277454	0.0673189	0.0133681	0.0673189	0
ENST00000526045.1_1|ENSG00000255126.1_6|OTTHUMG00000167525.1_6|OTTHUMT00000394923.1_1|AP003064.1-201|AP003064.1|590|	-0.67921	0.000126164	0.0157394	14.6982	0.348852	1	5.57772	0.0697705	0.00376914	0.0660013	0.0128641	0.0660013	0
ENST00000601211.1_1|ENSG00000268047.1_6|OTTHUMG00000183258.1_6|OTTHUMT00000465823.1_1|AC018766.1-201|AC018766.1|484|	-0.669667	3.71733e-05	0.00916185	17.0105	0.338014	1	6.09982	0.0676027	0.00219061	0.0654121	0.00965651	0.0654121	0
ENST00000540866.2_1|ENSG00000256028.2_7|OTTHUMG00000168770.1_7|OTTHUMT00000400991.1_1|AC026362.1-201|AC026362.1|5618|	-0.669532	1.26942e-05	0.0055561	19.0559	0.337665	1	8.21173	0.067533	0.000280108	0.0672529	0.00499844	0.0672529	1
ENST00000650785.1_1|ENSG00000237188.5_8|OTTHUMG00000185879.6_8|OTTHUMT00000501780.1_1|AC242426.2-203|AC242426.2|2981|	-0.667877	4.37178e-05	0.00975178	16.7027	0.339318	1	7.21762	0.0678636	0.000823257	0.0670404	0.00606285	0.0670404	1
ENST00000557343.1_1|ENSG00000258745.1_6|OTTHUMG00000171000.1_6|OTTHUMT00000411199.1_1|AL358334.3-201|AL358334.3|535|	-0.649396	9.72083e-06	0.00533906	19.5655	0.311041	1	6.68397	0.0622082	0.00133857	0.0608696	0.00735667	0.0608696	0
ENST00000660020.1_1|ENSG00000175061.18_4|OTTHUMG00000058990.25_4|OTTHUMT00000517585.1_1|SNHG29-239|SNHG29|1129|	-0.647201	0.00047305	0.027631	12.219	0.346457	1	7.58997	0.0692914	0.00422187	0.0650695	0.00549006	0.0650695	1
ENST00000605886.1_1|ENSG00000272405.1_6|OTTHUMG00000185554.1_6|OTTHUMT00000470702.1_1|AL365181.3-201|AL365181.3|3222|	-0.644091	9.751e-05	0.0138332	15.1843	0.317059	1	5.95894	0.0634119	0.00296943	0.0604424	0.0103955	0.0604424	0
ENST00000625094.1_1|ENSG00000279035.1_5|OTTHUMG00000179347.1_5|OTTHUMT00000445864.1_1|AC022211.4-201|AC022211.4|2161|	-0.642377	4.43921e-05	0.00975178	16.6737	0.313222	1	6.86377	0.0626444	0.00117705	0.0614674	0.00684893	0.0614674	0
ENST00000582106.1_1|ENSG00000265688.2_7|OTTHUMG00000178435.1_7|OTTHUMT00000441951.1_1|MAFG-DT-201|MAFG-DT|1895|	-0.633758	0.000318498	0.0229282	12.9584	0.321313	1	5.46388	0.0642625	0.00424736	0.0600152	0.0137569	0.0600152	1
ENST00000585496.1_1|ENSG00000267062.1_6|OTTHUMG00000180480.1_6|OTTHUMT00000451506.1_1|AC018761.2-201|AC018761.2|296|	-0.629373	6.59091e-05	0.0114592	15.9248	0.307758	1	7.9005	0.0615517	0.000389254	0.0611624	0.00517847	0.0611624	1
ENST00000479606.5_2|ENSG00000285314.1_3|OTTHUMG00000192616.1_3|OTTHUMT00000497423.1_2|AC002470.2-201|AC002470.2|3442|	-0.623918	1.14707e-05	0.0055561	19.2494	0.28524	1	6.70191	0.057048	0.00139373	0.0556543	0.00730235	0.0556543	0
ENST00000442055.5_1|ENSG00000228172.5_6|OTTHUMG00000007376.2_6|OTTHUMT00000019317.1_1|AL020996.1-201|AL020996.1|435|	-0.623801	0.000202229	0.018434	13.8103	0.296407	1	5.55336	0.0592813	0.00433053	0.0549508	0.0130486	0.0549508	1
ENST00000529247.1_1|ENSG00000254741.1_8|OTTHUMG00000165145.1_8|OTTHUMT00000382171.1_1|AC067930.1-201|AC067930.1|431|	-0.616847	0.000333312	0.0231898	12.8732	0.289218	1	5.81442	0.0578435	0.00704582	0.0507977	0.0112449	0.0507977	0
ENST00000626781.2_2|ENSG00000280486.2_6|OTTHUMG00000186820.3_6|OTTHUMT00000480405.2_2|AC005329.3-201|AC005329.3|2711|	-0.610608	1.97968e-05	0.00645312	18.2087	0.281373	1	6.86707	0.0562746	0.00104317	0.0552315	0.00684034	0.0552315	0
ENST00000400768.2_1|ENSG00000215692.2_6|OTTHUMG00000151478.1_6|OTTHUMT00000322821.1_1|AC114730.1-201|AC114730.1|472|	-0.607083	0.00103982	0.0431128	10.7553	0.275126	1	4.87838	0.0550252	0.00744008	0.0475851	0.0196869	0.0475851	0
ENST00000453348.1_1|ENSG00000236081.1_5|OTTHUMG00000151496.1_5|OTTHUMT00000322894.1_1|ELFN1-AS1-202|ELFN1-AS1|637|	-0.604496	0.00114989	0.0446908	10.5692	0.318363	1	5.37948	0.0636725	0.00541004	0.0582625	0.0144683	0.0582625	0
ENST00000473572.2_1|ENSG00000248101.2_7|OTTHUMG00000181895.1_7|OTTHUMT00000458193.1_1|AC002116.1-201|AC002116.1|1130|	-0.598692	2.57906e-05	0.00766512	17.7053	0.262993	1	6.39759	0.0525986	0.00166536	0.0509332	0.00834608	0.0509332	1
ENST00000600974.1_1|ENSG00000267984.1_6|OTTHUMG00000182902.1_6|OTTHUMT00000464271.1_1|AC008750.4-201|AC008750.4|219|	-0.58158	5.05197e-05	0.0106354	16.4285	0.262122	1	7.02009	0.0524244	0.000874072	0.0515503	0.00646925	0.0515503	0
ENST00000550231.1_1|ENSG00000258210.1_7|OTTHUMG00000169522.1_7|OTTHUMT00000404601.1_1|AC144548.1-201|AC144548.1|946|	-0.577557	1.94296e-05	0.00645312	18.2444	0.24552	1	6.7453	0.0491041	0.00129109	0.047813	0.0071744	0.047813	0
ENST00000458001.2_1|ENSG00000233695.2_6|OTTHUMG00000017396.2_6|OTTHUMT00000045949.2_1|GAS6-AS1-201|GAS6-AS1|7169|	-0.576039	4.29771e-05	0.00975178	16.7352	0.251965	1	6.54814	0.050393	0.00154372	0.0488492	0.00779624	0.0488492	0
ENST00000430143.1_1|ENSG00000229044.1_6|OTTHUMG00000003794.1_6|OTTHUMT00000010670.1_1|AL451070.1-201|AL451070.1|439|	-0.567461	0.000515479	0.0284745	12.0588	0.251001	1	5.43304	0.0502002	0.00424727	0.0459529	0.0140123	0.0459529	0
ENST00000497086.5_2|ENSG00000271853.5_7|OTTHUMG00000185744.1_7|OTTHUMT00000471130.1_2|AL162258.1-201|AL162258.1|753|	-0.555759	7.7301e-05	0.0118353	15.6232	0.238904	1	7	0.0477807	0.000969009	0.0468117	0.00651505	0.0468117	1
ENST00000435463.2_1|ENSG00000229257.2_6|OTTHUMG00000020974.2_6|OTTHUMT00000055264.2_1|AL807752.2-201|AL807752.2|301|	-0.555479	0.000277563	0.0215752	13.216	0.230097	1	5.65103	0.0460194	0.00387887	0.0421406	0.01233	0.0421406	0
ENST00000575305.1_1|ENSG00000261659.2_6|OTTHUMG00000172952.2_6|OTTHUMT00000440562.1_1|Z92544.2-201|Z92544.2|3413|	-0.552295	0.00117614	0.0451899	10.5274	0.261168	1	5.42918	0.0522336	0.00486521	0.0473683	0.0140446	0.0473683	0
ENST00000582262.1_3|ENSG00000263798.2_7|OTTHUMG00000178681.2_7|OTTHUMT00000442908.1_3|AC018521.1-201|AC018521.1|575|	-0.55061	0.000317756	0.0229282	12.9627	0.233116	1	5.82904	0.0466233	0.00414267	0.0424806	0.0111546	0.0424806	0
ENST00000585691.1_1|ENSG00000267462.1_6|OTTHUMG00000179953.1_6|OTTHUMT00000449078.1_1|AC090377.1-201|AC090377.1|1762|	-0.547099	3.90306e-05	0.00939057	16.918	0.220322	1	6.46782	0.0440643	0.00153692	0.0425274	0.00808097	0.0425274	0
ENST00000323813.3_1|ENSG00000176912.4_7|OTTHUMG00000178257.3_7|OTTHUMT00000441199.2_1|TYMSOS-201|TYMSOS|844|	-0.54307	5.53096e-05	0.0107481	16.2568	0.221198	1	6.89848	0.0442396	0.00235225	0.0418873	0.00675987	0.0418873	1
ENST00000535922.1_1|ENSG00000255949.1_6|OTTHUMG00000168038.1_6|OTTHUMT00000397665.1_1|RPS6KB2-AS1-201|RPS6KB2-AS1|470|	-0.54052	0.000492786	0.027819	12.1428	0.234317	1	5.78521	0.0468635	0.00341079	0.0434527	0.0114288	0.0434527	0
ENST00000465466.1_1|ENSG00000240889.1_6|OTTHUMG00000157407.1_6|OTTHUMT00000348732.1_1|NDUFB2-AS1-201|NDUFB2-AS1|1648|	-0.536894	7.10366e-05	0.0115778	15.783	0.2254	1	7.15021	0.0450799	0.0007567	0.0443232	0.00619286	0.0443232	1
ENST00000657226.1_1|ENSG00000287242.1_1|OTTHUMG00000195161.1_1|OTTHUMT00000524881.1_1|AC073593.2-201|AC073593.2|2306|	-0.536609	0.00117259	0.0451899	10.533	0.254915	1	6.1476	0.050983	0.00233775	0.0486453	0.00942429	0.0486453	0
ENST00000649494.1_1|ENSG00000236671.9_6|OTTHUMG00000018251.4_6|OTTHUMT00000499693.1_1|PRKG1-AS1-204|PRKG1-AS1|2215|	-0.532311	7.95946e-06	0.00501013	19.9476	0.209124	1	7.92777	0.0418248	0.00035511	0.0414697	0.0051576	0.0414697	1
ENST00000566537.1_1|ENSG00000259952.1_6|OTTHUMG00000177140.1_6|OTTHUMT00000435555.1_1|AC009133.2-201|AC009133.2|547|	-0.531675	5.43626e-06	0.00501013	20.6771	0.206136	1	7.63916	0.0412272	0.000498716	0.0407285	0.00543129	0.0407285	0
ENST00000653276.1_1|ENSG00000233016.7_5|OTTHUMG00000020949.5_5|OTTHUMT00000514410.2_1|SNHG7-205|SNHG7|1123|	-0.531058	3.53935e-05	0.00916185	17.1037	0.214487	1	7.30432	0.0428974	0.00119109	0.0417063	0.00590811	0.0417063	1
ENST00000534988.1_1|ENSG00000256116.1_6|OTTHUMG00000167845.2_6|OTTHUMT00000397332.1_1|AP001453.1-201|AP001453.1|923|	-0.529508	0.000597569	0.031126	11.7835	0.224972	1	5.68272	0.0449944	0.00325503	0.0417393	0.0121085	0.0417393	0
ENST00000611513.1_1|ENSG00000274021.1_7|OTTHUMG00000169953.2_7|OTTHUMT00000406672.2_1|AC024909.1-201|AC024909.1|2257|	-0.521966	0.00010404	0.0138332	15.0619	0.214557	1	7.44822	0.0429113	0.000580513	0.0423308	0.00568063	0.0423308	0
ENST00000662528.1_1|ENSG00000287392.1_1|OTTHUMG00000193950.1_1|OTTHUMT00000507552.1_1|AC097520.2-201|AC097520.2|1170|	-0.521234	0.000172304	0.0172035	14.1113	0.21341	1	6.58825	0.042682	0.00145421	0.0412278	0.00766111	0.0412278	0
ENST00000527564.1_1|ENSG00000254531.1_6|OTTHUMG00000166283.1_6|OTTHUMT00000388906.1_1|AP001816.1-201|AP001816.1|790|	-0.519847	0.000419566	0.0258519	12.443	0.21409	1	6.06705	0.042818	0.00353262	0.0392854	0.00982104	0.0392854	1
ENST00000596839.1_1|ENSG00000269534.5_6|OTTHUMG00000183188.1_6|OTTHUMT00000465596.1_1|AC011466.3-202|AC011466.3|681|	-0.51837	0.000164783	0.0172035	14.1953	0.20086	1	5.98274	0.0401719	0.00267144	0.0375005	0.0102647	0.0375005	0
ENST00000512280.1_1|ENSG00000249602.1_7|OTTHUMG00000045374.2_7|OTTHUMT00000105378.2_1|AL589765.4-201|AL589765.4|382|	-0.516726	0.00133297	0.0497749	10.2963	0.239083	1	5.89315	0.0478167	0.00316764	0.044649	0.0107701	0.044649	0
ENST00000554430.1_1|ENSG00000258646.1_6|OTTHUMG00000171765.1_6|OTTHUMT00000415000.1_1|AL049780.1-201|AL049780.1|489|	-0.516121	0.000296587	0.0222001	13.0918	0.209761	1	5.97795	0.0419522	0.00310946	0.0388428	0.0102908	0.0388428	0
ENST00000623257.1_1|ENSG00000279605.1_7|OTTHUMG00000165144.1_7|OTTHUMT00000382170.1_1|AC067930.5-201|AC067930.5|4947|	-0.51477	7.85123e-06	0.00501013	19.9738	0.194146	1	9.2544	0.0388291	9.85512e-05	0.0387306	0.00527595	0.0387306	0
ENST00000575312.1_1|ENSG00000262049.1_7|OTTHUMG00000178170.1_7|OTTHUMT00000440811.1_1|AC139530.2-201|AC139530.2|1977|	-0.514546	1.62974e-05	0.00633404	18.5794	0.194927	1	7.23825	0.0389854	0.000783501	0.0382019	0.00602478	0.0382019	1
ENST00000552675.1_1|ENSG00000257270.1_6|OTTHUMG00000170425.1_6|OTTHUMT00000409073.1_1|AL928654.2-201|AL928654.2|445|	-0.511694	0.000405334	0.0257603	12.5074	0.209641	1	5.98821	0.0419281	0.00260435	0.0393238	0.010235	0.0393238	0
ENST00000565988.1_1|ENSG00000260669.2_7|OTTHUMG00000029324.4_7|OTTHUMT00000073143.3_1|AL096870.3-201|AL096870.3|2108|	-0.510366	7.37009e-05	0.0116775	15.7134	0.201217	1	6.82176	0.0402435	0.00104708	0.0391964	0.00696046	0.0391964	1
ENST00000443642.1_1|ENSG00000225855.7_5|OTTHUMG00000013912.3_5|OTTHUMT00000039074.1_1|RUSC1-AS1-201|RUSC1-AS1|679|	-0.503225	0.00027705	0.0215752	13.2195	0.203364	1	6.12248	0.0406728	0.00213082	0.038542	0.00954528	0.038542	1
ENST00000456356.2_1|ENSG00000231864.2_6|OTTHUMG00000020975.2_6|OTTHUMT00000055265.2_1|AL807752.3-201|AL807752.3|748|	-0.497898	5.31562e-05	0.0107429	16.3321	0.189772	1	7.28693	0.0379544	0.000752061	0.0372023	0.00593805	0.0372023	0
ENST00000608819.1_1|ENSG00000272941.1_6|OTTHUMG00000186343.1_6|OTTHUMT00000472974.1_1|AC083862.2-201|AC083862.2|1145|	-0.476257	0.000418287	0.0258519	12.4487	0.174041	1	5.84778	0.0348081	0.00271888	0.0320893	0.0110401	0.0320893	0
ENST00000592758.1_1|ENSG00000267469.1_6|OTTHUMG00000180706.2_6|OTTHUMT00000452679.2_1|AC005944.1-201|AC005944.1|564|	-0.466479	1.31961e-05	0.0055561	18.982	0.161128	1	8.07691	0.0322255	0.000279135	0.0319464	0.00506099	0.0319464	0
ENST00000593654.1_1|ENSG00000269352.1_6|OTTHUMG00000183259.1_6|OTTHUMT00000465824.1_1|PTOV1-AS2-201|PTOV1-AS2|596|	-0.463917	6.05996e-05	0.0111982	16.0838	0.159175	1	6.69003	0.031835	0.00128208	0.0305529	0.00733824	0.0305529	0
ENST00000558293.7_3|ENSG00000285467.1_3|OTTHUMG00000192522.1_3|OTTHUMT00000495229.1_3|AL136419.1-201|AL136419.1|1382|	-0.460373	0.000102187	0.0138332	15.0959	0.160605	1	6.63545	0.0321211	0.00138707	0.030734	0.00750787	0.030734	0
ENST00000372490.3_1|ENSG00000204055.4_7|OTTHUMG00000046130.3_7|OTTHUMT00000106416.1_1|AL158151.1-201|AL158151.1|2047|	-0.457606	0.000819861	0.0374873	11.1957	0.181396	1	7.27822	0.0362791	0.000766089	0.035513	0.00595324	0.035513	1
ENST00000503578.5_2|ENSG00000286600.1_1|OTTHUMG00000193772.1_1|OTTHUMT00000504606.1_2|AC119427.2-202|AC119427.2|582|	-0.453653	0.000533961	0.0288539	11.9932	0.169978	1	6.5741	0.0339956	0.00134779	0.0326478	0.00770824	0.0326478	0
ENST00000589120.1_1|ENSG00000267458.1_6|OTTHUMG00000180575.1_6|OTTHUMT00000451958.1_1|AC092069.1-201|AC092069.1|270|	-0.453599	1.76047e-05	0.00645312	18.4323	0.151007	1	7.53414	0.0302015	0.000592518	0.029609	0.00556131	0.029609	0
ENST00000599259.1_1|ENSG00000269352.1_6|OTTHUMG00000183259.1_6|OTTHUMT00000465826.1_1|PTOV1-AS2-202|PTOV1-AS2|516|	-0.448832	0.000348856	0.0235013	12.788	0.16575	1	6.5138	0.03315	0.00159974	0.0315503	0.00791562	0.0315503	0
ENST00000592882.1_1|ENSG00000267598.1_6|OTTHUMG00000180791.1_6|OTTHUMT00000453035.1_1|AC011446.2-202|AC011446.2|756|	-0.447308	0.000688692	0.03345	11.5195	0.170811	1	8.37917	0.0341621	0.000230382	0.0339317	0.00495246	0.0339317	0
ENST00000607245.1_1|ENSG00000272434.1_6|OTTHUMG00000185526.1_6|OTTHUMT00000470652.1_1|AC137630.3-201|AC137630.3|391|	-0.447053	3.17618e-05	0.00867439	17.3094	0.148137	1	7.19634	0.0296274	0.000717952	0.0289094	0.00610295	0.0289094	1
ENST00000427161.1_1|ENSG00000232035.1_6|OTTHUMG00000019550.1_6|OTTHUMT00000051723.1_1|AL135790.1-201|AL135790.1|157|	-0.438334	0.000630784	0.0320005	11.6829	0.159759	1	7.00581	0.0319519	0.000875819	0.031076	0.00650172	0.031076	0
ENST00000586483.1_1|ENSG00000267598.1_6|OTTHUMG00000180791.1_6|OTTHUMT00000453034.1_1|AC011446.2-201|AC011446.2|465|	-0.436943	0.000946519	0.0402134	10.9294	0.165513	1	8.22847	0.0331026	0.000261225	0.0328414	0.00499228	0.0328414	0
ENST00000505731.5_2|ENSG00000249673.7_6|OTTHUMG00000160136.4_6|OTTHUMT00000358162.1_2|NOP14-AS1-202|NOP14-AS1|1999|	-0.436463	0.000412296	0.0258519	12.4756	0.148242	1	6.29249	0.0296485	0.00219379	0.0274547	0.00877269	0.0274547	1
ENST00000500949.6_1|ENSG00000247556.6_4|OTTHUMG00000172547.4_4|OTTHUMT00000419058.1_1|OIP5-AS1-201|OIP5-AS1|8829|	-0.435364	0.000273423	0.0215752	13.2442	0.150537	1	6.9339	0.0301075	0.0010905	0.029017	0.00667188	0.029017	1
ENST00000569981.2_1|ENSG00000238045.9_7|OTTHUMG00000132117.4_7|OTTHUMT00000477845.1_1|AC009133.1-201|AC009133.1|2449|	-0.422595	3.09337e-05	0.00867439	17.3596	0.13429	1	8.05826	0.0268579	0.00032186	0.0265361	0.00507147	0.0265361	0
ENST00000543656.2_2|ENSG00000225855.7_5|OTTHUMG00000013912.3_5|OTTHUMT00000528815.1_2|RUSC1-AS1-204|RUSC1-AS1|1743|	-0.42143	0.000109231	0.014151	14.9701	0.138084	1	7.83321	0.0276168	0.000460072	0.0271567	0.00523431	0.0271567	1
ENST00000438266.1_1|ENSG00000227495.1_6|OTTHUMG00000132924.2_6|OTTHUMT00000256437.2_1|AC004771.1-201|AC004771.1|583|	-0.41616	0.000708612	0.0334604	11.4665	0.131004	1	5.87338	0.0262009	0.00275373	0.0234472	0.0108866	0.0234472	0
ENST00000552367.1_1|ENSG00000257453.1_6|OTTHUMG00000169784.1_6|OTTHUMT00000405848.1_1|AC011611.3-201|AC011611.3|569|	-0.414379	4.95343e-05	0.0106354	16.4659	0.130526	1	9.11892	0.0261053	0.000110324	0.025995	0.00516196	0.025995	0
ENST00000583787.1_1|ENSG00000264044.1_6|OTTHUMG00000179344.1_6|OTTHUMT00000445840.1_1|AC005726.2-201|AC005726.2|552|	-0.414181	0.000517099	0.0284745	12.053	0.134284	1	6.31556	0.0268569	0.00211096	0.0247459	0.00867587	0.0247459	0
ENST00000580385.1_1|ENSG00000265393.1_6|OTTHUMG00000179578.1_6|OTTHUMT00000447181.1_1|AC084125.4-201|AC084125.4|338|	-0.410936	0.000252658	0.0208571	13.3923	0.132947	1	6.70702	0.0265894	0.00127686	0.0253126	0.00728703	0.0253126	0
ENST00000416099.1_1|ENSG00000243960.1_7|OTTHUMG00000011749.1_7|OTTHUMT00000032470.1_1|AL390195.1-202|AL390195.1|723|	-0.409348	0.000489694	0.0277998	12.1545	0.127638	1	6.11444	0.0255276	0.00213991	0.0233877	0.0095845	0.0233877	0
ENST00000584675.1_1|ENSG00000227543.5_4|OTTHUMG00000132827.5_4|OTTHUMT00000445817.1_1|SPAG5-AS1-205|SPAG5-AS1|1689|	-0.405509	0.000169676	0.0172035	14.1402	0.126929	1	6.94642	0.0253858	0.00114243	0.0242434	0.00664142	0.0242434	1
ENST00000576912.1_1|ENSG00000261845.2_6|OTTHUMG00000177963.1_6|OTTHUMT00000439994.1_1|AC124283.1-201|AC124283.1|1190|	-0.405304	0.000935155	0.0402117	10.9517	0.137841	1	6.28324	0.0275683	0.00189545	0.0256728	0.00881203	0.0256728	0
ENST00000434942.2_2|ENSG00000242082.2_8|OTTHUMG00000150008.3_8|OTTHUMT00000499689.2_2|SLC5A4-AS1-201|SLC5A4-AS1|5058|	-0.395414	6.25189e-05	0.0112813	16.0248	0.117768	1	7.76063	0.0235536	0.000573432	0.0229802	0.00530163	0.0229802	0
ENST00000501448.5_1|ENSG00000248015.7_7|OTTHUMG00000168079.4_7|OTTHUMT00000449737.1_1|AC005329.1-201|AC005329.1|3571|	-0.39225	0.000134911	0.0161928	14.5719	0.113978	1	6.76504	0.0227955	0.00121542	0.0215801	0.0071178	0.0215801	0
ENST00000574826.1_1|ENSG00000262112.1_6|OTTHUMG00000178125.1_6|OTTHUMT00000440617.1_1|AC015912.1-201|AC015912.1|538|	-0.389861	0.000838721	0.0379134	11.1535	0.114652	1	6.02129	0.0229304	0.00265764	0.0202727	0.0100581	0.0202727	0
ENST00000528650.1_1|ENSG00000254452.1_7|OTTHUMG00000166908.1_7|OTTHUMT00000391827.1_1|AP001107.2-202|AP001107.2|480|	-0.387403	0.000449144	0.026612	12.3158	0.123427	1	6.93533	0.0246853	0.00121401	0.0234713	0.00666838	0.0234713	0
ENST00000531886.1_1|ENSG00000255114.1_6|OTTHUMG00000166353.1_6|OTTHUMT00000389350.1_1|AP003392.3-201|AP003392.3|667|	-0.383622	0.000135528	0.0161928	14.5633	0.108694	1	6.86223	0.0217389	0.00114471	0.0205941	0.00685294	0.0205941	0
ENST00000419296.1_1|ENSG00000204588.5_5|OTTHUMG00000154954.2_5|OTTHUMT00000337869.1_1|LINC01123-202|LINC01123|2436|	-0.367875	0.000649299	0.0324839	11.629	0.108907	1	6.63048	0.0217814	0.00165038	0.020131	0.00752372	0.020131	0
ENST00000623453.1_1|ENSG00000279689.1_6|OTTHUMG00000187421.1_6|OTTHUMT00000474933.1_1|AC022400.9-201|AC022400.9|3599|	-0.363287	0.000995681	0.0420977	10.8356	0.114977	1	7.299	0.0229954	0.000759294	0.0222361	0.00591722	0.0222361	1
ENST00000656751.1_1|ENSG00000228022.6_3|OTTHUMG00000031193.5_3|OTTHUMT00000522082.1_1|HCG20-209|HCG20|1024|	-0.357335	0.000158967	0.0172035	14.2629	0.101339	1	8.19033	0.0202679	0.000269973	0.0199979	0.00500683	0.0199979	0
ENST00000602330.1_1|ENSG00000270017.1_6|OTTHUMG00000183894.1_6|OTTHUMT00000467393.1_1|AC107976.1-201|AC107976.1|475|	-0.353933	0.000683601	0.03345	11.5333	0.105182	1	8.09491	0.0210365	0.00031288	0.0207236	0.0050513	0.0207236	0
ENST00000528982.1_1|ENSG00000255108.1_6|OTTHUMG00000165497.1_6|OTTHUMT00000384480.1_1|AP006621.1-202|AP006621.1|464|	-0.353777	0.00102498	0.0427991	10.7819	0.108491	1	6.84246	0.0216982	0.00112677	0.0205714	0.00690498	0.0205714	1
ENST00000435491.1_1|ENSG00000230532.1_5|OTTHUMG00000132443.1_5|OTTHUMT00000255595.1_1|AC091133.1-201|AC091133.1|483|	-0.348026	0.000375686	0.0246514	12.6494	0.0981682	1	7.2818	0.0196336	0.000801531	0.0188321	0.00594698	0.0188321	0
ENST00000542466.2_1|ENSG00000255737.2_5|OTTHUMG00000170286.1_5|OTTHUMT00000408368.1_1|AGAP2-AS1-201|AGAP2-AS1|1500|	-0.343246	0.000840435	0.0379134	11.1497	0.0890473	1	6.30566	0.0178095	0.00177642	0.016033	0.00871718	0.016033	1
ENST00000660360.1_1|ENSG00000257303.2_7|OTTHUMG00000170366.3_7|OTTHUMT00000524524.1_1|AC073896.2-203|AC073896.2|3539|	-0.328713	0.000396865	0.0256387	12.5469	0.0873563	1	7.43928	0.0174713	0.000561217	0.01691	0.00569374	0.01691	1
ENST00000624669.1_1|ENSG00000279365.1_6|OTTHUMG00000187462.1_6|OTTHUMT00000475032.1_1|AP000695.3-201|AP000695.3|1894|	-0.308756	0.000369755	0.0245814	12.6792	0.0770033	1	8.41602	0.0154007	0.000255773	0.0151449	0.00494699	0.0151449	0
ENST00000569326.2_1|ENSG00000255182.2_7|OTTHUMG00000165174.2_7|OTTHUMT00000479128.1_1|AC084125.2-201|AC084125.2|3392|	-0.300009	0.000705081	0.03345	11.4758	0.0678987	1	6.92723	0.0135797	0.00138761	0.0121921	0.00668821	0.0121921	0
ENST00000501708.1_1|ENSG00000245156.1_7|OTTHUMG00000166907.1_7|OTTHUMT00000391825.1_1|AP001107.1-201|AP001107.1|2792|	-0.294363	0.000563331	0.0299603	11.8934	0.0709751	1	7.48366	0.014195	0.000592974	0.0136021	0.00562997	0.0136021	0
ENST00000427076.5_1|ENSG00000214783.9_6|OTTHUMG00000186388.2_6|OTTHUMT00000473169.1_1|POLR2J4-202|POLR2J4|6466|	-0.27947	0.000703106	0.03345	11.481	0.0645558	1	7.67558	0.0129112	0.000524577	0.0123866	0.00539014	0.0123866	1
ENST00000419190.2_2|ENSG00000234678.2_6|OTTHUMG00000035865.2_6|OTTHUMT00000087344.2_2|ELF3-AS1-202|ELF3-AS1|5296|	-0.269874	0.000518487	0.0284745	12.048	0.0552977	1	7.26096	0.0110595	0.000625765	0.0104338	0.00598377	0.0104338	0
ENST00000576784.1_1|ENSG00000262831.1_6|OTTHUMG00000177880.1_6|OTTHUMT00000439446.1_1|AC145207.3-201|AC145207.3|529|	-0.266882	0.000292287	0.0222001	13.1192	0.0518348	1	9.22707	0.010367	9.29032e-05	0.0102741	0.00525094	0.0102741	0
ENST00000547042.1_1|ENSG00000258092.1_7|OTTHUMG00000169390.1_7|OTTHUMT00000403844.1_1|AC005841.1-201|AC005841.1|287|	-0.260407	0.000418736	0.0258519	12.4467	0.0530924	1	7.9576	0.0106185	0.000329095	0.0102894	0.00513592	0.0102894	0
ENST00000592893.1_1|ENSG00000266978.1_7|OTTHUMG00000180401.1_7|OTTHUMT00000451205.1_1|AC011511.2-201|AC011511.2|918|	-0.255028	0.000476782	0.027689	12.2044	0.0493528	1	7.6433	0.00987056	0.000460216	0.00941035	0.00542651	0.00941035	0
ENST00000578482.1_1|ENSG00000264558.1_6|OTTHUMG00000178285.1_6|OTTHUMT00000441360.1_1|AC015674.1-201|AC015674.1|267|	-0.250228	0.00107328	0.043209	10.6967	0.051742	1	7.67575	0.0103484	0.000464976	0.00988342	0.00538994	0.00988342	0
ENST00000526867.1_1|ENSG00000255351.1_6|OTTHUMG00000165683.1_6|OTTHUMT00000385791.1_1|AC023946.1-201|AC023946.1|594|	0.222119	0.00114121	0.0446908	10.5832	0.0372543	1	7.54937	0.00745086	0.000499919	0.00695094	0.00554139	0.00695094	0
ENST00000654457.1_1|ENSG00000257337.7_6|OTTHUMG00000169806.7_6|OTTHUMT00000524167.1_1|AC068888.1-222|AC068888.1|1270|	0.26546	0.000324462	0.0229282	12.9236	0.053785	1	8.29244	0.010757	0.00032062	0.0104364	0.00497194	0.0104364	0
ENST00000520515.5_1|ENSG00000273345.5_7|OTTHUMG00000164185.1_7|OTTHUMT00000377693.1_1|AC104109.4-201|AC104109.4|1744|	0.266876	0.00109557	0.0439098	10.6587	0.0561755	1	7.33848	0.0112351	0.00127063	0.00996447	0.00585087	0.00996447	1
ENST00000549388.1_1|ENSG00000257337.7_6|OTTHUMG00000169806.7_6|OTTHUMT00000406029.1_1|AC068888.1-201|AC068888.1|529|	0.27721	0.000544063	0.0292434	11.9582	0.0625164	1	7.86087	0.0125033	0.000451911	0.0120514	0.00521061	0.0120514	0
ENST00000502284.1_1|ENSG00000251143.1_6|OTTHUMG00000167782.1_6|OTTHUMT00000396243.1_1|AP002490.1-201|AP002490.1|4233|	0.278259	0.000806707	0.0370535	11.2257	0.06256	1	7.17298	0.012512	0.000768207	0.0117438	0.00614797	0.0117438	0
ENST00000565493.2_2|ENSG00000260032.2_5|OTTHUMG00000175580.2_5|OTTHUMT00000430538.2_2|NORAD-201|NORAD|5401|	0.291654	0.00121767	0.0466081	10.4633	0.0734305	1	7.79726	0.0146861	0.000370546	0.0143156	0.00526673	0.0143156	1
ENST00000656756.1_1|ENSG00000259583.3_6|OTTHUMG00000172067.3_6|OTTHUMT00000526803.1_1|AC015712.2-204|AC015712.2|4312|	0.296278	0.000240391	0.020413	13.4857	0.0667299	1	7.71602	0.013346	0.000485588	0.0128604	0.00534674	0.0128604	1
ENST00000623557.1_1|ENSG00000280211.1_5|OTTHUMG00000176904.1_5|OTTHUMT00000434290.1_1|AC106886.4-201|AC106886.4|2502|	0.308179	0.00052568	0.0287135	12.0223	0.0766164	1	7.2497	0.0153233	0.000868884	0.0144544	0.00600398	0.0144544	1
ENST00000650122.1_1|ENSG00000285600.1_2|OTTHUMG00000192815.1_2|OTTHUMT00000499254.1_1|AC023593.1-201|AC023593.1|2779|	0.309633	0.000606887	0.0311729	11.7547	0.079415	1	8.16064	0.015883	0.000295508	0.0155875	0.00501943	0.0155875	1
ENST00000616163.1_1|ENSG00000176868.2_6|OTTHUMG00000186801.1_6|OTTHUMT00000473806.1_1|AL358781.1-201|AL358781.1|2713|	0.311906	0.000326735	0.0229282	12.9106	0.0764219	1	7.37321	0.0152844	0.000633796	0.0146506	0.00579477	0.0146506	0
ENST00000577781.1_1|ENSG00000263826.1_6|OTTHUMG00000178374.1_6|OTTHUMT00000441755.1_1|AC112907.3-201|AC112907.3|2400|	0.324272	0.000908584	0.0397145	11.0052	0.0798661	1	6.43136	0.0159732	0.00167535	0.0142979	0.00821666	0.0142979	1
ENST00000500800.2_1|ENSG00000245112.2_6|OTTHUMG00000161539.1_6|OTTHUMT00000365239.1_1|SMARCA5-AS1-201|SMARCA5-AS1|945|	0.324477	0.000262797	0.0211402	13.3185	0.0770478	1	6.98172	0.0154096	0.00103929	0.0143703	0.00655747	0.0143703	1
ENST00000532864.6_3|ENSG00000283341.2_6|OTTHUMG00000191842.3_6|OTTHUMT00000490724.1_3|AC068205.2-201|AC068205.2|771|	0.326538	0.000792422	0.0365636	11.2589	0.0857788	1	6.75156	0.0171558	0.00109284	0.0160629	0.00715636	0.0160629	1
ENST00000622924.2_1|ENSG00000280407.2_6|OTTHUMG00000178833.1_6|-|AC132872.4-202|AC132872.4|2756|	0.327124	0.00126744	0.0480583	10.3894	0.0898717	1	7.25766	0.0179743	0.00173391	0.0162404	0.00598968	0.0162404	0
ENST00000624945.1_1|ENSG00000279159.1_7|OTTHUMG00000189264.1_7|OTTHUMT00000479246.1_1|AC003681.1-201|AC003681.1|49287|	0.331655	0.000383449	0.0249984	12.6112	0.0862626	1	6.97315	0.0172525	0.000905482	0.016347	0.00657759	0.016347	0
ENST00000652719.1_1|ENSG00000286223.1_2|OTTHUMG00000192903.1_2|OTTHUMT00000499533.1_1|AC064836.4-201|AC064836.4|1120|	0.331848	0.000363789	0.024345	12.7096	0.0885194	1	7.22597	0.0177039	0.000762484	0.0169414	0.00604735	0.0169414	0
ENST00000560068.1_1|ENSG00000259583.3_6|OTTHUMG00000172067.3_6|OTTHUMT00000416701.1_1|AC015712.2-202|AC015712.2|3213|	0.338285	9.31115e-05	0.0136361	15.2715	0.0867548	1	8.31138	0.017351	0.000266346	0.0170846	0.0049669	0.0170846	1
ENST00000657275.1_1|ENSG00000287742.1_1|OTTHUMG00000195747.1_1|OTTHUMT00000528581.1_1|AC068282.2-201|AC068282.2|859|	0.339508	0.000911803	0.0397145	10.9986	0.0851034	1	6.24361	0.0170207	0.0019959	0.0150248	0.008984	0.0150248	1
ENST00000537346.1_1|ENSG00000255867.1_6|OTTHUMG00000169083.1_6|OTTHUMT00000402191.1_1|DENND5B-AS1-202|DENND5B-AS1|1106|	0.37151	0.00106662	0.0431128	10.7082	0.111806	1	6.13777	0.0223611	0.00218902	0.0201721	0.00947134	0.0201721	1
ENST00000587245.2_1|ENSG00000237054.9_7|OTTHUMG00000149898.8_7|OTTHUMT00000461970.1_1|PRMT5-AS1-203|PRMT5-AS1|681|	0.394866	0.000533867	0.0288539	11.9935	0.122038	1	6.9906	0.0244076	0.0030401	0.0213676	0.00653676	0.0213676	1
ENST00000564743.1_1|ENSG00000260304.1_6|OTTHUMG00000176752.1_6|OTTHUMT00000433563.1_1|AC009088.2-201|AC009088.2|463|	0.414977	0.000325845	0.0229282	12.9157	0.137004	1	8.0266	0.0274007	0.00034733	0.0270534	0.00509031	0.0270534	0
ENST00000569313.1_1|ENSG00000261604.1_6|OTTHUMG00000175405.1_6|OTTHUMT00000429882.1_1|AC114947.2-202|AC114947.2|643|	0.419221	0.000484125	0.0277998	12.1758	0.145246	1	6.77974	0.0290492	0.00115621	0.027893	0.00707626	0.027893	0
ENST00000493536.6_2|ENSG00000163597.15_3|OTTHUMG00000132201.6_3|OTTHUMT00000255259.3_2|SNHG16-202|SNHG16|2435|	0.440413	6.09504e-05	0.0111982	16.0729	0.147907	1	8.39016	0.0295814	0.000501454	0.0290799	0.00495066	0.0290799	1
ENST00000589950.1_1|ENSG00000224505.2_6|OTTHUMG00000132571.2_6|OTTHUMT00000450180.1_1|AC138150.1-201|AC138150.1|570|	0.462395	0.000735237	0.0340806	11.398	0.163752	1	5.63876	0.0327503	0.00350938	0.0292409	0.0124173	0.0292409	1
ENST00000581232.1_1|ENSG00000265496.5_7|OTTHUMG00000179691.1_7|OTTHUMT00000447660.1_1|AC100778.3-201|AC100778.3|582|	0.481429	0.000437007	0.0262901	12.3669	0.192202	1	6.7677	0.0384404	0.00113164	0.0373088	0.00711023	0.0373088	1
ENST00000606229.1_1|ENSG00000272054.1_7|OTTHUMG00000185598.1_7|OTTHUMT00000470809.1_1|AC007390.2-201|AC007390.2|3803|	0.484639	0.000450336	0.026612	12.3108	0.192867	1	6.24272	0.0385733	0.00178334	0.03679	0.0089879	0.03679	0
ENST00000635449.1_1|ENSG00000282961.1_3|OTTHUMG00000191472.1_3|OTTHUMT00000488007.1_1|PRNCR1-201|PRNCR1|12727|	0.490135	1.49991e-05	0.00606265	18.7377	0.179468	1	8.17228	0.0358936	0.000262927	0.0356307	0.00501435	0.0356307	0
ENST00000608756.5_2|ENSG00000272758.6_6|OTTHUMG00000185942.2_6|OTTHUMT00000471797.1_2|AC083798.2-201|AC083798.2|1152|	0.497546	0.000136209	0.0161928	14.5539	0.190359	1	6.31466	0.0380718	0.00190651	0.0361653	0.00867962	0.0361653	0
ENST00000599143.1_1|ENSG00000269349.1_6|OTTHUMG00000182753.1_6|OTTHUMT00000463463.1_1|AC022150.3-201|AC022150.3|880|	0.501626	0.000204315	0.018434	13.791	0.19399	1	6.04886	0.038798	0.00222023	0.0365778	0.00991421	0.0365778	0
ENST00000427965.6_2|ENSG00000103472.10_6|OTTHUMG00000176711.1_6|OTTHUMT00000433244.1_2|RRN3P2-201|RRN3P2|1618|	0.50459	2.78397e-05	0.00803773	17.5599	0.188377	1	7.01527	0.0376753	0.00123102	0.0364443	0.00648017	0.0364443	0
ENST00000606662.1_1|ENSG00000271918.1_6|OTTHUMG00000185552.1_6|OTTHUMT00000470700.1_1|AC034236.2-201|AC034236.2|1610|	0.505686	0.000571319	0.0302261	11.8672	0.188562	1	5.46443	0.0377123	0.00413394	0.0335784	0.0137524	0.0335784	0
ENST00000433126.1_1|ENSG00000232803.1_6|OTTHUMG00000032925.1_6|OTTHUMT00000080052.1_1|SLCO4A1-AS1-202|SLCO4A1-AS1|1420|	0.506785	0.000296432	0.0222001	13.0928	0.190616	1	5.99172	0.0381232	0.00400083	0.0341224	0.010216	0.0341224	0
ENST00000587434.1_1|ENSG00000267601.1_6|OTTHUMG00000177627.1_6|OTTHUMT00000438144.1_1|AC022966.2-201|AC022966.2|367|	0.509664	0.000169153	0.0172035	14.146	0.201845	1	6.36761	0.0403691	0.00182507	0.038544	0.008464	0.038544	0
ENST00000437898.1_1|ENSG00000230424.1_7|OTTHUMG00000037839.1_7|OTTHUMT00000092368.1_1|EMC1-AS1-201|EMC1-AS1|507|	0.514485	0.000699391	0.03345	11.4909	0.199156	1	5.45103	0.0398312	0.00443506	0.0353961	0.0138626	0.0353961	1
ENST00000610193.1_1|ENSG00000273489.1_6|OTTHUMG00000186336.1_6|OTTHUMT00000472962.1_1|AC008264.2-201|AC008264.2|3731|	0.537519	0.00105953	0.0431128	10.7205	0.240722	1	6.02946	0.0481443	0.00246546	0.0456789	0.0100151	0.0456789	0
ENST00000602342.1_1|ENSG00000269984.1_6|OTTHUMG00000184028.1_6|OTTHUMT00000467805.1_1|AC078795.1-201|AC078795.1|3143|	0.540736	0.00131723	0.0496666	10.3182	0.240046	1	5.33837	0.0480091	0.00522826	0.0427809	0.0148295	0.0427809	0
ENST00000649886.1_1|ENSG00000285728.2_2|OTTHUMG00000192821.2_2|OTTHUMT00000499276.1_1|AC098484.4-201|AC098484.4|2041|	0.548701	0.000102794	0.0138332	15.0847	0.232058	1	7.27948	0.0464116	0.000694233	0.0457174	0.00595105	0.0457174	1
ENST00000447070.1_1|ENSG00000234072.1_6|OTTHUMG00000151914.1_6|OTTHUMT00000324397.1_1|AC074117.1-201|AC074117.1|3060|	0.562312	0.000170327	0.0172035	14.133	0.241703	1	5.95188	0.0483406	0.00247663	0.0458639	0.0104347	0.0458639	1
ENST00000608016.1_1|ENSG00000273137.1_6|OTTHUMG00000186125.1_6|OTTHUMT00000472294.1_1|AL022328.2-201|AL022328.2|640|	0.563484	0.00111463	0.0439972	10.6268	0.261487	1	5.37358	0.0522973	0.00451305	0.0477843	0.0145195	0.0477843	0
ENST00000415357.1_1|ENSG00000231689.2_6|OTTHUMG00000154285.2_6|OTTHUMT00000334696.1_1|LINC01090-201|LINC01090|881|	0.586885	0.00132607	0.0497749	10.3059	0.253586	1	4.86643	0.0507172	0.00789953	0.0428177	0.0198371	0.0428177	0
ENST00000660738.1_1|ENSG00000288012.1_1|OTTHUMG00000193987.1_1|OTTHUMT00000508150.1_1|AP003307.1-201|AP003307.1|605|	0.599922	0.000682314	0.03345	11.5368	0.285606	1	5.29321	0.0571213	0.00516022	0.051961	0.0152381	0.051961	0
ENST00000596521.1_1|ENSG00000268006.1_5|OTTHUMG00000183257.1_5|OTTHUMT00000465821.1_1|PTOV1-AS1-201|PTOV1-AS1|2155|	0.609181	0.000100111	0.0138332	15.1346	0.285059	1	6.03385	0.0570119	0.00253572	0.0544762	0.00999218	0.0544762	1
ENST00000609803.2_2|ENSG00000273015.2_6|OTTHUMG00000185943.2_6|OTTHUMT00000471803.2_2|AC008124.1-201|AC008124.1|9730|	0.616076	0.000134958	0.0161928	14.5713	0.280601	1	5.59619	0.0561201	0.00370604	0.0524141	0.0127267	0.0524141	1
ENST00000534517.1_1|ENSG00000255031.5_7|OTTHUMG00000167383.2_7|OTTHUMT00000394450.1_1|AP002807.1-203|AP002807.1|664|	0.620981	0.000192503	0.0181798	13.9029	0.292769	1	5.71606	0.0585538	0.00419967	0.0543541	0.0118813	0.0543541	0
ENST00000508163.1_1|ENSG00000255723.1_7|OTTHUMG00000168283.1_7|OTTHUMT00000399157.1_1|AC108516.2-201|AC108516.2|349|	0.65026	0.000235856	0.0203703	13.5214	0.318995	1	5.3027	0.0637991	0.00503792	0.0587612	0.0151512	0.0587612	0
ENST00000539921.6_2|ENSG00000255717.7_3|OTTHUMG00000167743.15_3|OTTHUMT00000506960.1_2|SNHG1-211|SNHG1|1117|	0.652298	0.000943776	0.0402134	10.9347	0.374737	1	7.22409	0.0749474	0.00343582	0.0715116	0.00605082	0.0715116	1
ENST00000657279.1_1|ENSG00000249550.7_5|OTTHUMG00000169644.11_5|OTTHUMT00000507705.1_1|LINC01234-209|LINC01234|435|	0.676678	0.00104961	0.0431128	10.7379	0.354287	1	4.76702	0.0708575	0.00972445	0.061133	0.0211439	0.061133	1
ENST00000650446.1_1|ENSG00000285877.1_2|OTTHUMG00000193103.1_2|OTTHUMT00000500144.1_1|AC007448.4-201|AC007448.4|2511|	0.696445	0.000562639	0.0299603	11.8957	0.40587	1	5.40329	0.081174	0.00493719	0.0762368	0.0142636	0.0762368	0
ENST00000605506.1_1|ENSG00000271576.1_6|OTTHUMG00000185155.1_6|OTTHUMT00000469676.1_1|AL359504.2-201|AL359504.2|1601|	0.744389	0.00110372	0.0439098	10.6449	0.404354	1	4.38092	0.0808707	0.0118907	0.06898	0.0273932	0.06898	1
ENST00000648842.1_1|ENSG00000281398.4_6|OTTHUMG00000189582.3_6|OTTHUMT00000501129.1_1|SNHG4-209|SNHG4|1264|	0.746028	0.000893539	0.0394289	11.0361	0.462271	1	4.84341	0.0924542	0.00901234	0.0834418	0.0201304	0.0834418	1
ENST00000659650.1_1|ENSG00000185904.12_5|OTTHUMG00000018010.8_5|OTTHUMT00000505625.2_1|LINC00839-204|LINC00839|3982|	0.753178	0.000514017	0.0284745	12.0641	0.476306	1	5.49441	0.0952613	0.00728046	0.0879808	0.0135096	0.0879808	0
ENST00000589549.5_1|ENSG00000226803.9_7|OTTHUMG00000014917.6_7|OTTHUMT00000458731.1_1|ZNF451-AS1-215|ZNF451-AS1|737|	0.765107	0.00109976	0.0439098	10.6516	0.475307	1	4.46734	0.0950613	0.0110505	0.0840108	0.0258076	0.0840108	1
ENST00000619432.1_1|ENSG00000274213.1_6|OTTHUMG00000186667.1_6|OTTHUMT00000473582.1_1|AC015912.3-201|AC015912.3|348|	0.768692	0.00084843	0.0381039	11.1322	0.445344	1	4.53338	0.0890689	0.0108536	0.0782153	0.0246746	0.0782153	1
ENST00000526897.1_1|ENSG00000255031.5_7|OTTHUMG00000167383.2_7|OTTHUMT00000394449.1_1|AP002807.1-202|AP002807.1|791|	0.775769	0.00022357	0.0198173	13.6218	0.458152	1	5.10469	0.0916304	0.00811058	0.0835198	0.017091	0.0835198	0
ENST00000504792.6_1|ENSG00000251022.6_7|OTTHUMG00000160729.2_7|OTTHUMT00000361932.2_1|THAP9-AS1-204|THAP9-AS1|2577|	0.832228	0.00031671	0.0229282	12.9689	0.561967	1	5.76183	0.112393	0.0130737	0.0993197	0.0115791	0.0993197	1
ENST00000563192.1_1|ENSG00000260260.1_5|OTTHUMG00000177010.1_5|OTTHUMT00000434795.1_1|SNHG19-201|SNHG19|342|	0.837211	7.49312e-05	0.0116775	15.6821	0.553157	1	6.99166	0.110631	0.000956354	0.109675	0.00653431	0.109675	1
ENST00000509615.2_1|ENSG00000249753.2_7|OTTHUMG00000168726.1_7|OTTHUMT00000400798.1_1|AC084357.2-201|AC084357.2|275|	0.84811	0.000654831	0.0324839	11.6133	0.582636	1	4.87887	0.116527	0.0116729	0.104854	0.0196808	0.104854	0
ENST00000603538.1_1|ENSG00000270673.1_5|OTTHUMG00000185282.1_5|OTTHUMT00000470048.1_1|YTHDF3-AS1-201|YTHDF3-AS1|718|	0.872309	0.00106311	0.0431128	10.7143	0.617961	1	4.32887	0.123592	0.0133322	0.11026	0.0284044	0.11026	1
ENST00000564152.1_1|ENSG00000260708.1_6|OTTHUMG00000172744.1_6|OTTHUMT00000420346.1_1|AL118516.1-201|AL118516.1|670|	0.891164	6.69069e-05	0.0114592	15.8964	0.581924	1	5.05461	0.116385	0.00684526	0.109539	0.0176274	0.109539	1
ENST00000565797.2_1|ENSG00000261526.2_6|OTTHUMG00000175708.2_6|OTTHUMT00000430887.2_1|AC012615.1-201|AC012615.1|1299|	0.89285	0.000181862	0.0176703	14.0098	0.645284	1	5.22119	0.129057	0.00579661	0.12326	0.0159167	0.12326	1
ENST00000582965.1_1|ENSG00000266402.3_5|OTTHUMG00000178880.1_5|OTTHUMT00000443742.1_1|SNHG25-202|SNHG25|278|	0.917844	8.42871e-06	0.00501013	19.8381	0.612838	1	5.8168	0.122568	0.00378405	0.118784	0.0112302	0.118784	1
ENST00000567819.1_1|ENSG00000260942.1_6|OTTHUMG00000170676.1_6|OTTHUMT00000409988.1_1|CAPN10-DT-201|CAPN10-DT|4000|	0.942033	0.000344036	0.0234964	12.814	0.679594	1	4.50428	0.135919	0.0120606	0.123858	0.0251658	0.123858	1
ENST00000602324.1_1|ENSG00000269959.1_5|OTTHUMG00000183887.1_5|OTTHUMT00000467329.1_1|SPACA6P-AS-201|SPACA6P-AS|3962|	0.976102	0.000855603	0.0382561	11.1166	0.759431	1	4.12604	0.151886	0.0181488	0.133737	0.0324752	0.133737	0
ENST00000660217.1_1|ENSG00000235189.2_6|OTTHUMG00000022377.2_6|OTTHUMT00000521048.1_1|AL034405.1-202|AL034405.1|1396|	0.998852	0.000400882	0.0256387	12.5281	0.799167	1	5.40661	0.159833	0.00523122	0.154602	0.0142353	0.154602	1
ENST00000592946.1_2|ENSG00000186019.11_6|OTTHUMG00000182335.2_6|OTTHUMT00000460578.1_2|AC021092.1-201|AC021092.1|3199|	1.04211	0.00016836	0.0172035	14.1549	0.847265	1	5.02155	0.169453	0.0126618	0.156791	0.0179928	0.156791	1
ENST00000422207.5_1|ENSG00000234741.8_7|OTTHUMG00000037216.7_7|OTTHUMT00000090599.1_1|GAS5-207|GAS5|643|	1.04917	0.000718938	0.0337901	11.4396	0.907847	1	4.89294	0.181569	0.019074	0.162495	0.0195058	0.162495	1
ENST00000395400.4_1|ENSG00000260280.5_4|OTTHUMG00000176758.2_4|OTTHUMT00000475166.1_1|SLX1B-SULT1A4-202|SLX1B-SULT1A4|2380|	1.07938	0.00105202	0.0431128	10.7337	1.02996	1	4.46793	0.205993	0.0083839	0.197609	0.0257971	0.197609	0
ENST00000566712.2_1|ENSG00000213599.10_4|OTTHUMG00000048084.2_4|OTTHUMT00000434092.1_1|SLX1A-SULT1A3-203|SLX1A-SULT1A3|2380|	1.07938	0.00105202	0.0431128	10.7337	1.02996	1	4.46793	0.205993	0.0083839	0.197609	0.0257971	0.197609	0
ENST00000647787.1_1|ENSG00000285544.1_2|OTTHUMG00000193359.1_2|OTTHUMT00000500925.1_1|AC115220.2-201|AC115220.2|1881|	1.09865	0.000431459	0.0262644	12.3908	0.921859	1	4.29616	0.184372	0.0143782	0.169994	0.0290466	0.169994	0
ENST00000423600.1_1|ENSG00000229178.1_6|OTTHUMG00000155836.1_6|OTTHUMT00000341955.1_1|AC233280.1-201|AC233280.1|1684|	1.1193	0.000373705	0.0246514	12.6593	0.92991	1	3.98596	0.185982	0.0170241	0.168958	0.0355322	0.168958	1
ENST00000555379.1_1|ENSG00000258441.1_5|OTTHUMG00000170756.1_5|OTTHUMT00000410216.1_1|LINC00641-201|LINC00641|5425|	1.17361	2.36289e-05	0.00723547	17.8719	1.04122	1	5.45658	0.208243	0.0058256	0.202418	0.0138169	0.202418	0
ENST00000569356.1_1|ENSG00000260896.6_6|OTTHUMG00000177012.4_6|OTTHUMT00000434800.3_1|ARLNC1-204|ARLNC1|465|	1.1846	0.000897487	0.0394309	11.0279	1.27376	1	4.74113	0.254753	0.00927641	0.245476	0.021502	0.245476	0
ENST00000326677.9_1|ENSG00000177410.13_6|OTTHUMG00000032698.11_6|OTTHUMT00000079652.3_1|ZFAS1-201|ZFAS1|504|	1.19102	1.00388e-05	0.00533906	19.504	1.04352	1	5.86877	0.208704	0.0102254	0.198479	0.010914	0.198479	1
ENST00000622940.1_1|ENSG00000279191.1_6|OTTHUMG00000185277.1_6|OTTHUMT00000470032.1_1|AC068491.4-201|AC068491.4|3380|	1.25531	0.000947133	0.0402134	10.9282	1.10987	1	3.50068	0.221974	0.0379562	0.184018	0.0501568	0.184018	0
ENST00000659695.1_1|ENSG00000287458.1_1|OTTHUMG00000195499.1_1|OTTHUMT00000527218.1_1|AL033519.4-201|AL033519.4|1279|	1.26246	0.000149467	0.0167818	14.3789	1.29256	1	4.57951	0.258511	0.0108969	0.247614	0.0239209	0.247614	0
ENST00000441266.5_1|ENSG00000224516.5_6|OTTHUMG00000153355.1_6|OTTHUMT00000330862.1_1|AC068134.1-201|AC068134.1|481|	1.29107	0.000261828	0.0211402	13.3254	1.36586	1	4.1748	0.273172	0.0167837	0.256389	0.0314704	0.256389	0
ENST00000611423.1_1|ENSG00000277383.1_6|OTTHUMG00000186770.1_6|OTTHUMT00000473745.1_1|AC010331.1-201|AC010331.1|582|	1.30685	0.000620462	0.0316655	11.7136	1.22497	1	3.50365	0.244993	0.0329443	0.212049	0.0500553	0.212049	0
ENST00000582096.1_1|ENSG00000264112.1_7|OTTHUMG00000178780.1_7|OTTHUMT00000443325.1_1|AC015813.1-201|AC015813.1|2483|	1.32762	0.000148541	0.0167818	14.3906	1.33412	1	5.84796	0.266824	0.00578848	0.261036	0.011039	0.261036	0
ENST00000665286.1_1|ENSG00000287431.1_1|OTTHUMG00000186721.2_1|OTTHUMT00000473669.2_1|AC027601.6-201|AC027601.6|6784|	1.40312	4.58092e-06	0.00501013	21.005	1.42789	1	5.15599	0.285577	0.00677542	0.278802	0.0165616	0.278802	1
ENST00000623283.1_1|ENSG00000279331.1_4|OTTHUMG00000187194.1_4|OTTHUMT00000474563.1_1|RBM12B-AS1-201|RBM12B-AS1|653|	1.43101	0.000219617	0.0196392	13.6553	1.5689	1	3.95669	0.31378	0.0219672	0.291813	0.0362141	0.291813	0
ENST00000617278.2_2|ENSG00000189223.15_5|OTTHUMG00000153340.15_5|OTTHUMT00000475326.2_2|PAX8-AS1-215|PAX8-AS1|4821|	1.43642	5.74677e-05	0.0109568	16.1843	1.50339	1	4.24935	0.300678	0.019407	0.281271	0.0299719	0.281271	0
ENST00000618835.1_1|ENSG00000278600.1_7|OTTHUMG00000176726.2_7|OTTHUMT00000433312.2_1|AC015871.3-201|AC015871.3|2261|	1.45051	0.000698367	0.03345	11.4936	1.6591	1	3.87764	0.331819	0.024725	0.307094	0.0381549	0.307094	0
ENST00000616512.1_1|ENSG00000275437.1_7|OTTHUMG00000186989.1_7|OTTHUMT00000474194.1_1|AL121832.3-201|AL121832.3|3700|	1.53344	0.000238352	0.0204114	13.5017	1.67855	1	3.51329	0.335711	0.029156	0.306555	0.0497259	0.306555	0
ENST00000569149.2_2|ENSG00000253352.9_6|OTTHUMG00000030444.8_6|OTTHUMT00000495128.1_2|TUG1-206|TUG1|4207|	1.81849	0.000293476	0.0222001	13.1116	2.80443	1	4.9774	0.560886	0.0137204	0.547165	0.0184954	0.547165	1
ENST00000541615.5_2|ENSG00000255717.7_3|OTTHUMG00000167743.15_3|OTTHUMT00000396025.1_2|SNHG1-218|SNHG1|748|	1.84697	0.000607725	0.0311729	11.7522	2.68221	1	4.29153	0.536443	0.0819988	0.454444	0.0291377	0.454444	1
ENST00000644027.1_1|ENSG00000253352.9_6|OTTHUMG00000030444.8_6|OTTHUMT00000467407.2_1|TUG1-216|TUG1|7084|	1.87464	3.73047e-06	0.00471206	21.3986	2.60581	1	5.94961	0.521162	0.0152031	0.505959	0.0104474	0.505959	1
ENST00000615939.1_1|ENSG00000269439.6_7|OTTHUMG00000182861.3_7|OTTHUMT00000473489.1_1|AC010618.4-204|AC010618.4|751|	1.98004	0.000651635	0.0324839	11.6224	2.88901	1	3.09154	0.577803	0.0561826	0.52162	0.0669717	0.52162	1
ENST00000662294.1_1|ENSG00000250608.2_6|OTTHUMG00000159632.12_6|OTTHUMT00000528607.1_1|AC010210.1-205|AC010210.1|4228|	2.0208	0.000437084	0.0262901	12.3666	3.15556	1	2.99222	0.631111	0.0655679	0.565543	0.0736245	0.565543	0

## Sheet: CRISPR T1-44_vs_WTDMSO
target_id	lFC	pval	qval	test_stat	rss	degrees_free	mean_obs	var_obs	tech_var	sigma_sq	smooth_sigma_sq	final_sigma_sq	E2F1
ENST00000661158.1_1|ENSG00000235823.3_5|OTTHUMG00000018909.31_5|OTTHUMT00000506222.1_1|OLMALINC-218|OLMALINC|1133|	-12.3568	0.00110633	0.0370272	10.6406	31.9617	1	1.59809	6.39235	1.85624	4.5361	0.593218	4.5361	1
ENST00000669693.1_1|ENSG00000235823.3_5|OTTHUMG00000018909.31_5|OTTHUMT00000524476.1_1|OLMALINC-236|OLMALINC|1685|	-11.9594	0.00010302	0.0110356	15.0805	28.6957	1	1.48653	5.73914	0.351353	5.38778	0.722571	5.38778	1
ENST00000562298.1_1|ENSG00000261373.1_6|OTTHUMG00000173220.1_6|OTTHUMT00000422514.1_1|VPS9D1-AS1-201|VPS9D1-AS1|931|	-11.9593	0.000117298	0.0118166	14.8356	28.4795	1	1.46964	5.69589	0.32732	5.36857	0.744464	5.36857	0
ENST00000502171.2_2|ENSG00000247796.3_6|OTTHUMG00000162191.4_6|OTTHUMT00000367800.1_2|AC008966.1-201|AC008966.1|2367|	-11.6013	0.00054126	0.0243422	11.9679	25.6758	1	1.37171	5.13516	0.749499	4.38567	0.884966	4.38567	1
ENST00000667573.1_1|ENSG00000225470.8_5|OTTHUMG00000021840.77_5|OTTHUMT00000509029.1_1|JPX-264|JPX|962|	-11.4475	0.00163145	0.0475007	9.92391	23.9937	1	1.2548	4.79874	0.853408	3.94533	1.08711	3.94533	1
ENST00000658840.1_1|ENSG00000249859.11_5|OTTHUMG00000164871.168_5|OTTHUMT00000524034.1_1|PVT1-288|PVT1|1738|	-11.3221	0.000883314	0.0323582	11.0575	23.3137	1	1.27206	4.66274	0.668657	3.99409	1.05465	3.99409	1
ENST00000659591.1_1|ENSG00000247240.8_6|OTTHUMG00000172644.6_6|OTTHUMT00000505608.1_1|UBL7-AS1-207|UBL7-AS1|1251|	-11.0793	0.00159216	0.0466726	9.96879	21.0276	1	1.15308	4.20551	0.49445	3.71106	1.29912	3.71106	1
ENST00000662413.1_1|ENSG00000249859.11_5|OTTHUMG00000164871.168_5|OTTHUMT00000506463.1_1|PVT1-314|PVT1|1727|	-11.0126	0.00134799	0.0421728	10.2756	20.8855	1	1.1654	4.17709	0.489763	3.68733	1.27147	3.68733	1
ENST00000659884.1_1|ENSG00000175061.18_4|OTTHUMG00000058990.25_4|OTTHUMT00000527061.1_1|SNHG29-238|SNHG29|1930|	-8.3228	0.00166824	0.0478214	9.88288	33.9567	1	1.94136	6.79134	2.49609	4.29525	0.325639	4.29525	1
ENST00000670506.1_1|ENSG00000225470.8_5|OTTHUMG00000021840.77_5|OTTHUMT00000511749.1_1|JPX-276|JPX|2112|	-5.39809	0.000647296	0.0275142	11.6348	20.9245	1	2.07452	4.1849	0.842045	3.34286	0.259474	3.34286	1
ENST00000667323.1_1|ENSG00000248508.8_6|OTTHUMG00000172392.10_6|OTTHUMT00000506664.1_1|SRP14-AS1-207|SRP14-AS1|1058|	-4.81934	0.000804816	0.0311835	11.2301	20.787	1	1.70618	4.1574	0.293873	3.86353	0.490335	3.86353	1
ENST00000423838.1_1|ENSG00000235070.3_6|OTTHUMG00000153471.1_6|OTTHUMT00000331297.1_1|AC062015.1-201|AC062015.1|1134|	-4.29506	0.00129885	0.0414071	10.3442	16.8248	1	1.50057	3.36496	0.0942892	3.27068	0.70485	3.27068	0
ENST00000435813.6_1|ENSG00000231131.8_6|OTTHUMG00000193343.5_6|OTTHUMT00000048112.2_1|LNCAROD-202|LNCAROD|975|	-2.45083	5.09697e-07	0.000855782	25.2268	4.38648	1	5.22835	0.877296	0.00806991	0.869226	0.0200758	0.869226	0
ENST00000647726.1_1|ENSG00000285599.1_2|OTTHUMG00000193050.2_2|OTTHUMT00000500006.2_1|AC234917.2-201|AC234917.2|682|	-2.00653	0.000442975	0.0219876	12.3416	3.40427	1	3.51737	0.680855	0.043233	0.637622	0.0548153	0.637622	0
ENST00000604581.1|ENSG00000271434.2|OTTHUMG00000019211.5|OTTHUMT00000469725.1|RP13-238F13.3-001|RP13-238F13.3|425|	-1.96483	0.000539913	0.0243422	11.9725	2.78769	1	3.10286	0.557538	0.0716494	0.485889	0.0727823	0.485889	0
ENST00000582787.2_2|ENSG00000264920.2_6|OTTHUMG00000178293.2_6|OTTHUMT00000441398.2_2|AC018521.5-201|AC018521.5|522|	-1.88988	0.000672744	0.0281843	11.5631	2.83615	1	3.32452	0.567231	0.0595793	0.507652	0.0620322	0.507652	1
ENST00000639766.1_1|ENSG00000283828.1_5|OTTHUMG00000191998.1_5|OTTHUMT00000491899.1_1|AL137002.2-201|AL137002.2|2238|	-1.83045	0.000605925	0.0264246	11.7577	2.4448	1	3.03017	0.488961	0.0725776	0.416383	0.0777252	0.416383	0
ENST00000503602.6_1|ENSG00000250132.6_7|OTTHUMG00000185787.1_7|OTTHUMT00000471256.1_1|AC004803.1-201|AC004803.1|3207|	-1.79853	0.000379912	0.0207763	12.6285	2.48665	1	3.36655	0.497329	0.0430235	0.454306	0.0604036	0.454306	1
ENST00000519782.1_1|ENSG00000253806.1_6|OTTHUMG00000164674.1_6|OTTHUMT00000379712.1_1|AC108002.1-201|AC108002.1|340|	-1.793	7.50302e-06	0.00328632	20.0605	2.37839	1	4.69867	0.475679	0.0117298	0.463949	0.0258721	0.463949	0
ENST00000525461.1_1|ENSG00000254578.1_6|OTTHUMG00000165651.1_6|OTTHUMT00000385587.1_1|AC084125.1-201|AC084125.1|429|	-1.79133	0.000766278	0.0303658	11.3212	2.79818	1	3.97793	0.559637	0.0257184	0.533918	0.0396602	0.533918	0
ENST00000653475.1_1|ENSG00000256546.2_4|OTTHUMG00000168952.3_4|OTTHUMT00000506686.1_1|AC156455.1-206|AC156455.1|850|	-1.78464	3.36701e-06	0.00213312	21.5952	2.30448	1	4.85132	0.460895	0.0121444	0.448751	0.023949	0.448751	1
ENST00000510509.1_1|ENSG00000248668.3_5|OTTHUMG00000162087.3_5|OTTHUMT00000367162.1_1|OXCT1-AS1-202|OXCT1-AS1|499|	-1.70682	1.01073e-05	0.00351107	19.491	2.08489	1	4.37481	0.416977	0.0153699	0.401607	0.0310277	0.401607	1
ENST00000566974.1_1|ENSG00000261054.1_6|OTTHUMG00000177237.1_6|OTTHUMT00000435962.1_1|AC036108.2-201|AC036108.2|2562|	-1.68466	0.00106037	0.0360886	10.7191	2.34156	1	3.41962	0.468311	0.0518069	0.416504	0.0584206	0.416504	0
ENST00000623943.1_1|ENSG00000275765.5_7|OTTHUMG00000189272.1_7|OTTHUMT00000479256.1_1|AC091982.3-201|AC091982.3|726|	-1.64349	0.00180474	0.04917	9.73824	2.33981	1	3.0646	0.467961	0.0713442	0.396617	0.0752617	0.396617	1
ENST00000669444.1_1|ENSG00000287009.1_1|OTTHUMG00000193938.1_1|OTTHUMT00000507337.1_1|AC021037.1-201|AC021037.1|1474|	-1.64327	0.000493533	0.0231249	12.1399	2.01059	1	3.3714	0.402119	0.0423789	0.35974	0.0602197	0.35974	1
ENST00000414722.5_1|ENSG00000177640.16_7|OTTHUMG00000019127.9_7|OTTHUMT00000050581.1_1|CASC2-201|CASC2|679|	-1.63254	0.00046779	0.0225479	12.2399	1.88299	1	3.29932	0.376597	0.0508524	0.325745	0.0630462	0.325745	1
ENST00000658178.1_1|ENSG00000287959.1_1|OTTHUMG00000194398.1_1|OTTHUMT00000515934.1_1|AC021236.1-201|AC021236.1|1702|	-1.58675	0.000492103	0.0231249	12.1454	2.03395	1	3.59106	0.40679	0.0374153	0.369375	0.0519937	0.369375	0
ENST00000595059.1_1|ENSG00000269473.1_6|OTTHUMG00000183538.1_6|OTTHUMT00000467037.1_1|AC012313.8-201|AC012313.8|5402|	-1.56364	0.000536022	0.0243422	11.986	2.04436	1	3.69785	0.408872	0.0415086	0.367364	0.0479858	0.367364	0
ENST00000399413.3_1|ENSG00000214999.3_7|OTTHUMG00000132872.1_7|OTTHUMT00000256356.1_1|AC129492.2-201|AC129492.2|1804|	-1.53795	0.000461308	0.0225479	12.2659	1.91409	1	3.94718	0.382818	0.024415	0.358403	0.0404535	0.358403	1
ENST00000473970.3_2|ENSG00000269609.6_6|OTTHUMG00000182529.6_6|OTTHUMT00000462234.2_2|RPARP-AS1-201|RPARP-AS1|1312|	-1.5284	0.000819537	0.0313917	11.1965	2.13006	1	4.89777	0.426012	0.060627	0.365384	0.0234123	0.365384	1
ENST00000667979.1_1|ENSG00000175061.18_4|OTTHUMG00000058990.25_4|OTTHUMT00000514897.1_1|SNHG29-247|SNHG29|1056|	-1.49262	1.83708e-05	0.00560809	18.3512	1.66313	1	6.52563	0.332627	0.0142306	0.318396	0.0117704	0.318396	1
ENST00000444362.2_1|ENSG00000224870.7_7|OTTHUMG00000002908.6_7|OTTHUMT00000008126.2_1|MRPL20-AS1-202|MRPL20-AS1|1747|	-1.48342	0.000333481	0.0196461	12.8723	1.81879	1	5.32837	0.363757	0.0464571	0.3173	0.0191896	0.3173	1
ENST00000609564.2_2|ENSG00000182057.5_6|OTTHUMG00000150700.2_6|OTTHUMT00000319663.2_2|OGFRP1-205|OGFRP1|4829|	-1.47818	0.000226638	0.0168797	13.5963	1.6823	1	4.25787	0.33646	0.0399844	0.296476	0.0333331	0.296476	1
ENST00000561409.1_1|ENSG00000259375.1_6|OTTHUMG00000172210.1_6|OTTHUMT00000417346.1_1|AC087286.3-201|AC087286.3|953|	-1.46711	0.00159627	0.0466726	9.96405	1.60359	1	3.05857	0.320718	0.0572725	0.263446	0.075676	0.263446	0
ENST00000651432.1_1|ENSG00000228315.12_7|OTTHUMG00000150709.2_7|OTTHUMT00000499890.1_1|GUSBP11-210|GUSBP11|5858|	-1.43814	0.000488404	0.0230994	12.1594	1.54038	1	4.35262	0.308075	0.0646466	0.243429	0.0314495	0.243429	1
ENST00000575741.1_1|ENSG00000262903.1_6|OTTHUMG00000177717.1_6|OTTHUMT00000438627.1_1|AC027796.4-201|AC027796.4|874|	-1.40794	0.00140707	0.043481	10.1965	1.58744	1	3.36538	0.317488	0.0428642	0.274623	0.0604481	0.274623	0
ENST00000654408.1_1|ENSG00000287222.1_1|OTTHUMG00000195627.1_1|OTTHUMT00000527893.1_1|AC234917.3-201|AC234917.3|2674|	-1.37676	5.98197e-05	0.00956545	16.1084	1.48003	1	4.89037	0.296007	0.00933138	0.286676	0.0234965	0.286676	1
ENST00000432473.1_1|ENSG00000229891.2_5|OTTHUMG00000150696.3_5|OTTHUMT00000319656.1_1|LINC01315-203|LINC01315|780|	-1.33956	0.000290749	0.0184103	13.1291	1.47416	1	4.48207	0.294832	0.0198307	0.275001	0.0291257	0.275001	0
ENST00000504916.1_1|ENSG00000248112.1_6|OTTHUMG00000162767.1_6|OTTHUMT00000370357.1_1|AC108174.1-201|AC108174.1|745|	-1.31472	0.000752749	0.0302119	11.3543	1.54308	1	4.62524	0.308616	0.0122442	0.296372	0.0268979	0.296372	0
ENST00000498589.1_3|ENSG00000207751.3_5|OTTHUMG00000191660.1_5|OTTHUMT00000102312.3_3|AP000553.1-201|AP000553.1|1093|	-1.30072	0.00104849	0.0359268	10.7399	1.29724	1	3.41697	0.259448	0.0365522	0.222896	0.0585184	0.222896	1
ENST00000602819.6_2|ENSG00000269893.8_5|OTTHUMG00000183991.6_5|OTTHUMT00000467706.1_2|SNHG8-205|SNHG8|473|	-1.2679	0.000246833	0.0169587	13.4361	1.30267	1	5.99855	0.260534	0.00443467	0.2561	0.0143265	0.2561	1
ENST00000448869.1_1|ENSG00000229953.1_6|OTTHUMG00000033321.1_6|OTTHUMT00000081838.1_1|AL590666.2-201|AL590666.2|758|	-1.26744	0.000232326	0.0169587	13.5497	1.31161	1	4.29877	0.262323	0.0160557	0.246267	0.0325081	0.246267	1
ENST00000416769.2_3|ENSG00000218510.8_7|OTTHUMG00000193408.2_7|OTTHUMT00000007795.2_3|LINC00339-202|LINC00339|1077|	-1.25717	0.000235958	0.0169587	13.5206	1.28273	1	4.70941	0.256547	0.0241293	0.232417	0.025728	0.232417	1
ENST00000623765.1_1|ENSG00000279246.1_6|OTTHUMG00000168278.1_6|OTTHUMT00000399150.1_1|AP003108.3-201|AP003108.3|2234|	-1.25474	6.3253e-06	0.00300429	20.3872	1.17229	1	5.60895	0.234458	0.00466593	0.229792	0.0169045	0.229792	0
ENST00000500112.2_2|ENSG00000254166.3_6|OTTHUMG00000165065.19_6|OTTHUMT00000381641.3_2|CASC19-201|CASC19|5735|	-1.24332	7.20291e-05	0.0102571	15.7568	1.1265	1	4.53403	0.2253	0.0152785	0.210021	0.0282793	0.210021	1
ENST00000601911.1_1|ENSG00000268262.1_7|OTTHUMG00000182810.1_7|OTTHUMT00000463837.1_1|AC011445.1-201|AC011445.1|877|	-1.2414	0.000950355	0.03383	10.9219	1.25443	1	4.72742	0.250886	0.0102038	0.240682	0.0254895	0.240682	0
ENST00000602697.1_1|ENSG00000269983.1_6|OTTHUMG00000184032.1_6|OTTHUMT00000467833.1_1|AC146944.4-201|AC146944.4|718|	-1.23769	0.00018374	0.0154249	13.9905	1.19652	1	4.29383	0.239303	0.0170906	0.222212	0.0326069	0.222212	0
ENST00000663269.1_1|ENSG00000267432.6_6|OTTHUMG00000177638.4_6|OTTHUMT00000525518.1_1|DNAH17-AS1-204|DNAH17-AS1|2710|	-1.23128	0.00158966	0.0466726	9.97168	1.21261	1	3.56582	0.242522	0.0373822	0.20514	0.0529784	0.20514	0
ENST00000481898.5_1|ENSG00000175061.18_4|OTTHUMG00000058990.25_4|OTTHUMT00000130470.1_1|SNHG29-210|SNHG29|993|	-1.22042	0.00024481	0.0169587	13.4515	1.24698	1	5.63218	0.249397	0.024548	0.224849	0.0167312	0.224849	1
ENST00000531730.1_1|ENSG00000255050.1_7|OTTHUMG00000165158.1_7|OTTHUMT00000382260.1_1|AC067930.4-201|AC067930.4|1173|	-1.21716	2.79593e-07	0.000626794	26.3858	1.07611	1	6.9631	0.215221	0.00109819	0.214123	0.0102762	0.214123	0
ENST00000418273.2_1|ENSG00000272734.1_4|OTTHUMG00000185998.2_4|OTTHUMT00000471962.2_1|ADIRF-AS1-201|ADIRF-AS1|2627|	-1.20242	0.000562298	0.0250338	11.8968	1.07131	1	4.32199	0.214261	0.0417726	0.172489	0.0320478	0.172489	1
ENST00000612427.1_1|ENSG00000277978.1_6|OTTHUMG00000186957.1_6|OTTHUMT00000474099.1_1|AC010542.5-201|AC010542.5|382|	-1.20122	0.000225534	0.0168797	13.6054	1.17833	1	4.94366	0.235666	0.00762087	0.228045	0.0229013	0.228045	0
ENST00000622757.1_1|ENSG00000278041.1_6|OTTHUMG00000186718.1_6|OTTHUMT00000473666.1_1|AL133325.3-201|AL133325.3|3674|	-1.19407	0.00109035	0.0367364	10.6675	1.12497	1	3.84361	0.224994	0.0302347	0.19476	0.0433213	0.19476	0
ENST00000501954.2_1|ENSG00000245482.2_7|OTTHUMG00000169286.1_7|OTTHUMT00000403313.1_1|AC046130.1-201|AC046130.1|2179|	-1.19052	0.00155348	0.0461646	10.0141	1.17941	1	3.79395	0.235883	0.02711	0.208773	0.0448192	0.208773	0
ENST00000488671.1_1|ENSG00000273471.1_7|OTTHUMG00000186050.1_7|OTTHUMT00000472131.1_1|AC112229.4-201|AC112229.4|1528|	-1.18974	2.4327e-06	0.00213312	22.2189	1.03052	1	5.92742	0.206103	0.00275619	0.203347	0.0147482	0.203347	0
ENST00000591183.1_1|ENSG00000267724.1_6|OTTHUMG00000180357.1_6|OTTHUMT00000450927.1_1|AC012254.3-201|AC012254.3|2117|	-1.18765	0.00179891	0.04917	9.74418	1.21215	1	4.07358	0.24243	0.0196243	0.222805	0.0373355	0.222805	0
ENST00000446261.1_1|ENSG00000226526.1_6|OTTHUMG00000002292.1_6|OTTHUMT00000006616.1_1|AL049569.1-201|AL049569.1|636|	-1.16884	0.00117885	0.0385577	10.5232	1.26227	1	4.58302	0.252454	0.0121319	0.240322	0.0275216	0.240322	0
ENST00000649494.1_1|ENSG00000236671.9_6|OTTHUMG00000018251.4_6|OTTHUMT00000499693.1_1|PRKG1-AS1-204|PRKG1-AS1|2215|	-1.16207	1.59311e-07	0.000626794	27.4729	0.976606	1	7.70374	0.195321	0.000522889	0.194798	0.00871164	0.194798	1
ENST00000548760.2_1|ENSG00000257167.2_6|OTTHUMG00000170209.3_6|OTTHUMT00000407972.3_1|TMPO-AS1-202|TMPO-AS1|3357|	-1.15039	0.000727848	0.0294472	11.4168	1.14813	1	4.97257	0.229626	0.00922829	0.220397	0.0225886	0.220397	1
ENST00000378180.8_3|ENSG00000176124.14_7|OTTHUMG00000192280.7_7|OTTHUMT00000045000.1_3|DLEU1-201|DLEU1|981|	-1.12454	1.96943e-05	0.00583531	18.2186	0.947424	1	5.4604	0.189485	0.00718992	0.182295	0.0180768	0.182295	1
ENST00000448718.5_1|ENSG00000234741.8_7|OTTHUMG00000037216.7_7|OTTHUMT00000090579.1_1|GAS5-218|GAS5|565|	-1.11544	0.000394593	0.0209927	12.5576	1.02171	1	6.30227	0.204341	0.00526756	0.199074	0.0127399	0.199074	1
ENST00000549516.1_1|ENSG00000258283.1_6|OTTHUMG00000170404.1_6|OTTHUMT00000408938.1_1|AC011603.3-201|AC011603.3|279|	-1.11381	0.000502752	0.0233397	12.1054	0.923562	1	4.03087	0.184712	0.0213269	0.163385	0.0383485	0.163385	0
ENST00000566956.1_1|ENSG00000260442.5_6|OTTHUMG00000176592.1_6|OTTHUMT00000432689.1_1|ATP2A1-AS1-202|ATP2A1-AS1|530|	-1.10757	0.00166777	0.0478214	9.8834	1.02988	1	4.07534	0.205977	0.0267213	0.179255	0.0372946	0.179255	1
ENST00000434942.2_2|ENSG00000242082.2_8|OTTHUMG00000150008.3_8|OTTHUMT00000499689.2_2|SLC5A4-AS1-201|SLC5A4-AS1|5058|	-1.09303	3.11095e-07	0.000626794	26.1796	0.86525	1	7.51299	0.17305	0.000749812	0.1723	0.0090154	0.1723	0
ENST00000517670.1_1|ENSG00000254027.1_6|OTTHUMG00000164598.1_6|OTTHUMT00000379363.1_1|AC009902.2-202|AC009902.2|571|	-1.08169	4.78322e-06	0.00240931	20.9222	0.87501	1	7.43797	0.175002	0.000706719	0.174295	0.00915247	0.174295	1
ENST00000416970.5_1|ENSG00000233016.7_5|OTTHUMG00000020949.5_5|OTTHUMT00000055148.1_1|SNHG7-202|SNHG7|789|	-1.06286	0.00039291	0.0209927	12.5656	0.880741	1	5.2642	0.176148	0.025745	0.150403	0.0197532	0.150403	1
ENST00000580385.1_1|ENSG00000265393.1_6|OTTHUMG00000179578.1_6|OTTHUMT00000447181.1_1|AC084125.4-201|AC084125.4|338|	-1.06236	2.14132e-06	0.00213312	22.4639	0.828031	1	6.47531	0.165606	0.00177565	0.163831	0.0119756	0.163831	0
ENST00000561241.1_1|ENSG00000259498.1_6|OTTHUMG00000172299.1_6|OTTHUMT00000417735.1_1|TPM1-AS-202|TPM1-AS|3354|	-1.06187	0.000243063	0.0169587	13.4649	0.828494	1	4.49969	0.165699	0.0189266	0.146772	0.0288337	0.146772	1
ENST00000494022.1_2|ENSG00000284829.1_3|OTTHUMG00000031296.4_3|OTTHUMT00000357024.1_2|AL662884.2-201|AL662884.2|320|	-1.04635	3.85923e-05	0.00809956	16.9394	0.808166	1	5.06615	0.161633	0.00703801	0.154595	0.0216204	0.154595	0
ENST00000662528.1_1|ENSG00000287392.1_1|OTTHUMG00000193950.1_1|OTTHUMT00000507552.1_1|AC097520.2-201|AC097520.2|1170|	-1.04401	8.57719e-06	0.00345626	19.8047	0.81339	1	6.40056	0.162678	0.00173087	0.160947	0.0122942	0.160947	0
ENST00000635107.1_1|ENSG00000282907.1_7|OTTHUMG00000191519.2_7|OTTHUMT00000333917.2_1|Z98883.1-202|Z98883.1|1289|	-1.04319	0.000938465	0.0335597	10.9452	0.887189	1	4.20515	0.177438	0.0232447	0.154193	0.0344259	0.154193	0
ENST00000529247.1_1|ENSG00000254741.1_8|OTTHUMG00000165145.1_8|OTTHUMT00000382171.1_1|AC067930.1-201|AC067930.1|431|	-1.01625	0.00143564	0.0439594	10.1594	0.958148	1	5.65825	0.19163	0.00956996	0.18206	0.01654	0.18206	0
ENST00000458725.6_2|ENSG00000231607.12_7|OTTHUMG00000016927.14_7|OTTHUMT00000044961.4_2|DLEU2-207|DLEU2|1737|	-1.01405	0.000812294	0.0313527	11.2129	0.869548	1	5.42758	0.17391	0.00877421	0.165135	0.0183483	0.165135	0
ENST00000400768.2_1|ENSG00000215692.2_6|OTTHUMG00000151478.1_6|OTTHUMT00000322821.1_1|AC114730.1-201|AC114730.1|472|	-0.991724	9.8588e-05	0.0110353	15.1636	0.72662	1	4.73908	0.145324	0.00884849	0.136476	0.0253371	0.136476	0
ENST00000533218.1_1|ENSG00000255498.1_6|OTTHUMG00000167003.1_6|OTTHUMT00000392393.1_1|AC068385.1-201|AC068385.1|409|	-0.985978	0.000437574	0.0219876	12.3645	0.745379	1	4.47466	0.149076	0.0123139	0.136762	0.0292503	0.136762	0
ENST00000648024.1_1|ENSG00000285830.1_2|OTTHUMG00000192887.1_2|OTTHUMT00000499480.1_1|AL109628.2-201|AL109628.2|3154|	-0.984385	3.41309e-05	0.00764077	17.1727	0.737859	1	5.6825	0.147572	0.00373226	0.14384	0.016365	0.14384	0
ENST00000669349.1_1|ENSG00000253741.2_6|OTTHUMG00000164731.2_6|OTTHUMT00000527831.1_1|LNCOC1-206|LNCOC1|4194|	-0.977366	0.000715642	0.0290701	11.4482	0.767094	1	4.36377	0.153419	0.0200556	0.133363	0.0312364	0.133363	1
ENST00000562866.1_1|ENSG00000261373.1_6|OTTHUMG00000173220.1_6|OTTHUMT00000422513.1_1|VPS9D1-AS1-202|VPS9D1-AS1|1753|	-0.95903	3.44458e-06	0.00213312	21.5515	0.674794	1	6.52818	0.134959	0.0017589	0.1332	0.0117602	0.1332	0
ENST00000524499.1_1|ENSG00000255224.1_6|OTTHUMG00000165436.1_6|OTTHUMT00000384064.1_1|AC109322.1-201|AC109322.1|1264|	-0.929186	6.15602e-05	0.00961717	16.054	0.67872	1	6.93609	0.135744	0.00120875	0.134535	0.0103547	0.134535	1
ENST00000442850.1_1|ENSG00000232600.3_6|OTTHUMG00000153175.1_6|OTTHUMT00000329950.1_1|TONSL-AS1-201|TONSL-AS1|428|	-0.926753	0.000932778	0.0335597	10.9565	0.745832	1	5.06699	0.149166	0.00745239	0.141714	0.021612	0.141714	1
ENST00000413035.5_1|ENSG00000231871.5_7|OTTHUMG00000035809.1_7|OTTHUMT00000087101.1_1|IPO9-AS1-201|IPO9-AS1|839|	-0.924217	0.000757443	0.0302797	11.3427	0.696557	1	5.2653	0.139311	0.00491058	0.134401	0.0197434	0.134401	1
ENST00000578500.1_1|ENSG00000253174.2_7|OTTHUMG00000164081.2_7|OTTHUMT00000447059.1_1|AC009630.2-202|AC009630.2|884|	-0.923745	0.00025437	0.0169703	13.3796	0.69685	1	4.989	0.13937	0.00761862	0.131751	0.0224139	0.131751	0
ENST00000400902.4_1|ENSG00000255118.1_6|OTTHUMG00000167512.1_6|OTTHUMT00000394864.1_1|AP003306.2-201|AP003306.2|485|	-0.917928	4.79071e-05	0.00832097	16.5292	0.623943	1	5.26747	0.124789	0.00544791	0.119341	0.0197241	0.119341	1
ENST00000461832.2_2|ENSG00000197989.14_6|OTTHUMG00000003654.4_6|OTTHUMT00000092197.2_2|SNHG12-202|SNHG12|1082|	-0.91678	2.80593e-05	0.00706672	17.545	0.63606	1	6.13531	0.127212	0.00505044	0.122162	0.0135709	0.122162	1
ENST00000582262.1_3|ENSG00000263798.2_7|OTTHUMG00000178681.2_7|OTTHUMT00000442908.1_3|AC018521.1-201|AC018521.1|575|	-0.905683	4.9815e-05	0.00836393	16.4551	0.626361	1	5.699	0.125272	0.00490568	0.120367	0.0162476	0.120367	0
ENST00000422153.1_1|ENSG00000224645.1_6|OTTHUMG00000073673.1_6|OTTHUMT00000156137.1_1|AL391069.1-201|AL391069.1|358|	-0.900999	0.000338772	0.0198418	12.8428	0.639125	1	4.6551	0.127825	0.0106303	0.117195	0.026472	0.117195	0
ENST00000666013.1_1|ENSG00000246859.3_7|OTTHUMG00000162858.4_7|OTTHUMT00000527444.1_1|STARD4-AS1-204|STARD4-AS1|4215|	-0.900572	0.000275288	0.017664	13.2315	0.613213	1	4.84221	0.122643	0.00978058	0.112862	0.0240568	0.112862	1
ENST00000654425.1_1|ENSG00000285664.2_2|OTTHUMG00000192708.2_2|OTTHUMT00000521878.1_1|AL139317.5-209|AL139317.5|903|	-0.893396	0.000990286	0.0348816	10.8456	0.664211	1	6.36697	0.132842	0.00231789	0.130524	0.0124431	0.130524	1
ENST00000657226.1_1|ENSG00000287242.1_1|OTTHUMG00000195161.1_1|OTTHUMT00000524881.1_1|AC073593.2-201|AC073593.2|2306|	-0.872853	0.000112885	0.0114869	14.908	0.607862	1	6.02477	0.121572	0.00282227	0.11875	0.0141761	0.11875	0
ENST00000615131.2_2|ENSG00000275734.2_7|OTTHUMG00000187153.3_7|OTTHUMT00000474501.2_2|AC010538.1-201|AC010538.1|3077|	-0.868405	0.000444627	0.0219876	12.3347	0.58332	1	4.64007	0.116664	0.0125205	0.104143	0.0266848	0.104143	0
ENST00000479606.5_2|ENSG00000285314.1_3|OTTHUMG00000192616.1_3|OTTHUMT00000497423.1_2|AC002470.2-201|AC002470.2|3442|	-0.864429	4.94665e-05	0.00836393	16.4684	0.58174	1	6.61032	0.116348	0.00138172	0.114966	0.0114417	0.114966	0
ENST00000419296.1_1|ENSG00000204588.5_5|OTTHUMG00000154954.2_5|OTTHUMT00000337869.1_1|LINC01123-202|LINC01123|2436|	-0.862458	7.88468e-06	0.0033096	19.9656	0.548163	1	6.45319	0.109633	0.00192365	0.107709	0.0120681	0.107709	0
ENST00000668190.1_1|ENSG00000257285.6_6|OTTHUMG00000170278.2_6|OTTHUMT00000522578.1_1|AL132780.1-203|AL132780.1|1547|	-0.860114	0.000369458	0.0206746	12.6807	0.584919	1	4.94304	0.116984	0.00983494	0.107149	0.0229081	0.107149	1
ENST00000623257.1_1|ENSG00000279605.1_7|OTTHUMG00000165144.1_7|OTTHUMT00000382170.1_1|AC067930.5-201|AC067930.5|4947|	-0.855101	2.74297e-06	0.00213312	21.9884	0.539785	1	9.12998	0.107957	0.000136321	0.107821	0.00820311	0.107821	0
ENST00000593524.1_1|ENSG00000269318.1_6|OTTHUMG00000181917.1_6|OTTHUMT00000458301.1_1|AC007292.2-201|AC007292.2|1812|	-0.849662	0.000208676	0.0164197	13.7513	0.53854	1	4.81111	0.107708	0.00892606	0.0987818	0.0244308	0.0987818	0
ENST00000548687.5_1|ENSG00000258168.6_6|OTTHUMG00000169498.4_6|OTTHUMT00000404428.2_1|AC025569.1-202|AC025569.1|5903|	-0.839614	7.96721e-05	0.0105607	15.5661	0.512492	1	5.23333	0.102498	0.00719809	0.0953004	0.0200306	0.0953004	0
ENST00000424487.1_1|ENSG00000203469.2_6|OTTHUMG00000001907.1_6|OTTHUMT00000005413.1_1|AL354956.1-201|AL354956.1|467|	-0.839246	0.00126321	0.0405273	10.3955	0.635106	1	4.78172	0.127021	0.0100561	0.116965	0.0247937	0.116965	0
ENST00000585691.1_1|ENSG00000267462.1_6|OTTHUMG00000179953.1_6|OTTHUMT00000449078.1_1|AC090377.1-201|AC090377.1|1762|	-0.823633	6.56088e-06	0.00300429	20.3172	0.492619	1	6.36623	0.0985238	0.00190844	0.0966154	0.0124464	0.0966154	0
ENST00000660020.1_1|ENSG00000175061.18_4|OTTHUMG00000058990.25_4|OTTHUMT00000517585.1_1|SNHG29-239|SNHG29|1129|	-0.815183	4.71101e-05	0.00832097	16.561	0.50307	1	7.52724	0.100614	0.00576402	0.09485	0.00899051	0.09485	1
ENST00000647653.1_1|ENSG00000285612.1_2|OTTHUMG00000192934.1_2|OTTHUMT00000499623.1_1|AC004974.1-201|AC004974.1|3093|	-0.808794	0.000373784	0.0206896	12.6589	0.539072	1	5.04832	0.107814	0.00708699	0.100727	0.0218	0.100727	0
ENST00000653677.1_1|ENSG00000163597.15_3|OTTHUMG00000132201.6_3|OTTHUMT00000516713.1_1|SNHG16-209|SNHG16|1875|	-0.808252	0.000924155	0.0333689	10.9737	0.562363	1	7.10613	0.112473	0.00400585	0.108467	0.00988831	0.108467	1
ENST00000456356.2_1|ENSG00000231864.2_6|OTTHUMG00000020975.2_6|OTTHUMT00000055265.2_1|AL807752.3-201|AL807752.3|748|	-0.799025	4.31308e-06	0.00231585	21.1204	0.469263	1	7.17683	0.0938527	0.000847434	0.0930053	0.00971294	0.0930053	0
ENST00000413077.1_1|ENSG00000234327.8_6|OTTHUMG00000132913.3_6|OTTHUMT00000256424.1_1|AC012146.1-202|AC012146.1|474|	-0.787512	0.000367096	0.0206599	12.6927	0.478983	1	5.02464	0.0957966	0.00750977	0.0882868	0.022042	0.0882868	1
ENST00000605886.1_1|ENSG00000272405.1_6|OTTHUMG00000185554.1_6|OTTHUMT00000470702.1_1|AL365181.3-201|AL365181.3|3222|	-0.785122	0.000854803	0.0321267	11.1183	0.540564	1	5.89896	0.108113	0.00307605	0.105037	0.0149227	0.105037	0
ENST00000644559.1_1|ENSG00000285190.1_2|OTTHUMG00000192559.1_2|OTTHUMT00000496172.1_1|AC018754.1-201|AC018754.1|2113|	-0.78146	8.64178e-05	0.0107346	15.4124	0.480288	1	5.95411	0.0960576	0.00268969	0.0933679	0.0145876	0.0933679	1
ENST00000624289.1_1|ENSG00000279344.1_5|OTTHUMG00000173214.1_5|OTTHUMT00000422487.1_1|AC007342.6-201|AC007342.6|2594|	-0.779347	0.000699782	0.0287739	11.4898	0.456796	1	4.55564	0.0913591	0.0113013	0.0800578	0.0279406	0.0800578	1
ENST00000565342.5_1|ENSG00000213599.10_4|OTTHUMG00000048084.2_4|OTTHUMT00000434088.1_1|SLX1A-SULT1A3-202|SLX1A-SULT1A3|2195|	-0.776213	8.73772e-05	0.0107346	15.3916	0.439884	1	6.09793	0.0879767	0.00922236	0.0787544	0.0137704	0.0787544	0
ENST00000651123.1_1|ENSG00000245573.9_8|OTTHUMG00000166125.12_8|OTTHUMT00000502342.2_1|BDNF-AS-219|BDNF-AS|448|	-0.762382	0.00027394	0.017664	13.2407	0.478542	1	5.5754	0.0957084	0.00491366	0.0907948	0.0171594	0.0907948	1
ENST00000560967.1_1|ENSG00000259352.1_6|OTTHUMG00000171972.1_6|OTTHUMT00000416196.1_1|AC091117.1-201|AC091117.1|426|	-0.759577	9.53184e-05	0.0110353	15.2272	0.455202	1	6.84522	0.0910403	0.00104279	0.0899975	0.0106311	0.0899975	0
ENST00000654969.1_1|ENSG00000182165.18_3|OTTHUMG00000130822.10_3|OTTHUMT00000523200.1_1|TP53TG1-209|TP53TG1|2982|	-0.75817	1.31054e-05	0.00425882	18.9951	0.419133	1	6.37097	0.0838265	0.00215522	0.0816713	0.0124252	0.0816713	0
ENST00000569326.2_1|ENSG00000255182.2_7|OTTHUMG00000165174.2_7|OTTHUMT00000479128.1_1|AC084125.2-201|AC084125.2|3392|	-0.757391	1.64375e-05	0.00517474	18.5631	0.43321	1	6.76179	0.0866419	0.00139274	0.0852492	0.0109027	0.0852492	0
ENST00000594308.1_1|ENSG00000269139.2_6|OTTHUMG00000182505.2_6|OTTHUMT00000461736.1_1|AC010336.5-201|AC010336.5|317|	-0.756655	9.23374e-05	0.0109436	15.2873	0.452247	1	5.91176	0.0904494	0.00277616	0.0876732	0.0148438	0.0876732	1
ENST00000563777.1_1|ENSG00000260852.1_5|OTTHUMG00000176767.1_5|OTTHUMT00000255534.2_1|FBXL19-AS1-201|FBXL19-AS1|3951|	-0.753831	0.000866673	0.0321406	11.0927	0.450696	1	4.88905	0.0901392	0.00818437	0.0819548	0.0235115	0.0819548	1
ENST00000648389.1_1|ENSG00000285676.1_2|OTTHUMG00000193067.1_2|OTTHUMT00000500058.1_1|AL158212.5-201|AL158212.5|1239|	-0.750502	0.000768639	0.0303658	11.3155	0.432036	1	4.8162	0.0864071	0.0100988	0.0763083	0.0243689	0.0763083	0
ENST00000583787.1_1|ENSG00000264044.1_6|OTTHUMG00000179344.1_6|OTTHUMT00000445840.1_1|AC005726.2-201|AC005726.2|552|	-0.749451	3.24041e-05	0.00741906	17.2713	0.418785	1	6.19325	0.083757	0.00254164	0.0812153	0.0132715	0.0812153	0
ENST00000577814.1_1|ENSG00000264044.1_6|OTTHUMG00000179344.1_6|OTTHUMT00000445841.1_1|AC005726.2-202|AC005726.2|1316|	-0.747057	6.80976e-05	0.0102571	15.863	0.428275	1	6.06077	0.085655	0.00317438	0.0824806	0.0139739	0.0824806	0
ENST00000655120.1_1|ENSG00000287125.1_1|OTTHUMG00000195347.1_1|OTTHUMT00000526477.1_1|AC018695.9-201|AC018695.9|1995|	-0.746088	0.000172916	0.0151363	14.1046	0.422368	1	5.43177	0.0844736	0.00494905	0.0795246	0.0183135	0.0795246	0
ENST00000620490.1_1|ENSG00000273891.1_6|OTTHUMG00000186565.1_6|OTTHUMT00000473358.1_1|AL731566.1-201|AL731566.1|1937|	-0.740448	0.000187848	0.0156395	13.9489	0.402206	1	5.12348	0.0804412	0.00637303	0.0740681	0.021057	0.0740681	0
ENST00000411630.6_2|ENSG00000226950.7_6|OTTHUMG00000154670.4_6|OTTHUMT00000336530.2_2|DANCR-201|DANCR|904|	-0.723003	8.93229e-06	0.00346092	19.7272	0.391702	1	7.72631	0.0783404	0.00094117	0.0773992	0.00867981	0.0773992	1
ENST00000607407.1_1|ENSG00000272056.1_6|OTTHUMG00000185589.1_6|OTTHUMT00000470790.1_1|AC013472.3-201|AC013472.3|659|	-0.719784	0.000109074	0.0112124	14.9728	0.389565	1	5.49247	0.0779129	0.00427128	0.0736416	0.0178144	0.0736416	0
ENST00000579187.1_1|ENSG00000266642.2_6|OTTHUMG00000179498.3_6|OTTHUMT00000446814.1_1|AC024267.6-202|AC024267.6|1103|	-0.718921	0.000685642	0.028308	11.5278	0.406812	1	4.97613	0.0813625	0.00743357	0.0739289	0.0225506	0.0739289	0
ENST00000618862.2_2|ENSG00000274874.2_7|OTTHUMG00000188242.2_7|OTTHUMT00000476744.2_2|AC068790.8-201|AC068790.8|692|	-0.718553	0.000146723	0.0139442	14.4138	0.381021	1	5.38734	0.0762041	0.00505344	0.0711507	0.0186856	0.0711507	1
ENST00000549438.1_1|ENSG00000258317.1_6|OTTHUMG00000170142.1_6|OTTHUMT00000407630.1_1|AC034102.7-202|AC034102.7|882|	-0.712917	0.000791227	0.0307754	11.2617	0.392167	1	4.86611	0.0784334	0.00851605	0.0699174	0.0237759	0.0699174	0
ENST00000513358.3_1|ENSG00000250899.3_6|OTTHUMG00000168179.2_6|OTTHUMT00000398625.2_1|AC125807.2-201|AC125807.2|3514|	-0.689828	9.43253e-05	0.0110353	15.247	0.357518	1	5.68462	0.0715035	0.00339211	0.0681114	0.0163499	0.0681114	0
ENST00000526045.1_1|ENSG00000255126.1_6|OTTHUMG00000167525.1_6|OTTHUMT00000394923.1_1|AP003064.1-201|AP003064.1|590|	-0.689469	0.000151804	0.0141599	14.3497	0.357997	1	5.56837	0.0715993	0.00422121	0.0673781	0.0172135	0.0673781	0
ENST00000429808.5_1|ENSG00000238121.6_5|OTTHUMG00000016668.10_5|OTTHUMT00000044352.2_1|LINC00426-205|LINC00426|593|	-0.686469	0.00107144	0.0363424	10.6999	0.391096	1	4.92482	0.0782191	0.00780771	0.0704114	0.0231089	0.0704114	0
ENST00000606771.1_1|ENSG00000272269.1_6|OTTHUMG00000185678.1_6|OTTHUMT00000470978.1_1|AL138724.1-201|AL138724.1|1088|	-0.661011	0.000307759	0.0186769	13.0226	0.333747	1	5.45469	0.0667494	0.0043611	0.0623883	0.0181238	0.0623883	1
ENST00000647729.1_1|ENSG00000285649.1_2|OTTHUMG00000192656.1_2|OTTHUMT00000498739.1_1|AL357079.2-201|AL357079.2|2044|	-0.649212	0.000421156	0.0216465	12.4359	0.350986	1	5.69406	0.0701972	0.00359553	0.0666017	0.0162826	0.0666017	1
ENST00000550231.1_1|ENSG00000258210.1_7|OTTHUMG00000169522.1_7|OTTHUMT00000404601.1_1|AC144548.1-201|AC144548.1|946|	-0.646847	0.000330207	0.0195677	12.8908	0.344998	1	6.71288	0.0689996	0.00132486	0.0676747	0.0110701	0.0676747	0
ENST00000424252.2_2|ENSG00000197670.6_6|OTTHUMG00000032765.3_6|OTTHUMT00000079759.3_2|AL157838.1-201|AL157838.1|2502|	-0.645139	0.00101337	0.0353241	10.803	0.333359	1	5.0292	0.0666717	0.00798285	0.0586889	0.021995	0.0586889	0
ENST00000524714.1_1|ENSG00000248671.8_7|OTTHUMG00000167480.3_7|OTTHUMT00000394763.1_1|AP003498.1-202|AP003498.1|447|	-0.643463	0.000912226	0.0331761	10.9977	0.333198	1	4.99731	0.0666395	0.00709836	0.0595412	0.0223263	0.0595412	0
ENST00000552933.2_1|ENSG00000257913.2_6|OTTHUMG00000170405.2_6|OTTHUMT00000408939.2_1|DDN-AS1-204|DDN-AS1|1324|	-0.642846	0.00116142	0.0382731	10.5507	0.357414	1	5.30704	0.0714828	0.00622964	0.0652532	0.0193751	0.0652532	1
ENST00000513954.1_1|ENSG00000236756.4_7|OTTHUMG00000018460.4_7|OTTHUMT00000048622.2_1|DNAJC9-AS1-202|DNAJC9-AS1|463|	-0.635076	0.000237987	0.0169587	13.5045	0.310334	1	5.80564	0.0620668	0.00330907	0.0587577	0.015519	0.0587577	1
ENST00000655514.1_1|ENSG00000249550.7_5|OTTHUMG00000169644.11_5|OTTHUMT00000405247.3_1|LINC01234-208|LINC01234|3402|	-0.633104	0.000407372	0.0213342	12.4981	0.299203	1	5.90352	0.0598407	0.00893972	0.0509009	0.0148945	0.0509009	1
ENST00000427796.5_1|ENSG00000236810.6_6|OTTHUMG00000002959.4_6|OTTHUMT00000008241.1_1|ELOA-AS1-201|ELOA-AS1|1074|	-0.629957	0.000706213	0.0288032	11.4728	0.323923	1	5.43077	0.0647846	0.00693674	0.0578479	0.0183218	0.0578479	1
ENST00000583521.1_1|ENSG00000263585.1_6|OTTHUMG00000178437.1_6|OTTHUMT00000441969.1_1|AC145207.4-201|AC145207.4|450|	-0.629839	0.00014846	0.0139774	14.3916	0.317122	1	7.74394	0.0634244	0.000394771	0.0630297	0.00865552	0.0630297	0
ENST00000575305.1_1|ENSG00000261659.2_6|OTTHUMG00000172952.2_6|OTTHUMT00000440562.1_1|Z92544.2-201|Z92544.2|3413|	-0.626206	0.000393304	0.0209927	12.5637	0.299162	1	5.39941	0.0598323	0.00514477	0.0546876	0.0185839	0.0546876	0
ENST00000608025.2_1|ENSG00000273253.2_6|OTTHUMG00000186123.4_6|OTTHUMT00000472292.3_1|AL022328.4-201|AL022328.4|1001|	-0.624228	0.000198854	0.0160114	13.8419	0.299936	1	5.84111	0.0599871	0.002897	0.0570901	0.0152879	0.0570901	1
ENST00000653276.1_1|ENSG00000233016.7_5|OTTHUMG00000020949.5_5|OTTHUMT00000514410.2_1|SNHG7-205|SNHG7|1123|	-0.616978	2.48424e-05	0.00676385	17.7766	0.2859	1	7.26868	0.0571799	0.00131301	0.0558669	0.00950053	0.0558669	1
ENST00000525023.1_1|ENSG00000254690.1_6|OTTHUMG00000165271.1_6|OTTHUMT00000383142.1_1|AC233992.1-201|AC233992.1|444|	-0.613967	0.00093943	0.0335597	10.9433	0.321566	1	5.76665	0.0643133	0.00352092	0.0607924	0.0157794	0.0607924	0
ENST00000465466.1_1|ENSG00000240889.1_6|OTTHUMG00000157407.1_6|OTTHUMT00000348732.1_1|NDUFB2-AS1-201|NDUFB2-AS1|1648|	-0.608962	8.21913e-05	0.0107133	15.5072	0.291731	1	7.11895	0.0583462	0.000739526	0.0576067	0.00985574	0.0576067	1
ENST00000566537.1_1|ENSG00000259952.1_6|OTTHUMG00000177140.1_6|OTTHUMT00000435555.1_1|AC009133.2-201|AC009133.2|547|	-0.597977	9.53955e-06	0.00351107	19.6015	0.263007	1	7.6101	0.0526015	0.000553401	0.0520481	0.0088529	0.0520481	0
ENST00000626781.2_2|ENSG00000280486.2_6|OTTHUMG00000186820.3_6|OTTHUMT00000480405.2_2|AC005329.3-201|AC005329.3|2711|	-0.590009	3.02145e-05	0.00724717	17.4043	0.260009	1	6.86858	0.0520018	0.00120733	0.0507945	0.0105582	0.0507945	0
ENST00000625094.1_1|ENSG00000279035.1_5|OTTHUMG00000179347.1_5|OTTHUMT00000445864.1_1|AC022211.4-201|AC022211.4|2161|	-0.588149	0.000191531	0.0156869	13.9124	0.273901	1	6.87608	0.0547803	0.00105206	0.0537282	0.010535	0.0537282	0
ENST00000660392.1_1|ENSG00000287387.1_1|OTTHUMG00000195746.1_1|OTTHUMT00000528580.1_1|AC010883.3-201|AC010883.3|2633|	-0.586665	0.00116255	0.0382731	10.5489	0.290711	1	5.41667	0.0581423	0.0046374	0.0535049	0.0184393	0.0535049	0
ENST00000429761.1_1|ENSG00000228925.1_6|OTTHUMG00000153091.2_6|OTTHUMT00000329487.2_1|AC016722.2-201|AC016722.2|1835|	-0.586238	0.000683727	0.028308	11.533	0.277144	1	5.43467	0.0554288	0.00447007	0.0509588	0.0182895	0.0509588	0
ENST00000668290.1_1|ENSG00000228063.2_7|OTTHUMG00000041228.5_7|OTTHUMT00000098809.3_1|LYPLAL1-DT-208|LYPLAL1-DT|2577|	-0.582652	0.001475	0.0446991	10.1096	0.264581	1	5.00978	0.0529162	0.00779021	0.045126	0.0221958	0.045126	1
ENST00000590513.2_1|ENSG00000266962.2_6|OTTHUMG00000180244.2_6|OTTHUMT00000450398.2_1|AC067852.2-201|AC067852.2|2313|	-0.578792	0.000474293	0.0227525	12.2141	0.276334	1	5.96808	0.0552667	0.00270523	0.0525615	0.0145046	0.0525615	1
ENST00000601618.1_1|ENSG00000269148.1_6|OTTHUMG00000182483.1_6|OTTHUMT00000461680.1_1|AC092301.1-201|AC092301.1|764|	-0.578048	0.00116709	0.0382971	10.5417	0.269652	1	5.23053	0.0539303	0.00539848	0.0485318	0.020056	0.0485318	0
ENST00000500853.1_1|ENSG00000246582.3_6|OTTHUMG00000163784.2_6|OTTHUMT00000375452.1_1|AC100861.1-202|AC100861.1|1970|	-0.57204	0.00098465	0.0348048	10.8562	0.254384	1	5.29309	0.0508768	0.00693762	0.0439391	0.0194973	0.0439391	1
ENST00000650250.1_1|ENSG00000244198.7_6|OTTHUMG00000158007.3_6|OTTHUMT00000498814.1_1|AC004889.1-205|AC004889.1|3412|	-0.563242	0.00177883	0.0491227	9.76482	0.2659	1	5.13756	0.05318	0.00707811	0.0461019	0.0209217	0.0461019	0
ENST00000488257.2_1|ENSG00000272762.5_7|OTTHUMG00000161549.2_7|OTTHUMT00000349675.2_1|AC115284.1-201|AC115284.1|547|	-0.561697	0.000136871	0.013219	14.5447	0.241936	1	6.24162	0.0483871	0.00208253	0.0463046	0.0130306	0.0463046	1
ENST00000436039.1_1|ENSG00000228830.1_6|OTTHUMG00000037978.1_6|OTTHUMT00000092699.1_1|AL160408.2-201|AL160408.2|693|	-0.548909	0.000264298	0.0172892	13.3078	0.238669	1	6.0958	0.0477338	0.00210692	0.0456269	0.0137819	0.0456269	0
ENST00000547042.1_1|ENSG00000258092.1_7|OTTHUMG00000169390.1_7|OTTHUMT00000403844.1_1|AC005841.1-201|AC005841.1|287|	-0.541342	3.15924e-05	0.00740144	17.3195	0.223373	1	7.85385	0.0446746	0.000389034	0.0442856	0.00851559	0.0442856	0
ENST00000566287.1_1|ENSG00000261641.2_6|OTTHUMG00000176553.1_6|OTTHUMT00000432521.1_1|AL031600.3-201|AL031600.3|1124|	-0.538247	0.000165117	0.0145911	14.1915	0.220657	1	6.18393	0.0441313	0.00202108	0.0421103	0.0133189	0.0421103	0
ENST00000585075.1_1|ENSG00000263843.1_6|OTTHUMG00000179606.1_6|OTTHUMT00000447278.1_1|AC022211.2-201|AC022211.2|2527|	-0.528484	0.00060409	0.0264246	11.7633	0.225766	1	5.91892	0.0451532	0.00351809	0.0416351	0.0148	0.0416351	0
ENST00000512712.2_1|ENSG00000249673.7_6|OTTHUMG00000160136.4_6|OTTHUMT00000358163.2_1|NOP14-AS1-205|NOP14-AS1|3188|	-0.526644	0.0003511	0.0203275	12.776	0.219902	1	6.17105	0.0439805	0.00232953	0.041651	0.0133848	0.041651	1
ENST00000650785.1_1|ENSG00000237188.5_8|OTTHUMG00000185879.6_8|OTTHUMT00000501780.1_1|AC242426.2-203|AC242426.2|2981|	-0.514992	0.000176736	0.0152174	14.0636	0.208219	1	7.26486	0.0416438	0.000829693	0.0408141	0.00950903	0.0408141	1
ENST00000626270.2_3|ENSG00000236364.4_6|OTTHUMG00000040116.4_6|OTTHUMT00000480450.2_3|AL358115.1-201|AL358115.1|2796|	-0.513422	0.000642554	0.0275142	11.6485	0.225647	1	6.69047	0.0451294	0.00128863	0.0438407	0.0111489	0.0438407	0
ENST00000623664.1_1|ENSG00000278996.1_7|OTTHUMG00000189417.1_7|OTTHUMT00000479651.1_1|FP671120.2-201|FP671120.2|2488|	-0.51127	0.00166133	0.0478214	9.89051	0.233899	1	6.2125	0.0467799	0.00232966	0.0444502	0.0131747	0.0444502	0
ENST00000640226.1_2|ENSG00000284543.1_4|OTTHUMG00000191824.1_4|OTTHUMT00000490478.1_2|LINC01226-207|LINC01226|551|	-0.508051	0.00159302	0.0466726	9.9678	0.194896	1	5.79254	0.0389792	0.00899086	0.0299883	0.0156057	0.0299883	0
ENST00000567141.1_1|ENSG00000261762.1_6|OTTHUMG00000177203.1_6|OTTHUMT00000435831.1_1|AC027228.2-201|AC027228.2|2154|	-0.507851	0.00159838	0.0466726	9.96162	0.226212	1	5.6321	0.0452424	0.00367041	0.041572	0.0167318	0.041572	0
ENST00000414282.5_1|ENSG00000233016.7_5|OTTHUMG00000020949.5_5|OTTHUMT00000055146.1_1|SNHG7-201|SNHG7|2357|	-0.507491	0.00177981	0.0491227	9.76381	0.212321	1	5.52205	0.0424642	0.00503004	0.0374341	0.0175766	0.0374341	1
ENST00000501448.5_1|ENSG00000248015.7_7|OTTHUMG00000168079.4_7|OTTHUMT00000449737.1_1|AC005329.1-201|AC005329.1|3571|	-0.500201	0.000253759	0.0169703	13.3842	0.204018	1	6.72031	0.0408036	0.00126809	0.0395355	0.0110443	0.0395355	0
ENST00000563687.1_1|ENSG00000260466.1_6|OTTHUMG00000176392.1_6|OTTHUMT00000431895.1_1|AC126696.2-201|AC126696.2|522|	-0.49713	0.000210258	0.0164197	13.7371	0.199369	1	6.91157	0.0398737	0.00100134	0.0388724	0.0104273	0.0388724	0
ENST00000557343.1_1|ENSG00000258745.1_6|OTTHUMG00000171000.1_6|OTTHUMT00000411199.1_1|AL358334.3-201|AL358334.3|535|	-0.494069	8.66003e-05	0.0107346	15.4084	0.182779	1	6.73191	0.0365557	0.00140411	0.0351516	0.0110043	0.0351516	0
ENST00000514073.1_1|ENSG00000253917.4_7|OTTHUMG00000160213.2_7|OTTHUMT00000359781.1_1|AC226119.1-201|AC226119.1|682|	-0.493848	0.00133397	0.0418641	10.2949	0.211542	1	5.73098	0.0423085	0.00328822	0.0390203	0.0160236	0.0390203	1
ENST00000617433.1_1|ENSG00000276727.1_6|OTTHUMG00000187451.1_6|OTTHUMT00000474994.1_1|AC137834.2-201|AC137834.2|701|	-0.491302	0.000136076	0.013219	14.5557	0.177566	1	6.29322	0.0355131	0.0018291	0.033684	0.0127825	0.033684	0
ENST00000568134.6_2|ENSG00000245768.7_7|OTTHUMG00000173082.4_7|OTTHUMT00000422090.2_2|AC106793.1-201|AC106793.1|2096|	-0.485344	0.00076412	0.0303658	11.3264	0.201927	1	6.15865	0.0403854	0.00212598	0.0382595	0.0134489	0.0382595	1
ENST00000554430.1_1|ENSG00000258646.1_6|OTTHUMG00000171765.1_6|OTTHUMT00000415000.1_1|AL049780.1-201|AL049780.1|489|	-0.484371	0.000405097	0.0213342	12.5085	0.181885	1	5.98341	0.036377	0.00259406	0.0337829	0.0144145	0.0337829	0
ENST00000655112.1_1|ENSG00000288062.1_1|OTTHUMG00000194909.1_1|OTTHUMT00000523070.1_1|AL136981.3-201|AL136981.3|2920|	-0.483212	0.00176979	0.0491227	9.77419	0.179072	1	5.26001	0.0358143	0.00518988	0.0306244	0.0197906	0.0306244	1
ENST00000660017.1_1|ENSG00000177788.6_7|OTTHUMG00000037660.2_7|OTTHUMT00000528782.1_1|AL162595.1-205|AL162595.1|5952|	-0.483179	0.00132596	0.0418641	10.306	0.189077	1	5.52659	0.0378153	0.0043192	0.0334961	0.0175406	0.0334961	1
ENST00000503578.5_2|ENSG00000286600.1_1|OTTHUMG00000193772.1_1|OTTHUMT00000504606.1_2|AC119427.2-202|AC119427.2|582|	-0.479212	0.00168207	0.0480032	9.86769	0.205497	1	6.55807	0.0410995	0.00133591	0.0397636	0.0116421	0.0397636	0
ENST00000323813.3_1|ENSG00000176912.4_7|OTTHUMG00000178257.3_7|OTTHUMT00000441199.2_1|TYMSOS-201|TYMSOS|844|	-0.46885	0.000160043	0.0142679	14.2502	0.164199	1	6.91852	0.0328398	0.00217944	0.0306603	0.0104066	0.0306603	1
ENST00000607245.1_1|ENSG00000272434.1_6|OTTHUMG00000185526.1_6|OTTHUMT00000470652.1_1|AC137630.3-201|AC137630.3|391|	-0.467666	9.8155e-05	0.0110353	15.1719	0.16846	1	7.18282	0.0336921	0.000819919	0.0328722	0.00969857	0.0328722	1
ENST00000612522.1_1|ENSG00000275719.1_6|OTTHUMG00000186769.1_6|-|AC008622.2-202|AC008622.2|1225|	-0.466936	5.33884e-05	0.00867475	16.3238	0.162486	1	7.34272	0.0324972	0.000655947	0.0318412	0.00934155	0.0318412	1
ENST00000542466.2_1|ENSG00000255737.2_5|OTTHUMG00000170286.1_5|OTTHUMT00000408368.1_1|AGAP2-AS1-201|AGAP2-AS1|1500|	-0.465788	0.00141976	0.0437389	10.18	0.19342	1	6.25502	0.038684	0.00218848	0.0364955	0.0129654	0.0364955	1
ENST00000591665.1_1|ENSG00000267577.1_6|OTTHUMG00000180668.2_6|OTTHUMT00000452499.2_1|AC010327.4-201|AC010327.4|1643|	-0.462727	0.000632082	0.0273257	11.679	0.181013	1	6.87747	0.0362027	0.00115064	0.035052	0.0105307	0.035052	0
ENST00000443642.1_1|ENSG00000225855.7_5|OTTHUMG00000013912.3_5|OTTHUMT00000039074.1_1|RUSC1-AS1-201|RUSC1-AS1|679|	-0.456561	0.000876822	0.0322376	11.0711	0.177987	1	6.13221	0.0355975	0.00229578	0.0333017	0.0135872	0.0333017	1
ENST00000435463.2_1|ENSG00000229257.2_6|OTTHUMG00000020974.2_6|OTTHUMT00000055264.2_1|AL807752.2-201|AL807752.2|301|	-0.449785	0.00154931	0.0461646	10.019	0.164488	1	5.68099	0.0328977	0.00371385	0.0291838	0.0163758	0.0291838	0
ENST00000608819.1_1|ENSG00000272941.1_6|OTTHUMG00000186343.1_6|OTTHUMT00000472974.1_1|AC083862.2-201|AC083862.2|1145|	-0.443538	0.0010399	0.0358765	10.7551	0.157108	1	5.8529	0.0314216	0.00290445	0.0285171	0.0152124	0.0285171	0
ENST00000430356.3_1|ENSG00000237399.7_7|OTTHUMG00000017558.3_7|OTTHUMT00000046475.3_1|PITRM1-AS1-201|PITRM1-AS1|3998|	-0.438866	0.000445252	0.0219876	12.332	0.15073	1	6.40397	0.030146	0.00160378	0.0285422	0.0122793	0.0285422	0
ENST00000458001.2_1|ENSG00000233695.2_6|OTTHUMG00000017396.2_6|OTTHUMT00000045949.2_1|GAS6-AS1-201|GAS6-AS1|7169|	-0.433371	0.000237927	0.0169587	13.505	0.142996	1	6.59203	0.0285991	0.00142847	0.0271706	0.011511	0.0271706	0
ENST00000531886.1_1|ENSG00000255114.1_6|OTTHUMG00000166353.1_6|OTTHUMT00000389350.1_1|AP003392.3-201|AP003392.3|667|	-0.430559	0.000174292	0.0151363	14.0897	0.139986	1	6.83979	0.0279971	0.00120761	0.0267895	0.0106483	0.0267895	0
ENST00000543656.2_2|ENSG00000225855.7_5|OTTHUMG00000013912.3_5|OTTHUMT00000528815.1_2|RUSC1-AS1-204|RUSC1-AS1|1743|	-0.430531	0.0004641	0.0225479	12.2546	0.152692	1	7.82358	0.0305384	0.000396732	0.0301417	0.00855218	0.0301417	1
ENST00000500949.6_1|ENSG00000247556.6_4|OTTHUMG00000172547.4_4|OTTHUMT00000419058.1_1|OIP5-AS1-201|OIP5-AS1|8829|	-0.428057	0.000611166	0.0265383	11.7417	0.151161	1	6.93021	0.0302321	0.00110544	0.0291267	0.0103719	0.0291267	1
ENST00000581788.1_1|ENSG00000265194.1_6|OTTHUMG00000179356.1_6|OTTHUMT00000445914.1_1|AL359922.2-201|AL359922.2|3017|	-0.426379	0.000183346	0.0154249	13.9945	0.1332	1	6.61034	0.02664	0.00135431	0.0252857	0.0114417	0.0252857	0
ENST00000540866.2_1|ENSG00000256028.2_7|OTTHUMG00000168770.1_7|OTTHUMT00000400991.1_1|AC026362.1-201|AC026362.1|5618|	-0.422168	0.000159363	0.0142679	14.2582	0.140321	1	8.29178	0.0280641	0.000261095	0.027803	0.00814388	0.027803	1
ENST00000671608.1_1|ENSG00000249673.7_6|OTTHUMG00000160136.4_6|OTTHUMT00000524752.1_1|NOP14-AS1-213|NOP14-AS1|2201|	-0.420802	0.00180592	0.04917	9.73703	0.149075	1	6.10905	0.029815	0.00314077	0.0266742	0.0137105	0.0266742	1
ENST00000528982.1_1|ENSG00000255108.1_6|OTTHUMG00000165497.1_6|OTTHUMT00000384480.1_1|AP006621.1-202|AP006621.1|464|	-0.414199	0.00101694	0.0353265	10.7965	0.149512	1	6.81507	0.0299025	0.00125206	0.0286504	0.0107273	0.0286504	1
ENST00000596643.5_1|ENSG00000269439.6_7|OTTHUMG00000182861.3_7|OTTHUMT00000464017.1_1|AC010618.4-201|AC010618.4|775|	-0.404881	0.000683403	0.028308	11.5339	0.124701	1	6.17359	0.0249401	0.00222335	0.0227168	0.0133717	0.0227168	1
ENST00000569981.2_1|ENSG00000238045.9_7|OTTHUMG00000132117.4_7|OTTHUMT00000477845.1_1|AC009133.1-201|AC009133.1|2449|	-0.379492	0.00013778	0.013219	14.5323	0.109062	1	8.06735	0.0218123	0.000331625	0.0214807	0.00829826	0.0214807	0
ENST00000596839.1_1|ENSG00000269534.5_6|OTTHUMG00000183188.1_6|OTTHUMT00000465596.1_1|AC011466.3-202|AC011466.3|681|	-0.376871	0.00154381	0.0461646	10.0256	0.114334	1	6.02552	0.0228668	0.00219851	0.0206683	0.0141718	0.0206683	0
ENST00000527986.5_1|ENSG00000254635.6_6|OTTHUMG00000166235.3_6|OTTHUMT00000388577.1_1|WAC-AS1-201|WAC-AS1|2323|	-0.362342	0.00172098	0.0482846	9.82562	0.117263	1	6.60286	0.0234527	0.0016601	0.0217926	0.0114699	0.0217926	1
ENST00000580587.1_1|ENSG00000263756.1_6|OTTHUMG00000178528.1_6|OTTHUMT00000442381.1_1|AL645941.3-201|AL645941.3|577|	-0.360392	0.000652349	0.0276124	11.6203	0.102942	1	6.89264	0.0205883	0.00103838	0.0195499	0.0104844	0.0195499	1
ENST00000514624.1_2|ENSG00000245322.7_7|OTTHUMG00000161022.3_7|OTTHUMT00000366703.1_2|AC097460.1-201|AC097460.1|590|	-0.34209	0.00159393	0.0466726	9.96674	0.103654	1	9.04314	0.0207309	0.000111632	0.0206193	0.00815061	0.0206193	1
ENST00000555580.1_1|ENSG00000259069.1_7|OTTHUMG00000170596.1_7|OTTHUMT00000409767.1_1|AL512310.10-201|AL512310.10|563|	-0.340732	0.00100395	0.0352397	10.8203	0.0942621	1	6.71333	0.0188524	0.00130517	0.0175472	0.0110686	0.0175472	0
ENST00000599259.1_1|ENSG00000269352.1_6|OTTHUMG00000183259.1_6|OTTHUMT00000465826.1_1|PTOV1-AS2-202|PTOV1-AS2|516|	-0.33999	0.000858181	0.0321267	11.111	0.0839415	1	6.54708	0.0167883	0.001693	0.0150953	0.0116853	0.0150953	0
ENST00000586483.1_1|ENSG00000267598.1_6|OTTHUMG00000180791.1_6|OTTHUMT00000453034.1_1|AC011446.2-201|AC011446.2|465|	-0.339371	0.000293919	0.0184103	13.1088	0.0887898	1	8.258	0.017758	0.00024143	0.0175165	0.0081624	0.0175165	0
ENST00000546421.1_1|ENSG00000257167.2_6|OTTHUMG00000170209.3_6|OTTHUMT00000408019.1_1|TMPO-AS1-201|TMPO-AS1|738|	-0.314546	0.00145476	0.0444098	10.1351	0.087129	1	7.33566	0.0174258	0.000659517	0.0167663	0.00935625	0.0167663	1
ENST00000660360.1_1|ENSG00000257303.2_7|OTTHUMG00000170366.3_7|OTTHUMT00000524524.1_1|AC073896.2-203|AC073896.2|3539|	-0.302871	0.00146736	0.044659	10.1192	0.0794002	1	7.44211	0.01588	0.000536268	0.0153438	0.00914465	0.0153438	1
ENST00000621523.1_1|ENSG00000275454.1_6|OTTHUMG00000186970.1_6|OTTHUMT00000474128.1_1|AC105020.6-201|AC105020.6|1217|	-0.282864	0.00172276	0.0482846	9.82372	0.0648007	1	7.01788	0.0129601	0.000989057	0.0119711	0.0101223	0.0119711	1
ENST00000532191.2_2|ENSG00000285338.1_3|OTTHUMG00000192502.1_3|OTTHUMT00000494792.1_2|AC091564.7-201|AC091564.7|1349|	-0.279938	0.000872879	0.0322102	11.0795	0.0609849	1	7.62859	0.012197	0.000464634	0.0117323	0.00882382	0.0117323	0
ENST00000590353.1_2|ENSG00000267009.6_7|OTTHUMG00000180138.3_7|OTTHUMT00000471455.1_2|AC007780.1-201|AC007780.1|719|	0.24247	0.00179655	0.04917	9.7466	0.0450445	1	7.60013	0.00900891	0.00048782	0.00852109	0.00886883	0.00886883	0
ENST00000629058.1_1|ENSG00000281376.1_5|OTTHUMG00000189574.1_5|OTTHUMT00000479993.1_1|ABALON-201|ABALON|1903|	0.28126	0.00167095	0.0478214	9.87989	0.0673119	1	8.29124	0.0134624	0.000264887	0.0131975	0.00814416	0.0131975	0
ENST00000572067.1_1|ENSG00000263126.1_7|OTTHUMG00000177492.1_7|OTTHUMT00000437175.1_1|AC040162.3-201|AC040162.3|3907|	0.310366	0.00170031	0.0482505	9.84784	0.0854034	1	7.29226	0.0170807	0.000769499	0.0163112	0.00944874	0.0163112	0
ENST00000555937.1_1|ENSG00000258964.1_7|OTTHUMG00000171115.1_7|OTTHUMT00000411765.1_1|AL137129.1-201|AL137129.1|720|	0.348684	0.00108956	0.0367364	10.6688	0.0914469	1	6.36755	0.0182894	0.00181268	0.0164767	0.0124405	0.0164767	0
ENST00000372490.3_1|ENSG00000204055.4_7|OTTHUMG00000046130.3_7|OTTHUMT00000106416.1_1|AL158151.1-201|AL158151.1|2047|	0.35351	0.000311519	0.0187762	12.9998	0.0962283	1	7.55496	0.0192457	0.000522758	0.0187229	0.00894313	0.0187229	1
ENST00000651064.1_1|ENSG00000286037.1_2|OTTHUMG00000192913.1_2|OTTHUMT00000499564.1_1|AC011479.4-201|AC011479.4|622|	0.355837	0.000362522	0.020633	12.7161	0.0992548	1	8.89916	0.019851	0.000143284	0.0197077	0.00808749	0.0197077	0
ENST00000565493.2_2|ENSG00000260032.2_5|OTTHUMG00000175580.2_5|OTTHUMT00000430538.2_2|NORAD-201|NORAD|5401|	0.370821	0.000306185	0.0186769	13.0322	0.109554	1	7.81893	0.0219108	0.000414458	0.0214964	0.00855794	0.0214964	1
ENST00000578585.1_1|ENSG00000264215.1_6|OTTHUMG00000175982.1_6|OTTHUMT00000431344.1_1|AC126365.1-201|AC126365.1|1514|	0.378643	0.000294229	0.0184103	13.1068	0.105919	1	9.56394	0.0211837	6.69239e-05	0.0211168	0.00863521	0.0211168	0
ENST00000425820.1_1|ENSG00000233589.1_6|OTTHUMG00000009204.1_6|OTTHUMT00000025505.1_1|AL138789.1-201|AL138789.1|960|	0.398043	0.00119137	0.0388408	10.5037	0.122127	1	6.01313	0.0244254	0.00256448	0.0218609	0.0142425	0.0218609	0
ENST00000558568.1_1|ENSG00000272639.1_7|OTTHUMG00000149870.4_7|OTTHUMT00000416664.1_1|AC015712.5-201|AC015712.5|564|	0.400116	0.000920213	0.0333461	10.9816	0.132671	1	6.43534	0.0265341	0.00165776	0.0248764	0.0121439	0.0248764	0
ENST00000637427.1_1|ENSG00000283375.1_6|OTTHUMG00000191846.1_6|OTTHUMT00000490738.1_1|AC087521.4-201|AC087521.4|289|	0.403966	0.000538049	0.0243422	11.9789	0.121289	1	6.14624	0.0242578	0.00174941	0.0225084	0.0135135	0.0225084	0
ENST00000623557.1_1|ENSG00000280211.1_5|OTTHUMG00000176904.1_5|OTTHUMT00000434290.1_1|AC106886.4-201|AC106886.4|2502|	0.417915	0.000788029	0.0307754	11.2692	0.14561	1	7.2807	0.0291219	0.000830571	0.0282913	0.00947399	0.0282913	1
ENST00000599676.1_1|ENSG00000269243.1_6|OTTHUMG00000182239.1_6|OTTHUMT00000460194.1_1|AC008894.2-202|AC008894.2|1027|	0.420957	0.000645408	0.0275142	11.6402	0.144487	1	7.6554	0.0288975	0.000499202	0.0283983	0.0087827	0.0283983	0
ENST00000527398.1_1|ENSG00000254641.1_7|OTTHUMG00000165504.1_7|OTTHUMT00000384526.1_1|AC091564.3-201|AC091564.3|429|	0.422647	0.000364595	0.0206344	12.7054	0.140838	1	6.87	0.0281675	0.000946759	0.0272208	0.0105538	0.0272208	0
ENST00000624945.1_1|ENSG00000279159.1_7|OTTHUMG00000189264.1_7|OTTHUMT00000479246.1_1|AC003681.1-201|AC003681.1|49287|	0.426473	0.000158255	0.0142679	14.2714	0.138351	1	7.00006	0.0276702	0.000930177	0.02674	0.0101716	0.02674	0
ENST00000623459.1_1|ENSG00000279753.1_5|OTTHUMG00000181870.1_5|OTTHUMT00000458023.1_1|AC011558.1-201|AC011558.1|338|	0.430667	0.000481598	0.0229802	12.1856	0.148355	1	6.75683	0.0296711	0.00112228	0.0285488	0.0109194	0.0285488	0
ENST00000616163.1_1|ENSG00000176868.2_6|OTTHUMG00000186801.1_6|OTTHUMT00000473806.1_1|AL358781.1-201|AL358781.1|2713|	0.434363	7.81245e-05	0.0104937	15.6031	0.141409	1	7.40981	0.0282819	0.000628257	0.0276536	0.0092066	0.0276536	0
ENST00000649886.1_1|ENSG00000285728.2_2|OTTHUMG00000192821.2_2|OTTHUMT00000499276.1_1|AC098484.4-201|AC098484.4|2041|	0.441425	0.000153396	0.0141772	14.3301	0.150164	1	7.23699	0.0300327	0.000704206	0.0293285	0.0095719	0.0293285	1
ENST00000656756.1_1|ENSG00000259583.3_6|OTTHUMG00000172067.3_6|OTTHUMT00000526803.1_1|AC015712.2-204|AC015712.2|4312|	0.443188	8.95294e-05	0.0107371	15.3456	0.14866	1	7.76067	0.0297321	0.000506519	0.0292256	0.00863295	0.0292256	1
ENST00000606379.1_1|ENSG00000272084.1_7|OTTHUMG00000185684.1_7|OTTHUMT00000470990.1_1|AL137127.1-201|AL137127.1|3402|	0.448118	0.00180466	0.04917	9.73832	0.173373	1	5.88764	0.0346746	0.00280802	0.0318665	0.0149931	0.0318665	0
ENST00000635449.1_1|ENSG00000282961.1_3|OTTHUMG00000191472.1_3|OTTHUMT00000488007.1_1|PRNCR1-201|PRNCR1|12727|	0.46487	0.000431255	0.0219417	12.3917	0.174169	1	8.15646	0.0348338	0.000256252	0.0345776	0.00822807	0.0345776	0
ENST00000574616.2_2|ENSG00000263244.2_7|OTTHUMG00000178148.2_7|OTTHUMT00000440762.2_2|AC087190.3-201|AC087190.3|8334|	0.467492	0.00029834	0.0185524	13.0808	0.175788	1	6.84978	0.0351575	0.00107392	0.0340836	0.0106168	0.0340836	0
ENST00000654840.1_1|ENSG00000287299.1_1|OTTHUMG00000195798.1_1|OTTHUMT00000528800.1_1|AC012459.1-202|AC012459.1|1966|	0.469604	0.00101232	0.0353241	10.8049	0.184295	1	7.28701	0.0368591	0.000651926	0.0362072	0.00946019	0.0362072	0
ENST00000583962.2_2|ENSG00000233098.9_8|OTTHUMG00000178937.8_8|OTTHUMT00000444046.2_2|CCDC144NL-AS1-218|CCDC144NL-AS1|3382|	0.471834	0.000100853	0.0110356	15.1207	0.165264	1	6.64103	0.0330527	0.00125665	0.0317961	0.0113275	0.0317961	0
ENST00000601506.1_1|ENSG00000269495.1_6|OTTHUMG00000183100.1_6|OTTHUMT00000465072.1_1|AC011483.2-201|AC011483.2|826|	0.472138	0.000247462	0.0169587	13.4313	0.174672	1	6.73742	0.0349345	0.00112191	0.0338126	0.0109854	0.0338126	0
ENST00000580121.1_1|ENSG00000265784.1_6|OTTHUMG00000178867.1_6|OTTHUMT00000443695.1_1|AC006441.3-201|AC006441.3|456|	0.473691	8.5625e-05	0.0107346	15.4299	0.17164	1	7.31296	0.034328	0.000660556	0.0336675	0.00940416	0.0336675	0
ENST00000622896.1_1|ENSG00000276259.1_6|OTTHUMG00000186956.1_6|OTTHUMT00000474093.1_1|AC009118.3-201|AC009118.3|873|	0.476085	0.000500303	0.0233336	12.1145	0.180405	1	6.20605	0.036081	0.00208645	0.0339946	0.013207	0.0339946	0
ENST00000665299.1_1|ENSG00000286966.1_1|OTTHUMG00000194274.1_1|OTTHUMT00000513690.1_1|AL137800.1-201|AL137800.1|855|	0.479709	0.000395931	0.0209927	12.5513	0.184386	1	7.06994	0.0368771	0.000877696	0.0359994	0.00998221	0.0359994	0
ENST00000574180.1_1|ENSG00000261512.2_6|OTTHUMG00000175597.2_6|OTTHUMT00000439485.1_1|AC092368.3-202|AC092368.3|1591|	0.480159	0.00122018	0.0396521	10.4595	0.19053	1	5.66016	0.0381061	0.00342553	0.0346805	0.0165261	0.0346805	0
ENST00000624790.1_1|ENSG00000280414.1_5|OTTHUMG00000187125.1_5|OTTHUMT00000474458.1_1|AC018470.1-201|AC018470.1|3129|	0.485948	0.000752336	0.0302119	11.3553	0.179753	1	5.61368	0.0359505	0.00352244	0.0324281	0.016869	0.0324281	1
ENST00000596521.1_1|ENSG00000268006.1_5|OTTHUMG00000183257.1_5|OTTHUMT00000465821.1_1|PTOV1-AS1-201|PTOV1-AS1|2155|	0.489912	0.000634723	0.0273257	11.6713	0.193345	1	5.98643	0.0386691	0.00290467	0.0357644	0.0143969	0.0357644	1
ENST00000521258.1_1|ENSG00000253607.1_6|OTTHUMG00000165079.1_6|OTTHUMT00000381713.1_1|AC104316.1-201|AC104316.1|625|	0.495989	0.000227077	0.0168797	13.5926	0.183751	1	6.04843	0.0367502	0.00216917	0.034581	0.0140427	0.034581	0
ENST00000518639.1_1|ENSG00000253106.1_6|OTTHUMG00000165069.1_6|OTTHUMT00000381671.1_1|AC090198.1-201|AC090198.1|2355|	0.498728	0.000343781	0.0200188	12.8154	0.198707	1	6.11101	0.0397414	0.00205286	0.0376886	0.0137	0.0376886	0
ENST00000667017.1_1|ENSG00000255857.6_6|OTTHUMG00000169166.4_6|OTTHUMT00000402650.2_1|PXN-AS1-208|PXN-AS1|2525|	0.500058	7.22905e-05	0.0102571	15.7499	0.191822	1	8.06182	0.0383645	0.00066277	0.0377017	0.00830301	0.0377017	1
ENST00000669630.1_1|ENSG00000233723.9_7|OTTHUMG00000152613.21_7|OTTHUMT00000525120.1_1|LINC01122-223|LINC01122|1203|	0.500136	0.000393554	0.0209927	12.5626	0.195577	1	6.55064	0.0391155	0.00305381	0.0360617	0.0116712	0.0360617	1
ENST00000606229.1_1|ENSG00000272054.1_7|OTTHUMG00000185598.1_7|OTTHUMT00000470809.1_1|AC007390.2-201|AC007390.2|3803|	0.500962	0.000523869	0.0239884	12.0287	0.206305	1	6.24234	0.0412609	0.00195504	0.0393059	0.0130271	0.0393059	0
ENST00000627172.2_1|ENSG00000232973.13_6|OTTHUMG00000128569.16_6|OTTHUMT00000480506.1_1|CYP1B1-AS1-221|CYP1B1-AS1|995|	0.501904	0.000105163	0.0110356	15.0417	0.197255	1	7.0023	0.0394511	0.000845091	0.038606	0.0101654	0.038606	1
ENST00000425211.5_1|ENSG00000273018.6_8|OTTHUMG00000059367.22_8|OTTHUMT00000473021.1_1|FAM106A-203|FAM106A|4735|	0.507371	0.000263289	0.0172892	13.315	0.189566	1	6.0393	0.0379132	0.00313625	0.034777	0.0140939	0.034777	0
ENST00000618966.1_1|ENSG00000275216.2_6|OTTHUMG00000187241.2_6|OTTHUMT00000474629.1_1|AL161431.1-201|AL161431.1|4205|	0.508206	2.66425e-05	0.00697254	17.6435	0.19182	1	8.3704	0.038364	0.000244901	0.0381191	0.00810714	0.0381191	0
ENST00000511821.1_1|ENSG00000248223.1_6|OTTHUMG00000161870.1_6|OTTHUMT00000366261.1_1|AC026785.2-201|AC026785.2|867|	0.515267	0.00136415	0.0424151	10.2536	0.212776	1	11.0528	0.0425553	1.53167e-05	0.04254	0.0128706	0.04254	0
ENST00000604411.1_1|ENSG00000270641.1_3|OTTHUMG00000184725.1_3|OTTHUMT00000469120.1_1|TSIX-201|TSIX|37027|	0.518155	5.1599e-05	0.00852146	16.3884	0.201029	1	6.96526	0.0402058	0.000977301	0.0392285	0.01027	0.0392285	0
ENST00000413496.2_1|ENSG00000232220.2_6|OTTHUMG00000060830.2_6|OTTHUMT00000134433.2_1|AC008440.2-201|AC008440.2|423|	0.518419	0.000511662	0.0236444	12.0727	0.206982	1	5.78928	0.0413965	0.00330776	0.0380887	0.0156274	0.0380887	0
ENST00000559302.1_1|ENSG00000259185.1_6|OTTHUMG00000172539.1_6|OTTHUMT00000419017.1_1|AC090971.1-201|AC090971.1|510|	0.527469	0.00086105	0.0321267	11.1048	0.241921	1	6.07941	0.0483843	0.0023482	0.0460361	0.0138712	0.0460361	0
ENST00000624324.1_1|ENSG00000279198.1_5|OTTHUMG00000182135.1_5|OTTHUMT00000459676.1_1|AC008894.3-201|AC008894.3|3103|	0.528207	2.69931e-05	0.00697254	17.6186	0.207066	1	7.45178	0.0414133	0.000510453	0.0409028	0.00912647	0.0409028	1
ENST00000608756.5_2|ENSG00000272758.6_6|OTTHUMG00000185942.2_6|OTTHUMT00000471797.1_2|AC083798.2-201|AC083798.2|1152|	0.533129	0.000226496	0.0168797	13.5974	0.224299	1	6.32041	0.0448598	0.00167205	0.0431878	0.0126553	0.0431878	0
ENST00000595925.1_3|ENSG00000244513.7_7|OTTHUMG00000158770.4_7|OTTHUMT00000461519.1_3|AC109587.1-211|AC109587.1|745|	0.534658	0.000598819	0.0263428	11.7796	0.228897	1	5.5903	0.0457793	0.00359316	0.0421862	0.0170455	0.0421862	1
ENST00000608016.1_1|ENSG00000273137.1_6|OTTHUMG00000186125.1_6|OTTHUMT00000472294.1_1|AL022328.2-201|AL022328.2|640|	0.544052	0.00139373	0.0432012	10.2141	0.24213	1	5.36143	0.0484261	0.00492113	0.043505	0.0189056	0.043505	0
ENST00000661394.1_1|ENSG00000255139.2_6|OTTHUMG00000167345.3_6|OTTHUMT00000512434.1_1|AP000442.2-203|AP000442.2|748|	0.545357	0.000674252	0.0281843	11.5589	0.240548	1	5.69056	0.0481096	0.00356948	0.0445401	0.0163075	0.0445401	0
ENST00000467304.2_2|ENSG00000241560.7_7|OTTHUMG00000159368.8_7|OTTHUMT00000354971.2_2|ZBTB20-AS1-202|ZBTB20-AS1|4530|	0.556301	0.00177055	0.0491227	9.7734	0.262815	1	5.25706	0.052563	0.00506706	0.047496	0.019817	0.047496	0
ENST00000537346.1_1|ENSG00000255867.1_6|OTTHUMG00000169083.1_6|OTTHUMT00000402191.1_1|DENND5B-AS1-202|DENND5B-AS1|1106|	0.561403	0.000817327	0.0313917	11.2015	0.261401	1	6.19553	0.0522802	0.00213639	0.0501438	0.01326	0.0501438	1
ENST00000585189.1_1|ENSG00000265168.1_6|OTTHUMG00000179308.1_6|OTTHUMT00000445710.1_1|AC005726.4-201|AC005726.4|298|	0.569588	0.000106388	0.011049	15.0198	0.242301	1	6.13272	0.0484603	0.00190659	0.0465537	0.0135845	0.0465537	0
ENST00000591657.1_1|ENSG00000267484.1_6|OTTHUMG00000180510.1_6|OTTHUMT00000451703.1_1|AC027319.1-201|AC027319.1|511|	0.581006	4.68621e-05	0.00832097	16.571	0.25498	1	7.16773	0.0509959	0.000760687	0.0502352	0.00973493	0.0502352	0
ENST00000630623.2_3|ENSG00000232973.13_6|OTTHUMG00000128569.16_6|OTTHUMT00000480500.1_3|CYP1B1-AS1-234|CYP1B1-AS1|383|	0.583408	4.61423e-05	0.00832097	16.6004	0.246056	1	6.21602	0.0492112	0.00193834	0.0472729	0.0131571	0.0472729	1
ENST00000524320.2_2|ENSG00000253438.4_4|OTTHUMG00000165067.7_4|OTTHUMT00000381544.2_2|PCAT1-207|PCAT1|1393|	0.584844	0.000579236	0.0255931	11.8416	0.267798	1	5.4512	0.0535596	0.00454323	0.0490164	0.0181526	0.0490164	1
ENST00000504773.1_1|ENSG00000249007.1_7|OTTHUMG00000040657.1_7|OTTHUMT00000097761.1_1|AL691482.3-201|AL691482.3|987|	0.58859	1.14901e-05	0.00385839	19.2462	0.251694	1	7.08268	0.0503388	0.000773743	0.0495651	0.00994882	0.0495651	0
ENST00000445418.1_1|ENSG00000233296.2_5|OTTHUMG00000151378.2_5|OTTHUMT00000322422.1_1|AC092159.2-201|AC092159.2|1943|	0.595317	0.000305582	0.0186769	13.0359	0.283789	1	5.81052	0.0567578	0.00288458	0.0538732	0.0154869	0.0538732	0
ENST00000594056.1_1|ENSG00000269680.1_6|OTTHUMG00000181913.1_6|OTTHUMT00000458277.1_1|AC008760.1-201|AC008760.1|686|	0.595899	0.000778953	0.030653	11.2907	0.299175	1	5.61022	0.0598351	0.00378243	0.0560526	0.0168949	0.0560526	0
ENST00000624682.1_1|ENSG00000280206.1_7|OTTHUMG00000184128.1_7|OTTHUMT00000468072.1_1|AC026401.3-201|AC026401.3|882|	0.59969	0.000545998	0.0244461	11.9516	0.275408	1	5.23206	0.0550816	0.00511853	0.0499631	0.0200421	0.0499631	0
ENST00000562696.1_1|ENSG00000261602.1_6|OTTHUMG00000176835.1_6|OTTHUMT00000433985.1_1|AC092115.2-201|AC092115.2|575|	0.604596	0.00115672	0.0382731	10.5582	0.303167	1	6.62041	0.0606333	0.00135595	0.0592774	0.0114039	0.0592774	0
ENST00000668307.1_1|ENSG00000282556.3_6|OTTHUMG00000191408.4_6|OTTHUMT00000526221.1_1|AC068733.3-203|AC068733.3|1274|	0.611736	0.000314987	0.0187762	12.9791	0.295821	1	7.15044	0.0591643	0.000847819	0.0583165	0.00977717	0.0583165	0
ENST00000518637.1_1|ENSG00000253374.5_7|OTTHUMG00000164677.1_7|OTTHUMT00000379717.1_1|AC023644.1-202|AC023644.1|557|	0.613764	0.00131977	0.0418095	10.3147	0.323048	1	9.64386	0.0646096	6.96032e-05	0.06454	0.00874723	0.06454	0
ENST00000591533.1_1|ENSG00000267124.2_6|OTTHUMG00000180531.1_6|OTTHUMT00000451782.1_1|AC016588.1-201|AC016588.1|542|	0.615007	0.000419537	0.0216465	12.4431	0.292805	1	5.51888	0.0585609	0.00406711	0.0544938	0.0176019	0.0544938	0
ENST00000539446.6_2|ENSG00000255857.6_6|OTTHUMG00000169166.4_6|OTTHUMT00000524768.1_2|PXN-AS1-203|PXN-AS1|1249|	0.619973	0.00111656	0.0372456	10.6236	0.318298	1	6.73448	0.0636596	0.00567118	0.0579884	0.0109954	0.0579884	1
ENST00000582866.1_1|ENSG00000263731.1_7|OTTHUMG00000178529.2_7|OTTHUMT00000442382.1_1|AC145207.5-201|AC145207.5|2682|	0.620766	0.000129652	0.012805	14.6468	0.29385	1	5.91283	0.0587701	0.00298837	0.0557817	0.0148373	0.0557817	0
ENST00000600650.1_1|ENSG00000268530.6_7|OTTHUMG00000183308.3_7|OTTHUMT00000466131.1_1|AC008403.2-204|AC008403.2|1006|	0.623319	0.00136223	0.0424151	10.2562	0.311476	1	4.89052	0.0622952	0.00835928	0.0539359	0.0234947	0.0539359	1
ENST00000648308.1_1|ENSG00000285608.1_2|OTTHUMG00000193300.1_2|OTTHUMT00000500679.1_1|AL161665.1-201|AL161665.1|3938|	0.627373	0.000120976	0.0120664	14.7774	0.301568	1	6.26039	0.0603135	0.00206162	0.0582519	0.0129394	0.0582519	0
ENST00000608015.1_2|ENSG00000272758.6_6|OTTHUMG00000185942.2_6|OTTHUMT00000471801.1_2|AC083798.2-205|AC083798.2|575|	0.629838	0.00151415	0.0456693	10.0613	0.340592	1	5.48983	0.0681184	0.00400184	0.0641166	0.0178358	0.0641166	0
ENST00000601701.1_2|ENSG00000228748.2_7|OTTHUMG00000018545.2_7|OTTHUMT00000461758.1_2|AL450306.1-203|AL450306.1|987|	0.630223	0.000216242	0.0167571	13.6844	0.307224	1	5.63009	0.0614448	0.00390412	0.0575407	0.0167467	0.0575407	0
ENST00000598070.1_1|ENSG00000268565.1_7|OTTHUMG00000182014.1_7|OTTHUMT00000458664.1_1|AC005339.1-201|AC005339.1|392|	0.634749	0.000703739	0.0288032	11.4793	0.306213	1	4.9943	0.0612425	0.00623959	0.0550029	0.0223579	0.0550029	0
ENST00000597303.1_1|ENSG00000267992.1_6|OTTHUMG00000182720.1_6|OTTHUMT00000463286.1_1|AC010605.2-201|AC010605.2|797|	0.635209	0.000371461	0.0206746	12.6705	0.305665	1	5.22723	0.0611331	0.00514837	0.0559847	0.0200859	0.0559847	0
ENST00000434097.2_1|ENSG00000228748.2_7|OTTHUMG00000018545.2_7|OTTHUMT00000048897.2_1|AL450306.1-201|AL450306.1|2028|	0.643818	4.55114e-05	0.00832097	16.6265	0.307113	1	6.28784	0.0614226	0.00195222	0.0594704	0.012808	0.0594704	0
ENST00000508163.1_1|ENSG00000255723.1_7|OTTHUMG00000168283.1_7|OTTHUMT00000399157.1_1|AC108516.2-201|AC108516.2|349|	0.64819	0.00104648	0.0359268	10.7435	0.349335	1	5.29287	0.069867	0.00524399	0.064623	0.0194993	0.064623	0
ENST00000480817.1_1|ENSG00000241770.1_6|OTTHUMG00000158715.1_6|OTTHUMT00000351884.1_1|AC104411.1-201|AC104411.1|320|	0.670952	0.000154994	0.0141946	14.3105	0.348127	1	8.38473	0.0696254	0.000237794	0.0693876	0.0081014	0.0693876	0
ENST00000608314.1_1|ENSG00000272905.1_6|OTTHUMG00000186216.1_6|OTTHUMT00000472431.1_1|AC018648.1-201|AC018648.1|668|	0.676323	0.000200261	0.0160114	13.8286	0.368689	1	5.82099	0.0737378	0.00314966	0.0705882	0.0154183	0.0705882	0
ENST00000526897.1_1|ENSG00000255031.5_7|OTTHUMG00000167383.2_7|OTTHUMT00000394449.1_1|AP002807.1-202|AP002807.1|791|	0.677299	0.000867804	0.0321406	11.0903	0.367271	1	5.06342	0.0734543	0.00826013	0.0651942	0.0216477	0.0651942	0
ENST00000546686.1_1|ENSG00000257671.1_6|OTTHUMG00000169581.1_6|OTTHUMT00000404910.1_1|KRT7-AS-201|KRT7-AS|1693|	0.678674	4.18423e-05	0.00832097	16.7859	0.349818	1	7.71421	0.0699637	0.00045596	0.0695077	0.00869677	0.0695077	0
ENST00000523081.2_2|ENSG00000253133.2_7|OTTHUMG00000164080.3_7|OTTHUMT00000377154.3_2|AC009630.1-201|AC009630.1|4033|	0.684447	0.0003586	0.020633	12.7364	0.37586	1	9.63208	0.0751721	7.04868e-05	0.0751016	0.00873004	0.0751016	1
ENST00000502568.1_1|ENSG00000249180.1_6|OTTHUMG00000162823.1_6|OTTHUMT00000370537.1_1|AC020900.1-201|AC020900.1|565|	0.687093	3.57385e-05	0.00782674	17.0853	0.347498	1	6.04299	0.0694996	0.00219234	0.0673073	0.0140732	0.0673073	0
ENST00000558375.1_1|ENSG00000259407.1_6|OTTHUMG00000172214.1_6|OTTHUMT00000417350.1_1|AC021739.2-201|AC021739.2|964|	0.688274	0.0016981	0.0482505	9.85024	0.38003	1	4.5635	0.0760059	0.0112489	0.064757	0.027819	0.064757	0
ENST00000667557.1_1|ENSG00000228649.9_7|OTTHUMG00000152563.18_7|OTTHUMT00000508889.1_1|SNHG26-212|SNHG26|1743|	0.697917	0.000833247	0.0314387	11.1657	0.414215	1	5.54882	0.082843	0.00466478	0.0781782	0.0173655	0.0781782	0
ENST00000569313.1_1|ENSG00000261604.1_6|OTTHUMG00000175405.1_6|OTTHUMT00000429882.1_1|AC114947.2-202|AC114947.2|643|	0.699729	0.000190382	0.0156869	13.9237	0.385333	1	6.86963	0.0770665	0.00107219	0.0759943	0.0105549	0.0759943	0
ENST00000653650.1_1|ENSG00000246214.2_7|OTTHUMG00000161824.2_7|OTTHUMT00000527236.1_1|AC024588.1-202|AC024588.1|1894|	0.703879	0.00133342	0.0418641	10.2957	0.414648	1	4.68054	0.0829296	0.00894607	0.0739835	0.0261188	0.0739835	1
ENST00000602412.1|ENSG00000269996.1|OTTHUMG00000184096.1|OTTHUMT00000468021.1|RP11-343N15.5-001|RP11-343N15.5|1326|	0.716147	4.3297e-05	0.00832097	16.7211	0.373796	1	5.76807	0.0747592	0.00335404	0.0714052	0.0157698	0.0714052	0
ENST00000656289.1_1|ENSG00000225792.2_6|OTTHUMG00000152805.3_6|OTTHUMT00000523974.1_1|AC004540.2-204|AC004540.2|1574|	0.730366	0.000830876	0.0314387	11.171	0.433252	1	5.28843	0.0866503	0.00513364	0.0815167	0.0195384	0.0815167	1
ENST00000661961.1_1|ENSG00000287916.1_1|OTTHUMG00000195441.1_1|OTTHUMT00000526915.1_1|AC091607.2-201|AC091607.2|1202|	0.732644	0.00105572	0.0360518	10.7272	0.443894	1	5.12283	0.0887787	0.00685396	0.0819248	0.0210633	0.0819248	0
ENST00000534517.1_1|ENSG00000255031.5_7|OTTHUMG00000167383.2_7|OTTHUMT00000394450.1_1|AP002807.1-203|AP002807.1|664|	0.744238	7.6138e-05	0.0103651	15.6519	0.414271	1	5.7527	0.0828542	0.00385146	0.0790028	0.0158742	0.0790028	0
ENST00000612793.1_1|ENSG00000277299.1_7|OTTHUMG00000187452.1_7|OTTHUMT00000474995.1_1|AC084876.1-201|AC084876.1|641|	0.748775	0.00171546	0.0482846	9.83153	0.466902	1	4.59938	0.0933804	0.00977486	0.0836056	0.0272768	0.0836056	0
ENST00000650446.1_1|ENSG00000285877.1_2|OTTHUMG00000193103.1_2|OTTHUMT00000500144.1_1|AC007448.4-201|AC007448.4|2511|	0.754461	0.000253145	0.0169703	13.3887	0.460013	1	5.41832	0.0920027	0.0048405	0.0871622	0.0184255	0.0871622	0
ENST00000547824.1_1|ENSG00000257225.1_7|OTTHUMG00000169444.1_7|OTTHUMT00000404074.1_1|AC079601.1-201|AC079601.1|2791|	0.757228	0.000379313	0.0207763	12.6314	0.439466	1	4.94078	0.0878933	0.00779859	0.0800947	0.0229329	0.0800947	0
ENST00000565748.1_1|ENSG00000261604.1_6|OTTHUMG00000175405.1_6|OTTHUMT00000429881.1_1|AC114947.2-201|AC114947.2|2125|	0.765668	0.000240639	0.0169587	13.4837	0.456931	1	5.30454	0.0913862	0.00532341	0.0860628	0.019397	0.0860628	0
ENST00000664686.1_1|ENSG00000287051.1_1|OTTHUMG00000195127.1_1|OTTHUMT00000524626.1_1|AC121757.2-201|AC121757.2|1643|	0.771227	7.16552e-05	0.0102571	15.7666	0.447585	1	5.86295	0.0895171	0.00292974	0.0865873	0.0151484	0.0865873	0
ENST00000659608.1_1|ENSG00000259426.6_6|OTTHUMG00000172061.5_6|OTTHUMT00000505708.1_1|AC027237.4-204|AC027237.4|1057|	0.774731	0.00154295	0.0461646	10.0266	0.508764	1	4.60097	0.101753	0.0120412	0.0897117	0.0272532	0.0897117	0
ENST00000452364.1_1|ENSG00000223947.1_6|OTTHUMG00000153031.1_6|OTTHUMT00000329103.1_1|AC016738.1-201|AC016738.1|3485|	0.784204	0.00143021	0.0439267	10.1664	0.527456	1	4.59429	0.105491	0.0103145	0.0951768	0.0273526	0.0951768	1
ENST00000592946.1_2|ENSG00000186019.11_6|OTTHUMG00000182335.2_6|OTTHUMT00000460578.1_2|AC021092.1-201|AC021092.1|3199|	0.786559	0.000789389	0.0307754	11.266	0.494431	1	4.92907	0.0988863	0.0147378	0.0841485	0.0230618	0.0841485	1
ENST00000654971.1_1|ENSG00000266469.2_6|OTTHUMG00000178977.2_6|OTTHUMT00000524531.1_1|AC005288.1-202|AC005288.1|828|	0.792022	0.000360911	0.020633	12.7244	0.486892	1	5.12897	0.0973785	0.0112065	0.086172	0.021004	0.086172	1
ENST00000560068.1_1|ENSG00000259583.3_6|OTTHUMG00000172067.3_6|OTTHUMT00000416701.1_1|AC015712.2-202|AC015712.2|3213|	0.798004	1.5104e-06	0.00169064	23.1347	0.463616	1	8.46477	0.0927232	0.000223139	0.0925001	0.00807471	0.0925001	1
ENST00000419993.1_1|ENSG00000230955.1_6|OTTHUMG00000037489.1_6|OTTHUMT00000091276.1_1|AL929472.2-201|AL929472.2|481|	0.801205	0.00114187	0.0379642	10.5821	0.502666	1	4.41681	0.100533	0.01248	0.0880532	0.0302567	0.0880532	1
ENST00000589950.1_1|ENSG00000224505.2_6|OTTHUMG00000132571.2_6|OTTHUMT00000450180.1_1|AC138150.1-201|AC138150.1|570|	0.802099	8.29497e-05	0.0107133	15.4898	0.489171	1	5.74866	0.0978343	0.00359336	0.0942409	0.0159019	0.0942409	1
ENST00000663001.1_1|ENSG00000241313.3_6|OTTHUMG00000159618.2_6|OTTHUMT00000528471.1_1|WWTR1-AS1-204|WWTR1-AS1|600|	0.811999	0.000408726	0.0213342	12.4919	0.531735	1	5.39329	0.106347	0.00585452	0.100493	0.0186354	0.100493	1
ENST00000507666.1_1|ENSG00000251292.1_5|OTTHUMG00000160276.1_5|OTTHUMT00000360000.1_1|ERVH-1-201|ERVH-1|639|	0.812113	0.000466991	0.0225479	12.2431	0.497372	1	4.89307	0.0994744	0.0109462	0.0885283	0.0234657	0.0885283	0
ENST00000442423.1|ENSG00000226637.1|OTTHUMG00000013627.1|OTTHUMT00000037967.1|RP6-206I17.3-001|RP6-206I17.3|420|	0.817751	0.00170803	0.0482846	9.8395	0.588351	1	5.81192	0.11767	0.00310712	0.114563	0.0154777	0.114563	0
ENST00000437346.5_1|ENSG00000231609.7_6|OTTHUMG00000152553.4_6|OTTHUMT00000326728.1_1|AC007098.1-203|AC007098.1|794|	0.826086	0.000181217	0.0154249	14.0165	0.494264	1	4.90434	0.0988528	0.00875298	0.0900998	0.023338	0.0900998	0
ENST00000596286.1_1|ENSG00000268739.1_6|OTTHUMG00000183145.1_6|OTTHUMT00000465227.1_1|AC011473.2-201|AC011473.2|240|	0.838993	4.27063e-05	0.00832097	16.7472	0.512828	1	5.40164	0.102566	0.00510069	0.0974649	0.0185652	0.0974649	0
ENST00000434244.5_1|ENSG00000230615.7_7|OTTHUMG00000008300.9_7|OTTHUMT00000022875.2_1|AL139220.2-207|AL139220.2|2644|	0.846807	4.395e-05	0.00832097	16.6927	0.53326	1	10.8273	0.106652	1.84921e-05	0.106634	0.011877	0.106634	1
ENST00000670377.1_1|ENSG00000286887.1_1|OTTHUMG00000194221.1_1|OTTHUMT00000512972.1_1|AL355881.1-201|AL355881.1|1202|	0.877234	4.10661e-05	0.00832097	16.8215	0.58535	1	8.0526	0.11707	0.00036525	0.116705	0.00831103	0.116705	1
ENST00000562038.1_1|ENSG00000260804.3_5|OTTHUMG00000176293.1_5|OTTHUMT00000431729.1_1|LINC01963-201|LINC01963|3148|	0.884068	7.0178e-05	0.0102571	15.806	0.599278	1	5.42533	0.119856	0.00495768	0.114898	0.0183671	0.114898	1
ENST00000417401.1_1|ENSG00000224093.5_6|OTTHUMG00000010302.1_6|OTTHUMT00000028427.1_1|AL109613.1-203|AL109613.1|504|	0.890769	0.000564093	0.0250338	11.8909	0.648193	1	4.7612	0.129639	0.0107366	0.118902	0.0250527	0.118902	0
ENST00000563328.4_1|ENSG00000259768.6_8|OTTHUMG00000172559.7_8|OTTHUMT00000421937.4_1|AC004943.2-201|AC004943.2|4842|	0.913701	2.44071e-05	0.00676385	17.8102	0.630146	1	6.40665	0.126029	0.00154293	0.124486	0.0122677	0.124486	1
ENST00000536455.1_1|ENSG00000255629.1_6|OTTHUMG00000168756.1_6|OTTHUMT00000400907.1_1|AC025576.1-201|AC025576.1|462|	0.920887	0.000827632	0.0314387	11.1782	0.646658	1	4.35943	0.129332	0.0154596	0.113872	0.0313191	0.113872	0
ENST00000520863.1_1|ENSG00000253645.1_6|OTTHUMG00000164094.1_6|OTTHUMT00000377248.1_1|AC108863.1-201|AC108863.1|650|	0.938985	0.000304925	0.0186769	13.0399	0.658722	1	4.57005	0.131744	0.0107342	0.12101	0.0277187	0.12101	0
ENST00000587434.1_1|ENSG00000267601.1_6|OTTHUMG00000177627.1_6|OTTHUMT00000438144.1_1|AC022966.2-201|AC022966.2|367|	0.949367	3.59967e-06	0.00213312	21.467	0.660739	1	6.51424	0.132148	0.00163945	0.130508	0.0118162	0.130508	0
ENST00000655046.1_1|ENSG00000286803.1_1|OTTHUMG00000194308.1_1|OTTHUMT00000514139.1_1|AL109824.1-201|AL109824.1|597|	0.953573	0.000206575	0.0163861	13.7703	0.672008	1	4.5653	0.134402	0.0101058	0.124296	0.0277914	0.124296	0
ENST00000612326.5_2|ENSG00000205930.10_8|OTTHUMG00000064992.10_8|OTTHUMT00000518643.1_2|C21orf62-AS1-207|C21orf62-AS1|1567|	0.954984	0.000518192	0.0238368	12.049	0.700344	1	4.27461	0.140069	0.0135434	0.126525	0.0329932	0.126525	1
ENST00000560750.1_1|ENSG00000179523.5_5|OTTHUMG00000171875.3_5|OTTHUMT00000415578.1_1|EIF3J-DT-205|EIF3J-DT|1093|	0.958016	0.00164188	0.0475797	9.91218	0.691791	1	4.03921	0.138358	0.0236224	0.114736	0.0381476	0.114736	1
ENST00000653098.1_1|ENSG00000288100.1_1|OTTHUMG00000194951.1_1|OTTHUMT00000523358.1_1|AL161663.2-201|AL161663.2|1676|	0.958636	0.000445068	0.0219876	12.3328	0.74964	1	4.60367	0.149928	0.011657	0.138271	0.0272133	0.138271	0
ENST00000610193.1_1|ENSG00000273489.1_6|OTTHUMG00000186336.1_6|OTTHUMT00000472962.1_1|AC008264.2-201|AC008264.2|3731|	0.967121	4.3678e-06	0.00231585	21.0963	0.683373	1	6.17469	0.136675	0.00226148	0.134413	0.0133661	0.134413	0
ENST00000449177.1_2|ENSG00000231851.6_7|OTTHUMG00000153078.4_7|OTTHUMT00000329370.1_2|AC104655.1-202|AC104655.1|565|	0.973098	0.000445225	0.0219876	12.3321	0.760153	1	5.39848	0.152031	0.0227612	0.129269	0.0185918	0.129269	0
ENST00000665286.1_1|ENSG00000287431.1_1|OTTHUMG00000186721.2_1|OTTHUMT00000473669.2_1|AC027601.6-201|AC027601.6|6784|	0.975613	6.20524e-05	0.00961717	16.039	0.698637	1	5.00251	0.139727	0.00755422	0.132173	0.0222718	0.132173	1
ENST00000561622.1_1|ENSG00000260772.1_7|OTTHUMG00000176834.1_7|OTTHUMT00000433979.1_1|AC012321.1-201|AC012321.1|1588|	0.976854	3.55315e-06	0.00213312	21.492	0.700815	1	6.3	0.140163	0.00207344	0.13809	0.0127506	0.13809	0
ENST00000562834.1_1|ENSG00000261116.1_6|OTTHUMG00000175921.1_6|OTTHUMT00000431275.1_1|AL049555.1-201|AL049555.1|1933|	0.986481	0.000249848	0.0169703	13.4133	0.711652	1	4.46872	0.14233	0.0127987	0.129532	0.0293509	0.129532	0
ENST00000560461.1_1|ENSG00000259583.3_6|OTTHUMG00000172067.3_6|OTTHUMT00000416702.1_1|AC015712.2-203|AC015712.2|688|	0.999858	2.33214e-05	0.00671256	17.8968	0.764292	1	6.40303	0.152858	0.00244291	0.150416	0.0122835	0.150416	1
ENST00000599172.2_1|ENSG00000268050.2_7|OTTHUMG00000183020.2_7|OTTHUMT00000464676.2_1|AL158151.3-201|AL158151.3|696|	1.0008	0.000461672	0.0225479	12.2644	0.818933	1	5.83102	0.163787	0.00324165	0.160545	0.0153531	0.160545	1
ENST00000521487.2_1|ENSG00000253327.2_5|OTTHUMG00000164960.2_5|OTTHUMT00000381194.2_1|RAD21-AS1-201|RAD21-AS1|2010|	1.00584	0.00024479	0.0169587	13.4517	0.756311	1	4.52328	0.151262	0.0113802	0.139882	0.0284509	0.139882	1
ENST00000663618.1_1|ENSG00000246225.7_6|OTTHUMG00000166073.3_6|OTTHUMT00000523447.1_1|AC006299.1-204|AC006299.1|783|	1.01625	0.00126251	0.0405273	10.3966	0.910776	1	5.26681	0.182155	0.00587498	0.17628	0.0197299	0.17628	1
ENST00000607056.1_1|ENSG00000272335.1_6|OTTHUMG00000185479.1_6|OTTHUMT00000470586.1_1|AC093297.2-201|AC093297.2|2517|	1.02102	0.000219017	0.0168426	13.6605	0.808103	1	4.478	0.161621	0.0112108	0.15041	0.0291941	0.15041	0
ENST00000555379.1_1|ENSG00000258441.1_5|OTTHUMG00000170756.1_5|OTTHUMT00000410216.1_1|LINC00641-201|LINC00641|5425|	1.03051	3.79712e-05	0.00809956	16.9702	0.806856	1	5.40223	0.161371	0.00583441	0.155537	0.0185602	0.155537	0
ENST00000656155.1_1|ENSG00000237187.9_6|OTTHUMG00000162643.7_6|OTTHUMT00000526992.1_1|NR2F1-AS1-231|NR2F1-AS1|2755|	1.0658	7.47057e-05	0.0103094	15.6878	0.8903	1	5.80642	0.17806	0.00553219	0.172528	0.0155139	0.172528	1
ENST00000504792.6_1|ENSG00000251022.6_7|OTTHUMG00000160729.2_7|OTTHUMT00000361932.2_1|THAP9-AS1-204|THAP9-AS1|2577|	1.07722	7.40913e-05	0.0103094	15.7034	0.904366	1	5.84041	0.180873	0.0116902	0.169183	0.0152924	0.169183	1
ENST00000423600.1_1|ENSG00000229178.1_6|OTTHUMG00000155836.1_6|OTTHUMT00000341955.1_1|AC233280.1-201|AC233280.1|1684|	1.11807	0.00127373	0.0407352	10.3802	0.999078	1	3.97134	0.199816	0.0184718	0.181344	0.0398281	0.181344	1
ENST00000524987.1_1|ENSG00000254902.1_6|OTTHUMG00000167205.1_6|OTTHUMT00000393724.1_1|ANO1-AS1-201|ANO1-AS1|646|	1.12402	2.62489e-07	0.000626794	26.5077	0.91408	1	7.12311	0.182816	0.000875598	0.18194	0.00984524	0.18194	0
ENST00000491934.2_1|ENSG00000269926.1_6|OTTHUMG00000018435.2_6|OTTHUMT00000048580.2_1|DDIT4-AS1-201|DDIT4-AS1|847|	1.13596	8.13503e-07	0.00117075	24.3256	0.950784	1	7.58542	0.190157	0.000548991	0.189608	0.00889263	0.189608	0
ENST00000659695.1_1|ENSG00000287458.1_1|OTTHUMG00000195499.1_1|OTTHUMT00000527218.1_1|AL033519.4-201|AL033519.4|1279|	1.15216	0.000412178	0.0214035	12.4762	1.10946	1	4.53377	0.221893	0.0112733	0.210619	0.0282835	0.210619	0
ENST00000423310.2_1|ENSG00000230061.2_6|OTTHUMG00000040845.3_6|OTTHUMT00000098093.3_1|TRPM2-AS-201|TRPM2-AS|586|	1.1637	0.00164361	0.0475797	9.91025	1.04849	1	3.56309	0.209697	0.0353066	0.174391	0.0530836	0.174391	1
ENST00000513055.2_2|ENSG00000237187.9_6|OTTHUMG00000162643.7_6|OTTHUMT00000470188.2_2|NR2F1-AS1-205|NR2F1-AS1|1193|	1.16411	0.000427899	0.0218815	12.4062	1.12972	1	5.20905	0.225945	0.0157247	0.21022	0.020252	0.21022	1
ENST00000644027.1_1|ENSG00000253352.9_6|OTTHUMG00000030444.8_6|OTTHUMT00000467407.2_1|TUG1-216|TUG1|7084|	1.16506	8.84576e-05	0.0107364	15.3684	1.04948	1	5.69788	0.209896	0.0168132	0.193082	0.0162555	0.193082	1
ENST00000608354.1_2|ENSG00000268812.3_6|OTTHUMG00000186198.1_6|OTTHUMT00000472408.1_2|AC004264.1-201|AC004264.1|794|	1.1721	9.7491e-05	0.0110353	15.1847	1.02693	1	4.5192	0.205385	0.0120757	0.193309	0.0285163	0.193309	1
ENST00000421437.1_1|ENSG00000228509.5_6|OTTHUMG00000154512.1_6|OTTHUMT00000335624.1_1|AC006460.1-201|AC006460.1|808|	1.19603	0.000231836	0.0169587	13.5537	1.06785	1	4.24304	0.21357	0.0154025	0.198168	0.0336369	0.198168	0
ENST00000654083.1_1|ENSG00000269893.8_5|OTTHUMG00000183991.6_5|OTTHUMT00000467703.2_1|SNHG8-207|SNHG8|6165|	1.25381	0.000261739	0.0172892	13.3261	1.31121	1	5.64485	0.262241	0.00425372	0.257987	0.0166379	0.257987	1
ENST00000666791.1_1|ENSG00000237187.9_6|OTTHUMG00000162643.7_6|OTTHUMT00000526983.1_1|NR2F1-AS1-261|NR2F1-AS1|2671|	1.29781	0.000197974	0.0160114	13.8502	1.32673	1	4.49531	0.265345	0.0223163	0.243029	0.0289059	0.243029	1
ENST00000483289.2_1|ENSG00000239219.2_7|OTTHUMG00000158728.3_7|OTTHUMT00000351955.2_1|AC008040.1-202|AC008040.1|6251|	1.34277	3.51909e-06	0.00213312	21.5104	1.32915	1	6.1398	0.265831	0.00231069	0.26352	0.0135472	0.26352	1
ENST00000447119.2_1|ENSG00000237512.6_6|OTTHUMG00000018423.2_6|OTTHUMT00000048542.2_1|UNC5B-AS1-201|UNC5B-AS1|647|	1.3481	0.00154465	0.0461646	10.0246	1.42301	1	3.40734	0.284601	0.0477586	0.236842	0.0588749	0.236842	0
ENST00000617278.2_2|ENSG00000189223.15_5|OTTHUMG00000153340.15_5|OTTHUMT00000475326.2_2|PAX8-AS1-215|PAX8-AS1|4821|	1.35854	0.000273391	0.017664	13.2444	1.39809	1	4.20909	0.279618	0.0203271	0.259291	0.034343	0.259291	0
ENST00000445520.6_2|ENSG00000231312.7_8|OTTHUMG00000152299.6_8|OTTHUMT00000331790.3_2|MAP4K3-DT-208|MAP4K3-DT|1086|	1.38824	0.000101024	0.0110356	15.1175	1.54561	1	5.36121	0.309123	0.00507951	0.304043	0.0189074	0.304043	1
ENST00000530778.1_1|ENSG00000245149.4_5|OTTHUMG00000165073.3_5|OTTHUMT00000388737.1_1|RNF139-AS1-203|RNF139-AS1|1767|	1.45798	6.95602e-05	0.0102571	15.8228	1.57239	1	4.22724	0.314477	0.0166413	0.297836	0.0339637	0.297836	1
ENST00000569149.2_2|ENSG00000253352.9_6|OTTHUMG00000030444.8_6|OTTHUMT00000495128.1_2|TUG1-206|TUG1|4207|	1.48928	0.000667404	0.0281315	11.5779	1.98748	1	4.85984	0.397496	0.0132339	0.384263	0.0238491	0.384263	1
ENST00000611423.1_1|ENSG00000277383.1_6|OTTHUMG00000186770.1_6|OTTHUMT00000473745.1_1|AC010331.1-201|AC010331.1|582|	1.49023	0.000313855	0.0187762	12.9858	1.60819	1	3.55742	0.321638	0.030025	0.291613	0.0533014	0.291613	0
ENST00000582096.1_1|ENSG00000264112.1_7|OTTHUMG00000178780.1_7|OTTHUMT00000443325.1_1|AC015813.1-201|AC015813.1|2483|	1.53654	1.43659e-06	0.00169064	23.231	1.71653	1	5.92236	0.343305	0.0057696	0.337536	0.014779	0.337536	0
ENST00000541615.5_2|ENSG00000255717.7_3|OTTHUMG00000167743.15_3|OTTHUMT00000396025.1_2|SNHG1-218|SNHG1|748|	1.57645	0.000828963	0.0314387	11.1752	1.94983	1	4.20489	0.389965	0.0857607	0.304204	0.0344315	0.304204	1
ENST00000609742.2_1|ENSG00000273038.2_6|OTTHUMG00000186205.2_6|OTTHUMT00000472415.2_1|AL365203.2-201|AL365203.2|2057|	1.57785	1.00096e-05	0.00351107	19.5096	1.7785	1	4.40071	0.355701	0.0120504	0.34365	0.0305481	0.34365	0
ENST00000447565.1_1|ENSG00000232530.1_6|OTTHUMG00000150909.1_6|OTTHUMT00000320507.1_1|LIF-AS1-201|LIF-AS1|808|	1.62791	0.00124809	0.040299	10.4178	1.99858	1	3.112	0.399717	0.066118	0.333599	0.0722264	0.333599	0
ENST00000569835.1_1|ENSG00000261542.1_6|OTTHUMG00000173254.1_6|OTTHUMT00000422619.1_1|AC011978.2-201|AC011978.2|2054|	1.71324	0.00122423	0.0396557	10.4534	2.16587	1	3.14244	0.433174	0.0511277	0.382046	0.070465	0.382046	0
ENST00000662294.1_1|ENSG00000250608.2_6|OTTHUMG00000159632.12_6|OTTHUMT00000528607.1_1|AC010210.1-205|AC010210.1|4228|	1.74503	0.00147755	0.0446991	10.1064	2.42935	1	2.89078	0.485871	0.0741468	0.411724	0.0880114	0.411724	0
ENST00000411759.1_1|ENSG00000229732.1_6|OTTHUMG00000133684.1_6|OTTHUMT00000257901.1_1|AC019349.1-201|AC019349.1|476|	1.75071	0.00172548	0.0482846	9.82082	2.2018	1	2.76118	0.44036	0.085529	0.354831	0.0978695	0.354831	0
ENST00000411553.3_3|ENSG00000228223.3_6|OTTHUMG00000014456.4_6|OTTHUMT00000040121.3_3|HCG11-201|HCG11|5696|	1.82553	0.000483602	0.0229802	12.1779	2.72007	1	3.37588	0.544014	0.0449049	0.49911	0.0600503	0.49911	1
ENST00000451530.1_1|ENSG00000238258.1_7|OTTHUMG00000017936.1_7|OTTHUMT00000047514.1_1|AL121748.1-201|AL121748.1|781|	1.85505	0.000289357	0.0184103	13.1381	2.60366	1	3.42309	0.520733	0.0453998	0.475333	0.0582926	0.475333	0
ENST00000521048.1_1|ENSG00000253972.6_5|OTTHUMG00000164978.2_5|OTTHUMT00000381246.1_1|MAL2-AS1-201|MAL2-AS1|575|	1.93154	2.22147e-07	0.000626794	26.8301	2.71998	1	6.44351	0.543995	0.00187456	0.542121	0.0121091	0.542121	0
ENST00000666642.1_1|ENSG00000287703.1_1|OTTHUMG00000195794.1_1|OTTHUMT00000528785.1_1|AC099565.1-201|AC099565.1|1426|	1.95441	0.000895635	0.0326907	11.0318	3.02671	1	2.93162	0.605341	0.0764753	0.528866	0.0850727	0.528866	0
ENST00000656315.1_1|ENSG00000251141.6_6|OTTHUMG00000162143.4_6|OTTHUMT00000527584.1_1|MRPS30-DT-209|MRPS30-DT|3144|	2.01952	0.00109443	0.0367508	10.6606	3.90858	1	3.24878	0.781716	0.0644684	0.717248	0.0651968	0.717248	1
ENST00000446880.5_1|ENSG00000225855.7_5|OTTHUMG00000013912.3_5|OTTHUMT00000039073.2_1|RUSC1-AS1-202|RUSC1-AS1|1836|	2.09663	0.000381539	0.0207763	12.6205	3.30793	1	3.28568	0.661586	0.0918164	0.56977	0.0636098	0.56977	1
ENST00000513899.1_1|ENSG00000249835.2_6|OTTHUMG00000162571.1_6|OTTHUMT00000369639.1_1|VCAN-AS1-202|VCAN-AS1|453|	2.2702	0.000102133	0.0110356	15.0969	4.05374	1	3.80704	0.810748	0.0300167	0.780731	0.0444159	0.780731	0
ENST00000580884.1_1|ENSG00000264785.1_6|OTTHUMG00000178847.1_6|OTTHUMT00000443597.1_1|AC005722.3-201|AC005722.3|446|	3.09771	0.00103615	0.03587	10.7618	6.18085	1	2.13095	1.23617	0.228766	1.0074	0.235761	1.0074	0
ENST00000510065.1_1|ENSG00000248457.1_5|OTTHUMG00000161742.1_5|OTTHUMT00000365964.1_1|LINC02220-201|LINC02220|270|	6.3728	2.96296e-05	0.00724717	17.4414	23.5939	1	1.92543	4.71879	0.147182	4.5716	0.33469	4.5716	0
ENST00000624920.1_1|ENSG00000280407.2_6|OTTHUMG00000178833.1_6|OTTHUMT00000443504.1_1|AC132872.4-201|AC132872.4|2778|	8.839	0.000105007	0.0110356	15.0445	47.8161	1	2.91597	9.56323	1.44004	8.12319	0.0862003	8.12319	0
ENST00000624009.3_2|ENSG00000204054.14_7|OTTHUMG00000020783.66_7|OTTHUMT00000479203.1_2|LINC00963-217|LINC00963|663|	10.933	0.00131514	0.041794	10.3212	20.2771	1	1.13749	4.05542	0.363095	3.69232	1.33499	3.69232	1
ENST00000668505.1_1|ENSG00000203875.12_5|OTTHUMG00000015144.82_5|OTTHUMT00000510079.1_1|SNHG5-273|SNHG5|1640|	11.641	0.000973363	0.034527	10.8776	25.9505	1	1.3798	5.1901	1.09017	4.09993	0.872428	4.09993	1
ENST00000530261.2_2|ENSG00000246174.8_6|OTTHUMG00000166595.2_6|OTTHUMT00000390648.2_2|KCTD21-AS1-205|KCTD21-AS1|2355|	11.7739	0.000227878	0.0168797	13.586	27.12	1	1.42802	5.424	0.514164	4.90983	0.801258	4.90983	1
ENST00000397381.6_3|ENSG00000214049.8_6|OTTHUMG00000182287.49_6|OTTHUMT00000495908.3_3|UCA1-201|UCA1|2057|	12.3847	0.00174498	0.0486952	9.80014	30.771	1	1.47185	6.15421	1.5739	4.58031	0.741563	4.58031	0

## Sheet: CRISPRDMSO_vs_WTDMSO
target_id	lFC	pval	qval	test_stat	rss	degrees_free	mean_obs	var_obs	tech_var	sigma_sq	smooth_sigma_sq	final_sigma_sq	E2F1
ENST00000660603.1_1|ENSG00000255248.9_6|OTTHUMG00000166035.32_6|OTTHUMT00000523658.1_1|MIR100HG-264|MIR100HG|2766|	-13.5757	9.92843e-06	0.00411077	19.5251	45.1052	1	2.04307	9.02103	0.487115	8.53392	0.276311	8.53392	0
ENST00000426200.1_1|ENSG00000225733.6_7|OTTHUMG00000155555.3_7|OTTHUMT00000340624.1_1|FGD5-AS1-203|FGD5-AS1|1874|	-12.6626	0.000368547	0.0302764	12.6853	34.2495	1	1.6444	6.84989	1.08462	5.76528	0.549049	5.76528	1
ENST00000637901.1_1|ENSG00000283480.1_6|OTTHUMG00000191690.1_6|OTTHUMT00000489411.1_1|AL512380.2-201|AL512380.2|1780|	-1.88815	2.18093e-05	0.00606944	18.0244	2.54142	1	3.97012	0.508283	0.0229552	0.485328	0.034381	0.485328	1
ENST00000646849.1_1|ENSG00000285108.1_3|OTTHUMG00000192613.1_3|OTTHUMT00000497281.1_1|AC103718.1-201|AC103718.1|10728|	-1.37345	0.000134898	0.0184192	14.5721	1.37289	1	4.04641	0.274579	0.0228273	0.251751	0.0324174	0.251751	0
ENST00000653034.1_1|ENSG00000250302.3_6|OTTHUMG00000160696.4_6|OTTHUMT00000527317.1_1|LINC01618-204|LINC01618|1948|	-1.29277	0.000318267	0.028709	12.9597	1.25751	1	3.98408	0.251502	0.0228388	0.228664	0.034011	0.228664	0
ENST00000663186.1_1|ENSG00000188825.14_6|OTTHUMG00000180880.18_6|OTTHUMT00000518973.1_1|LINC00910-217|LINC00910|1186|	-1.28421	0.000177562	0.0205638	14.0548	1.22956	1	4.17188	0.245912	0.0199314	0.225981	0.0294587	0.225981	1
ENST00000654197.1_1|ENSG00000229867.2_6|OTTHUMG00000153297.2_6|OTTHUMT00000528304.1_1|STEAP3-AS1-202|STEAP3-AS1|2588|	-1.19413	6.47325e-05	0.012107	15.9589	1.02966	1	4.72836	0.205932	0.0167105	0.189221	0.0193777	0.189221	0
ENST00000669349.1_1|ENSG00000253741.2_6|OTTHUMG00000164731.2_6|OTTHUMT00000527831.1_1|LNCOC1-206|LNCOC1|4194|	-1.1533	0.000198258	0.0217663	13.8475	0.955587	1	4.36682	0.191117	0.023145	0.167972	0.0253391	0.167972	1
ENST00000533218.1_1|ENSG00000255498.1_6|OTTHUMG00000167003.1_6|OTTHUMT00000392393.1_1|AC068385.1-201|AC068385.1|409|	-1.07254	0.000235609	0.0241464	13.5234	0.869014	1	4.50361	0.173803	0.0116923	0.162111	0.0228235	0.162111	0
ENST00000435813.6_1|ENSG00000231131.8_6|OTTHUMG00000193343.5_6|OTTHUMT00000048112.2_1|LNCAROD-202|LNCAROD|975|	-1.03648	6.61778e-06	0.00369451	20.3007	0.78411	1	5.77867	0.156822	0.0039346	0.152887	0.00986341	0.152887	0
ENST00000651123.1_1|ENSG00000245573.9_8|OTTHUMG00000166125.12_8|OTTHUMT00000502342.2_1|BDNF-AS-219|BDNF-AS|448|	-1.01541	7.42483e-06	0.00369451	20.0805	0.744742	1	5.55034	0.148948	0.00475318	0.144195	0.0113231	0.144195	1
ENST00000445466.2_1|ENSG00000229619.4_5|OTTHUMG00000186506.2_5|OTTHUMT00000473260.1_1|MBNL1-AS1-201|MBNL1-AS1|997|	-1.00102	0.000519018	0.0367969	12.0461	0.859352	1	4.84162	0.17187	0.00994827	0.161922	0.0179056	0.161922	1
ENST00000654408.1_1|ENSG00000287222.1_1|OTTHUMG00000195627.1_1|OTTHUMT00000527893.1_1|AC234917.3-201|AC234917.3|2674|	-0.998573	0.000108657	0.0167867	14.98	0.779317	1	5.08253	0.155863	0.00706403	0.148799	0.0152347	0.148799	1
ENST00000418927.2_2|ENSG00000235269.2_6|OTTHUMG00000150105.2_6|OTTHUMT00000316372.2_2|LINC02331-201|LINC02331|2312|	-0.981857	0.000367921	0.0302764	12.6884	0.799761	1	4.90664	0.159952	0.00802079	0.151931	0.0171277	0.151931	0
ENST00000519782.1_1|ENSG00000253806.1_6|OTTHUMG00000164674.1_6|OTTHUMT00000379712.1_1|AC108002.1-201|AC108002.1|340|	-0.97728	6.1843e-05	0.0118544	16.0454	0.706559	1	5.04169	0.141312	0.00769808	0.133614	0.015649	0.133614	0
ENST00000427306.2_1|ENSG00000224032.7_3|OTTHUMG00000128803.4_3|OTTHUMT00000313610.2_1|EPB41L4A-AS1-202|EPB41L4A-AS1|1367|	-0.939143	0.000733125	0.0454406	11.4033	0.706636	1	4.97254	0.141327	0.0248626	0.116465	0.0163843	0.116465	1
ENST00000411630.6_2|ENSG00000226950.7_6|OTTHUMG00000154670.4_6|OTTHUMT00000336530.2_2|DANCR-201|DANCR|904|	-0.885439	5.40362e-07	0.00139832	25.1141	0.569169	1	7.72971	0.113834	0.00157109	0.112263	0.00425145	0.112263	1
ENST00000517670.1_1|ENSG00000254027.1_6|OTTHUMG00000164598.1_6|OTTHUMT00000379363.1_1|AC009902.2-202|AC009902.2|571|	-0.840866	3.28218e-07	0.00139832	26.0761	0.512701	1	7.58204	0.10254	0.000477821	0.102062	0.00441118	0.102062	1
ENST00000612427.1_1|ENSG00000277978.1_6|OTTHUMG00000186957.1_6|OTTHUMT00000474099.1_1|AC010542.5-201|AC010542.5|382|	-0.818209	0.000142647	0.0186508	14.4669	0.502067	1	5.14191	0.100413	0.00628001	0.0941334	0.0146568	0.0941334	0
ENST00000378180.8_3|ENSG00000176124.14_7|OTTHUMG00000192280.7_7|OTTHUMT00000045000.1_3|DLEU1-201|DLEU1|981|	-0.787978	8.84443e-05	0.0146261	15.3686	0.477138	1	5.63586	0.0954276	0.00590916	0.0895185	0.0107452	0.0895185	1
ENST00000524499.1_1|ENSG00000255224.1_6|OTTHUMG00000165436.1_6|OTTHUMT00000384064.1_1|AC109322.1-201|AC109322.1|1264|	-0.779884	0.000540394	0.0372908	11.9708	0.521456	1	7.045	0.104291	0.000995608	0.103296	0.00525843	0.103296	1
ENST00000653475.1_1|ENSG00000256546.2_4|OTTHUMG00000168952.3_4|OTTHUMT00000506686.1_1|AC156455.1-206|AC156455.1|850|	-0.77335	0.000231288	0.0240762	13.5581	0.460602	1	5.2583	0.0921205	0.0082579	0.0838626	0.0136013	0.0838626	1
ENST00000580385.1_1|ENSG00000265393.1_6|OTTHUMG00000179578.1_6|OTTHUMT00000447181.1_1|AC084125.4-201|AC084125.4|338|	-0.76082	7.30475e-06	0.00369451	20.1117	0.429832	1	6.63874	0.0859664	0.00142357	0.0845428	0.00624789	0.0845428	0
ENST00000424252.2_2|ENSG00000197670.6_6|OTTHUMG00000032765.3_6|OTTHUMT00000079759.3_2|AL157838.1-201|AL157838.1|2502|	-0.739316	0.000320894	0.028709	12.9443	0.422255	1	5.0558	0.0844509	0.00671165	0.0777393	0.0155042	0.0777393	0
ENST00000650796.1_1|ENSG00000234741.8_7|OTTHUMG00000037216.7_7|OTTHUMT00000502423.1_1|GAS5-230|GAS5|3145|	-0.736512	0.000330052	0.028709	12.8916	0.431459	1	5.67795	0.0862919	0.00649052	0.0798014	0.0104748	0.0798014	1
ENST00000580180.6_2|ENSG00000175061.18_4|OTTHUMG00000058990.25_4|OTTHUMT00000130478.3_2|SNHG29-221|SNHG29|897|	-0.703728	0.000406987	0.0318005	12.4998	0.39475	1	6.4828	0.07895	0.00610524	0.0728447	0.00672934	0.0728447	1
ENST00000434942.2_2|ENSG00000242082.2_8|OTTHUMG00000150008.3_8|OTTHUMT00000499689.2_2|SLC5A4-AS1-201|SLC5A4-AS1|5058|	-0.682573	6.45752e-06	0.00369451	20.3476	0.346839	1	7.71379	0.0693677	0.000563891	0.0688038	0.00426734	0.0688038	0
ENST00000427796.5_1|ENSG00000236810.6_6|OTTHUMG00000002959.4_6|OTTHUMT00000008241.1_1|ELOA-AS1-201|ELOA-AS1|1074|	-0.681341	0.000423965	0.0318005	12.4235	0.365581	1	5.47213	0.0731161	0.00875632	0.0643598	0.0118868	0.0643598	1
ENST00000563687.1_1|ENSG00000260466.1_6|OTTHUMG00000176392.1_6|OTTHUMT00000431895.1_1|AC126696.2-201|AC126696.2|522|	-0.674827	9.07217e-06	0.00394427	19.6975	0.340232	1	6.90968	0.0680464	0.000914648	0.0671318	0.00554961	0.0671318	0
ENST00000569326.2_1|ENSG00000255182.2_7|OTTHUMG00000165174.2_7|OTTHUMT00000479128.1_1|AC084125.2-201|AC084125.2|3392|	-0.641911	2.58222e-05	0.00651917	17.703	0.314446	1	6.86084	0.0628892	0.00141501	0.0614742	0.00566363	0.0614742	0
ENST00000594308.1_1|ENSG00000269139.2_6|OTTHUMG00000182505.2_6|OTTHUMT00000461736.1_1|AC010336.5-201|AC010336.5|317|	-0.638619	4.52576e-05	0.00922272	16.6371	0.304578	1	6.01334	0.0609156	0.00248617	0.0584294	0.00861571	0.0584294	1
ENST00000615962.1_1|ENSG00000278367.1_6|OTTHUMG00000186781.1_6|OTTHUMT00000473771.1_1|AL356652.1-201|AL356652.1|565|	-0.619087	4.78199e-05	0.00951893	16.5326	0.285657	1	6.05608	0.0571315	0.00221788	0.0549136	0.00841268	0.0549136	0
ENST00000591501.1_1|ENSG00000267100.1_5|OTTHUMG00000180586.1_5|OTTHUMT00000452058.1_1|ILF3-DT-201|ILF3-DT|1983|	-0.613771	2.81217e-05	0.00676948	17.5407	0.281532	1	6.50864	0.0563065	0.00166976	0.0546367	0.00664514	0.0546367	1
ENST00000647653.1_1|ENSG00000285612.1_2|OTTHUMG00000192934.1_2|OTTHUMT00000499623.1_1|AC004974.1-201|AC004974.1|3093|	-0.611446	0.000457776	0.0331359	12.2803	0.281308	1	5.179	0.0562616	0.00559384	0.0506678	0.0143098	0.0506678	0
ENST00000606771.1_1|ENSG00000272269.1_6|OTTHUMG00000185678.1_6|OTTHUMT00000470978.1_1|AL138724.1-201|AL138724.1|1088|	-0.57302	0.000608228	0.0410226	11.7506	0.260639	1	5.54387	0.0521278	0.00399885	0.048129	0.0113684	0.048129	1
ENST00000342584.3_2|ENSG00000188242.4_7|OTTHUMG00000162206.2_7|OTTHUMT00000368035.1_2|AC010442.1-202|AC010442.1|1876|	-0.555121	0.000302116	0.0276744	13.0572	0.248129	1	6.04522	0.0496258	0.00300621	0.0466196	0.00846362	0.0466196	1
ENST00000662528.1_1|ENSG00000287392.1_1|OTTHUMG00000193950.1_1|OTTHUMT00000507552.1_1|AC097520.2-201|AC097520.2|1170|	-0.552245	0.00015706	0.0195871	14.2856	0.238995	1	6.63053	0.0477989	0.0013227	0.0464762	0.00627171	0.0464762	0
ENST00000626270.2_3|ENSG00000236364.4_6|OTTHUMG00000040116.4_6|OTTHUMT00000480450.2_3|AL358115.1-201|AL358115.1|2796|	-0.520917	0.000108297	0.0167867	14.9863	0.21497	1	6.7479	0.042994	0.00116552	0.0418285	0.00594677	0.0418285	0
ENST00000658428.1_1|ENSG00000287724.1_1|OTTHUMG00000195310.1_1|OTTHUMT00000526118.1_1|AC096536.3-201|AC096536.3|831|	-0.517905	0.000198554	0.0217663	13.8447	0.211002	1	6.79818	0.0422004	0.00124331	0.0409571	0.00581728	0.0409571	0
ENST00000649494.1_1|ENSG00000236671.9_6|OTTHUMG00000018251.4_6|OTTHUMT00000499693.1_1|PRKG1-AS1-204|PRKG1-AS1|2215|	-0.51539	1.24855e-05	0.00427266	19.0876	0.199132	1	7.98643	0.0398265	0.000375491	0.039451	0.00403744	0.039451	1
ENST00000627370.1_1|ENSG00000280634.1_5|OTTHUMG00000189748.1_5|OTTHUMT00000481664.1_1|THRIL-201|THRIL|1977|	-0.501359	0.000143024	0.0186508	14.4619	0.192041	1	6.23039	0.0384083	0.00181601	0.0365923	0.00765361	0.0365923	0
ENST00000662962.1_1|ENSG00000287202.1_1|OTTHUMG00000194171.1_1|OTTHUMT00000511895.1_1|AC008119.1-201|AC008119.1|2388|	-0.494894	0.000400308	0.0318005	12.5308	0.191667	1	5.83806	0.0383334	0.00290653	0.0354268	0.00952521	0.0354268	0
ENST00000617433.1_1|ENSG00000276727.1_6|OTTHUMG00000187451.1_6|OTTHUMT00000474994.1_1|AC137834.2-201|AC137834.2|701|	-0.464819	0.000232598	0.0240762	13.5475	0.172008	1	6.36037	0.0344016	0.00178304	0.0326185	0.00715373	0.0326185	0
ENST00000663483.1_1|ENSG00000232445.2_6|OTTHUMG00000157105.4_6|OTTHUMT00000347448.3_1|AC006329.1-201|AC006329.1|4596|	-0.45934	0.000702736	0.0446579	11.482	0.167022	1	5.92653	0.0334045	0.00317517	0.0302293	0.0090502	0.0302293	0
ENST00000376775.3_2|ENSG00000204620.3_6|OTTHUMG00000187479.1_6|OTTHUMT00000475063.1_2|AC115618.1-201|AC115618.1|549|	-0.442148	0.000343098	0.0293505	12.8191	0.153238	1	6.22578	0.0306477	0.00197241	0.0286752	0.00767234	0.0286752	1
ENST00000623257.1_1|ENSG00000279605.1_7|OTTHUMG00000165144.1_7|OTTHUMT00000382170.1_1|AC067930.5-201|AC067930.5|4947|	-0.439416	1.13354e-05	0.00419044	19.2721	0.142442	1	9.33353	0.0284885	9.62413e-05	0.0283922	0.00404367	0.0283922	0
ENST00000564743.1_1|ENSG00000260304.1_6|OTTHUMG00000176752.1_6|OTTHUMT00000433563.1_1|AC009088.2-201|AC009088.2|463|	-0.437905	1.08692e-05	0.00419044	19.3522	0.140716	1	7.78516	0.0281432	0.000453208	0.02769	0.0041986	0.02769	0
ENST00000657226.1_1|ENSG00000287242.1_1|OTTHUMG00000195161.1_1|OTTHUMT00000524881.1_1|AC073593.2-201|AC073593.2|2306|	-0.437135	0.000358907	0.0302037	12.7348	0.14949	1	6.23754	0.029898	0.0021877	0.0277103	0.0076247	0.0277103	0
ENST00000548203.1_1|ENSG00000257622.1_7|OTTHUMG00000170466.1_7|OTTHUMT00000409296.1_1|AL512356.1-201|AL512356.1|535|	-0.431042	0.000843032	0.0496147	11.144	0.149182	1	5.99832	0.0298364	0.00237606	0.0274604	0.00868875	0.0274604	0
ENST00000546421.1_1|ENSG00000257167.2_6|OTTHUMG00000170209.3_6|OTTHUMT00000408019.1_1|TMPO-AS1-201|TMPO-AS1|738|	-0.428819	4.54409e-05	0.00922272	16.6294	0.138642	1	7.35581	0.0277285	0.000736535	0.0269919	0.00471347	0.0269919	1
ENST00000446816.1_2|ENSG00000204685.7_6|OTTHUMG00000155209.3_6|OTTHUMT00000338796.1_2|STARD7-AS1-202|STARD7-AS1|1527|	-0.426386	0.000672663	0.0437908	11.5633	0.150249	1	6.63228	0.0300498	0.00196402	0.0280857	0.0062666	0.0280857	1
ENST00000623944.1_1|ENSG00000279827.1_5|OTTHUMG00000182427.1_5|OTTHUMT00000461132.1_1|AC136469.2-201|AC136469.2|1028|	-0.413219	8.58056e-05	0.0145602	15.4259	0.130519	1	7.21366	0.0261037	0.000668319	0.0254354	0.00494266	0.0254354	1
ENST00000621523.1_1|ENSG00000275454.1_6|OTTHUMG00000186970.1_6|OTTHUMT00000474128.1_1|AC105020.6-201|AC105020.6|1217|	-0.395526	7.69782e-05	0.013738	15.6311	0.117446	1	7.03796	0.0234891	0.000905242	0.0225839	0.00527271	0.0225839	1
ENST00000500800.2_1|ENSG00000245112.2_6|OTTHUMG00000161539.1_6|OTTHUMT00000365239.1_1|SMARCA5-AS1-201|SMARCA5-AS1|945|	-0.394845	0.000187871	0.0211375	13.9487	0.12184	1	6.78499	0.024368	0.0011423	0.0232257	0.00585069	0.0232257	1
ENST00000505522.6_3|ENSG00000281398.4_6|OTTHUMG00000189582.3_6|OTTHUMT00000373023.3_3|SNHG4-202|SNHG4|2383|	-0.385965	0.000572348	0.0389761	11.8638	0.124088	1	6.59018	0.0248175	0.00151385	0.0233037	0.0063911	0.0233037	1
ENST00000648819.1_1|ENSG00000285793.1_2|OTTHUMG00000193336.1_2|OTTHUMT00000500786.1_1|AC125232.2-201|AC125232.2|2217|	-0.368517	0.000257005	0.0251145	13.3603	0.109138	1	7.08757	0.0218276	0.000815532	0.0210121	0.00517399	0.0210121	1
ENST00000427965.6_2|ENSG00000103472.10_6|OTTHUMG00000176711.1_6|OTTHUMT00000433244.1_2|RRN3P2-201|RRN3P2|1618|	-0.36365	0.000443795	0.0323502	12.3381	0.104386	1	6.76725	0.0208773	0.00170899	0.0191683	0.00589627	0.0191683	0
ENST00000560967.1_1|ENSG00000259352.1_6|OTTHUMG00000171972.1_6|OTTHUMT00000416196.1_1|AC091117.1-201|AC091117.1|426|	-0.351794	0.000202779	0.0218642	13.8052	0.0947172	1	7.04757	0.0189434	0.000899495	0.018044	0.00525324	0.018044	0
ENST00000555580.1_1|ENSG00000259069.1_7|OTTHUMG00000170596.1_7|OTTHUMT00000409767.1_1|AL512310.10-201|AL512310.10|563|	-0.350288	0.000250863	0.0251145	13.4057	0.0927082	1	6.76939	0.0185416	0.00119654	0.0173451	0.00589072	0.0173451	0
ENST00000493536.6_2|ENSG00000163597.15_3|OTTHUMG00000132201.6_3|OTTHUMT00000255259.3_2|SNHG16-202|SNHG16|2435|	-0.341518	0.00056017	0.0383995	11.9039	0.0982072	1	8.17192	0.0196414	0.000768999	0.0188725	0.00392912	0.0188725	1
ENST00000526867.1_1|ENSG00000255351.1_6|OTTHUMG00000165683.1_6|OTTHUMT00000385791.1_1|AC023946.1-201|AC023946.1|594|	-0.33728	0.000100599	0.01602	15.1254	0.085554	1	7.40849	0.0171108	0.000613314	0.0164975	0.00463648	0.0164975	0
ENST00000456356.2_1|ENSG00000231864.2_6|OTTHUMG00000020975.2_6|OTTHUMT00000055265.2_1|AL807752.3-201|AL807752.3|748|	-0.328122	0.000817515	0.0491982	11.201	0.0905921	1	7.39875	0.0181184	0.000598156	0.0175203	0.00465039	0.0175203	0
ENST00000428791.1_1|ENSG00000225721.5_6|OTTHUMG00000008489.1_6|OTTHUMT00000023427.1_1|AL592166.1-202|AL592166.1|580|	-0.323065	0.000843609	0.0496147	11.1427	0.0863432	1	6.74573	0.0172686	0.0013092	0.0159594	0.00595247	0.0159594	1
ENST00000623414.1_1|ENSG00000279569.1_5|OTTHUMG00000177024.1_5|OTTHUMT00000434930.1_1|AC020763.4-201|AC020763.4|4170|	-0.304815	0.000657152	0.0430517	11.6067	0.0780776	1	7.26024	0.0156155	0.000705286	0.0149102	0.00486401	0.0149102	0
ENST00000549388.1_1|ENSG00000257337.7_6|OTTHUMG00000169806.7_6|OTTHUMT00000406029.1_1|AC068888.1-201|AC068888.1|529|	-0.288486	0.000427148	0.0318087	12.4095	0.0673955	1	7.71777	0.0134791	0.000475293	0.0130038	0.00426333	0.0130038	0
ENST00000662605.1_1|ENSG00000248468.2_6|OTTHUMG00000159671.11_6|OTTHUMT00000521315.1_1|AC107027.1-202|AC107027.1|938|	-0.285676	0.00032513	0.028709	12.9198	0.0610838	1	7.21223	0.0122168	0.000780313	0.0114364	0.00494514	0.0114364	1
ENST00000501448.5_1|ENSG00000248015.7_7|OTTHUMG00000168079.4_7|OTTHUMT00000449737.1_1|AC005329.1-201|AC005329.1|3571|	-0.271973	0.000756321	0.0463236	11.3455	0.0545257	1	6.85984	0.0109051	0.00106041	0.00984473	0.00566602	0.00984473	0
ENST00000650144.1_2|ENSG00000228060.3_7|OTTHUMG00000009098.3_7|OTTHUMT00000499925.1_2|PABPC4-AS1-202|PABPC4-AS1|487|	-0.257041	0.000851723	0.0497489	11.125	0.0517912	1	7.16537	0.0103582	0.000858089	0.00950015	0.00502802	0.00950015	0
ENST00000485974.1_1|ENSG00000244151.1_6|OTTHUMG00000158693.1_6|OTTHUMT00000351765.1_1|AC010973.2-201|AC010973.2|1230|	-0.239658	0.000533925	0.0370916	11.9933	0.0437841	1	7.59541	0.00875682	0.00048984	0.00826698	0.00439555	0.00826698	0
ENST00000379050.3_2|ENSG00000170919.16_5|OTTHUMG00000016851.10_5|OTTHUMT00000520943.1_2|TPT1-AS1-202|TPT1-AS1|2558|	0.203765	0.000708802	0.0446579	11.466	0.0315671	1	8.38636	0.00631342	0.000244781	0.00606864	0.00384894	0.00606864	1
ENST00000656756.1_1|ENSG00000259583.3_6|OTTHUMG00000172067.3_6|OTTHUMT00000526803.1_1|AC015712.2-204|AC015712.2|4312|	0.247137	0.000337472	0.0291097	12.85	0.0455298	1	7.75226	0.00910597	0.000469586	0.00863638	0.00422951	0.00863638	1
ENST00000493908.2_2|ENSG00000203865.10_5|OTTHUMG00000012111.5_5|OTTHUMT00000033487.3_2|ATP1A1-AS1-203|ATP1A1-AS1|3099|	0.255806	0.000178799	0.0205638	14.0417	0.0490246	1	8.60613	0.00980491	0.000175542	0.00962937	0.00381469	0.00962937	1
ENST00000528650.1_1|ENSG00000254452.1_7|OTTHUMG00000166908.1_7|OTTHUMT00000391827.1_1|AP001107.2-202|AP001107.2|480|	0.264322	0.000826976	0.0494799	11.1797	0.0561678	1	7.21484	0.0112336	0.000848096	0.0103855	0.00494063	0.0103855	0
ENST00000578585.1_1|ENSG00000264215.1_6|OTTHUMG00000175982.1_6|OTTHUMT00000431344.1_1|AC126365.1-201|AC126365.1|1514|	0.268902	0.000209149	0.0223186	13.747	0.0535317	1	9.58498	0.0107063	6.3616e-05	0.0106427	0.00425377	0.0106427	0
ENST00000527398.1_1|ENSG00000254641.1_7|OTTHUMG00000165504.1_7|OTTHUMT00000384526.1_1|AC091564.3-201|AC091564.3|429|	0.320548	0.000439985	0.0322999	12.3542	0.0793683	1	6.89427	0.0158737	0.00104187	0.0148318	0.00558506	0.0148318	0
ENST00000624360.1_1|ENSG00000279598.1_1|OTTHUMG00000180306.1_1|OTTHUMT00000450682.1_1|AC009948.4-201|AC009948.4|4406|	0.331762	0.000402632	0.0318005	12.5199	0.0805338	1	6.60459	0.0161068	0.00142241	0.0146843	0.006348	0.0146843	0
ENST00000611513.1_1|ENSG00000274021.1_7|OTTHUMG00000169953.2_7|OTTHUMT00000406672.2_1|AC024909.1-201|AC024909.1|2257|	0.342957	0.000164263	0.0200333	14.2012	0.0925783	1	7.8016	0.0185157	0.000387212	0.0181284	0.00418365	0.0181284	0
ENST00000629058.1_1|ENSG00000281376.1_5|OTTHUMG00000189574.1_5|OTTHUMT00000479993.1_1|ABALON-201|ABALON|1903|	0.344662	3.55196e-05	0.00808636	17.0969	0.088143	1	8.37281	0.0176286	0.000221403	0.0174072	0.00385262	0.0174072	0
ENST00000565988.1_1|ENSG00000260669.2_7|OTTHUMG00000029324.4_7|OTTHUMT00000073143.3_1|AL096870.3-201|AL096870.3|2108|	0.350454	0.000177173	0.0205638	14.0589	0.0954778	1	7.17344	0.0190956	0.00068729	0.0184083	0.00501347	0.0184083	1
ENST00000428780.3_2|ENSG00000232656.8_7|OTTHUMG00000017535.5_7|OTTHUMT00000046403.3_2|IDI2-AS1-202|IDI2-AS1|1101|	0.352401	0.000855502	0.0497489	11.1168	0.105015	1	6.56485	0.021003	0.00147745	0.0195255	0.00646818	0.0195255	0
ENST00000535372.1_2|ENSG00000285427.1_3|OTTHUMG00000192417.1_3|OTTHUMT00000493949.1_2|SOD2-OT1-201|SOD2-OT1|1718|	0.367495	0.000625216	0.0414847	11.6994	0.112698	1	6.64197	0.0225396	0.00136636	0.0211733	0.00623858	0.0211733	1
ENST00000441377.2_2|ENSG00000278419.1_7|OTTHUMG00000188640.1_7|OTTHUMT00000477797.1_2|AL451164.2-201|AL451164.2|447|	0.376742	0.000124166	0.0178506	14.7283	0.109752	1	7.14993	0.0219504	0.000829236	0.0211211	0.00505615	0.0211211	0
ENST00000569313.1_1|ENSG00000261604.1_6|OTTHUMG00000175405.1_6|OTTHUMT00000429882.1_1|AC114947.2-202|AC114947.2|643|	0.379249	0.000418989	0.0318005	12.4456	0.118502	1	6.81924	0.0237004	0.00107257	0.0226278	0.00576469	0.0226278	0
ENST00000557544.1_1|ENSG00000258777.1_5|OTTHUMG00000171134.1_5|OTTHUMT00000411863.1_1|HIF1A-AS1-201|HIF1A-AS1|652|	0.392599	0.000279807	0.0270408	13.201	0.114631	1	6.34042	0.0229262	0.0016403	0.0212859	0.00722702	0.0212859	1
ENST00000583962.2_2|ENSG00000233098.9_8|OTTHUMG00000178937.8_8|OTTHUMT00000444046.2_2|CCDC144NL-AS1-218|CCDC144NL-AS1|3382|	0.394	0.000422103	0.0318005	12.4317	0.125166	1	6.67223	0.0250332	0.00126354	0.0237697	0.00615251	0.0237697	0
ENST00000656751.1_1|ENSG00000228022.6_3|OTTHUMG00000031193.5_3|OTTHUMT00000522082.1_1|HCG20-209|HCG20|1024|	0.394768	0.00014091	0.0186508	14.4899	0.121729	1	8.50384	0.0243458	0.000198817	0.0241469	0.00382469	0.0241469	0
ENST00000502568.1_1|ENSG00000249180.1_6|OTTHUMG00000162823.1_6|OTTHUMT00000370537.1_1|AC020900.1-201|AC020900.1|565|	0.421358	0.000433603	0.0320587	12.3815	0.13285	1	6.01018	0.0265701	0.00239495	0.0241751	0.00863102	0.0241751	0
ENST00000623459.1_1|ENSG00000279753.1_5|OTTHUMG00000181870.1_5|OTTHUMT00000458023.1_1|AC011558.1-201|AC011558.1|338|	0.423356	0.000130161	0.0184192	14.6394	0.136809	1	6.81392	0.0273618	0.00102909	0.0263327	0.00577789	0.0263327	0
ENST00000654840.1_1|ENSG00000287299.1_1|OTTHUMG00000195798.1_1|OTTHUMT00000528800.1_1|AC012459.1-202|AC012459.1|1966|	0.433665	2.52447e-05	0.00651917	17.746	0.139855	1	7.33546	0.0279711	0.000630033	0.0273411	0.00474432	0.0273411	0
ENST00000434097.2_1|ENSG00000228748.2_7|OTTHUMG00000018545.2_7|OTTHUMT00000048897.2_1|AL450306.1-201|AL450306.1|2028|	0.434601	0.000413563	0.0318005	12.4699	0.14813	1	6.274	0.029626	0.00194389	0.0276821	0.00747992	0.0276821	0
ENST00000425211.5_1|ENSG00000273018.6_8|OTTHUMG00000059367.22_8|OTTHUMT00000473021.1_1|FAM106A-203|FAM106A|4735|	0.437743	0.00070541	0.0446579	11.4749	0.151244	1	6.07319	0.0302488	0.00293659	0.0273122	0.00833335	0.0273122	0
ENST00000415663.1_1|ENSG00000227602.1_7|OTTHUMG00000014906.1_7|OTTHUMT00000041003.1_1|AL031779.1-201|AL031779.1|330|	0.43865	0.000766342	0.0466612	11.321	0.148238	1	5.78605	0.0296476	0.00314114	0.0265064	0.00982051	0.0265064	0
ENST00000624324.1_1|ENSG00000279198.1_5|OTTHUMG00000182135.1_5|OTTHUMT00000459676.1_1|AC008894.3-201|AC008894.3|3103|	0.447025	2.24003e-05	0.00606944	17.9735	0.148976	1	7.48276	0.0297952	0.000498341	0.0292968	0.00453486	0.0292968	1
ENST00000331944.10_1|ENSG00000222041.11_4|OTTHUMG00000130273.15_4|OTTHUMT00000252606.6_1|CYTOR-201|CYTOR|529|	0.454874	0.000329057	0.028709	12.8973	0.160553	1	6.16168	0.0321107	0.00246263	0.0296481	0.0079401	0.0296481	0
ENST00000560068.1_1|ENSG00000259583.3_6|OTTHUMG00000172067.3_6|OTTHUMT00000416701.1_1|AC015712.2-202|AC015712.2|3213|	0.460745	9.14524e-06	0.00394427	19.6821	0.156977	1	8.40685	0.0313954	0.000257121	0.0311383	0.00384372	0.0311383	1
ENST00000667017.1_1|ENSG00000255857.6_6|OTTHUMG00000169166.4_6|OTTHUMT00000402650.2_1|PXN-AS1-208|PXN-AS1|2525|	0.460991	0.000124127	0.0178506	14.7289	0.166211	1	8.1071	0.0332423	0.000597112	0.0326451	0.00396275	0.0326451	1
ENST00000564363.1_1|ENSG00000259884.1_6|OTTHUMG00000175694.1_6|OTTHUMT00000430854.1_1|AC025259.3-202|AC025259.3|687|	0.462811	0.000533043	0.0370916	11.9964	0.173947	1	7.13868	0.0347893	0.000832893	0.0339565	0.00507689	0.0339565	0
ENST00000585189.1_1|ENSG00000265168.1_6|OTTHUMG00000179308.1_6|OTTHUMT00000445710.1_1|AC005726.4-201|AC005726.4|298|	0.468312	0.000115936	0.0171436	14.8577	0.159333	1	6.15724	0.0318665	0.00189846	0.029968	0.00795917	0.029968	0
ENST00000552367.1_1|ENSG00000257453.1_6|OTTHUMG00000169784.1_6|OTTHUMT00000405848.1_1|AC011611.3-201|AC011611.3|569|	0.470869	1.1285e-05	0.00419044	19.2805	0.164148	1	9.47888	0.0328296	7.73058e-05	0.0327523	0.00415616	0.0327523	0
ENST00000665299.1_1|ENSG00000286966.1_1|OTTHUMG00000194274.1_1|OTTHUMT00000513690.1_1|AL137800.1-201|AL137800.1|855|	0.474681	0.00050988	0.0363984	12.0792	0.182091	1	7.12693	0.0364182	0.000773938	0.0356443	0.00509882	0.0356443	0
ENST00000511821.1_1|ENSG00000248223.1_6|OTTHUMG00000161870.1_6|OTTHUMT00000366261.1_1|AC026785.2-201|AC026785.2|867|	0.482551	0.000256659	0.0251145	13.3628	0.180822	1	11.1012	0.0361643	1.4231e-05	0.0361501	0.00765943	0.0361501	0
ENST00000589796.2_1|ENSG00000267288.2_6|OTTHUMG00000180194.2_6|OTTHUMT00000450189.2_1|AC138150.2-201|AC138150.2|2053|	0.485914	8.39634e-05	0.0144851	15.4669	0.171157	1	6.24557	0.0342315	0.00197493	0.0322566	0.00759247	0.0322566	0
ENST00000624988.1_1|ENSG00000279225.1_5|OTTHUMG00000177081.2_5|OTTHUMT00000435211.2_1|AC138305.3-201|AC138305.3|240|	0.494408	0.000145816	0.0186508	14.4255	0.190235	1	6.37732	0.0380471	0.0016624	0.0363847	0.00709237	0.0363847	0
ENST00000539446.6_2|ENSG00000255857.6_6|OTTHUMG00000169166.4_6|OTTHUMT00000524768.1_2|PXN-AS1-203|PXN-AS1|1249|	0.497428	0.000289289	0.0274718	13.1385	0.186452	1	6.75454	0.0372904	0.0053637	0.0319267	0.00592935	0.0319267	1
ENST00000605085.1_1|ENSG00000271380.1_6|OTTHUMG00000185142.1_6|OTTHUMT00000469658.1_1|AL451085.2-201|AL451085.2|799|	0.517765	6.55001e-05	0.012107	15.9366	0.197818	1	6.26989	0.0395636	0.0018235	0.0377401	0.00749605	0.0377401	1
ENST00000527564.1_1|ENSG00000254531.1_6|OTTHUMG00000166283.1_6|OTTHUMT00000388906.1_1|AP001816.1-201|AP001816.1|790|	0.524051	0.000164508	0.0200333	14.1984	0.217725	1	6.48158	0.043545	0.00201563	0.0415294	0.00673334	0.0415294	1
ENST00000670401.1_1|ENSG00000286642.1_1|OTTHUMG00000194914.1_1|OTTHUMT00000523102.1_1|AC091646.1-202|AC091646.1|2057|	0.526844	0.000294995	0.0275377	13.1019	0.205667	1	5.69872	0.0411334	0.003665	0.0374684	0.0103448	0.0374684	0
ENST00000591657.1_1|ENSG00000267484.1_6|OTTHUMG00000180510.1_6|OTTHUMT00000451703.1_1|AC027319.1-201|AC027319.1|511|	0.538619	0.000167498	0.0201601	14.1645	0.225587	1	7.21144	0.0451174	0.000741736	0.0443757	0.0049465	0.0443757	0
ENST00000587434.1_1|ENSG00000267601.1_6|OTTHUMG00000177627.1_6|OTTHUMT00000438144.1_1|AC022966.2-201|AC022966.2|367|	0.539524	9.88667e-05	0.0159901	15.1582	0.223607	1	6.43111	0.0447214	0.00181818	0.0429032	0.00690327	0.0429032	0
ENST00000640226.1_2|ENSG00000284543.1_4|OTTHUMG00000191824.1_4|OTTHUMT00000490478.1_2|LINC01226-207|LINC01226|551|	0.555621	0.000282137	0.0270408	13.1854	0.232274	1	6.21962	0.0464549	0.006224	0.0402309	0.00769746	0.0402309	0
ENST00000518637.1_1|ENSG00000253374.5_7|OTTHUMG00000164677.1_7|OTTHUMT00000379717.1_1|AC023644.1-202|AC023644.1|557|	0.564059	0.000327527	0.028709	12.906	0.259647	1	9.68757	0.0519293	6.45532e-05	0.0518647	0.00436125	0.0518647	0
ENST00000562696.1_1|ENSG00000261602.1_6|OTTHUMG00000176835.1_6|OTTHUMT00000433985.1_1|AC092115.2-201|AC092115.2|575|	0.567971	2.10434e-05	0.00605056	18.0925	0.238396	1	6.67005	0.0476792	0.00125458	0.0464246	0.00615864	0.0464246	0
ENST00000606379.1_1|ENSG00000272084.1_7|OTTHUMG00000185684.1_7|OTTHUMT00000470990.1_1|AL137127.1-201|AL137127.1|3402|	0.568863	0.000115031	0.0171436	14.8724	0.247226	1	5.98981	0.0494452	0.00243095	0.0470143	0.00873052	0.0470143	0
ENST00000624044.1_1|ENSG00000279980.1_2|OTTHUMG00000177213.1_2|OTTHUMT00000435857.1_1|AC018946.2-201|AC018946.2|1851|	0.580078	0.000297964	0.0275377	13.0831	0.271674	1	5.93005	0.0543349	0.0027888	0.0515461	0.00903198	0.0515461	0
ENST00000574180.1_1|ENSG00000261512.2_6|OTTHUMG00000175597.2_6|OTTHUMT00000439485.1_1|AC092368.3-202|AC092368.3|1591|	0.592513	0.000400194	0.0318005	12.5313	0.284079	1	5.75736	0.0568157	0.00319922	0.0536165	0.00998873	0.0536165	0
ENST00000624790.1_1|ENSG00000280414.1_5|OTTHUMG00000187125.1_5|OTTHUMT00000474458.1_1|AC018470.1-201|AC018470.1|3129|	0.592524	0.000135239	0.0184192	14.5673	0.261735	1	5.70961	0.052347	0.0033465	0.0490005	0.0102773	0.0490005	1
ENST00000656289.1_1|ENSG00000225792.2_6|OTTHUMG00000152805.3_6|OTTHUMT00000523974.1_1|AC004540.2-204|AC004540.2|1574|	0.628931	0.000637374	0.042022	11.6635	0.315115	1	5.31438	0.0630231	0.00493722	0.0580859	0.0131256	0.0580859	1
ENST00000560461.1_1|ENSG00000259583.3_6|OTTHUMG00000172067.3_6|OTTHUMT00000416702.1_1|AC015712.2-203|AC015712.2|688|	0.631967	0.00037436	0.0305118	12.656	0.329707	1	6.3342	0.0659415	0.00246621	0.0634753	0.00725011	0.0634753	1
ENST00000450917.1_1|ENSG00000235078.1_6|OTTHUMG00000151471.2_6|OTTHUMT00000322788.2_1|AC231981.1-201|AC231981.1|974|	0.647386	0.000295653	0.0275377	13.0977	0.343488	1	6.0538	0.0686976	0.00220271	0.0664949	0.00842337	0.0664949	1
ENST00000480817.1_1|ENSG00000241770.1_6|OTTHUMG00000158715.1_6|OTTHUMT00000351884.1_1|AC104411.1-201|AC104411.1|320|	0.652234	2.31885e-06	0.00240025	22.3109	0.312467	1	8.43911	0.0624933	0.000232461	0.0622609	0.00383635	0.0622609	0
ENST00000372490.3_1|ENSG00000204055.4_7|OTTHUMG00000046130.3_7|OTTHUMT00000106416.1_1|AL158151.1-201|AL158151.1|2047|	0.657901	2.25007e-06	0.00240025	22.3687	0.316549	1	7.71941	0.0633098	0.000488306	0.0628215	0.00426169	0.0628215	1
ENST00000627172.2_1|ENSG00000232973.13_6|OTTHUMG00000128569.16_6|OTTHUMT00000480506.1_1|CYP1B1-AS1-221|CYP1B1-AS1|995|	0.659302	0.000177739	0.0205638	14.0529	0.343367	1	7.11438	0.0686734	0.000733714	0.0679397	0.00512249	0.0679397	1
ENST00000618966.1_1|ENSG00000275216.2_6|OTTHUMG00000187241.2_6|OTTHUMT00000474629.1_1|AL161431.1-201|AL161431.1|4205|	0.662048	6.69591e-06	0.00369451	20.2782	0.324788	1	8.48227	0.0649576	0.000225355	0.0647322	0.00382812	0.0647322	0
ENST00000601506.1_1|ENSG00000269495.1_6|OTTHUMG00000183100.1_6|OTTHUMT00000465072.1_1|AC011483.2-201|AC011483.2|826|	0.663826	9.08742e-06	0.00394427	19.6943	0.325943	1	6.86315	0.0651886	0.000955851	0.0642327	0.00565813	0.0642327	0
ENST00000594056.1_1|ENSG00000269680.1_6|OTTHUMG00000181913.1_6|OTTHUMT00000458277.1_1|AC008760.1-201|AC008760.1|686|	0.673132	0.000147574	0.0186508	14.4029	0.357147	1	5.69685	0.0714294	0.00331113	0.0681183	0.0103564	0.0681183	0
ENST00000568608.1_1|ENSG00000259923.1_7|OTTHUMG00000176941.1_7|OTTHUMT00000434377.1_1|AC026461.2-201|AC026461.2|244|	0.677239	0.000212236	0.0224169	13.7195	0.358284	1	6.14955	0.0716568	0.00210643	0.0695503	0.00799233	0.0695503	0
ENST00000445418.1_1|ENSG00000233296.2_5|OTTHUMG00000151378.2_5|OTTHUMT00000322422.1_1|AC092159.2-201|AC092159.2|1943|	0.683109	7.16457e-05	0.0130106	15.7669	0.359305	1	5.90008	0.0718609	0.00287984	0.0689811	0.00918872	0.0689811	0
ENST00000546686.1_1|ENSG00000257671.1_6|OTTHUMG00000169581.1_6|OTTHUMT00000404910.1_1|KRT7-AS-201|KRT7-AS|1693|	0.69186	1.22474e-05	0.00427266	19.1243	0.357882	1	7.77814	0.0715763	0.000443636	0.0711327	0.00420508	0.0711327	0
ENST00000663001.1_1|ENSG00000241313.3_6|OTTHUMG00000159618.2_6|OTTHUMT00000528471.1_1|WWTR1-AS1-204|WWTR1-AS1|600|	0.703169	0.000409443	0.0318005	12.4886	0.398763	1	5.41634	0.0797526	0.00649527	0.0732573	0.0123093	0.0732573	1
ENST00000604411.1_1|ENSG00000270641.1_3|OTTHUMG00000184725.1_3|OTTHUMT00000469120.1_1|TSIX-201|TSIX|37027|	0.709009	4.27085e-06	0.0032586	21.1393	0.371384	1	7.09027	0.0742767	0.000861674	0.073415	0.00516874	0.073415	0
ENST00000524320.2_2|ENSG00000253438.4_4|OTTHUMG00000165067.7_4|OTTHUMT00000381544.2_2|PCAT1-207|PCAT1|1393|	0.719786	0.000199768	0.0217663	13.8333	0.403812	1	5.55552	0.0807625	0.0035807	0.0771818	0.011287	0.0771818	1
ENST00000523081.2_2|ENSG00000253133.2_7|OTTHUMG00000164080.3_7|OTTHUMT00000377154.3_2|AC009630.1-201|AC009630.1|4033|	0.727643	1.27961e-05	0.00427266	19.0407	0.399024	1	9.70803	0.0798048	6.35625e-05	0.0797412	0.00438428	0.0797412	1
ENST00000554687.1_1|ENSG00000259048.1_6|OTTHUMG00000170669.1_6|OTTHUMT00000409936.1_1|AL392023.2-201|AL392023.2|785|	0.735756	0.000612417	0.0410226	11.7379	0.462945	1	5.16593	0.092589	0.00622187	0.0863671	0.014431	0.0863671	0
ENST00000419695.1_1|ENSG00000236673.5_7|OTTHUMG00000055854.2_7|OTTHUMT00000316060.1_1|AL117378.1-203|AL117378.1|712|	0.737004	0.000237999	0.0241522	13.5044	0.405371	1	5.03888	0.0810742	0.00692228	0.0741519	0.0156781	0.0741519	0
ENST00000567563.1_1|ENSG00000259827.1_7|OTTHUMG00000176837.2_7|OTTHUMT00000434378.1_1|AC026461.1-201|AC026461.1|551|	0.747704	6.10851e-05	0.0118544	16.0687	0.428604	1	8.99586	0.0857208	0.000129345	0.0855914	0.00387079	0.0855914	0
ENST00000630623.2_3|ENSG00000232973.13_6|OTTHUMG00000128569.16_6|OTTHUMT00000480500.1_3|CYP1B1-AS1-234|CYP1B1-AS1|383|	0.769471	4.40735e-06	0.0032586	21.079	0.428546	1	6.33919	0.0857091	0.00186186	0.0838472	0.00723157	0.0838472	1
ENST00000600650.1_1|ENSG00000268530.6_7|OTTHUMG00000183308.3_7|OTTHUMT00000466131.1_1|AC008403.2-204|AC008403.2|1006|	0.775499	0.000692077	0.0444949	11.5104	0.49358	1	4.99881	0.0987161	0.00738926	0.0913268	0.0160998	0.0913268	1
ENST00000561622.1_1|ENSG00000260772.1_7|OTTHUMG00000176834.1_7|OTTHUMT00000433979.1_1|AC012321.1-201|AC012321.1|1588|	0.786079	3.55491e-05	0.00808636	17.0954	0.468308	1	6.29145	0.0936616	0.0020668	0.0915948	0.00741215	0.0915948	0
ENST00000609111.1_1|ENSG00000272734.1_4|OTTHUMG00000185998.2_4|OTTHUMT00000471963.1_1|ADIRF-AS1-203|ADIRF-AS1|3822|	0.788254	7.49538e-06	0.00369451	20.0625	0.464329	1	8.65017	0.0928659	0.00016799	0.0926979	0.00381355	0.0926979	1
ENST00000552466.2_1|ENSG00000258077.2_7|OTTHUMG00000169765.4_7|OTTHUMT00000405838.2_1|AC078923.1-202|AC078923.1|712|	0.811464	0.000716182	0.0446579	11.4468	0.517114	1	4.55054	0.103423	0.0121714	0.0912514	0.0220388	0.0912514	0
ENST00000501008.2_1|ENSG00000245904.4_7|OTTHUMG00000170094.3_7|OTTHUMT00000407231.1_1|AC025164.1-201|AC025164.1|1898|	0.812799	4.16454e-05	0.00879737	16.7949	0.488641	1	5.60578	0.0977282	0.00372501	0.0940032	0.010944	0.0940032	1
ENST00000518639.1_1|ENSG00000253106.1_6|OTTHUMG00000165069.1_6|OTTHUMT00000381671.1_1|AC090198.1-201|AC090198.1|2355|	0.821601	1.60508e-05	0.00503461	18.6084	0.5103	1	6.28126	0.10206	0.00181022	0.10025	0.00745161	0.10025	0
ENST00000668307.1_1|ENSG00000282556.3_6|OTTHUMG00000191408.4_6|OTTHUMT00000526221.1_1|AC068733.3-203|AC068733.3|1274|	0.827295	1.17173e-06	0.00234144	23.6231	0.499762	1	7.28599	0.0999524	0.000737242	0.0992151	0.00482203	0.0992151	0
ENST00000434244.5_1|ENSG00000230615.7_7|OTTHUMG00000008300.9_7|OTTHUMT00000022875.2_1|AL139220.2-207|AL139220.2|2644|	0.844917	2.26919e-06	0.00240025	22.3525	0.518062	1	10.887	0.103612	1.69669e-05	0.103595	0.00687386	0.103595	1
ENST00000534336.1_2|ENSG00000251562.8_4|OTTHUMG00000166322.5_4|OTTHUMT00000389143.1_2|MALAT1-202|MALAT1|8708|	0.855438	0.000691524	0.0444949	11.5119	0.635954	1	6.10803	0.127191	0.0077018	0.119489	0.00817516	0.119489	1
ENST00000437346.5_1|ENSG00000231609.7_6|OTTHUMG00000152553.4_6|OTTHUMT00000326728.1_1|AC007098.1-203|AC007098.1|794|	0.875982	0.000132251	0.0184192	14.6094	0.564985	1	4.97906	0.112997	0.00818001	0.104817	0.0163131	0.104817	0
ENST00000491934.2_1|ENSG00000269926.1_6|OTTHUMG00000018435.2_6|OTTHUMT00000048580.2_1|DDIT4-AS1-201|DDIT4-AS1|847|	0.88965	7.31125e-06	0.00369451	20.11	0.592274	1	7.55848	0.118455	0.000572617	0.117882	0.00443931	0.117882	0
ENST00000659608.1_1|ENSG00000259426.6_6|OTTHUMG00000172061.5_6|OTTHUMT00000505708.1_1|AC027237.4-204|AC027237.4|1057|	0.896982	0.000382631	0.0309423	12.6152	0.640458	1	4.70336	0.128092	0.0108075	0.117284	0.0197244	0.117284	0
ENST00000670377.1_1|ENSG00000286887.1_1|OTTHUMG00000194221.1_1|OTTHUMT00000512972.1_1|AL355881.1-201|AL355881.1|1202|	0.914832	1.61452e-06	0.00238741	23.0065	0.618869	1	8.12611	0.123774	0.000346777	0.123427	0.00395243	0.123427	1
ENST00000525941.1_1|ENSG00000255284.2_7|OTTHUMG00000165232.2_7|OTTHUMT00000382843.1_1|AP006621.3-204|AP006621.3|610|	0.92917	0.000712255	0.0446579	11.457	0.67126	1	4.35497	0.134252	0.0125161	0.121736	0.0255745	0.121736	1
ENST00000597303.1_1|ENSG00000267992.1_6|OTTHUMG00000182720.1_6|OTTHUMT00000463286.1_1|AC010605.2-201|AC010605.2|797|	0.93633	2.28682e-05	0.00606944	17.9341	0.648311	1	5.39011	0.129662	0.00457833	0.125084	0.0125136	0.125084	0
ENST00000661319.1_1|ENSG00000287356.1_1|OTTHUMG00000193849.2_1|OTTHUMT00000505327.2_1|AL590822.3-202|AL590822.3|5675|	0.945333	0.000507219	0.0363984	12.0889	0.680531	1	4.36229	0.136106	0.0135304	0.122576	0.0254288	0.122576	0
ENST00000524987.1_1|ENSG00000254902.1_6|OTTHUMG00000167205.1_6|OTTHUMT00000393724.1_1|ANO1-AS1-201|ANO1-AS1|646|	0.948054	3.36406e-06	0.00290179	21.5968	0.659915	1	7.1199	0.131983	0.000947248	0.131036	0.00511204	0.131036	0
ENST00000568603.2_2|ENSG00000260277.2_6|OTTHUMG00000175460.2_6|OTTHUMT00000430046.2_2|AC009019.1-203|AC009019.1|772|	0.956975	0.000842762	0.0496147	11.1446	0.788598	1	4.61255	0.15772	0.0103249	0.147395	0.0210574	0.147395	0
ENST00000507666.1_1|ENSG00000251292.1_5|OTTHUMG00000160276.1_5|OTTHUMT00000360000.1_1|ERVH-1-201|ERVH-1|639|	1.03123	3.96925e-05	0.00855951	16.886	0.766727	1	5.0299	0.153345	0.00966167	0.143684	0.0157713	0.143684	0
ENST00000421437.1_1|ENSG00000228509.5_6|OTTHUMG00000154512.1_6|OTTHUMT00000335624.1_1|AC006460.1-201|AC006460.1|808|	1.08115	0.000257187	0.0251145	13.359	0.860832	1	4.26505	0.172166	0.0153667	0.1568	0.0274299	0.1568	0
ENST00000562834.1_1|ENSG00000261116.1_6|OTTHUMG00000175921.1_6|OTTHUMT00000431275.1_1|AL049555.1-201|AL049555.1|1933|	1.08642	8.90199e-05	0.0146261	15.3564	0.856149	1	4.56234	0.17123	0.0110993	0.160131	0.0218473	0.160131	0
ENST00000596286.1_1|ENSG00000268739.1_6|OTTHUMG00000183145.1_6|OTTHUMT00000465227.1_1|AC011473.2-201|AC011473.2|240|	1.16571	3.33245e-06	0.00290179	21.6149	0.985199	1	5.57317	0.19704	0.0042849	0.192755	0.011165	0.192755	0
ENST00000631085.2_2|ENSG00000232934.8_7|OTTHUMG00000019057.8_7|OTTHUMT00000480972.1_2|AL157786.1-205|AL157786.1|525|	1.17867	0.000781545	0.0473086	11.2846	1.17521	1	4.55373	0.235041	0.0110986	0.223942	0.0219869	0.223942	0
ENST00000664686.1_1|ENSG00000287051.1_1|OTTHUMG00000195127.1_1|OTTHUMT00000524626.1_1|AC121757.2-201|AC121757.2|1643|	1.20762	1.35722e-06	0.00234144	23.3404	1.05837	1	6.07384	0.211673	0.00240337	0.20927	0.00833038	0.20927	0
ENST00000608354.1_2|ENSG00000268812.3_6|OTTHUMG00000186198.1_6|OTTHUMT00000472408.1_2|AC004264.1-201|AC004264.1|794|	1.27286	3.67171e-05	0.00808636	17.034	1.19743	1	4.61358	0.239486	0.0108262	0.22866	0.0210415	0.22866	1
ENST00000656155.1_1|ENSG00000237187.9_6|OTTHUMG00000162643.7_6|OTTHUMT00000526992.1_1|NR2F1-AS1-231|NR2F1-AS1|2755|	1.28486	2.66914e-05	0.00657815	17.64	1.26491	1	5.94111	0.252981	0.00503806	0.247943	0.00897509	0.247943	1
ENST00000654083.1_1|ENSG00000269893.8_5|OTTHUMG00000183991.6_5|OTTHUMT00000467703.2_1|SNHG8-207|SNHG8|6165|	1.34152	0.000147751	0.0186508	14.4007	1.47161	1	5.73431	0.294321	0.00408483	0.290237	0.0101267	0.290237	1
ENST00000642440.2_2|ENSG00000214049.8_6|OTTHUMG00000182287.49_6|OTTHUMT00000495912.2_2|UCA1-206|UCA1|984|	1.3484	0.000422552	0.0318005	12.4297	1.40684	1	4.66185	0.281368	0.0394672	0.241901	0.0203191	0.241901	0
ENST00000612326.5_2|ENSG00000205930.10_8|OTTHUMG00000064992.10_8|OTTHUMT00000518643.1_2|C21orf62-AS1-207|C21orf62-AS1|1567|	1.35589	3.62291e-05	0.00808636	17.0594	1.35897	1	4.47277	0.271794	0.012975	0.258819	0.0233599	0.258819	1
ENST00000483289.2_1|ENSG00000239219.2_7|OTTHUMG00000158728.3_7|OTTHUMT00000351955.2_1|AC008040.1-202|AC008040.1|6251|	1.39169	4.66823e-07	0.00139832	25.3963	1.41446	1	6.21695	0.282893	0.00225783	0.280635	0.0077084	0.280635	1
ENST00000445520.6_2|ENSG00000231312.7_8|OTTHUMG00000152299.6_8|OTTHUMT00000331790.3_2|MAP4K3-DT-208|MAP4K3-DT|1086|	1.43691	8.04715e-05	0.014118	15.5472	1.64347	1	5.43656	0.328694	0.00508322	0.32361	0.0121543	0.32361	1
ENST00000435789.1_1|ENSG00000238178.7_6|OTTHUMG00000021187.4_6|OTTHUMT00000055898.2_1|AC078993.1-203|AC078993.1|1037|	1.52733	1.52545e-05	0.00493435	18.7055	1.70009	1	4.54889	0.340017	0.0141623	0.325855	0.0220657	0.325855	0
ENST00000454712.7_2|ENSG00000238178.7_6|OTTHUMG00000021187.4_6|OTTHUMT00000140821.3_2|AC078993.1-202|AC078993.1|894|	1.70035	1.67329e-05	0.00504541	18.5291	2.09241	1	4.50527	0.418483	0.0173336	0.401149	0.022795	0.401149	0
ENST00000521048.1_1|ENSG00000253972.6_5|OTTHUMG00000164978.2_5|OTTHUMT00000381246.1_1|MAL2-AS1-201|MAL2-AS1|575|	1.79566	1.98557e-07	0.00139832	27.0471	2.35246	1	6.4556	0.470493	0.00187084	0.468622	0.00681995	0.468622	0
ENST00000411553.3_3|ENSG00000228223.3_6|OTTHUMG00000014456.4_6|OTTHUMT00000040121.3_3|HCG11-201|HCG11|5696|	1.82668	0.000356753	0.0302037	12.7461	2.71893	1	3.43909	0.543786	0.0435379	0.500248	0.0536274	0.500248	1
ENST00000447565.1_1|ENSG00000232530.1_6|OTTHUMG00000150909.1_6|OTTHUMT00000320507.1_1|LIF-AS1-201|LIF-AS1|808|	1.9313	0.000614289	0.0410226	11.7322	2.80235	1	3.26241	0.56047	0.0599836	0.500487	0.061597	0.500487	0
ENST00000513899.1_1|ENSG00000249835.2_6|OTTHUMG00000162571.1_6|OTTHUMT00000369639.1_1|VCAN-AS1-202|VCAN-AS1|453|	2.02124	0.000182379	0.0207451	14.0044	3.28361	1	3.77964	0.656722	0.031366	0.625356	0.0400321	0.625356	0
ENST00000580884.1_1|ENSG00000264785.1_6|OTTHUMG00000178847.1_6|OTTHUMT00000443597.1_1|AC005722.3-201|AC005722.3|446|	3.4637	0.000362738	0.0302764	12.715	7.82968	1	2.31074	1.56594	0.229631	1.33631	0.177532	1.33631	0
ENST00000510065.1_1|ENSG00000248457.1_5|OTTHUMG00000161742.1_5|OTTHUMT00000365964.1_1|LINC02220-201|LINC02220|270|	6.82325	1.70601e-05	0.00504541	18.4922	27.6444	1	2.10793	5.52888	0.152521	5.37636	0.247733	5.37636	0
ENST00000665233.1_1|ENSG00000196756.13_7|OTTHUMG00000032442.90_7|OTTHUMT00000505867.1_1|SNHG17-263|SNHG17|1022|	9.1156	0.000746816	0.0460137	11.369	32.2678	1	1.76483	6.45357	1.62541	4.82816	0.44513	4.82816	1
ENST00000670824.1_1|ENSG00000228794.9_6|OTTHUMG00000002468.25_6|OTTHUMT00000518140.1_1|LINC01128-228|LINC01128|2495|	11.3458	0.000527733	0.0370916	12.015	23.5646	1	1.28447	4.71293	0.413985	4.29895	1.03126	4.29895	1
ENST00000421599.5_2|ENSG00000174365.20_4|OTTHUMG00000032449.27_4|OTTHUMT00000079189.1_2|SNHG11-205|SNHG11|1046|	11.9156	0.000111119	0.0169146	14.9377	28.0048	1	1.45195	5.60096	0.22729	5.37367	0.769266	5.37367	1
