# Supplementary material for: Long non-coding RNA-derived peptides are immunogenic and drive a potent anti-tumour response
Source: Nat Commun. 2023 Feb 25;14:1078. doi: 10.1038/s41467-023-36826-0 (PMC9968330; doi:10.1038/s41467-023-36826-0)
Supplement: Supplementary file 5 — Supplementary data 2 [file 41467_2023_36826_MOESM5_ESM.xlsx]

## Sheet: CT26_T1-44_vs_CT26_DMSO
target_id	lFC	pval	qval	test_stat	rss	degrees_free	mean_obs	var_obs	tech_var	sigma_sq	smooth_sigma_sq	final_sigma_sq	E2F1
ENSMUST00000113886|ENSMUSG00000079505|OTTMUSG00000037137.1|OTTMUST00000095616.1|Gm11131-201|Gm11131|3122|	-1.69454	5.68963e-07	0.00414432	25.0147	1.6615	1	7.86337	0.415376	0.000442786	0.414933	0.0197375	0.414933	1
ENSMUST00000056774|ENSMUSG00000038311|OTTMUSG00000037293.4|-|2410017I17Rik-201|2410017I17Rik|1509|	-1.56933	4.461e-06	0.00558416	21.0558	1.43729	1	6.52546	0.359323	0.00184118	0.357482	0.0192587	0.357482	1
ENSMUST00000142107|ENSMUSG00000086347|OTTMUSG00000002874.1|OTTMUST00000005891.1|Gm11626-201|Gm11626|333|	-2.49721	3.87759e-06	0.00558416	21.3244	3.5921	1	5.03675	0.898026	0.00793193	0.890094	0.0206534	0.890094	1
ENSMUST00000173648|ENSMUSG00000092474|OTTMUSG00000037027.1|OTTMUST00000095226.1|Gm20478-201|Gm20478|1031|	-1.60789	3.03255e-06	0.00558416	21.7959	1.51425	1	7.22828	0.378563	0.000917842	0.377645	0.0193332	0.377645	1
ENSMUST00000226150|ENSMUSG00000115149|OTTMUSG00000069575.2|OTTMUST00000168237.1|9330188P03Rik-201|9330188P03Rik|655|	-1.94393	4.5998e-06	0.00558416	20.9971	2.17383	1	5.37252	0.543457	0.00898597	0.534471	0.0199074	0.534471	1
ENSMUST00000232626|ENSMUSG00000116796|OTTMUSG00000072026.1|OTTMUST00000174185.1|Gm49784-201|Gm49784|1094|	-1.65973	2.93619e-06	0.00558416	21.8578	1.61009	1	8.02678	0.402522	0.000381783	0.40214	0.0198912	0.40214	0
ENSMUST00000180757|ENSMUSG00000097230|-|-|Gm26853-201|Gm26853|4010|	1.29988	6.77467e-06	0.00704953	20.2558	0.987463	1	7.14995	0.246866	0.000786057	0.24608	0.019305	0.24608	0
ENSMUST00000180865|ENSMUSG00000097099|OTTMUSG00000050868.2|OTTMUST00000128890.2|Gm9917-201|Gm9917|5192|	-1.13488	1.19562e-05	0.00816029	19.1703	0.75691	1	7.48002	0.189227	0.000574998	0.188652	0.0194563	0.188652	1
ENSMUST00000180880|ENSMUSG00000097567|-|-|Gm26637-201|Gm26637|2289|	-2.23727	1.13011e-05	0.00816029	19.2778	2.89388	1	5.45564	0.723471	0.00579987	0.717671	0.0198136	0.717671	0
ENSMUST00000181248|ENSMUSG00000097263|-|-|Gm26804-201|Gm26804|1017|	1.45899	1.23233e-05	0.00816029	19.1125	1.23606	1	5.95964	0.309015	0.00311426	0.3059	0.0195062	0.3059	0
ENSMUST00000201831|ENSMUSG00000106734|OTTMUSG00000055005.2|OTTMUST00000136300.1|Gm20559-202|Gm20559|2993|	-1.6189	9.62945e-06	0.00816029	19.5836	1.52387	1	7.8483	0.380968	0.000457644	0.38051	0.0197243	0.38051	1
ENSMUST00000172501|ENSMUSG00000092203|OTTMUSG00000037139.1|OTTMUST00000095625.1|1110038B12Rik-201|1110038B12Rik|579|	-1.13089	1.72573e-05	0.00897875	18.4703	0.755772	1	8.46438	0.188943	0.00021526	0.188728	0.0204009	0.188728	1
ENSMUST00000181296|ENSMUSG00000074415|OTTMUSG00000042492.9|OTTMUST00000112040.1|3110039I08Rik-205|3110039I08Rik|4244|	0.989311	1.67739e-05	0.00897875	18.5244	0.578468	1	8.63522	0.144617	0.000271148	0.144346	0.0206383	0.144346	0
ENSMUST00000238083|ENSMUSG00000086370|OTTMUSG00000018310.3|OTTMUST00000178613.1|Ftx-212|Ftx|1752|	-1.46422	1.68395e-05	0.00897875	18.517	1.27387	1	6.5725	0.318469	0.00307712	0.315392	0.0192509	0.315392	1
ENSMUST00000130256|ENSMUSG00000085133|OTTMUSG00000026457.2|OTTMUST00000139530.1|B930095G15Rik-201|B930095G15Rik|4715|	2.21725	3.22917e-05	0.0102074	17.2779	2.86493	1	6.74669	0.716232	0.00170799	0.714524	0.0192382	0.714524	1
ENSMUST00000147762|ENSMUSG00000085156|OTTMUSG00000005115.1|OTTMUST00000011447.1|Snhg15-204|Snhg15|592|	-1.6038	2.46155e-05	0.0102074	17.794	1.5171	1	6.3705	0.379274	0.00231517	0.376959	0.019298	0.376959	1
ENSMUST00000150388|ENSMUSG00000099329|OTTMUSG00000044652.2|OTTMUST00000117455.2|Gm28052-201|Gm28052|902|	-0.894454	3.46013e-05	0.0102074	17.1467	0.472451	1	7.01609	0.118113	0.000844412	0.117268	0.0192682	0.117268	1
ENSMUST00000181052|ENSMUSG00000097723|-|-|Gm26848-201|Gm26848|2467|	-0.807316	3.64351e-05	0.0102074	17.0486	0.377918	1	6.82985	0.0944794	0.00109033	0.0933891	0.0192411	0.0933891	0
ENSMUST00000185516|ENSMUSG00000101628|OTTMUSG00000046882.1|OTTMUST00000121556.1|Gm28177-201|Gm28177|3532|	-2.97467	3.51983e-05	0.0102074	17.1142	5.06777	1	7.19196	1.26694	0.000844412	1.2661	0.0193195	1.2661	1
ENSMUST00000185564|ENSMUSG00000101555|OTTMUSG00000046494.1|OTTMUST00000120994.1|Gm28731-201|Gm28731|1569|	-1.04651	3.36246e-05	0.0102074	17.2011	0.639632	1	5.97845	0.159908	0.00281996	0.157088	0.0194932	0.157088	1
ENSMUST00000191315|ENSMUSG00000101711|OTTMUSG00000049464.1|OTTMUST00000126095.1|Gm28306-201|Gm28306|529|	-1.18629	2.37237e-05	0.0102074	17.8642	0.825792	1	5.89927	0.206448	0.00275229	0.203696	0.0195484	0.203696	1
ENSMUST00000203718|ENSMUSG00000107736|OTTMUSG00000056867.1|OTTMUST00000140268.1|Gm44148-201|Gm44148|316|	-4.32667	2.16041e-05	0.0102074	18.0424	10.7543	1	4.89461	2.68858	0.0175345	2.67104	0.0210042	2.67104	1
ENSMUST00000204296|ENSMUSG00000107603|OTTMUSG00000056582.1|OTTMUST00000139722.1|Gm43921-201|Gm43921|1792|	1.97727	3.15312e-05	0.0102074	17.3232	2.2411	1	4.42398	0.560274	0.0177907	0.542483	0.0234287	0.542483	1
ENSMUST00000204686|ENSMUSG00000108112|OTTMUSG00000057866.1|OTTMUST00000142086.1|Gm45193-201|Gm45193|1552|	-3.10069	3.54527e-05	0.0102074	17.1005	5.51807	1	5.88142	1.37952	0.00427472	1.37524	0.0195598	1.37524	0
ENSMUST00000228036|ENSMUSG00000115432|OTTMUSG00000069569.1|OTTMUST00000168202.1|D130009I18Rik-202|D130009I18Rik|2663|	-3.72142	2.77425e-05	0.0102074	17.5666	7.87109	1	4.42553	1.96777	0.0200776	1.9477	0.0234146	1.9477	1
ENSMUST00000233719|ENSMUSG00000074415|OTTMUSG00000042492.9|OTTMUST00000175662.1|3110039I08Rik-238|3110039I08Rik|1330|	0.950871	3.1008e-05	0.0102074	17.355	0.535276	1	6.93112	0.133819	0.00110532	0.132714	0.0192524	0.132714	1
ENSMUST00000192350|ENSMUSG00000102302|OTTMUSG00000049875.1|OTTMUST00000126997.1|Gm38190-201|Gm38190|4755|	0.846752	3.98133e-05	0.0107407	16.8803	0.418353	1	6.84229	0.104588	0.00120786	0.10338	0.019242	0.10338	1
ENSMUST00000202351|ENSMUSG00000107336|OTTMUSG00000055738.1|OTTMUST00000137902.1|Gm43461-201|Gm43461|996|	-1.19545	5.24361e-05	0.0136409	16.3579	0.85807	1	5.83526	0.214518	0.00386544	0.210652	0.0195865	0.210652	1
ENSMUST00000147548|ENSMUSG00000087231|OTTMUSG00000023159.2|OTTMUST00000055996.2|E230016M11Rik-202|E230016M11Rik|698|	-0.846298	5.58667e-05	0.0138361	16.2379	0.431827	1	7.94835	0.107957	0.000405373	0.107551	0.0198149	0.107551	1
ENSMUST00000228225|ENSMUSG00000115546|OTTMUSG00000070461.1|OTTMUST00000170393.1|Gm49077-201|Gm49077|1266|	-0.917681	5.69858e-05	0.0138361	16.2003	0.495427	1	6.49333	0.123857	0.00149169	0.122365	0.0192651	0.122365	1
ENSMUST00000185388|ENSMUSG00000101438|OTTMUSG00000047765.2|OTTMUST00000122988.2|Gm19412-201|Gm19412|764|	-2.16251	6.02562e-05	0.0141583	16.0946	2.79845	1	5.84512	0.699613	0.00326632	0.696346	0.0195811	0.696346	1
ENSMUST00000220886|ENSMUSG00000114036|OTTMUSG00000066881.1|OTTMUST00000162154.1|Gm48228-201|Gm48228|404|	-0.801842	7.02801e-05	0.0159975	15.8033	0.378271	1	6.63211	0.0945677	0.00127053	0.0932972	0.0192437	0.0932972	1
ENSMUST00000238758|ENSMUSG00000096768|OTTMUSG00000074820.2|OTTMUST00000181504.1|Gm47283-207|Gm47283|1272|	2.38101	7.59721e-05	0.0167691	15.656	3.4258	1	8.18795	0.856449	0.000738887	0.85571	0.0200624	0.85571	0
ENSMUST00000127525|ENSMUSG00000087528|OTTMUSG00000015416.1|OTTMUST00000036604.1|9830144P21Rik-202|9830144P21Rik|3362|	0.887902	9.53005e-05	0.0170471	15.2276	0.475013	1	7.48784	0.118753	0.000582988	0.11817	0.0194609	0.11817	1
ENSMUST00000131787|ENSMUSG00000086841|OTTMUSG00000005863.1|OTTMUST00000013050.1|2410006H16Rik-201|2410006H16Rik|462|	-0.740348	8.16363e-05	0.0170471	15.52	0.331909	1	8.49805	0.0829772	0.000196481	0.0827807	0.020446	0.0827807	1
ENSMUST00000189156|ENSMUSG00000101438|OTTMUSG00000047765.2|OTTMUST00000122989.1|Gm19412-202|Gm19412|569|	-2.19898	8.88042e-05	0.0170471	15.361	2.95532	1	4.24011	0.73883	0.0210169	0.717813	0.0253734	0.717813	1
ENSMUST00000190683|ENSMUSG00000100599|OTTMUSG00000045491.2|OTTMUST00000119304.1|1700120C14Rik-203|1700120C14Rik|1428|	-1.42829	9.12334e-05	0.0170471	15.31	1.24838	1	6.08501	0.312095	0.00238365	0.309712	0.0194262	0.309712	1
ENSMUST00000206155|ENSMUSG00000108414|OTTMUSG00000057839.2|OTTMUST00000142023.1|Snhg1-211|Snhg1|605|	-1.17277	9.59541e-05	0.0170471	15.2147	0.821238	1	7.92349	0.205309	0.000507603	0.204802	0.0197917	0.204802	1
ENSMUST00000206354|ENSMUSG00000108483|OTTMUSG00000058515.1|OTTMUST00000143685.1|Gm45184-201|Gm45184|955|	-1.39917	8.71038e-05	0.0170471	15.3975	1.19308	1	6.09481	0.298269	0.00299987	0.295269	0.0194206	0.295269	1
ENSMUST00000208152|ENSMUSG00000109408|OTTMUSG00000058911.2|OTTMUST00000144575.1|A930037H05Rik-205|A930037H05Rik|4381|	-1.70392	9.47269e-05	0.0170471	15.239	1.70305	1	6.43099	0.425763	0.00166085	0.424102	0.0192802	0.424102	1
ENSMUST00000217156|ENSMUSG00000111737|OTTMUSG00000062643.1|OTTMUST00000152585.1|Gm47248-201|Gm47248|609|	-1.85108	8.24652e-05	0.0170471	15.5009	1.98443	1	4.53284	0.496107	0.0113747	0.484733	0.0225424	0.484733	0
ENSMUST00000168978|ENSMUSG00000092595|OTTMUSG00000037088.3|OTTMUST00000095471.2|Gm20427-201|Gm20427|3711|	-0.60487	0.000100802	0.017482	15.1216	0.216842	1	8.73688	0.0542105	0.000157088	0.0540534	0.0207898	0.0540534	1
ENSMUST00000201095|ENSMUSG00000107075|OTTMUSG00000056262.1|OTTMUST00000139044.1|Gm43068-201|Gm43068|1273|	-2.87516	0.000106948	0.0181165	15.0099	4.58161	1	2.88798	1.1454	0.0758987	1.0695	0.0559857	1.0695	1
ENSMUST00000199190|ENSMUSG00000105745|OTTMUSG00000053978.1|OTTMUST00000134205.1|Gm42521-201|Gm42521|2040|	-1.47648	0.000111933	0.01853	14.9239	1.30546	1	4.96834	0.326364	0.00765514	0.318709	0.0208222	0.318709	0
ENSMUST00000205547|ENSMUSG00000108584|OTTMUSG00000057996.1|OTTMUST00000142337.1|Gm45216-201|Gm45216|600|	-0.855236	0.000115052	0.018623	14.8721	0.434062	1	5.89955	0.108515	0.00289198	0.105623	0.0195482	0.105623	1
ENSMUST00000125071|ENSMUSG00000084911|OTTMUSG00000031600.1|OTTMUST00000078261.1|Gm16185-201|Gm16185|3207|	0.86585	0.000130431	0.0190011	14.6356	0.442511	1	5.74723	0.110628	0.00332672	0.107301	0.0196306	0.107301	1
ENSMUST00000153474|ENSMUSG00000086290|OTTMUSG00000011112.3|OTTMUST00000026016.1|Snhg12-206|Snhg12|606|	-1.02779	0.000121696	0.0190011	14.7662	0.627497	1	7.57285	0.156874	0.0005153	0.156359	0.0195141	0.156359	1
ENSMUST00000181255|ENSMUSG00000097057|OTTMUSG00000070721.1|OTTMUST00000170857.1|Gm17638-201|Gm17638|4343|	-0.587328	0.000129887	0.0190011	14.6434	0.204078	1	8.62571	0.0510196	0.000189421	0.0508302	0.0206245	0.0508302	1
ENSMUST00000199060|ENSMUSG00000057359|OTTMUSG00000040076.3|OTTMUST00000131493.1|Gm17494-202|Gm17494|6844|	-1.05171	0.000127722	0.0190011	14.6751	0.66799	1	5.84063	0.166998	0.00387498	0.163123	0.0195836	0.163123	1
ENSMUST00000202292|ENSMUSG00000107171|OTTMUSG00000055911.1|OTTMUST00000138305.1|Gm42572-201|Gm42572|3378|	1.04805	0.000123305	0.0190011	14.7415	0.632909	1	5.08479	0.158227	0.00767799	0.150549	0.0205268	0.150549	1
ENSMUST00000081739|ENSMUSG00000064032|OTTMUSG00000034054.1|-|Gm10143-201|Gm10143|3194|	-0.881005	0.000183316	0.0196363	13.9948	0.470663	1	6.35625	0.117666	0.00382035	0.113845	0.0193027	0.113845	1
ENSMUST00000126170|ENSMUSG00000103436|OTTMUSG00000051015.1|OTTMUST00000129341.1|Gm36995-201|Gm36995|5727|	-0.827887	0.000174939	0.0196363	14.0828	0.413953	1	6.66581	0.103488	0.00120313	0.102285	0.0192409	0.102285	1
ENSMUST00000131801|ENSMUSG00000085546|OTTMUSG00000016085.1|OTTMUST00000038401.1|Gm14252-201|Gm14252|3215|	-0.937454	0.000155693	0.0196363	14.3021	0.510832	1	5.41488	0.127708	0.00674559	0.120962	0.019856	0.120962	1
ENSMUST00000146887|ENSMUSG00000086528|OTTMUSG00000025798.1|OTTMUST00000063534.1|Gm15731-201|Gm15731|2195|	-0.810008	0.000168156	0.0196363	14.1572	0.395828	1	6.09991	0.098957	0.00214382	0.0968132	0.0194177	0.0968132	1
ENSMUST00000150782|ENSMUSG00000085779|OTTMUSG00000030318.2|OTTMUST00000075122.1|Atcayos-203|Atcayos|3057|	1.26954	0.000151762	0.0196363	14.3502	0.943579	1	4.73483	0.235895	0.0103838	0.225511	0.0214876	0.225511	1
ENSMUST00000180868|ENSMUSG00000097518|-|-|Gm26694-201|Gm26694|1902|	-0.816493	0.000173659	0.0196363	14.0966	0.411431	1	6.70573	0.102858	0.00121877	0.101639	0.0192389	0.101639	0
ENSMUST00000181180|ENSMUSG00000097796|-|-|Gm16702-201|Gm16702|2384|	-0.841148	0.000183112	0.0196363	13.9969	0.423726	1	6.12191	0.105932	0.00222524	0.103706	0.0194055	0.103706	0
ENSMUST00000184126|ENSMUSG00000098332|OTTMUSG00000044862.2|OTTMUST00000117889.2|2310009A05Rik-201|2310009A05Rik|496|	-1.24031	0.000167094	0.0196363	14.1691	0.942954	1	5.01517	0.235738	0.00704515	0.228693	0.0207076	0.228693	0
ENSMUST00000187268|ENSMUSG00000096992|OTTMUSG00000044432.2|OTTMUST00000125620.1|Gm26788-202|Gm26788|3416|	1.05178	0.000169421	0.0196363	14.1431	0.638652	1	4.90078	0.159663	0.00931206	0.150351	0.0209885	0.150351	1
ENSMUST00000194508|ENSMUSG00000102411|OTTMUSG00000044730.1|OTTMUST00000117609.1|Gm36936-201|Gm36936|2749|	0.934257	0.00014687	0.0196363	14.4119	0.507715	1	5.36303	0.126929	0.00599058	0.120938	0.0199201	0.120938	1
ENSMUST00000198543|ENSMUSG00000105900|OTTMUSG00000055087.1|OTTMUST00000136420.1|Gm43240-201|Gm43240|630|	1.19728	0.00016901	0.0196363	14.1476	0.849666	1	5.09329	0.212417	0.00712842	0.205288	0.0205032	0.205288	0
ENSMUST00000204522|ENSMUSG00000107954|OTTMUSG00000057121.1|OTTMUST00000140647.1|Gm43942-201|Gm43942|2859|	-0.726977	0.000165363	0.0196363	14.1887	0.317176	1	6.42294	0.0792939	0.00158191	0.077712	0.0192824	0.077712	1
ENSMUST00000207133|ENSMUSG00000109408|OTTMUSG00000058911.2|OTTMUST00000144569.1|A930037H05Rik-201|A930037H05Rik|404|	-2.10747	0.000155114	0.0196363	14.3091	2.59824	1	5.16681	0.649561	0.00782859	0.641733	0.020297	0.641733	1
ENSMUST00000207140|ENSMUSG00000109119|OTTMUSG00000059472.1|OTTMUST00000145926.1|Gm44752-201|Gm44752|3305|	3.08372	0.000141191	0.0196363	14.4862	5.14481	1	3.02786	1.2862	0.101576	1.18463	0.0495259	1.18463	1
ENSMUST00000217920|ENSMUSG00000112478|OTTMUSG00000065046.1|OTTMUST00000158476.1|Gm47761-201|Gm47761|3093|	-1.22982	0.000140515	0.0196363	14.4952	0.89615	1	5.1256	0.224037	0.0123093	0.211728	0.0204099	0.211728	0
ENSMUST00000231830|ENSMUSG00000116639|OTTMUSG00000071889.1|OTTMUST00000173860.1|Gm49730-201|Gm49730|1773|	-3.78784	0.000155434	0.0196363	14.3052	7.67656	1	2.58238	1.91914	0.159353	1.75979	0.0760931	1.75979	1
ENSMUST00000232959|ENSMUSG00000074415|OTTMUSG00000042492.9|OTTMUST00000175668.1|3110039I08Rik-223|3110039I08Rik|587|	0.904646	0.000181834	0.0196363	14.0101	0.502316	1	5.9287	0.125579	0.00318345	0.122396	0.0195281	0.122396	1
ENSMUST00000235451|ENSMUSG00000118378|OTTMUSG00000074518.1|OTTMUST00000180884.1|AC123702.1-201|AC123702.1|2992|	1.35786	0.0001756	0.0196363	14.0757	1.09088	1	4.9038	0.27272	0.010619	0.262101	0.0209809	0.262101	1
ENSMUST00000038121|ENSMUSG00000035983|OTTMUSG00000035475.2|OTTMUST00000090790.1|Gm7008-201|Gm7008|1366|	-0.672412	0.000213086	0.0196707	13.712	0.279164	1	7.32269	0.0697911	0.00068996	0.0691011	0.0193736	0.0691011	1
ENSMUST00000128263|ENSMUSG00000085278|OTTMUSG00000008653.1|OTTMUST00000019605.1|Gm12841-201|Gm12841|338|	-0.719771	0.000202892	0.0196707	13.8041	0.316319	1	6.6843	0.0790797	0.00125119	0.0778285	0.0192398	0.0778285	1
ENSMUST00000137154|ENSMUSG00000085604|OTTMUSG00000002054.1|OTTMUST00000004169.1|Dhx58os-201|Dhx58os|1594|	-1.71048	0.000224507	0.0196707	13.614	1.6849	1	3.78049	0.421224	0.0246158	0.396608	0.0324522	0.396608	1
ENSMUST00000162558|ENSMUSG00000053332|OTTMUSG00000035061.3|OTTMUST00000089181.1|Gas5-224|Gas5|502|	-2.40854	0.000190178	0.0196707	13.9257	3.65553	1	7.28147	0.913882	0.00293517	0.910946	0.0193551	0.910946	1
ENSMUST00000173165|ENSMUSG00000092220|OTTMUSG00000037044.1|OTTMUST00000095278.1|Gm20528-201|Gm20528|534|	-0.912876	0.000191567	0.0196707	13.912	0.499821	1	5.6543	0.124955	0.00384619	0.121109	0.0196756	0.121109	1
ENSMUST00000180563|ENSMUSG00000097195|OTTMUSG00000043223.4|OTTMUST00000113411.1|Snhg5-201|Snhg5|1004|	-1.05289	0.000197914	0.0196707	13.8508	0.667381	1	6.31153	0.166845	0.00414708	0.162698	0.0193185	0.162698	1
ENSMUST00000181050|ENSMUSG00000097845|OTTMUSG00000051406.1|-|A230020J21Rik-201|A230020J21Rik|837|	-0.991678	0.000222531	0.0196707	13.6306	0.611779	1	5.63847	0.152945	0.00390665	0.149038	0.0196838	0.149038	1
ENSMUST00000185722|ENSMUSG00000101969|OTTMUSG00000046531.2|OTTMUST00000121055.2|Gm20125-201|Gm20125|3201|	0.780516	0.000226268	0.0196707	13.5993	0.355256	1	5.58879	0.0888139	0.00380489	0.085009	0.0197118	0.085009	1
ENSMUST00000197084|ENSMUSG00000104761|OTTMUSG00000053587.1|OTTMUST00000133573.1|Gm43511-201|Gm43511|2297|	-0.679288	0.000212176	0.0196707	13.7201	0.275573	1	6.39855	0.0688932	0.00171797	0.0671753	0.0192893	0.0671753	1
ENSMUST00000200924|ENSMUSG00000107172|OTTMUSG00000056007.1|OTTMUST00000138521.1|4933430H06Rik-201|4933430H06Rik|1343|	1.30774	0.000213161	0.0196707	13.7114	0.973845	1	4.17866	0.243461	0.0171291	0.226332	0.0261299	0.226332	1
ENSMUST00000204822|ENSMUSG00000107559|OTTMUSG00000056495.1|OTTMUST00000139536.1|Gm44193-201|Gm44193|2523|	2.06457	0.000216986	0.0196707	13.678	2.45664	1	3.55822	0.614159	0.0364548	0.577704	0.037302	0.577704	1
ENSMUST00000206885|ENSMUSG00000108389|OTTMUSG00000058638.1|OTTMUST00000144000.1|Gm45206-201|Gm45206|2285|	1.96269	0.000207449	0.0196707	13.7624	2.2129	1	3.65656	0.553225	0.0355445	0.51768	0.0350877	0.51768	1
ENSMUST00000209499|ENSMUSG00000109873|OTTMUSG00000061246.1|OTTMUST00000149501.1|Gm45407-201|Gm45407|3676|	1.36728	0.000213847	0.0196707	13.7053	1.12234	1	4.79871	0.280584	0.0126086	0.267975	0.0212712	0.267975	1
ENSMUST00000216055|ENSMUSG00000110866|OTTMUSG00000062658.1|OTTMUST00000152629.1|Gm48362-201|Gm48362|3205|	-0.727991	0.000226845	0.0196707	13.5945	0.314154	1	6.11752	0.0785386	0.0032418	0.0752968	0.0194079	0.0752968	0
ENSMUST00000224680|ENSMUSG00000114384|OTTMUSG00000068363.1|OTTMUST00000165237.1|4930455J16Rik-204|4930455J16Rik|2733|	-0.528122	0.00020339	0.0196707	13.7995	0.16662	1	9.25371	0.041655	9.69248e-05	0.0415581	0.0216776	0.0415581	1
ENSMUST00000226702|ENSMUSG00000115531|OTTMUSG00000069100.1|OTTMUST00000167189.1|Gm35419-201|Gm35419|678|	-1.04514	0.000201835	0.0196707	13.8139	0.655482	1	5.51608	0.16387	0.00644756	0.157423	0.0197614	0.157423	0
ENSMUST00000123009|ENSMUSG00000087478|OTTMUSG00000032996.1|OTTMUST00000082296.1|4930506C21Rik-201|4930506C21Rik|440|	-0.671398	0.000246697	0.019753	13.4371	0.270864	1	6.33662	0.0677159	0.00194098	0.0657749	0.0193094	0.0657749	1
ENSMUST00000125244|ENSMUSG00000087026|OTTMUSG00000031491.1|OTTMUST00000078021.1|A230103J11Rik-201|A230103J11Rik|1780|	-0.627256	0.000237937	0.019753	13.5049	0.235133	1	7.03243	0.0587833	0.00127097	0.0575123	0.019272	0.0575123	1
ENSMUST00000189909|ENSMUSG00000074578|OTTMUSG00000001137.5|OTTMUST00000002225.3|Zfas1-205|Zfas1|738|	-0.898127	0.000232637	0.019753	13.5472	0.501847	1	8.6708	0.125462	0.000207396	0.125254	0.0206905	0.125254	1
ENSMUST00000200140|ENSMUSG00000104988|OTTMUSG00000051479.1|OTTMUST00000130070.1|Gm43622-201|Gm43622|2019|	0.683097	0.000239827	0.019753	13.4901	0.274831	1	6.18951	0.0687076	0.0022932	0.0664144	0.0193708	0.0664144	0
ENSMUST00000211876|ENSMUSG00000110505|OTTMUSG00000061957.1|OTTMUST00000151260.1|Gm45842-201|Gm45842|753|	-0.874996	0.000246777	0.019753	13.4365	0.462813	1	5.4413	0.115703	0.00463975	0.111064	0.0198278	0.111064	1
ENSMUST00000218306|ENSMUSG00000112141|OTTMUSG00000064410.1|OTTMUST00000157150.1|4930563J15Rik-201|4930563J15Rik|3468|	1.95088	0.000233656	0.019753	13.539	2.25939	1	4.11335	0.564847	0.0232248	0.541622	0.0269821	0.541622	1
ENSMUST00000219678|ENSMUSG00000111960|OTTMUSG00000064970.1|OTTMUST00000158249.1|Gm46349-201|Gm46349|917|	-1.34408	0.000246463	0.019753	13.4389	1.09565	1	4.48832	0.273912	0.015633	0.258279	0.0228787	0.258279	0
ENSMUST00000153372|ENSMUSG00000084950|OTTMUSG00000024642.2|OTTMUST00000060576.2|Gm5577-203|Gm5577|815|	-0.683653	0.000252004	0.0199522	13.3972	0.291075	1	8.0523	0.0727687	0.000308839	0.0724599	0.019917	0.0724599	1
ENSMUST00000122926|ENSMUSG00000085788|OTTMUSG00000000412.1|OTTMUST00000000988.1|4930470G03Rik-201|4930470G03Rik|2447|	-0.616529	0.00026527	0.0201274	13.301	0.228366	1	6.75124	0.0570914	0.00122639	0.055865	0.0192382	0.055865	1
ENSMUST00000123911|ENSMUSG00000086644|OTTMUSG00000012335.1|OTTMUST00000029362.1|Gm13470-201|Gm13470|421|	-1.09359	0.000262214	0.0201274	13.3227	0.718747	1	4.68111	0.179687	0.00970332	0.169984	0.0217047	0.169984	1
ENSMUST00000166593|ENSMUSG00000090860|OTTMUSG00000035447.1|OTTMUST00000090684.1|Gm17134-201|Gm17134|437|	-0.691537	0.000262796	0.0201274	13.3185	0.294175	1	7.76633	0.0735437	0.000383091	0.0731606	0.0196558	0.0731606	1
ENSMUST00000183323|ENSMUSG00000099708|OTTMUSG00000047091.1|OTTMUST00000121888.1|Gm29361-201|Gm29361|2000|	-0.804932	0.000259581	0.0201274	13.3416	0.38852	1	5.68407	0.0971301	0.00350022	0.0936299	0.0196608	0.0936299	1
ENSMUST00000180911|ENSMUSG00000097703|-|-|Gm26623-201|Gm26623|850|	-0.564876	0.000273973	0.0203635	13.2404	0.197035	1	8.39089	0.0492588	0.000245314	0.0490135	0.0203054	0.0490135	0
ENSMUST00000238578|ENSMUSG00000078349|OTTMUSG00000074684.1|OTTMUST00000181252.1|AW011738-203|AW011738|2745|	-2.28774	0.000272123	0.0203635	13.2531	3.12314	1	3.9504	0.780786	0.0769549	0.703831	0.0293326	0.703831	0
ENSMUST00000133179|ENSMUSG00000090357|OTTMUSG00000030142.2|OTTMUST00000074680.2|Gm17077-201|Gm17077|279|	-0.875591	0.000296865	0.0206478	13.0901	0.4443	1	5.03268	0.111075	0.00718969	0.103885	0.0206638	0.103885	1
ENSMUST00000159087|ENSMUSG00000072109|OTTMUSG00000029171.5|OTTMUST00000072352.2|A530040E14Rik-202|A530040E14Rik|1248|	-0.741834	0.000295926	0.0206478	13.096	0.335046	1	7.11291	0.0837615	0.00129129	0.0824702	0.0192934	0.0824702	1
ENSMUST00000176647|ENSMUSG00000093378|OTTMUSG00000040008.1|OTTMUST00000103898.1|Gm20663-201|Gm20663|474|	-1.49478	0.000291159	0.0206478	13.1264	1.34131	1	6.46362	0.335327	0.00163463	0.333692	0.0192719	0.333692	0
ENSMUST00000180725|ENSMUSG00000097722|-|-|Gm26841-201|Gm26841|1787|	-1.01905	0.000286129	0.0206478	13.1591	0.634945	1	7.04104	0.158736	0.000841673	0.157894	0.019274	0.157894	0
ENSMUST00000181958|ENSMUSG00000097149|OTTMUSG00000045675.1|OTTMUST00000119580.1|G630030J09Rik-201|G630030J09Rik|2135|	1.2996	0.000297641	0.0206478	13.0852	1.04947	1	5.19362	0.262368	0.00710304	0.255265	0.0202305	0.255265	1
ENSMUST00000199006|ENSMUSG00000105556|OTTMUSG00000052544.1|OTTMUST00000131741.1|Gm43080-201|Gm43080|2643|	1.09121	0.000281322	0.0206478	13.1908	0.683637	1	4.61465	0.170909	0.0134474	0.157462	0.0220307	0.157462	1
ENSMUST00000221902|ENSMUSG00000113852|OTTMUSG00000065918.1|OTTMUST00000160322.1|Gm48062-201|Gm48062|2622|	0.816849	0.000289198	0.0206478	13.1391	0.403976	1	5.71433	0.100994	0.00354805	0.0974459	0.0196462	0.0974459	1
ENSMUST00000142397|ENSMUSG00000034587|OTTMUSG00000005019.1|OTTMUST00000011150.1|8430429K09Rik-202|8430429K09Rik|968|	-0.806211	0.000307631	0.0209097	13.0233	0.392012	1	6.08332	0.098003	0.00257605	0.095427	0.0194272	0.095427	1
ENSMUST00000208490|ENSMUSG00000109105|OTTMUSG00000059305.1|OTTMUST00000145559.1|Gm44873-201|Gm44873|3428|	0.732634	0.000306626	0.0209097	13.0295	0.32518	1	6.40534	0.0812949	0.00208631	0.0792086	0.0192874	0.0792086	1
ENSMUST00000217802|ENSMUSG00000091994|OTTMUSG00000035443.2|OTTMUST00000158093.1|E130317F20Rik-202|E130317F20Rik|3420|	-0.61161	0.000310028	0.0209097	13.0088	0.225842	1	6.77735	0.0564605	0.00108113	0.0553794	0.0192386	0.0553794	1
ENSMUST00000154068|ENSMUSG00000085564|OTTMUSG00000005587.1|OTTMUST00000012436.1|Gm12198-201|Gm12198|1809|	0.53687	0.000316446	0.0211467	12.9705	0.174376	1	7.62277	0.043594	0.000930853	0.0426632	0.0195479	0.0426632	0
ENSMUST00000182580|ENSMUSG00000098234|OTTMUSG00000043382.2|OTTMUST00000113823.2|Snhg6-203|Snhg6|473|	-1.02774	0.000325395	0.021547	12.9182	0.643794	1	6.12158	0.160949	0.00399069	0.156958	0.0194057	0.156958	1
ENSMUST00000202954|ENSMUSG00000106751|OTTMUSG00000055827.1|OTTMUST00000138161.1|Gm42467-201|Gm42467|1447|	1.47876	0.000333867	0.0219089	12.8701	1.30902	1	4.32006	0.327255	0.020704	0.306551	0.0244647	0.306551	1
ENSMUST00000215840|ENSMUSG00000111496|OTTMUSG00000063672.1|OTTMUST00000155047.1|Gm47483-201|Gm47483|2015|	1.17519	0.000340833	0.0219701	12.8315	0.802369	1	4.31783	0.200592	0.0137422	0.18685	0.0244888	0.18685	1
ENSMUST00000228278|ENSMUSG00000115037|OTTMUSG00000070335.1|OTTMUST00000170191.1|Gm49262-201|Gm49262|475|	-0.569065	0.000339126	0.0219701	12.8409	0.200662	1	7.41661	0.0501656	0.00059013	0.0495755	0.0194206	0.0495755	1
ENSMUST00000156211|ENSMUSG00000086370|OTTMUSG00000018310.3|OTTMUST00000044239.2|Ftx-205|Ftx|4215|	0.704754	0.000345914	0.0221021	12.8038	0.294687	1	6.03574	0.0736718	0.00347527	0.0701965	0.0194559	0.0701965	1
ENSMUST00000181237|ENSMUSG00000096944|-|-|Gm26722-201|Gm26722|1048|	-0.612514	0.000357195	0.0226244	12.7438	0.219597	1	6.14772	0.0548993	0.00226101	0.0526383	0.0193917	0.0526383	0
ENSMUST00000196193|ENSMUSG00000105172|OTTMUSG00000055206.1|OTTMUST00000136718.1|Gm42499-201|Gm42499|1412|	-1.06967	0.000384369	0.0241358	12.6067	0.692728	1	4.75742	0.173182	0.00946639	0.163716	0.0214065	0.163716	0
ENSMUST00000196216|ENSMUSG00000105255|OTTMUSG00000027775.4|OTTMUST00000134046.1|Gm42413-201|Gm42413|338|	-0.657345	0.000390738	0.0243259	12.576	0.260174	1	6.0633	0.0650435	0.00241397	0.0626296	0.019439	0.0626296	1
ENSMUST00000072769|ENSMUSG00000057359|OTTMUSG00000040076.3|OTTMUST00000104106.2|Gm17494-201|Gm17494|1800|	-0.463094	0.000415723	0.0246863	12.4602	0.12859	1	9.71954	0.0321475	5.98657e-05	0.0320876	0.0226463	0.0320876	1
ENSMUST00000171591|ENSMUSG00000091412|OTTMUSG00000035394.1|OTTMUST00000090505.1|Gm2895-201|Gm2895|3194|	-0.564322	0.000415642	0.0246863	12.4605	0.193379	1	7.22841	0.0483448	0.000739925	0.0476048	0.0193332	0.0476048	1
ENSMUST00000181452|ENSMUSG00000097000|OTTMUSG00000062131.1|OTTMUST00000151648.1|Gm17435-201|Gm17435|2994|	-0.997532	0.000410416	0.0246863	12.4842	0.582992	1	4.68914	0.145748	0.0106487	0.135099	0.0216699	0.135099	1
ENSMUST00000181611|ENSMUSG00000096976|-|-|Gm26882-201|Gm26882|1537|	-0.490086	0.000412546	0.0246863	12.4745	0.143313	1	7.39278	0.0358283	0.000668982	0.0351594	0.019408	0.0351594	0
ENSMUST00000208280|ENSMUSG00000109136|OTTMUSG00000059283.1|OTTMUST00000145505.1|Gm45114-201|Gm45114|1349|	1.009	0.000416861	0.0246863	12.4551	0.601906	1	5.04444	0.150476	0.0130027	0.137474	0.0206338	0.137474	1
ENSMUST00000235679|ENSMUSG00000117869|OTTMUSG00000045484.4|OTTMUST00000119290.2|Snhg4-202|Snhg4|1190|	0.763704	0.000402596	0.0246863	12.5201	0.355641	1	5.79435	0.0889102	0.00432555	0.0845846	0.0196078	0.0845846	1
ENSMUST00000139309|ENSMUSG00000086145|OTTMUSG00000022540.1|OTTMUST00000053996.1|Gm15479-201|Gm15479|1133|	0.70167	0.00042338	0.0248702	12.4261	0.291357	1	5.65602	0.0728392	0.00384837	0.0689908	0.0196747	0.0689908	1
ENSMUST00000133341|ENSMUSG00000086593|OTTMUSG00000034814.1|OTTMUST00000088490.1|Gm16548-201|Gm16548|1226|	0.692876	0.000430709	0.0250983	12.394	0.29387	1	6.22074	0.0734674	0.00182175	0.0716457	0.0193561	0.0716457	1
ENSMUST00000180550|ENSMUSG00000097748|OTTMUSG00000073152.1|OTTMUST00000177133.1|Gm26533-201|Gm26533|1790|	-0.502102	0.000452444	0.0261555	12.3021	0.149516	1	7.01807	0.0373789	0.000936938	0.036442	0.0192687	0.036442	1
ENSMUST00000123120|ENSMUSG00000086404|OTTMUSG00000018092.1|OTTMUST00000043682.1|Gm6787-201|Gm6787|1454|	-0.600531	0.000491564	0.0263276	12.1474	0.226979	1	7.97094	0.0567448	0.000310044	0.0564347	0.0198364	0.0564347	1
ENSMUST00000169242|ENSMUSG00000091542|OTTMUSG00000035238.1|OTTMUST00000089824.1|Gm17167-201|Gm17167|5054|	-1.39943	0.000485128	0.0263276	12.172	1.18242	1	5.88638	0.295604	0.00321653	0.292387	0.0195567	0.292387	0
ENSMUST00000173025|ENSMUSG00000038311|OTTMUSG00000037293.4|OTTMUST00000096361.3|2410017I17Rik-203|2410017I17Rik|1512|	-1.41881	0.000485103	0.0263276	12.1721	1.22363	1	4.76431	0.305907	0.0297012	0.276206	0.0213828	0.276206	1
ENSMUST00000173900|ENSMUSG00000092368|OTTMUSG00000037347.1|OTTMUST00000096359.1|A930015D03Rik-201|A930015D03Rik|1111|	-1.51032	0.000477508	0.0263276	12.2015	1.45794	1	6.16858	0.364484	0.00243077	0.362053	0.0193811	0.362053	1
ENSMUST00000181620|ENSMUSG00000097392|OTTMUSG00000053778.1|OTTMUST00000133859.1|D930016D06Rik-202|D930016D06Rik|3805|	-0.616374	0.000485676	0.0263276	12.1699	0.220984	1	5.85024	0.0552459	0.00323664	0.0520093	0.0195782	0.0520093	0
ENSMUST00000181757|ENSMUSG00000097080|OTTMUSG00000073426.1|OTTMUST00000178196.1|1700086O06Rik-201|1700086O06Rik|1173|	-0.763381	0.000464599	0.0263276	12.2526	0.355404	1	5.59392	0.088851	0.00371537	0.0851356	0.0197087	0.0851356	1
ENSMUST00000189974|ENSMUSG00000097154|OTTMUSG00000049447.2|OTTMUST00000126051.1|Gm26510-202|Gm26510|683|	-0.455412	0.000467388	0.0263276	12.2415	0.124927	1	9.17231	0.0312317	0.000118226	0.0311135	0.0215247	0.0311135	1
ENSMUST00000223961|ENSMUSG00000100510|OTTMUSG00000046274.4|OTTMUST00000166098.1|Hand2os1-217|Hand2os1|1609|	-0.437833	0.000470923	0.0263276	12.2274	0.112901	1	9.97494	0.0282252	4.32419e-05	0.028182	0.0232457	0.028182	1
ENSMUST00000228424|ENSMUSG00000115417|OTTMUSG00000069603.1|OTTMUST00000168289.1|Gm48949-201|Gm48949|668|	1.65723	0.00047805	0.0263276	12.1994	1.78424	1	4.14838	0.446061	0.0245999	0.421461	0.0265194	0.421461	1
ENSMUST00000230156|ENSMUSG00000115979|OTTMUSG00000070676.1|OTTMUST00000170764.1|Gm49410-201|Gm49410|3130|	0.580028	0.000491067	0.0263276	12.1493	0.195058	1	6.11482	0.0487645	0.00265893	0.0461056	0.0194094	0.0461056	1
ENSMUST00000183317|ENSMUSG00000097993|OTTMUSG00000043508.4|OTTMUST00000114101.2|Ptprv-210|Ptprv|6108|	1.51344	0.000502992	0.0265492	12.1045	1.49644	1	4.39259	0.37411	0.0155255	0.358584	0.0237231	0.358584	0
ENSMUST00000225567|ENSMUSG00000114345|OTTMUSG00000069055.1|OTTMUST00000167093.1|Gm10873-201|Gm10873|2705|	-1.75982	0.000500074	0.0265492	12.1154	1.82118	1	5.26671	0.455294	0.00686292	0.448431	0.0200751	0.448431	1
ENSMUST00000170557|ENSMUSG00000091479|OTTMUSG00000035437.1|OTTMUST00000090642.1|Gm17035-201|Gm17035|419|	-0.487118	0.000509107	0.0266787	12.082	0.148673	1	8.73742	0.0371683	0.000162093	0.0370062	0.0207906	0.0370062	1
ENSMUST00000146010|ENSMUSG00000087590|OTTMUSG00000042342.1|OTTMUST00000111570.1|Epb41l4aos-201|Epb41l4aos|430|	-0.645574	0.000520102	0.0270602	12.0422	0.263562	1	6.48371	0.0658906	0.00163512	0.0642554	0.0192672	0.0642554	1
ENSMUST00000197233|ENSMUSG00000105272|OTTMUSG00000052957.1|OTTMUST00000132511.1|Gm43071-201|Gm43071|2032|	0.758082	0.000528556	0.027305	12.0121	0.348637	1	5.54502	0.0871593	0.00385259	0.0833067	0.0197401	0.0833067	0
ENSMUST00000189441|ENSMUSG00000070461|OTTMUSG00000046264.1|OTTMUST00000120611.1|9230112E08Rik-202|9230112E08Rik|3352|	-0.658698	0.000537171	0.0273619	11.982	0.274253	1	6.4317	0.0685634	0.00243533	0.066128	0.01928	0.066128	1
ENSMUST00000237332|ENSMUSG00000117815|OTTMUSG00000074368.2|OTTMUST00000180458.2|AC140207.2-201|AC140207.2|17803|	-0.507042	0.000533928	0.0273619	11.9933	0.155632	1	6.89262	0.0389079	0.00103579	0.0378721	0.0192471	0.0378721	0
ENSMUST00000100526|ENSMUSG00000075591|OTTMUSG00000054711.1|OTTMUST00000135604.1|Gm10874-201|Gm10874|2355|	-0.45021	0.000560104	0.0273692	11.9041	0.124675	1	8.73436	0.0311686	0.000161013	0.0310076	0.020786	0.0310076	1
ENSMUST00000128176|ENSMUSG00000085566|OTTMUSG00000016236.1|OTTMUST00000038911.1|A730017L22Rik-201|A730017L22Rik|3055|	-0.621986	0.000550342	0.0273692	11.9369	0.242119	1	7.43053	0.0605297	0.000541307	0.0599884	0.0194282	0.0599884	1
ENSMUST00000141843|ENSMUSG00000086453|OTTMUSG00000001101.2|OTTMUST00000002159.1|Gm11457-202|Gm11457|457|	-0.656177	0.000563615	0.0273692	11.8925	0.269502	1	6.22675	0.0673755	0.0020309	0.0653446	0.0193534	0.0653446	1
ENSMUST00000153600|ENSMUSG00000086994|OTTMUSG00000011895.1|OTTMUST00000028059.1|Gm13402-201|Gm13402|424|	-0.6346	0.000561093	0.0273692	11.9008	0.238132	1	5.67837	0.0595329	0.00324327	0.0562896	0.0196636	0.0562896	0
ENSMUST00000186291|ENSMUSG00000100199|OTTMUSG00000048087.1|OTTMUST00000123550.1|Gm20324-201|Gm20324|1118|	-1.15502	0.000547821	0.0273692	11.9454	0.843512	1	4.42633	0.210878	0.0130298	0.197848	0.0234073	0.197848	1
ENSMUST00000207746|ENSMUSG00000063623|OTTMUSG00000059306.1|OTTMUST00000145561.1|C230062I16Rik-202|C230062I16Rik|1022|	-0.590804	0.000562304	0.0273692	11.8968	0.222169	1	8.52238	0.0555423	0.000211429	0.0553309	0.0204791	0.0553309	0
ENSMUST00000235322|ENSMUSG00000097523|OTTMUSG00000073232.3|OTTMUST00000177423.1|1700022N22Rik-202|1700022N22Rik|760|	-0.696884	0.000549421	0.0273692	11.94	0.290433	1	5.47844	0.0726082	0.00419219	0.068416	0.0197925	0.068416	1
ENSMUST00000122972|ENSMUSG00000085913|OTTMUSG00000024233.2|OTTMUST00000059309.1|Gm15601-201|Gm15601|4033|	0.642611	0.000568831	0.0273814	11.8753	0.247835	1	5.93509	0.0619588	0.00311608	0.0588428	0.0195235	0.0588428	1
ENSMUST00000123483|ENSMUSG00000087028|OTTMUSG00000011779.1|OTTMUST00000027643.1|Gm13387-201|Gm13387|638|	1.58041	0.000580588	0.0273814	11.8372	1.46852	1	3.95145	0.36713	0.0329525	0.334177	0.0293155	0.334177	1
ENSMUST00000147622|ENSMUSG00000085457|OTTMUSG00000036066.2|OTTMUST00000092646.1|1110046J04Rik-201|1110046J04Rik|397|	-0.624469	0.000586423	0.0273814	11.8186	0.232119	1	5.77361	0.0580298	0.00331665	0.0547132	0.019618	0.0547132	1
ENSMUST00000167642|ENSMUSG00000105852|OTTMUSG00000052518.1|OTTMUST00000131700.1|Gm42890-202|Gm42890|2566|	-0.684465	0.000583263	0.0273814	11.8287	0.293589	1	7.62663	0.0733973	0.000484052	0.0729133	0.0195506	0.0729133	1
ENSMUST00000199417|ENSMUSG00000106099|OTTMUSG00000054733.1|OTTMUST00000135672.1|Gm42664-201|Gm42664|3239|	0.935005	0.000581545	0.0273814	11.8341	0.531048	1	5.00677	0.132762	0.00717063	0.125591	0.0207284	0.125591	0
ENSMUST00000221802|ENSMUSG00000113159|OTTMUSG00000066078.1|OTTMUST00000160616.1|Gm48771-201|Gm48771|1904|	-0.400533	0.000573799	0.0273814	11.8591	0.0941845	1	9.11317	0.0235461	9.52044e-05	0.0234509	0.0214167	0.0234509	1
ENSMUST00000195411|ENSMUSG00000102559|OTTMUSG00000047108.1|OTTMUST00000121920.1|Gm37570-201|Gm37570|3106|	-1.23086	0.000599144	0.0277972	11.7786	0.911975	1	4.9169	0.227994	0.00707774	0.220916	0.0209481	0.220916	0
ENSMUST00000199762|ENSMUSG00000105195|OTTMUSG00000052929.1|OTTMUST00000132445.1|Gm43584-201|Gm43584|605|	-0.954597	0.00061409	0.0281768	11.7328	0.590811	1	7.53331	0.147703	0.000551268	0.147151	0.0194887	0.147151	1
ENSMUST00000205621|ENSMUSG00000108604|OTTMUSG00000058672.1|OTTMUST00000144122.1|Gm44850-201|Gm44850|1329|	-1.03783	0.000615061	0.0281768	11.7298	0.682651	1	5.52701	0.170663	0.00419183	0.166471	0.0197531	0.166471	1
ENSMUST00000152943|ENSMUSG00000085241|OTTMUSG00000011115.2|OTTMUST00000026023.1|Snhg3-204|Snhg3|437|	1.26958	0.000619582	0.0282065	11.7162	1.03826	1	5.20396	0.259565	0.0106933	0.248871	0.0202063	0.248871	1
ENSMUST00000145415|ENSMUSG00000086083|OTTMUSG00000026552.2|OTTMUST00000066162.1|Gm15829-201|Gm15829|869|	-0.877541	0.000638894	0.028905	11.6591	0.454185	1	4.7677	0.113546	0.00974954	0.103797	0.0213713	0.103797	1
ENSMUST00000124376|ENSMUSG00000086331|OTTMUSG00000033427.1|OTTMUST00000083947.1|Gm16310-201|Gm16310|960|	0.862473	0.00065067	0.0289324	11.6251	0.44441	1	4.84209	0.111102	0.00883941	0.102263	0.0211438	0.102263	1
ENSMUST00000141174|ENSMUSG00000085587|OTTMUSG00000016824.1|OTTMUST00000040869.1|Gm14493-201|Gm14493|543|	-0.602109	0.000659212	0.0289324	11.6009	0.233109	1	6.77651	0.0582773	0.00102274	0.0572546	0.0192386	0.0572546	1
ENSMUST00000206970|ENSMUSG00000108546|OTTMUSG00000058021.1|OTTMUST00000142403.1|Gm44662-201|Gm44662|412|	-0.660711	0.000662952	0.0289324	11.5903	0.278158	1	5.98234	0.0695395	0.0025248	0.0670147	0.0194906	0.0670147	1
ENSMUST00000234702|ENSMUSG00000117632|OTTMUSG00000072945.1|OTTMUST00000176448.1|Gm50049-201|Gm50049|482|	-0.436548	0.00065417	0.0289324	11.6151	0.117761	1	8.18816	0.0294402	0.000250038	0.0291902	0.0200626	0.0291902	1
ENSMUST00000235517|ENSMUSG00000117839|OTTMUSG00000073989.1|OTTMUST00000179532.1|AC109138.6-201|AC109138.6|241|	-0.583926	0.000663332	0.0289324	11.5893	0.2133	1	6.29	0.053325	0.00189964	0.0514253	0.0193268	0.0514253	1
ENSMUST00000235608|ENSMUSG00000097080|OTTMUSG00000073426.1|OTTMUST00000178198.1|1700086O06Rik-204|1700086O06Rik|886|	-2.09347	0.000658836	0.0289324	11.6019	2.90724	1	4.1558	0.72681	0.0418202	0.684989	0.026423	0.684989	1
ENSMUST00000180969|ENSMUSG00000097737|-|-|Gm26530-201|Gm26530|3941|	-0.646947	0.000677794	0.0290657	11.5492	0.262935	1	7.05768	0.0657337	0.000858392	0.0648753	0.0192781	0.0648753	0
ENSMUST00000209340|ENSMUSG00000110279|OTTMUSG00000058710.1|OTTMUST00000144227.1|Gm45552-201|Gm45552|778|	-0.449227	0.000674102	0.0290657	11.5593	0.126994	1	8.48541	0.0317484	0.00021688	0.0315315	0.020429	0.0315315	1
ENSMUST00000218374|ENSMUSG00000111938|OTTMUSG00000065214.1|OTTMUST00000158932.1|2900045O20Rik-201|2900045O20Rik|1292|	-0.924255	0.000678359	0.0290657	11.5476	0.510995	1	4.89517	0.127749	0.0110098	0.116739	0.0210027	0.116739	1
ENSMUST00000180464|ENSMUSG00000097185|OTTMUSG00000064270.1|OTTMUST00000156922.1|Gm26596-201|Gm26596|2655|	-0.553313	0.000683589	0.0291185	11.5333	0.18973	1	6.5329	0.0474324	0.00154133	0.0458911	0.0192573	0.0458911	1
ENSMUST00000128888|ENSMUSG00000086425|OTTMUSG00000011626.1|OTTMUST00000027199.1|F730016J06Rik-202|F730016J06Rik|3699|	-0.96037	0.000690547	0.0292439	11.5145	0.592948	1	4.86665	0.148237	0.00801984	0.140217	0.0210769	0.140217	1
ENSMUST00000135186|ENSMUSG00000090248|OTTMUSG00000015421.1|OTTMUST00000036613.1|Gm14027-201|Gm14027|622|	-1.83252	0.000724883	0.0299067	11.4243	2.18522	1	3.33374	0.546304	0.0385967	0.507707	0.041845	0.507707	1
ENSMUST00000181045|ENSMUSG00000097908|OTTMUSG00000054404.1|OTTMUST00000134971.1|4933404O12Rik-201|4933404O12Rik|3967|	-0.584256	0.000726125	0.0299067	11.4212	0.197682	1	6.09283	0.0494205	0.00440459	0.0450159	0.0194217	0.0450159	1
ENSMUST00000188846|ENSMUSG00000101952|OTTMUSG00000048662.1|OTTMUST00000124628.1|Gm10550-201|Gm10550|982|	-0.630341	0.000719299	0.0299067	11.4387	0.255653	1	6.27155	0.0639132	0.00182552	0.0620877	0.0193342	0.0620877	1
ENSMUST00000220387|ENSMUSG00000112580|OTTMUSG00000065609.1|OTTMUST00000159732.1|Gm47673-201|Gm47673|632|	-0.624034	0.000711733	0.0299067	11.4584	0.237812	1	6.02556	0.0594531	0.003687	0.0557661	0.0194623	0.0557661	0
ENSMUST00000222047|ENSMUSG00000113311|OTTMUSG00000067660.1|OTTMUST00000163756.1|Gm47428-201|Gm47428|661|	-0.459656	0.000726728	0.0299067	11.4196	0.134984	1	8.78452	0.0337461	0.000166656	0.0335794	0.0208634	0.0335794	0
ENSMUST00000127563|ENSMUSG00000087477|OTTMUSG00000014605.1|OTTMUST00000034638.1|Gm13822-201|Gm13822|346|	-2.58957	0.000733394	0.0300115	11.4027	3.67885	1	2.49421	0.919713	0.119335	0.800378	0.0842887	0.800378	1
ENSMUST00000162450|ENSMUSG00000089875|OTTMUSG00000029141.3|OTTMUST00000072278.2|Etohd2-201|Etohd2|4862|	-0.561873	0.000750124	0.0304185	11.3608	0.19458	1	6.26202	0.0486451	0.00194407	0.046701	0.0193381	0.046701	1
ENSMUST00000193246|ENSMUSG00000102919|OTTMUSG00000051608.1|OTTMUST00000130264.1|Gm37726-201|Gm37726|3886|	-1.87948	0.000751693	0.0304185	11.3569	2.07816	1	3.09057	0.51954	0.0562467	0.463294	0.0473846	0.463294	1
ENSMUST00000136542|ENSMUSG00000085501|OTTMUSG00000004131.1|OTTMUST00000009325.1|Gm11772-201|Gm11772|532|	-2.15032	0.000767444	0.0304635	11.3184	2.51252	1	2.68621	0.62813	0.0784064	0.549724	0.0680722	0.549724	1
ENSMUST00000152147|ENSMUSG00000073155|OTTMUSG00000024623.1|OTTMUST00000060535.1|1810058I24Rik-203|1810058I24Rik|2521|	-0.704903	0.000775291	0.0304635	11.2995	0.317158	1	5.8814	0.0792896	0.00446849	0.0748211	0.0195598	0.0748211	0
ENSMUST00000168187|ENSMUSG00000091165|OTTMUSG00000035953.1|OTTMUST00000092236.1|Gm17036-201|Gm17036|254|	-0.529366	0.000761761	0.0304635	11.3322	0.169274	1	6.25025	0.0423185	0.00176755	0.040551	0.0193431	0.040551	1
ENSMUST00000188642|ENSMUSG00000097709|OTTMUSG00000045150.2|OTTMUST00000118650.1|2810429I04Rik-209|2810429I04Rik|674|	-2.00612	0.00077235	0.0304635	11.3065	2.48743	1	2.93677	0.621857	0.0574683	0.564389	0.0535447	0.564389	0
ENSMUST00000192498|ENSMUSG00000104413|OTTMUSG00000050090.1|OTTMUST00000127382.1|Gm37065-203|Gm37065|1622|	1.38552	0.000771184	0.0304635	11.3093	1.13408	1	3.87217	0.28352	0.0295951	0.253925	0.0306838	0.253925	1
ENSMUST00000231833|ENSMUSG00000116618|OTTMUSG00000071988.1|OTTMUST00000174082.1|Gm49719-201|Gm49719|667|	-0.569554	0.000777899	0.0304635	11.2932	0.203204	1	6.24419	0.0508011	0.002002	0.0487991	0.0193457	0.0487991	1
ENSMUST00000098778|ENSMUSG00000074355|OTTMUSG00000058458.1|OTTMUST00000143577.1|Gm10676-201|Gm10676|3221|	-1.07804	0.000790976	0.0305108	11.2623	0.707389	1	4.63705	0.176847	0.0122104	0.164637	0.0219128	0.164637	1
ENSMUST00000155828|ENSMUSG00000085310|OTTMUSG00000001263.1|OTTMUST00000002518.1|Gm11491-202|Gm11491|696|	-0.715359	0.000792847	0.0305108	11.2579	0.315605	1	5.70902	0.0789012	0.0037484	0.0751528	0.0196488	0.0751528	1
ENSMUST00000180432|ENSMUSG00000097039|OTTMUSG00000043115.1|OTTMUST00000113156.1|Pvt1-201|Pvt1|1563|	-1.06862	0.000795862	0.0305108	11.2509	0.740687	1	5.1548	0.185172	0.0165076	0.168664	0.0203285	0.168664	1
ENSMUST00000208476|ENSMUSG00000109408|OTTMUSG00000058911.2|OTTMUST00000144570.1|A930037H05Rik-206|A930037H05Rik|2853|	-1.80128	0.000792433	0.0305108	11.2589	1.98797	1	6.0802	0.496992	0.00848214	0.48851	0.019429	0.48851	1
ENSMUST00000124654|ENSMUSG00000086196|OTTMUSG00000012820.1|OTTMUST00000030757.1|Gm13571-201|Gm13571|1381|	1.02603	0.000848226	0.0308924	11.1326	0.648238	1	4.72151	0.162059	0.0101491	0.15191	0.0215381	0.15191	1
ENSMUST00000125158|ENSMUSG00000087400|OTTMUSG00000019710.1|OTTMUST00000047197.1|Gm15270-201|Gm15270|870|	0.819718	0.000810345	0.0308924	11.2174	0.419363	1	5.35222	0.104841	0.00512492	0.0997159	0.019935	0.0997159	1
ENSMUST00000173141|ENSMUSG00000092392|OTTMUSG00000037851.1|OTTMUST00000097630.1|Gm20546-201|Gm20546|1889|	-0.447893	0.000828038	0.0308924	11.1773	0.11984	1	6.9587	0.02996	0.000937161	0.0290229	0.0192569	0.0290229	1
ENSMUST00000181696|ENSMUSG00000097763|OTTMUSG00000057313.1|OTTMUST00000141044.1|Gm26636-201|Gm26636|1115|	-0.512706	0.000831164	0.0308924	11.1703	0.163314	1	7.01036	0.0408286	0.000918109	0.0399105	0.019267	0.0399105	1
ENSMUST00000181835|ENSMUSG00000097407|OTTMUSG00000063915.1|OTTMUST00000156333.1|4933408J17Rik-201|4933408J17Rik|1859|	-0.547853	0.000839963	0.0308924	11.1508	0.190586	1	6.76583	0.0476466	0.00111604	0.0465305	0.0192384	0.0465305	1
ENSMUST00000191811|ENSMUSG00000104197|OTTMUSG00000043200.1|OTTMUST00000113294.1|Gm37632-201|Gm37632|1142|	-2.06607	0.000843586	0.0308924	11.1428	2.64604	1	3.68144	0.66151	0.0310599	0.630451	0.034541	0.630451	1
ENSMUST00000192167|ENSMUSG00000103285|OTTMUSG00000044735.1|OTTMUST00000117627.1|Gm37274-201|Gm37274|1682|	1.3096	0.000840983	0.0308924	11.1485	1.06085	1	3.93006	0.265212	0.0242121	0.241	0.0296685	0.241	1
ENSMUST00000192413|ENSMUSG00000103009|OTTMUSG00000043412.1|OTTMUST00000113898.1|Gm4430-201|Gm4430|1943|	0.49934	0.000832621	0.0308924	11.1671	0.15603	1	6.70025	0.0390075	0.00124932	0.0377582	0.0192391	0.0377582	1
ENSMUST00000200336|ENSMUSG00000105106|OTTMUSG00000053339.1|OTTMUST00000133196.1|Gm43657-201|Gm43657|3833|	1.27734	0.00083324	0.0308924	11.1657	0.993931	1	3.82928	0.248483	0.0224149	0.226068	0.0314883	0.226068	0
ENSMUST00000206759|ENSMUSG00000108806|OTTMUSG00000058500.1|OTTMUST00000143663.1|Gm44729-201|Gm44729|2052|	-0.774924	0.0008452	0.0308924	11.1393	0.389971	1	5.75654	0.0974928	0.00294763	0.0945452	0.0196262	0.0945452	1
ENSMUST00000234972|ENSMUSG00000117519|OTTMUSG00000072831.1|OTTMUST00000176203.1|Gm41664-201|Gm41664|523|	-0.589742	0.000859769	0.031157	11.1076	0.206887	1	5.66804	0.0517218	0.0035261	0.0481957	0.0196687	0.0481957	1
ENSMUST00000098595|ENSMUSG00000074219|OTTMUSG00000074689.1|OTTMUST00000181261.1|Gm10644-201|Gm10644|2798|	-0.620272	0.000876546	0.031452	11.0717	0.235382	1	5.54493	0.0588455	0.00352574	0.0553198	0.0197402	0.0553198	1
ENSMUST00000181951|ENSMUSG00000097283|OTTMUSG00000049566.1|OTTMUST00000126323.1|Gm26686-201|Gm26686|3467|	0.70391	0.000872241	0.031452	11.0808	0.29968	1	5.29109	0.07492	0.00604432	0.0688757	0.020031	0.0688757	0
ENSMUST00000121995|ENSMUSG00000081512|OTTMUSG00000026437.1|OTTMUST00000065384.1|Gm15821-201|Gm15821|1210|	-0.812885	0.000970476	0.0320793	10.8831	0.429886	1	6.65398	0.107472	0.00130667	0.106165	0.0192418	0.106165	1
ENSMUST00000133467|ENSMUSG00000086429|OTTMUSG00000034748.3|OTTMUST00000088310.2|Gt(ROSA)26Sor-202|Gt(ROSA)26Sor|412|	-0.742064	0.000966991	0.0320793	10.8897	0.342659	1	5.63609	0.0856646	0.00448842	0.0811762	0.0196851	0.0811762	1
ENSMUST00000137176|ENSMUSG00000087405|OTTMUSG00000016042.1|OTTMUST00000038270.1|Gm14232-201|Gm14232|446|	-1.00768	0.000960768	0.0320793	10.9017	0.582172	1	4.1121	0.145543	0.0185414	0.127002	0.026999	0.127002	1
ENSMUST00000148641|ENSMUSG00000085039|OTTMUSG00000027898.3|OTTMUST00000069106.1|Gm15927-203|Gm15927|1788|	-0.581584	0.00094421	0.0320793	10.9339	0.196007	1	5.5997	0.0490018	0.00401161	0.0449902	0.0197053	0.0449902	1
ENSMUST00000181510|ENSMUSG00000097414|OTTMUSG00000070935.3|OTTMUST00000171484.2|B130046B21Rik-201|B130046B21Rik|2224|	-0.417203	0.000921337	0.0320793	10.9793	0.102048	1	7.15268	0.025512	0.000892367	0.0246197	0.0193059	0.0246197	1
ENSMUST00000189288|ENSMUSG00000100658|OTTMUSG00000049387.1|OTTMUST00000125890.1|F730311O21Rik-201|F730311O21Rik|5447|	1.40585	0.000973302	0.0320793	10.8777	1.25756	1	3.79373	0.31439	0.0324557	0.281934	0.032186	0.281934	1
ENSMUST00000191612|ENSMUSG00000102414|OTTMUSG00000049832.1|OTTMUST00000126911.1|Gm36938-201|Gm36938|2696|	-0.407612	0.000940911	0.0320793	10.9404	0.0961333	1	7.05731	0.0240333	0.000729725	0.0233036	0.019278	0.0233036	1
ENSMUST00000192173|ENSMUSG00000102336|OTTMUSG00000049788.2|OTTMUST00000126812.2|Gm37233-201|Gm37233|6263|	-0.755702	0.000932521	0.0320793	10.957	0.35737	1	6.29354	0.0893424	0.00200594	0.0873365	0.0193254	0.0873365	1
ENSMUST00000198500|ENSMUSG00000106535|OTTMUSG00000053066.1|OTTMUST00000132729.1|Gm43031-201|Gm43031|1887|	1.19666	0.000966623	0.0320793	10.8904	0.864271	1	4.15103	0.216068	0.0186288	0.197439	0.0264848	0.197439	1
ENSMUST00000198897|ENSMUSG00000106408|OTTMUSG00000054412.1|OTTMUST00000134986.1|Gm43321-201|Gm43321|2409|	-0.492135	0.000953165	0.0320793	10.9164	0.14003	1	6.21087	0.0350075	0.00230961	0.0326979	0.0193606	0.0326979	1
ENSMUST00000204047|ENSMUSG00000097048|OTTMUSG00000056541.1|OTTMUST00000139659.1|1600020E01Rik-204|1600020E01Rik|594|	-1.1395	0.000939808	0.0320793	10.9425	0.780131	1	4.51551	0.195033	0.0213667	0.173666	0.0226689	0.173666	1
ENSMUST00000204288|ENSMUSG00000107689|OTTMUSG00000056540.1|OTTMUST00000139654.1|Gm44386-201|Gm44386|429|	-1.91448	0.000936501	0.0320793	10.9491	2.18832	1	3.05953	0.547079	0.0577571	0.489322	0.0483882	0.489322	1
ENSMUST00000211790|ENSMUSG00000086866|OTTMUSG00000031054.2|OTTMUST00000149334.1|4930512H18Rik-202|4930512H18Rik|1382|	-2.72061	0.000942759	0.0320793	10.9367	4.5899	1	2.80313	1.14747	0.114898	1.03258	0.0606211	1.03258	1
ENSMUST00000223012|ENSMUSG00000113811|OTTMUSG00000066746.2|OTTMUST00000161923.2|Gm47882-201|Gm47882|3476|	-0.420471	0.000962985	0.0320793	10.8974	0.111744	1	8.53077	0.0279359	0.00020809	0.0277278	0.0204906	0.0277278	1
ENSMUST00000230234|ENSMUSG00000116004|OTTMUSG00000070696.1|OTTMUST00000170808.1|Gm49539-201|Gm49539|511|	-0.954238	0.000944044	0.0320793	10.9342	0.554219	1	4.41397	0.138555	0.0143612	0.124194	0.0235208	0.124194	1
ENSMUST00000231668|ENSMUSG00000116723|OTTMUSG00000071939.1|OTTMUST00000173937.1|Gm46559-201|Gm46559|305|	-0.657394	0.000918471	0.0320793	10.9851	0.272116	1	6.28343	0.0680289	0.00172424	0.0663047	0.0193294	0.0663047	1
ENSMUST00000232190|ENSMUSG00000116961|OTTMUSG00000071913.1|OTTMUST00000173900.1|Gm49662-203|Gm49662|669|	-0.625149	0.000941016	0.0320793	10.9402	0.240612	1	5.80372	0.0601529	0.00288331	0.0572696	0.0196031	0.0572696	0
ENSMUST00000234586|ENSMUSG00000117594|OTTMUSG00000072801.1|OTTMUST00000176151.1|Gm50096-201|Gm50096|496|	-0.751748	0.000906348	0.0320793	11.0097	0.331867	1	4.91674	0.0829668	0.0079135	0.0750533	0.0209485	0.0750533	1
ENSMUST00000224095|ENSMUSG00000114196|OTTMUSG00000068663.1|OTTMUST00000165958.1|Gm47547-201|Gm47547|2713|	0.605843	0.000978277	0.0320981	10.8682	0.223612	1	5.78637	0.0559031	0.00368371	0.0522194	0.0196118	0.0522194	1
ENSMUST00000201871|ENSMUSG00000107254|OTTMUSG00000055250.1|OTTMUST00000136820.1|Gm43769-201|Gm43769|4323|	-1.01425	0.000985473	0.0321892	10.8547	0.644751	1	4.421	0.161188	0.0162041	0.144984	0.023456	0.144984	1
ENSMUST00000181873|ENSMUSG00000097772|OTTMUSG00000053578.1|OTTMUST00000133557.1|5430416N02Rik-202|5430416N02Rik|626|	-0.902448	0.000991869	0.0322534	10.8427	0.514713	1	7.27415	0.128678	0.000963797	0.127714	0.0193519	0.127714	1
ENSMUST00000130184|ENSMUSG00000086816|OTTMUSG00000040140.1|OTTMUST00000104294.1|Gm16726-201|Gm16726|892|	-0.623858	0.00103456	0.0331972	10.7647	0.247117	1	5.71695	0.0617792	0.00283787	0.0589414	0.019645	0.0589414	1
ENSMUST00000201493|ENSMUSG00000107215|OTTMUSG00000055007.1|OTTMUST00000136307.1|Gm43197-201|Gm43197|2583|	-0.952482	0.00103087	0.0331972	10.7713	0.574396	1	7.48734	0.143599	0.000553776	0.143045	0.0194606	0.143045	1
ENSMUST00000230293|ENSMUSG00000116262|OTTMUSG00000070764.1|OTTMUST00000170994.1|Gm49544-201|Gm49544|2157|	-0.73675	0.00103351	0.0331972	10.7665	0.343494	1	5.13801	0.0858736	0.00486547	0.0810081	0.0203745	0.0810081	1
ENSMUST00000124848|ENSMUSG00000085836|OTTMUSG00000010295.1|OTTMUST00000023968.1|Gm13074-201|Gm13074|2735|	-2.33123	0.00104494	0.0332373	10.7462	3.18184	1	2.65288	0.79546	0.116041	0.679419	0.0704818	0.679419	1
ENSMUST00000228830|ENSMUSG00000115793|OTTMUSG00000070309.1|OTTMUST00000170139.1|Gm48961-201|Gm48961|2859|	-1.69604	0.00104175	0.0332373	10.7519	1.87856	1	3.78034	0.469641	0.033846	0.435795	0.0324553	0.435795	1
ENSMUST00000152125|ENSMUSG00000085385|OTTMUSG00000015929.2|OTTMUST00000037842.1|Snhg17-206|Snhg17|1046|	-1.28404	0.00107141	0.0338445	10.6999	1.1005	1	4.71167	0.275125	0.0281635	0.246961	0.0215767	0.246961	1
ENSMUST00000238260|ENSMUSG00000091191|OTTMUSG00000074730.1|OTTMUST00000181351.1|Gm17334-202|Gm17334|3145|	-0.992101	0.00107332	0.0338445	10.6966	0.629534	1	5.47402	0.157383	0.00448992	0.152893	0.0197964	0.152893	1
ENSMUST00000155199|ENSMUSG00000087595|OTTMUSG00000012730.1|OTTMUST00000030394.1|1810012K08Rik-201|1810012K08Rik|574|	-0.791886	0.00108539	0.0339111	10.6759	0.405466	1	5.64566	0.101367	0.003309	0.0980576	0.01968	0.0980576	1
ENSMUST00000180864|ENSMUSG00000097660|-|-|Gm26762-201|Gm26762|5284|	-0.38306	0.00109871	0.0339111	10.6534	0.0874173	1	7.63182	0.0218543	0.000503793	0.0213505	0.0195542	0.0213505	0
ENSMUST00000201006|ENSMUSG00000107179|OTTMUSG00000056263.1|OTTMUST00000139045.1|Gm43069-201|Gm43069|859|	-2.44992	0.00108895	0.0339111	10.6699	3.2844	1	2.4507	0.821099	0.112499	0.708601	0.0889143	0.708601	1
ENSMUST00000201770|ENSMUSG00000106696|OTTMUSG00000055176.2|OTTMUST00000136642.2|Gm42729-201|Gm42729|2930|	-0.488031	0.00109668	0.0339111	10.6568	0.144458	1	6.24973	0.0361144	0.00183263	0.0342818	0.0193433	0.0342818	1
ENSMUST00000204953|ENSMUSG00000107534|OTTMUSG00000057648.1|OTTMUST00000141674.1|Gm43920-201|Gm43920|2159|	1.49772	0.00109207	0.0339111	10.6646	1.23978	1	3.25401	0.309945	0.0502091	0.259736	0.0433755	0.259736	0
ENSMUST00000225263|ENSMUSG00000114458|OTTMUSG00000067756.1|OTTMUST00000163918.1|Gm47551-201|Gm47551|165|	-0.853449	0.0011041	0.0339337	10.6443	0.472385	1	5.9609	0.118096	0.00284339	0.115253	0.0195053	0.115253	0
ENSMUST00000124018|ENSMUSG00000055188|OTTMUSG00000018117.1|OTTMUST00000043728.1|Rbm3os-201|Rbm3os|839|	-0.425163	0.00114309	0.0346667	10.5801	0.111045	1	7.10157	0.0277614	0.000935055	0.0268263	0.0192901	0.0268263	1
ENSMUST00000148064|ENSMUSG00000084862|OTTMUSG00000033061.1|OTTMUST00000082561.1|Gm16278-201|Gm16278|2071|	-0.469001	0.00114501	0.0346667	10.577	0.131317	1	6.33899	0.0328292	0.00180026	0.0310289	0.0193086	0.0310289	1
ENSMUST00000173770|ENSMUSG00000092550|OTTMUSG00000037119.4|OTTMUST00000097324.3|Gm20496-202|Gm20496|523|	-1.48179	0.00113355	0.0346667	10.5956	1.44979	1	3.91154	0.362448	0.0250591	0.337389	0.0299839	0.337389	1
ENSMUST00000236854|ENSMUSG00000117982|OTTMUSG00000074390.1|OTTMUST00000180534.1|AC140336.2-201|AC140336.2|2594|	-0.995485	0.00114699	0.0346667	10.5738	0.641569	1	4.6362	0.160392	0.0113502	0.149042	0.0219171	0.149042	1
ENSMUST00000180928|ENSMUSG00000097706|OTTMUSG00000061821.1|OTTMUST00000150855.1|E030037K01Rik-201|E030037K01Rik|1756|	-0.887227	0.00116612	0.0348116	10.5433	0.508473	1	4.66683	0.127118	0.00961687	0.117501	0.0217689	0.117501	1
ENSMUST00000200664|ENSMUSG00000105804|OTTMUSG00000052812.1|OTTMUST00000132186.1|Gm43654-201|Gm43654|3417|	0.67032	0.00116387	0.0348116	10.5468	0.275392	1	5.3587	0.0688479	0.00530927	0.0635386	0.019926	0.0635386	1
ENSMUST00000202128|ENSMUSG00000085971|OTTMUSG00000021229.3|OTTMUST00000137605.1|Gm15411-203|Gm15411|2022|	0.780012	0.00115813	0.0348116	10.556	0.361051	1	4.78516	0.0902628	0.00933202	0.0809307	0.021314	0.0809307	1
ENSMUST00000193049|ENSMUSG00000102425|OTTMUSG00000046061.1|-|Gm26616-201|Gm26616|603|	-0.513696	0.00118067	0.0351022	10.5203	0.164445	1	6.1534	0.0411112	0.00200425	0.039107	0.0193888	0.039107	1
ENSMUST00000162347|ENSMUSG00000090252|OTTMUSG00000029251.1|OTTMUST00000072490.1|Gm16028-201|Gm16028|890|	-0.853896	0.00118897	0.0352051	10.5074	0.453154	1	5.75797	0.113289	0.00299451	0.110294	0.0196255	0.110294	1
ENSMUST00000195317|ENSMUSG00000103272|OTTMUSG00000048044.1|OTTMUST00000123478.1|Gm37914-201|Gm37914|2679|	-0.930513	0.00119476	0.0352332	10.4984	0.541375	1	5.28353	0.135344	0.00590701	0.129437	0.0200443	0.129437	0
ENSMUST00000194952|ENSMUSG00000104184|OTTMUSG00000046292.1|OTTMUST00000120685.1|Gm37818-201|Gm37818|3169|	2.04102	0.00120686	0.0354467	10.4798	2.2995	1	2.7086	0.574874	0.0924535	0.482421	0.0665313	0.482421	0
ENSMUST00000180987|ENSMUSG00000097577|OTTMUSG00000068774.1|OTTMUST00000166265.1|6230400D17Rik-201|6230400D17Rik|1554|	-0.523166	0.00121463	0.0355316	10.468	0.16918	1	6.25058	0.0422949	0.00213594	0.040159	0.0193429	0.040159	1
ENSMUST00000197499|ENSMUSG00000105870|OTTMUSG00000054352.1|OTTMUST00000134851.1|7330423F06Rik-201|7330423F06Rik|301|	1.07613	0.00123137	0.0357344	10.4427	0.714395	1	4.26705	0.178599	0.0153553	0.163243	0.0250571	0.163243	1
ENSMUST00000228343|ENSMUSG00000115785|OTTMUSG00000069382.1|OTTMUST00000167794.1|Gm6740-202|Gm6740|1768|	-0.497945	0.00123035	0.0357344	10.4442	0.154307	1	6.46828	0.0385768	0.0015054	0.0370714	0.0192708	0.0370714	0
ENSMUST00000149112|ENSMUSG00000118257|OTTMUSG00000073473.1|OTTMUST00000178323.1|AC133601.1-203|AC133601.1|737|	-0.65193	0.00126283	0.0361099	10.3961	0.277452	1	8.69021	0.0693629	0.000160159	0.0692028	0.0207193	0.0692028	1
ENSMUST00000156823|ENSMUSG00000085598|OTTMUSG00000017779.1|OTTMUST00000043037.1|Gm14715-201|Gm14715|643|	-0.634899	0.00125152	0.0361099	10.4127	0.233027	1	5.07866	0.0582567	0.00601001	0.0522467	0.0205435	0.0522467	1
ENSMUST00000181225|ENSMUSG00000097616|OTTMUSG00000057090.1|OTTMUST00000140613.1|1110019D14Rik-202|1110019D14Rik|1499|	-1.59119	0.00126414	0.0361099	10.3942	1.69583	1	3.63413	0.423958	0.0321496	0.391809	0.0355865	0.391809	1
ENSMUST00000206288|ENSMUSG00000108443|OTTMUSG00000058854.1|OTTMUST00000144475.1|Gm44510-201|Gm44510|4532|	-0.331004	0.00126399	0.0361099	10.3944	0.0642703	1	9.74976	0.0160676	5.81498e-05	0.0160094	0.0227147	0.0227147	1
ENSMUST00000209762|ENSMUSG00000110260|OTTMUSG00000061125.1|OTTMUST00000149281.1|Gm30504-203|Gm30504|1048|	1.16363	0.00127294	0.0362191	10.3814	0.890237	1	4.26727	0.222559	0.0186204	0.203939	0.0250546	0.203939	1
ENSMUST00000207198|ENSMUSG00000109122|OTTMUSG00000058962.1|OTTMUST00000144655.1|A230103L15Rik-201|A230103L15Rik|3872|	0.726978	0.00128508	0.0364222	10.3638	0.317259	1	4.96125	0.0793147	0.00778413	0.0715306	0.0208395	0.0715306	0
ENSMUST00000181905|ENSMUSG00000097368|OTTMUSG00000056240.1|OTTMUST00000138989.1|Gm10390-202|Gm10390|4269|	-0.575592	0.00129754	0.0365718	10.346	0.205072	1	5.73343	0.051268	0.00355157	0.0477164	0.0196372	0.0477164	1
ENSMUST00000237298|ENSMUSG00000118204|OTTMUSG00000074177.1|OTTMUST00000179980.1|4930414N06Rik-203|4930414N06Rik|737|	-0.603626	0.0013004	0.0365718	10.342	0.228993	1	5.53436	0.0572482	0.00413625	0.0531119	0.0197477	0.0531119	1
ENSMUST00000168897|ENSMUSG00000091238|OTTMUSG00000036541.1|OTTMUST00000093703.1|Gm17103-201|Gm17103|549|	-0.605889	0.00132197	0.0368977	10.3116	0.230042	1	5.48895	0.0575105	0.00409541	0.0534151	0.0197834	0.0534151	1
ENSMUST00000226812|ENSMUSG00000115326|OTTMUSG00000070425.1|OTTMUST00000170319.1|Gm35019-201|Gm35019|2265|	0.626957	0.00132608	0.0368977	10.3059	0.239988	1	5.36649	0.059997	0.00542315	0.0545739	0.0199154	0.0545739	0
ENSMUST00000227773|ENSMUSG00000115002|OTTMUSG00000069348.1|OTTMUST00000167711.1|Gm10847-201|Gm10847|1331|	1.83097	0.00132718	0.0368977	10.3043	2.17903	1	3.15847	0.544758	0.0648116	0.479946	0.0455047	0.479946	1
ENSMUST00000211380|ENSMUSG00000080058|OTTMUSG00000061456.1|OTTMUST00000149976.1|Gm11175-202|Gm11175|408|	-0.975878	0.00133337	0.0369286	10.2958	0.626802	1	5.97509	0.156701	0.00214746	0.154553	0.0194955	0.154553	1
ENSMUST00000181605|ENSMUSG00000097006|OTTMUSG00000069509.2|OTTMUST00000168072.1|9530082P21Rik-203|9530082P21Rik|3162|	-0.504072	0.00133881	0.0369391	10.2882	0.165631	1	6.48707	0.0414079	0.00157825	0.0398296	0.0192665	0.0398296	1
ENSMUST00000131147|ENSMUSG00000087028|OTTMUSG00000011779.1|OTTMUST00000027644.1|Gm13387-202|Gm13387|2646|	1.17959	0.00140246	0.0370129	10.2026	0.948698	1	4.56647	0.237174	0.0147345	0.22244	0.0223155	0.22244	1
ENSMUST00000132077|ENSMUSG00000056579|OTTMUSG00000005033.5|OTTMUST00000011198.3|Tug1-201|Tug1|6719|	0.90565	0.00138881	0.0370129	10.2206	0.544693	1	7.01228	0.136173	0.00413865	0.132035	0.0192674	0.132035	0
ENSMUST00000138430|ENSMUSG00000085754|OTTMUSG00000027335.1|OTTMUST00000067586.1|Gm15886-202|Gm15886|785|	-0.548044	0.00138133	0.0370129	10.2306	0.196371	1	6.35006	0.0490926	0.0022874	0.0468052	0.0193048	0.0468052	1
ENSMUST00000143382|ENSMUSG00000086636|OTTMUSG00000009387.1|OTTMUST00000021377.1|Gm12949-201|Gm12949|362|	0.678466	0.00136007	0.0370129	10.2592	0.282318	1	5.07485	0.0705795	0.00672328	0.0638562	0.0205539	0.0638562	0
ENSMUST00000179138|ENSMUSG00000087590|OTTMUSG00000042342.1|OTTMUST00000111571.1|Epb41l4aos-202|Epb41l4aos|303|	1.62582	0.00135929	0.0370129	10.2602	1.62141	1	3.45164	0.405354	0.0451644	0.360189	0.0396136	0.360189	1
ENSMUST00000181526|ENSMUSG00000097537|OTTMUSG00000071223.1|OTTMUST00000172346.1|2610020C07Rik-201|2610020C07Rik|2942|	-0.504291	0.00139598	0.0370129	10.2111	0.156784	1	6.16008	0.039196	0.00243141	0.0367646	0.0193854	0.0367646	1
ENSMUST00000181848|ENSMUSG00000097824|-|-|Gm26593-201|Gm26593|1970|	-0.477224	0.00139754	0.0370129	10.209	0.147333	1	8.08607	0.0368332	0.000301075	0.0365321	0.0199519	0.0365321	0
ENSMUST00000181866|ENSMUSG00000097889|-|-|Gm26541-201|Gm26541|3973|	-0.39804	0.00139971	0.0370129	10.2062	0.0958183	1	7.08512	0.0239546	0.000855967	0.0230986	0.0192854	0.0230986	0
ENSMUST00000186160|ENSMUSG00000099923|OTTMUSG00000045403.2|OTTMUST00000119140.2|1700105P06Rik-201|1700105P06Rik|1025|	-0.746106	0.00137177	0.0370129	10.2434	0.336113	1	4.71615	0.0840282	0.0090573	0.0749709	0.021559	0.0749709	1
ENSMUST00000193842|ENSMUSG00000102670|OTTMUSG00000050972.1|OTTMUST00000129256.1|Gm37436-201|Gm37436|1085|	2.65452	0.00137968	0.0370129	10.2328	3.69185	1	2.50149	0.922964	0.168755	0.754209	0.0835552	0.754209	1
ENSMUST00000197338|ENSMUSG00000105813|OTTMUSG00000054987.1|OTTMUST00000136262.1|Gm42928-201|Gm42928|3339|	-0.41913	0.00139509	0.0370129	10.2123	0.109308	1	7.1084	0.0273271	0.00094034	0.0263867	0.0192921	0.0263867	1
ENSMUST00000197457|ENSMUSG00000105423|OTTMUSG00000054528.1|OTTMUST00000135184.1|Gm36814-201|Gm36814|1755|	-0.536417	0.00136523	0.0370129	10.2522	0.183528	1	8.26986	0.0458819	0.000268655	0.0456133	0.0201568	0.0456133	1
ENSMUST00000204351|ENSMUSG00000107802|OTTMUSG00000057146.1|OTTMUST00000140727.1|1700126G02Rik-201|1700126G02Rik|725|	-0.573621	0.00140761	0.0370147	10.1958	0.208076	1	6.00605	0.0520191	0.00249559	0.0495235	0.0194748	0.0495235	1
ENSMUST00000202883|ENSMUSG00000107200|OTTMUSG00000055582.1|OTTMUST00000137555.1|Gm43039-201|Gm43039|963|	1.31854	0.00141655	0.0371158	10.1841	1.10532	1	5.29722	0.27633	0.00578199	0.270548	0.0200204	0.270548	1
ENSMUST00000181864|ENSMUSG00000097520|OTTMUSG00000061588.1|OTTMUST00000150243.1|4930488L21Rik-201|4930488L21Rik|3244|	-0.704054	0.00143668	0.0375081	10.1581	0.331436	1	6.13529	0.082859	0.00237291	0.0804861	0.0193983	0.0804861	1
ENSMUST00000201272|ENSMUSG00000107292|OTTMUSG00000055925.1|OTTMUST00000138351.1|Gm42733-201|Gm42733|519|	0.91324	0.00144373	0.0375575	10.1491	0.510738	1	4.51498	0.127684	0.0130953	0.114589	0.0226728	0.114589	1
ENSMUST00000196522|ENSMUSG00000105084|OTTMUSG00000053987.1|OTTMUST00000134227.1|Gm43365-201|Gm43365|2106|	-0.565514	0.00145266	0.0376555	10.1377	0.186197	1	5.42316	0.0465493	0.0046983	0.041851	0.0198469	0.041851	1
ENSMUST00000193928|ENSMUSG00000102145|OTTMUSG00000047007.1|OTTMUST00000121773.1|Gm38056-201|Gm38056|5027|	-0.40681	0.00146045	0.0377231	10.1279	0.107604	1	8.12288	0.0269009	0.000349203	0.0265517	0.0199909	0.0265517	1
ENSMUST00000116172|ENSMUSG00000080058|OTTMUSG00000061456.1|-|Gm11175-201|Gm11175|543|	-0.926794	0.00148132	0.0378792	10.1017	0.57555	1	6.58885	0.143887	0.00151288	0.142375	0.0192486	0.142375	1
ENSMUST00000198540|ENSMUSG00000105572|OTTMUSG00000054607.1|OTTMUST00000135363.1|Gm43300-201|Gm43300|2043|	1.32049	0.00148209	0.0378792	10.1007	1.0765	1	4.45763	0.269124	0.0123639	0.25676	0.0231319	0.25676	0
ENSMUST00000224554|ENSMUSG00000114608|OTTMUSG00000068139.1|OTTMUST00000164719.1|Gm36161-201|Gm36161|1509|	-0.519789	0.00148022	0.0378792	10.1031	0.157649	1	5.70597	0.0394123	0.00364364	0.0357687	0.0196502	0.0357687	0
ENSMUST00000122837|ENSMUSG00000085143|OTTMUSG00000001656.1|OTTMUST00000003276.1|Gm11520-201|Gm11520|630|	-1.83555	0.00153287	0.0385985	10.0387	2.25526	1	3.03018	0.563815	0.0541842	0.509631	0.0494384	0.509631	1
ENSMUST00000122839|ENSMUSG00000087623|OTTMUSG00000006660.1|OTTMUST00000015226.1|Gm12404-201|Gm12404|1661|	-0.599019	0.00153861	0.0385985	10.0318	0.214355	1	5.24944	0.0535888	0.00537978	0.048209	0.0201086	0.048209	1
ENSMUST00000159663|ENSMUSG00000053332|OTTMUSG00000035061.3|OTTMUST00000089182.1|Gas5-209|Gas5|346|	-1.65607	0.00152959	0.0385985	10.0426	1.64205	1	3.59452	0.410511	0.0805698	0.329942	0.0364774	0.329942	1
ENSMUST00000187779|ENSMUSG00000100174|OTTMUSG00000048392.1|OTTMUST00000124076.1|Gm28719-201|Gm28719|1757|	-0.751904	0.00155263	0.0385985	10.0151	0.35944	1	4.83974	0.0898599	0.00859096	0.0812689	0.0211504	0.0812689	1
ENSMUST00000200590|ENSMUSG00000105868|OTTMUSG00000053556.1|OTTMUST00000133529.1|Gm43766-201|Gm43766|5417|	-0.40749	0.00154965	0.0385985	10.0186	0.0964581	1	6.7296	0.0241145	0.00152812	0.0225864	0.0192383	0.0225864	1
ENSMUST00000203181|ENSMUSG00000107659|OTTMUSG00000057365.1|OTTMUST00000141136.1|Gm44170-201|Gm44170|549|	-0.654745	0.00153159	0.0385985	10.0402	0.285161	1	8.14302	0.0712901	0.000289945	0.0710002	0.0200127	0.0710002	1
ENSMUST00000208403|ENSMUSG00000108878|OTTMUSG00000059266.1|OTTMUST00000145449.1|Gm49493-201|Gm49493|4136|	-0.508777	0.00154561	0.0385985	10.0234	0.166292	1	6.94493	0.041573	0.00107353	0.0404994	0.0192545	0.0404994	1
ENSMUST00000236682|ENSMUSG00000117964|OTTMUSG00000074030.1|OTTMUST00000179614.1|AC119228.1-202|AC119228.1|4469|	-0.826872	0.00151964	0.0385985	10.0546	0.440797	1	4.65365	0.110199	0.0105735	0.0996257	0.0218309	0.0996257	1
ENSMUST00000129740|ENSMUSG00000085054|OTTMUSG00000026620.2|OTTMUST00000065874.1|Gm15834-201|Gm15834|2097|	0.922353	0.00161608	0.0390201	9.94134	0.530428	1	4.46616	0.132607	0.0135922	0.119015	0.0230598	0.119015	1
ENSMUST00000146404|ENSMUSG00000085950|OTTMUSG00000012865.1|OTTMUST00000030848.1|Gm13589-201|Gm13589|1675|	-1.24943	0.0016178	0.0390201	9.93938	0.988025	1	5.01288	0.247006	0.00878327	0.238223	0.0207133	0.238223	1
ENSMUST00000147425|ENSMUSG00000085438|OTTMUSG00000015950.1|OTTMUST00000037910.1|1700020I14Rik-201|1700020I14Rik|1381|	-1.54595	0.00160825	0.0390201	9.95028	1.66114	1	4.94422	0.415285	0.0284178	0.386867	0.0208809	0.386867	1
ENSMUST00000180643|ENSMUSG00000097729|OTTMUSG00000065548.1|OTTMUST00000159641.1|2310015A10Rik-201|2310015A10Rik|1399|	-1.1099	0.00159676	0.0390201	9.96348	0.710406	1	3.70796	0.177602	0.0280037	0.149598	0.0339668	0.149598	1
ENSMUST00000196765|ENSMUSG00000106035|OTTMUSG00000053736.1|OTTMUST00000133794.1|Gm43545-201|Gm43545|2779|	-0.685083	0.00161199	0.0390201	9.946	0.310632	1	5.2779	0.077658	0.00552782	0.0721302	0.0200544	0.0721302	1
ENSMUST00000211528|ENSMUSG00000110087|OTTMUSG00000060227.1|OTTMUST00000147432.1|Gm45309-201|Gm45309|695|	1.63509	0.00159974	0.0390201	9.96005	1.64091	1	4.03875	0.410228	0.0205217	0.389706	0.0280067	0.389706	0
ENSMUST00000212384|ENSMUSG00000110575|OTTMUSG00000061546.1|OTTMUST00000150135.1|6330537M06Rik-201|6330537M06Rik|1642|	0.847737	0.00158169	0.0390201	9.98094	0.446283	1	4.67822	0.111571	0.0101139	0.101457	0.0217174	0.101457	1
ENSMUST00000214570|ENSMUSG00000111868|OTTMUSG00000063695.1|OTTMUST00000155077.1|Gm47398-201|Gm47398|2762|	-0.362259	0.00159353	0.0390201	9.96721	0.0825167	1	9.63844	0.0206292	6.30976e-05	0.0205661	0.0224662	0.0224662	1
ENSMUST00000232539|ENSMUSG00000116581|OTTMUSG00000071332.1|OTTMUST00000172706.1|Gm46565-202|Gm46565|2163|	11.5003	0.00160743	0.0390201	9.95122	19.7995	1	1.72882	4.94988	1.19923	3.75065	0.270744	3.75065	1
ENSMUST00000181022|ENSMUSG00000097213|-|-|Gm26745-201|Gm26745|1874|	1.1432	0.00163108	0.0391793	9.92433	0.798788	1	3.97238	0.199697	0.0230612	0.176636	0.0289823	0.176636	0
ENSMUST00000181460|ENSMUSG00000097028|OTTMUSG00000049546.1|OTTMUST00000126287.1|Ptgs2os-201|Ptgs2os|1783|	0.880976	0.00163516	0.0391793	9.91973	0.446601	1	4.17214	0.11165	0.0165391	0.0951112	0.0262129	0.0951112	1
ENSMUST00000130875|ENSMUSG00000073155|OTTMUSG00000024623.1|OTTMUST00000060537.1|1810058I24Rik-201|1810058I24Rik|690|	-0.610606	0.00166141	0.0395482	9.89042	0.246444	1	5.92157	0.0616109	0.00457328	0.0570376	0.0195332	0.0570376	0
ENSMUST00000211661|ENSMUSG00000109708|OTTMUSG00000060955.1|OTTMUST00000148964.1|Gm45809-201|Gm45809|3894|	0.854465	0.00165987	0.0395482	9.89214	0.42089	1	4.21976	0.105222	0.0148386	0.0903839	0.0256187	0.0903839	1
ENSMUST00000180595|ENSMUSG00000097658|-|-|Gm16755-201|Gm16755|933|	-0.496076	0.00168454	0.0398382	9.86499	0.153151	1	6.07934	0.0382878	0.00221786	0.03607	0.0194295	0.03607	0
ENSMUST00000201350|ENSMUSG00000107368|OTTMUSG00000056336.1|OTTMUST00000139225.1|1700018A23Rik-201|1700018A23Rik|398|	-0.486512	0.00168356	0.0398382	9.86606	0.153486	1	6.59638	0.0383714	0.00142967	0.0369417	0.0192476	0.0369417	0
ENSMUST00000231817|ENSMUSG00000116752|OTTMUSG00000071602.1|OTTMUST00000173333.1|Gm49622-201|Gm49622|695|	0.687525	0.00169412	0.0399351	9.85456	0.27194	1	4.77826	0.0679849	0.0092626	0.0587223	0.0213363	0.0587223	1
ENSMUST00000133221|ENSMUSG00000085912|OTTMUSG00000031656.2|OTTMUST00000078429.2|Trp53cor1-201|Trp53cor1|3218|	-0.630827	0.0017133	0.0400341	9.83385	0.228465	1	4.91445	0.0571161	0.00701341	0.0501027	0.0209542	0.0501027	1
ENSMUST00000181931|ENSMUSG00000097141|OTTMUSG00000044390.1|OTTMUST00000116849.1|Gm10524-201|Gm10524|1893|	-0.378246	0.00172476	0.0400341	9.82158	0.0885043	1	7.27122	0.0221261	0.000641566	0.0214845	0.0193507	0.0214845	1
ENSMUST00000191660|ENSMUSG00000102190|OTTMUSG00000051981.1|OTTMUST00000130797.1|Gm38166-201|Gm38166|471|	-0.540252	0.00171221	0.0400341	9.83501	0.187161	1	5.93635	0.0467903	0.00280972	0.0439806	0.0195226	0.0439806	0
ENSMUST00000199915|ENSMUSG00000105692|OTTMUSG00000052632.1|OTTMUST00000131872.1|Gm43737-201|Gm43737|2740|	-0.468474	0.0017201	0.0400341	9.82655	0.147806	1	7.18968	0.0369516	0.000686113	0.0362655	0.0193187	0.0362655	1
ENSMUST00000200773|ENSMUSG00000107018|OTTMUSG00000055351.1|OTTMUST00000137038.1|Gm43694-201|Gm43694|1119|	-4.7123	0.0017258	0.0400341	9.82048	13.7877	1	3.86958	3.44693	0.882487	2.56444	0.0307311	2.56444	0
ENSMUST00000195185|ENSMUSG00000103857|OTTMUSG00000048234.1|OTTMUST00000123824.1|Gm37249-201|Gm37249|2869|	0.810905	0.00173359	0.0400873	9.81219	0.410729	1	4.46428	0.102682	0.0123612	0.090321	0.0230756	0.090321	1
ENSMUST00000196287|ENSMUSG00000104814|OTTMUSG00000055316.1|OTTMUST00000136940.1|Gm42979-201|Gm42979|2228|	0.667256	0.00175208	0.0402593	9.79267	0.294867	1	5.99017	0.0737168	0.00286801	0.0708488	0.0194853	0.0708488	1
ENSMUST00000213965|ENSMUSG00000111463|OTTMUSG00000063670.1|OTTMUST00000155044.1|Gm48061-201|Gm48061|370|	-0.479302	0.00174948	0.0402593	9.79541	0.154492	1	6.71391	0.0386231	0.00125684	0.0373663	0.0192386	0.0373663	0
ENSMUST00000196543|ENSMUSG00000104728|OTTMUSG00000053713.1|OTTMUST00000133745.1|Gm42462-201|Gm42462|1363|	1.01115	0.00176152	0.0403488	9.7828	0.599336	1	3.95605	0.149834	0.0241002	0.125734	0.0292412	0.125734	1
ENSMUST00000181285|ENSMUSG00000097614|-|-|Gm26508-201|Gm26508|1516|	-0.459408	0.00178106	0.0404151	9.76252	0.13267	1	6.25485	0.0331675	0.00195629	0.0312113	0.0193411	0.0312113	0
ENSMUST00000197115|ENSMUSG00000106178|OTTMUSG00000053590.1|OTTMUST00000133576.1|Gm42987-201|Gm42987|2350|	-0.565191	0.00177655	0.0404151	9.76718	0.215855	1	5.87396	0.0539637	0.00241227	0.0515515	0.0195644	0.0515515	1
ENSMUST00000234225|ENSMUSG00000117365|OTTMUSG00000073088.1|OTTMUST00000176846.1|Gm29992-201|Gm29992|831|	-0.729889	0.00177682	0.0404151	9.7669	0.320203	1	4.67567	0.0800508	0.0101254	0.0699254	0.0217288	0.0699254	1
ENSMUST00000211468|ENSMUSG00000110159|OTTMUSG00000060667.1|OTTMUST00000148354.1|Gm45501-201|Gm45501|2526|	0.883139	0.00181697	0.041102	9.72582	0.505862	1	5.0489	0.126465	0.00795012	0.118515	0.0206223	0.118515	1
ENSMUST00000181265|ENSMUSG00000097013|-|-|Gm26710-201|Gm26710|1793|	0.752439	0.00186787	0.0419925	9.67505	0.354199	1	4.95218	0.0885498	0.00889223	0.0796575	0.0208615	0.0796575	0
ENSMUST00000235445|ENSMUSG00000118057|OTTMUSG00000073513.1|OTTMUST00000178430.1|AC157548.1-201|AC157548.1|3579|	-0.420627	0.00186678	0.0419925	9.67612	0.116818	1	10.1285	0.0292045	4.10186e-05	0.0291635	0.0236295	0.0291635	1
ENSMUST00000143016|ENSMUSG00000086920|OTTMUSG00000005623.1|OTTMUST00000012510.1|Gm12207-201|Gm12207|494|	1.64787	0.00190014	0.0420498	9.64358	1.64719	1	3.90439	0.411798	0.0311051	0.380693	0.0301081	0.380693	1
ENSMUST00000180489|ENSMUSG00000097636|OTTMUSG00000074515.1|OTTMUST00000180876.1|Mirt1-201|Mirt1|3261|	0.544399	0.00189919	0.0420498	9.6445	0.200397	1	6.0742	0.0500992	0.00285311	0.0472461	0.0194326	0.0472461	1
ENSMUST00000181812|ENSMUSG00000097665|OTTMUSG00000063355.1|OTTMUST00000154337.1|Gm16853-201|Gm16853|1986|	-1.19732	0.00189374	0.0420498	9.64978	0.811389	1	3.41732	0.202847	0.0343946	0.168453	0.040283	0.168453	1
ENSMUST00000190028|ENSMUSG00000101970|OTTMUSG00000044627.3|OTTMUST00000117414.2|1810026B05Rik-208|1810026B05Rik|590|	-1.0137	0.00190506	0.0420498	9.63884	0.593702	1	4.47163	0.148426	0.0329211	0.115504	0.0230143	0.115504	1
ENSMUST00000207649|ENSMUSG00000109168|OTTMUSG00000059054.1|OTTMUST00000144880.1|Gm44709-201|Gm44709|448|	-0.464957	0.00188392	0.0420498	9.65933	0.134332	1	6.19918	0.0335831	0.0022088	0.0313743	0.0193661	0.0313743	1
ENSMUST00000238740|ENSMUSG00000097451|OTTMUSG00000043208.7|OTTMUST00000181594.1|Rian-266|Rian|1077|	1.5862	0.00188804	0.0420498	9.65532	1.43828	1	3.07056	0.359569	0.0655219	0.294047	0.0480196	0.294047	0
ENSMUST00000193794|ENSMUSG00000104435|OTTMUSG00000051192.1|OTTMUST00000129650.1|Gm37422-201|Gm37422|4718|	-0.484896	0.00191843	0.0422171	9.62599	0.153828	1	7.04897	0.0384569	0.000942504	0.0375144	0.0192759	0.0375144	1
ENSMUST00000127521|ENSMUSG00000087424|OTTMUSG00000017537.1|OTTMUST00000042606.1|5730405O15Rik-201|5730405O15Rik|1749|	0.995814	0.00196931	0.0429474	9.57793	0.623783	1	4.11329	0.155946	0.0181412	0.137805	0.0269831	0.137805	1
ENSMUST00000225619|ENSMUSG00000089875|OTTMUSG00000029141.3|OTTMUST00000165473.1|Etohd2-203|Etohd2|844|	-0.562287	0.00196348	0.0429474	9.58337	0.197127	1	5.36496	0.0492817	0.00440103	0.0448807	0.0199175	0.0448807	1
ENSMUST00000227235|ENSMUSG00000115756|OTTMUSG00000069782.1|OTTMUST00000168832.1|Gm49519-203|Gm49519|4414|	0.922333	0.00196425	0.0429474	9.58264	0.485443	1	4.01658	0.121361	0.0205063	0.100854	0.0283201	0.100854	1
ENSMUST00000192134|ENSMUSG00000102875|OTTMUSG00000051103.1|OTTMUST00000129509.1|Gm37139-201|Gm37139|4419|	0.879362	0.00199423	0.0433611	9.55484	0.466362	1	4.32385	0.116591	0.0172255	0.099365	0.024424	0.099365	0
ENSMUST00000184762|ENSMUSG00000097882|OTTMUSG00000044881.1|OTTMUST00000117929.1|0610038B21Rik-202|0610038B21Rik|1524|	-0.806932	0.00200569	0.0434805	9.54432	0.409926	1	4.74823	0.102481	0.00845213	0.0940293	0.0214388	0.0940293	1
ENSMUST00000180396|ENSMUSG00000097346|OTTMUSG00000067707.1|OTTMUST00000163833.1|Gm26619-201|Gm26619|1073|	-0.382395	0.00201623	0.0435715	9.5347	0.0968461	1	10.1103	0.0242115	4.49145e-05	0.0241666	0.023583	0.0241666	1
ENSMUST00000180509|ENSMUSG00000097694|OTTMUSG00000071541.1|OTTMUST00000173203.1|G730013B05Rik-201|G730013B05Rik|2750|	-0.625093	0.00202783	0.0435715	9.52417	0.237907	1	5.64028	0.0594769	0.00825731	0.0512196	0.0196829	0.0512196	1
ENSMUST00000213800|ENSMUSG00000111208|OTTMUSG00000063410.1|OTTMUST00000154460.1|Gm48197-201|Gm48197|711|	1.47636	0.00202296	0.0435715	9.52859	1.4555	1	3.69131	0.363874	0.0621183	0.301756	0.0343261	0.301756	1
ENSMUST00000138426|ENSMUSG00000087299|OTTMUSG00000009408.1|OTTMUST00000021433.1|Gm12953-201|Gm12953|751|	-0.695326	0.00205471	0.0440191	9.50001	0.3218	1	5.83389	0.08045	0.00343111	0.0770189	0.0195873	0.0770189	1
ENSMUST00000031305|ENSMUSG00000029360|OTTMUSG00000056151.1|OTTMUST00000138846.1|Gm9754-201|Gm9754|3004|	-0.55581	0.00206942	0.0442043	9.48692	0.206182	1	7.03013	0.0515456	0.00097381	0.0505718	0.0192714	0.0505718	1
ENSMUST00000135583|ENSMUSG00000085802|OTTMUSG00000029588.1|OTTMUST00000073379.1|Gm16059-201|Gm16059|3778|	-0.376897	0.00209952	0.0446577	9.46043	0.0856188	1	6.89978	0.0214047	0.000943118	0.0204616	0.019248	0.0204616	1
ENSMUST00000193066|ENSMUSG00000103697|OTTMUSG00000043539.1|OTTMUST00000114224.1|Gm38020-201|Gm38020|4676|	0.637106	0.00210291	0.0446577	9.45747	0.270697	1	5.5752	0.0676743	0.00464929	0.0630251	0.0197202	0.0630251	0
ENSMUST00000175753|ENSMUSG00000098292|OTTMUSG00000044603.1|OTTMUST00000103751.3|Gm27194-201|Gm27194|2936|	-0.53446	0.00212615	0.0450199	9.43731	0.195841	1	7.78967	0.0489604	0.000411485	0.0485489	0.0196748	0.0485489	1
ENSMUST00000207366|ENSMUSG00000109317|OTTMUSG00000058977.1|OTTMUST00000144697.1|Gm45041-201|Gm45041|3108|	2.11118	0.0021468	0.0453255	9.41959	2.67305	1	3.70038	0.668262	0.0352129	0.633049	0.0341299	0.633049	1
ENSMUST00000181918|ENSMUSG00000097472|OTTMUSG00000062094.1|OTTMUST00000151588.1|Gm26586-201|Gm26586|1745|	-0.351838	0.00216088	0.0454363	9.4076	0.0759902	1	7.37323	0.0189975	0.000618825	0.0183787	0.019398	0.019398	1
ENSMUST00000201546|ENSMUSG00000107379|OTTMUSG00000056346.1|OTTMUST00000139249.1|Gm43126-201|Gm43126|429|	-0.363875	0.00216452	0.0454363	9.40451	0.0802917	1	7.11536	0.0200729	0.000806036	0.0192669	0.0192942	0.0192942	0
ENSMUST00000225343|ENSMUSG00000114255|OTTMUSG00000068013.1|OTTMUST00000164417.1|Gm10734-201|Gm10734|1269|	-0.783038	0.00217506	0.0455263	9.39561	0.422672	1	4.996	0.105668	0.00696062	0.0987073	0.0207549	0.0987073	1
ENSMUST00000187757|ENSMUSG00000091575|OTTMUSG00000045941.1|OTTMUST00000120023.1|2010016I18Rik-202|2010016I18Rik|1779|	-0.815827	0.00219754	0.045865	9.37676	0.444868	1	4.61872	0.111217	0.0102021	0.101015	0.0220087	0.101015	1
ENSMUST00000186858|ENSMUSG00000097564|OTTMUSG00000047954.1|OTTMUST00000123301.1|C430014B12Rik-202|C430014B12Rik|657|	-0.712479	0.00221801	0.0459964	9.35976	0.349193	1	5.35638	0.0872983	0.00653475	0.0807636	0.0199292	0.0807636	1
ENSMUST00000200320|ENSMUSG00000105552|OTTMUSG00000052887.1|OTTMUST00000132356.1|Gm19710-202|Gm19710|493|	-0.373129	0.00222278	0.0459964	9.35582	0.0834904	1	6.84977	0.0208726	0.00104843	0.0198242	0.0192427	0.0198242	1
ENSMUST00000230796|ENSMUSG00000069996|OTTMUSG00000070632.1|OTTMUST00000170683.1|Gm7125-203|Gm7125|645|	-0.563064	0.00221387	0.0459964	9.36318	0.212903	1	6.06313	0.0532257	0.00251919	0.0507065	0.0194391	0.0507065	1
ENSMUST00000167672|ENSMUSG00000090307|OTTMUSG00000036741.1|OTTMUST00000094243.1|1700071M16Rik-202|1700071M16Rik|767|	0.695759	0.002233	0.0460769	9.34742	0.314517	1	6.59871	0.0786293	0.00142742	0.0772019	0.0192473	0.0772019	1
ENSMUST00000214628|ENSMUSG00000111503|OTTMUSG00000062288.1|OTTMUST00000151937.1|Gm47034-201|Gm47034|681|	0.591438	0.00224377	0.0461684	9.3386	0.226247	1	5.22428	0.0565618	0.00499544	0.0515663	0.0201609	0.0515663	1
ENSMUST00000183752|ENSMUSG00000098534|OTTMUSG00000044465.1|OTTMUST00000117083.1|Gm27167-201|Gm27167|511|	-1.84725	0.0022764	0.0463166	9.31214	1.96915	1	2.52502	0.492287	0.0815248	0.410762	0.0812576	0.410762	1
ENSMUST00000184319|ENSMUSG00000098332|OTTMUSG00000044862.2|OTTMUST00000117846.1|2310009A05Rik-202|2310009A05Rik|2639|	0.681259	0.00226588	0.0463166	9.32063	0.312895	1	5.09737	0.0782239	0.00792105	0.0703028	0.0204918	0.0703028	0
ENSMUST00000218207|ENSMUSG00000112300|OTTMUSG00000064172.1|OTTMUST00000156748.1|Gm47976-201|Gm47976|1545|	1.1648	0.00225912	0.0463166	9.3261	0.898912	1	3.88548	0.224728	0.0238923	0.200836	0.0304429	0.200836	1
ENSMUST00000235818|ENSMUSG00000097080|OTTMUSG00000073426.1|OTTMUST00000178201.1|1700086O06Rik-205|1700086O06Rik|380|	-1.17414	0.00227568	0.0463166	9.31272	0.857786	1	3.84197	0.214447	0.0346974	0.179749	0.031246	0.179749	1
ENSMUST00000222304|ENSMUSG00000113943|OTTMUSG00000065932.1|OTTMUST00000160340.1|Gm47804-201|Gm47804|446|	1.12617	0.00228697	0.0464019	9.30366	0.770339	1	3.60746	0.192585	0.0328451	0.15974	0.0361852	0.15974	0
ENSMUST00000135767|ENSMUSG00000087246|OTTMUSG00000011526.1|OTTMUST00000026919.1|Gm13346-201|Gm13346|3634|	-0.454298	0.00229931	0.0465228	9.29379	0.137996	1	7.44078	0.034499	0.00058519	0.0339138	0.0194339	0.0339138	1
ENSMUST00000191712|ENSMUSG00000102764|OTTMUSG00000046270.1|OTTMUST00000120627.1|Gm37183-201|Gm37183|3405|	-0.377286	0.00233135	0.0469111	9.26845	0.0971199	1	8.13776	0.02428	0.000251358	0.0240286	0.020007	0.0240286	1
ENSMUST00000216960|ENSMUSG00000111632|OTTMUSG00000063183.1|OTTMUST00000153845.1|Gm47327-201|Gm47327|262|	-0.905026	0.00233138	0.0469111	9.26842	0.526849	1	4.14815	0.131712	0.0176824	0.11403	0.0265223	0.11403	1
ENSMUST00000206856|ENSMUSG00000108478|OTTMUSG00000057982.1|OTTMUST00000142309.1|Gm19514-201|Gm19514|4489|	1.26092	0.00235734	0.0473027	9.24814	1.12392	1	3.71403	0.280981	0.0310324	0.249948	0.033837	0.249948	1
ENSMUST00000207620|ENSMUSG00000108968|OTTMUSG00000058944.1|OTTMUST00000144634.1|Gm45011-201|Gm45011|2297|	-0.51332	0.00237541	0.0475342	9.23417	0.173064	1	5.7744	0.0432661	0.00336652	0.0398996	0.0196176	0.0398996	1
ENSMUST00000172796|ENSMUSG00000092550|OTTMUSG00000037119.4|OTTMUST00000095572.2|Gm20496-201|Gm20496|371|	-0.725288	0.00241647	0.0479606	9.20279	0.360811	1	5.09036	0.0902026	0.00584982	0.0843528	0.0205114	0.0843528	1
ENSMUST00000176742|ENSMUSG00000093553|OTTMUSG00000042078.1|OTTMUST00000110350.1|Gm20633-201|Gm20633|2831|	-1.13659	0.00241062	0.0479606	9.20723	0.804918	1	4.29575	0.201229	0.0439969	0.157233	0.0247314	0.157233	1
ENSMUST00000180149|ENSMUSG00000071456|OTTMUSG00000042304.1|OTTMUST00000111313.1|1110002L01Rik-204|1110002L01Rik|948|	1.02248	0.00240576	0.0479606	9.21092	0.620063	1	3.89981	0.155016	0.026888	0.128128	0.0301884	0.128128	1
ENSMUST00000169054|ENSMUSG00000090564|OTTMUSG00000036774.2|OTTMUST00000094378.2|A430057M04Rik-201|A430057M04Rik|3835|	-0.518657	0.00243708	0.0482383	9.18724	0.167	1	5.67101	0.04175	0.00360953	0.0381404	0.0196672	0.0381404	1
ENSMUST00000219731|ENSMUSG00000112731|OTTMUSG00000065177.1|OTTMUST00000158853.1|Gm47739-201|Gm47739|2705|	0.853168	0.00245117	0.0482548	9.17669	0.434624	1	5.08299	0.108656	0.024822	0.0838341	0.0205317	0.0838341	1
ENSMUST00000221422|ENSMUSG00000113902|OTTMUSG00000066107.1|OTTMUST00000160701.1|Ndufb1-ps-203|Ndufb1-ps|861|	-0.44988	0.00244719	0.0482548	9.17966	0.12758	1	6.12545	0.0318949	0.00255817	0.0293367	0.0194036	0.0293367	0
ENSMUST00000062252|ENSMUSG00000048603|OTTMUSG00000033603.1|-|Gm9828-201|Gm9828|883|	-0.631914	0.00246034	0.0483048	9.16986	0.264474	1	8.02204	0.0661184	0.00036412	0.0657543	0.0198865	0.0657543	1
ENSMUST00000203822|ENSMUSG00000107608|OTTMUSG00000056756.1|OTTMUST00000140046.1|Gm43863-201|Gm43863|1192|	-0.514358	0.00247717	0.0485046	9.15738	0.164338	1	5.58501	0.0410846	0.00374477	0.0373398	0.0197141	0.0373398	1
ENSMUST00000236878|ENSMUSG00000117794|OTTMUSG00000073343.1|OTTMUST00000177895.1|AC141882.1-201|AC141882.1|1711|	1.49554	0.00250341	0.0488869	9.1381	1.46079	1	3.74701	0.365198	0.0310788	0.334119	0.0331403	0.334119	1
ENSMUST00000164319|ENSMUSG00000091509|OTTMUSG00000035209.2|OTTMUST00000089691.2|Gm17066-201|Gm17066|795|	-0.708079	0.00252789	0.049233	9.1203	0.315132	1	4.99753	0.0787829	0.0107581	0.0680248	0.0207511	0.0680248	1
ENSMUST00000089534|ENSMUSG00000078308|OTTMUSG00000063084.1|OTTMUST00000153548.1|Gm47854-201|Gm47854|3549|	-0.389543	0.00258395	0.0494834	9.08018	0.102253	1	10.7289	0.0255633	1.84405e-05	0.0255448	0.0252991	0.0255448	1
ENSMUST00000090779|ENSMUSG00000070392|OTTMUSG00000042079.1|OTTMUST00000110351.1|Gm20634-201|Gm20634|2956|	-1.95764	0.00261721	0.0494834	9.05679	2.81758	1	4.35728	0.704395	0.0905605	0.613835	0.0240737	0.613835	1
ENSMUST00000127564|ENSMUSG00000087480|OTTMUSG00000027725.1|OTTMUST00000068609.1|Gm15910-201|Gm15910|2971|	0.770038	0.00262991	0.0494834	9.04794	0.368781	1	4.40984	0.0921953	0.0128977	0.0792977	0.0235593	0.0792977	1
ENSMUST00000128026|ENSMUSG00000073236|OTTMUSG00000016750.2|OTTMUST00000040634.2|2500004C02Rik-202|2500004C02Rik|1898|	-0.890539	0.0026367	0.0494834	9.04323	0.535921	1	4.70165	0.13398	0.0104548	0.123525	0.0216173	0.123525	1
ENSMUST00000137359|ENSMUSG00000087639|OTTMUSG00000023065.1|OTTMUST00000055597.1|Gm15512-201|Gm15512|2257|	-0.367071	0.00258483	0.0494834	9.07955	0.0833858	1	6.93461	0.0208464	0.000954477	0.019892	0.0192529	0.019892	1
ENSMUST00000190693|ENSMUSG00000090330|OTTMUSG00000021124.2|OTTMUST00000122604.1|9130221H12Rik-202|9130221H12Rik|1541|	-0.329155	0.0026034	0.0494834	9.06647	0.0676356	1	7.5606	0.0169089	0.000572744	0.0163361	0.0195061	0.0195061	1
ENSMUST00000202437|ENSMUSG00000107120|OTTMUSG00000055213.1|OTTMUST00000136740.1|Gm43059-201|Gm43059|1388|	0.98302	0.00261185	0.0494834	9.06054	0.598792	1	3.9249	0.149698	0.0217685	0.127929	0.0297554	0.127929	1
ENSMUST00000210059|ENSMUSG00000109647|OTTMUSG00000060589.1|OTTMUST00000148223.1|Gm45510-201|Gm45510|638|	1.25946	0.00259298	0.0494834	9.0738	0.88381	1	3.45823	0.220952	0.0526172	0.168335	0.0394817	0.168335	1
ENSMUST00000215028|ENSMUSG00000110779|OTTMUSG00000063751.1|OTTMUST00000155152.1|Gm48271-201|Gm48271|3497|	0.381892	0.00258732	0.0494834	9.07779	0.0969178	1	7.40243	0.0242294	0.000827989	0.0234015	0.0194131	0.0234015	0
ENSMUST00000215803|ENSMUSG00000111082|OTTMUSG00000063378.1|OTTMUST00000154396.1|Gm30934-201|Gm30934|815|	-0.530794	0.00258473	0.0494834	9.07963	0.189758	1	7.32331	0.0474394	0.000668859	0.0467705	0.0193738	0.0467705	1
ENSMUST00000220902|ENSMUSG00000113042|OTTMUSG00000066202.1|OTTMUST00000160882.1|Gm47188-201|Gm47188|1361|	2.08492	0.00261131	0.0494834	9.06092	3.3693	1	3.70736	0.842325	0.0454393	0.796886	0.0339797	0.796886	0
ENSMUST00000221105|ENSMUSG00000113200|OTTMUSG00000066293.1|OTTMUST00000161090.1|Gm48632-201|Gm48632|2742|	-0.538763	0.00264265	0.0494834	9.03911	0.186408	1	5.61428	0.0466019	0.00372572	0.0428762	0.019697	0.0428762	1
ENSMUST00000222231|ENSMUSG00000113868|OTTMUSG00000066200.1|OTTMUST00000160880.1|Gm34719-201|Gm34719|382|	-0.853435	0.00263045	0.0494834	9.04756	0.49948	1	4.42547	0.12487	0.0138504	0.11102	0.0234151	0.11102	1
ENSMUST00000225993|ENSMUSG00000114493|OTTMUSG00000068282.2|OTTMUST00000165044.2|Gm47071-201|Gm47071|2492|	-0.579003	0.00256929	0.0494834	9.09058	0.225212	1	6.49026	0.0563029	0.00149079	0.0548121	0.0192658	0.0548121	0
ENSMUST00000234996|ENSMUSG00000117461|OTTMUSG00000072851.1|OTTMUST00000176236.1|Gm50081-202|Gm50081|236|	-0.57518	0.00261943	0.0494834	9.05524	0.209694	1	5.41298	0.0524235	0.00471663	0.0477069	0.0198582	0.0477069	1
ENSMUST00000136083|ENSMUSG00000085240|OTTMUSG00000005399.1|OTTMUST00000012038.1|Gm12119-201|Gm12119|700|	-0.631464	0.00266076	0.0496947	9.02662	0.265477	1	5.05875	0.0663694	0.00648496	0.0598844	0.0205967	0.0598844	1

## Sheet: Tumour colon26 T1-44 vs Control
target_id	lFC	pval	qval	test_stat	rss	degrees_free	mean_obs	var_obs	tech_var	sigma_sq	smooth_sigma_sq	final_sigma_sq	E2F1
ENSMUST00000200644|ENSMUSG00000106549|OTTMUSG00000054187.1|OTTMUST00000134551.1|Gm42653-201|Gm42653|2839|	-1.1136	0.000147829	0.703023	14.3997	0.970962	1	5.71837	0.194192	0.00381578	0.190377	0.0280916	0.190377	1
ENSMUST00000198438|ENSMUSG00000105134|OTTMUSG00000052850.1|OTTMUST00000132272.1|Gm42923-201|Gm42923|2896|	-0.860467	0.000216027	0.703023	13.6863	0.545187	1	6.92151	0.109037	0.00102502	0.108012	0.0264934	0.108012	1
ENSMUST00000165680|ENSMUSG00000091423|OTTMUSG00000074752.1|-|Gm17509-201|Gm17509|2375|	3.12486	0.000285318	0.703023	13.1644	7.49475	1	4.69991	1.49895	0.307298	1.19165	0.0315833	1.19165	1
ENSMUST00000208748|ENSMUSG00000109209|OTTMUSG00000058890.1|OTTMUST00000144543.1|Gm45104-201|Gm45104|4350|	-0.889562	0.000496133	0.749092	12.1301	0.635849	1	5.95333	0.12717	0.00271851	0.124451	0.0276937	0.124451	0
ENSMUST00000201584|ENSMUSG00000106714|OTTMUSG00000056140.1|OTTMUST00000138810.1|Gm42546-201|Gm42546|2592|	-1.01144	0.000600696	0.749092	11.7738	0.874446	1	6.26176	0.174889	0.00250167	0.172388	0.0272356	0.172388	0
ENSMUST00000201325|ENSMUSG00000106688|OTTMUSG00000055842.1|OTTMUST00000138185.1|Gm42851-201|Gm42851|1411|	-0.882839	0.000608029	0.749092	11.7512	0.583986	1	5.36574	0.116797	0.00635723	0.11044	0.0286951	0.11044	0
ENSMUST00000179324|ENSMUSG00000078952|OTTMUSG00000042389.2|OTTMUST00000111728.1|Lncenc1-202|Lncenc1|2764|	-11.8825	0.00078133	0.825085	11.2851	28.8092	1	1.49886	5.76183	1.61589	4.14594	0.37897	4.14594	1
ENSMUST00000202834|ENSMUSG00000107043|OTTMUSG00000055841.1|OTTMUST00000138184.1|Gm42849-201|Gm42849|1584|	-1.26705	0.000918351	0.848557	10.9853	1.38977	1	5.10502	0.277954	0.00882745	0.269127	0.0293794	0.269127	0
ENSMUST00000109431|ENSMUSG00000078952|OTTMUSG00000042389.2|OTTMUST00000111727.1|Lncenc1-201|Lncenc1|2726|	11.6352	0.00127101	0.977404	10.3842	26.027	1	1.38245	5.20541	1.59779	3.60762	0.46328	3.60762	1
ENSMUST00000181893|ENSMUSG00000097466|OTTMUSG00000044869.3|OTTMUST00000117900.1|D430036J16Rik-203|D430036J16Rik|1458|	1.6403	0.0014039	0.977404	10.2007	2.17084	1	3.44236	0.434167	0.0404916	0.393675	0.0499386	0.393675	1
ENSMUST00000159738|ENSMUSG00000089968|OTTMUSG00000034990.1|OTTMUST00000088980.1|Nckap5los-201|Nckap5los|1712|	0.950687	0.00145447	0.977404	10.1354	0.775024	1	4.73034	0.155005	0.00978226	0.145222	0.0313551	0.145222	0
ENSMUST00000207806|ENSMUSG00000109036|OTTMUSG00000059389.1|OTTMUST00000145780.1|2210406H18Rik-201|2210406H18Rik|1108|	-1.13288	0.00171512	1	9.83189	0.979104	1	3.78678	0.195821	0.0226569	0.173164	0.0428419	0.173164	1
ENSMUST00000191824|ENSMUSG00000102705|OTTMUSG00000052261.2|OTTMUST00000131277.2|4632432E15Rik-201|4632432E15Rik|2439|	-0.715681	0.00195456	1	9.59173	0.392856	1	5.06582	0.0785712	0.00632715	0.072244	0.0295202	0.072244	1
ENSMUST00000129924|ENSMUSG00000085178|OTTMUSG00000005980.1|OTTMUST00000013377.1|Kdm6bos-201|Kdm6bos|840|	0.649335	0.00245996	1	9.17014	0.343567	1	5.83813	0.0687133	0.00303299	0.0656803	0.0278836	0.0656803	1
ENSMUST00000097699|ENSMUSG00000073652|OTTMUSG00000022136.2|OTTMUST00000052539.2|Apol7d-201|Apol7d|826|	1.12974	0.00266699	1	9.02234	1.15783	1	7.34606	0.231566	0.000665955	0.2309	0.0261816	0.2309	1
ENSMUST00000183157|ENSMUSG00000118234|OTTMUSG00000073965.2|OTTMUST00000116921.2|AC132307.5-201|AC132307.5|5267|	0.599175	0.00284161	1	8.90648	0.309194	1	6.58592	0.0618389	0.00147275	0.0603661	0.0268311	0.0603661	1
ENSMUST00000181864|ENSMUSG00000097520|OTTMUSG00000061588.1|OTTMUST00000150243.1|4930488L21Rik-201|4930488L21Rik|3244|	-0.687085	0.00292937	1	8.85095	0.425068	1	7.32218	0.0850136	0.000707939	0.0843057	0.0261958	0.0843057	1
ENSMUST00000148217|ENSMUSG00000084932|OTTMUSG00000019351.1|OTTMUST00000046197.1|Gm15156-201|Gm15156|417|	3.78114	0.00300741	1	8.80296	10.2414	1	1.3793	2.04828	0.201347	1.84693	0.465819	1.84693	1
ENSMUST00000127218|ENSMUSG00000073652|OTTMUSG00000022136.2|OTTMUST00000052542.2|Apol7d-204|Apol7d|426|	1.22943	0.00302778	1	8.79065	1.38465	1	7.19435	0.27693	0.000828623	0.276101	0.0262784	0.276101	1
ENSMUST00000137869|ENSMUSG00000086779|OTTMUSG00000012772.1|OTTMUST00000030560.1|Gm13562-202|Gm13562|687|	0.706336	0.00325375	1	8.65942	0.399972	1	4.84564	0.0799945	0.00794508	0.0720494	0.0305828	0.0720494	1
ENSMUST00000210131|ENSMUSG00000109967|OTTMUSG00000060261.1|OTTMUST00000147519.1|Gm45883-201|Gm45883|853|	0.717921	0.00341125	1	8.57332	0.477123	1	6.60167	0.0954246	0.00183365	0.0935909	0.0268135	0.0935909	1
ENSMUST00000114435|ENSMUSG00000056445|OTTMUSG00000018884.3|-|Hoxaas2-201|Hoxaas2|1055|	-1.56542	0.00366401	1	8.44325	1.73359	1	3.1426	0.346718	0.126815	0.219903	0.0582296	0.219903	1
ENSMUST00000192656|ENSMUSG00000104523|OTTMUSG00000050225.1|OTTMUST00000127606.1|Gm37335-201|Gm37335|447|	0.591311	0.0036721	1	8.43924	0.305159	1	6.28756	0.0610318	0.0019095	0.0591223	0.0272006	0.0591223	1
ENSMUST00000128806|ENSMUSG00000087291|OTTMUSG00000005022.1|OTTMUST00000011157.1|Gm11946-202|Gm11946|706|	0.663972	0.00370649	1	8.42229	0.415046	1	5.62634	0.0830091	0.00384598	0.0791631	0.0282455	0.0791631	1
ENSMUST00000225263|ENSMUSG00000114458|OTTMUSG00000067756.1|OTTMUST00000163918.1|Gm47551-201|Gm47551|165|	-1.08616	0.00377691	1	8.38807	1.23934	1	6.34115	0.247868	0.00206805	0.2458	0.0271293	0.2458	0
ENSMUST00000224295|ENSMUSG00000114490|OTTMUSG00000068467.1|OTTMUST00000165522.1|Gm19866-203|Gm19866|457|	-3.08431	0.00417497	1	8.2061	9.61856	1	1.56184	1.92371	0.231342	1.69237	0.340382	1.69237	1
ENSMUST00000154038|ENSMUSG00000098889|OTTMUSG00000044537.1|OTTMUST00000117224.1|Gm27206-201|Gm27206|979|	0.596647	0.00439092	1	8.11464	0.318735	1	5.8315	0.0637471	0.00282548	0.0609216	0.0278948	0.0609216	1
ENSMUST00000191166|ENSMUSG00000102074|OTTMUSG00000049514.2|OTTMUST00000126235.2|Gm29020-201|Gm29020|290|	-0.894552	0.00440465	1	8.10898	0.828552	1	4.55365	0.16571	0.011396	0.154314	0.0328194	0.154314	0
ENSMUST00000211729|ENSMUSG00000110393|OTTMUSG00000061028.4|OTTMUST00000149181.1|Gm36445-205|Gm36445|1100|	-10.5266	0.00446811	1	8.08305	17.0095	1	0.958727	3.4019	0.902538	2.49936	0.974684	2.49936	1
ENSMUST00000077951|ENSMUSG00000064043|OTTMUSG00000046197.2|-|Trerf1-201|Trerf1|4544|	0.732686	0.00448363	1	8.07677	0.51685	1	5.98848	0.10337	0.0100579	0.0933121	0.0276378	0.0933121	1
ENSMUST00000217840|ENSMUSG00000112540|OTTMUSG00000064390.1|OTTMUST00000157125.1|Gm47461-201|Gm47461|1813|	1.01322	0.00454965	1	8.05028	0.912204	1	4.48645	0.182441	0.0120633	0.170377	0.0334635	0.170377	1
ENSMUST00000202081|ENSMUSG00000107278|OTTMUSG00000055996.1|OTTMUST00000138494.1|Gm42600-201|Gm42600|3588|	-0.920751	0.00471511	1	7.98559	0.711338	1	3.9704	0.142268	0.0206779	0.12159	0.0398568	0.12159	0
ENSMUST00000181248|ENSMUSG00000097263|-|-|Gm26804-201|Gm26804|1017|	-0.598429	0.00499591	1	7.88092	0.345601	1	6.02738	0.0691203	0.00252887	0.0665914	0.0275771	0.0665914	0
ENSMUST00000209250|ENSMUSG00000110020|OTTMUSG00000060122.1|OTTMUST00000147163.1|Gm45441-201|Gm45441|682|	3.89392	0.00506742	1	7.85522	13.3595	1	1.27988	2.67189	0.603618	2.06827	0.554024	2.06827	1
ENSMUST00000204662|ENSMUSG00000107999|OTTMUSG00000057895.1|OTTMUST00000142159.1|Gm44123-201|Gm44123|577|	0.623779	0.00506758	1	7.85516	0.343095	1	5.66911	0.068619	0.00366973	0.0649493	0.0281752	0.0649493	1
ENSMUST00000194507|ENSMUSG00000103583|OTTMUSG00000049916.1|OTTMUST00000127072.1|Gm38325-201|Gm38325|1377|	0.738451	0.00519209	1	7.81129	0.465927	1	4.7637	0.0931855	0.00917126	0.0840142	0.0311166	0.0840142	1
ENSMUST00000147013|ENSMUSG00000115317|OTTMUSG00000070211.1|OTTMUST00000169926.1|Gm32618-201|Gm32618|1334|	0.533525	0.00547225	1	7.71636	0.245455	1	6.56186	0.049091	0.00150109	0.04759	0.0268585	0.04759	1
ENSMUST00000184083|ENSMUSG00000098609|OTTMUSG00000044563.1|OTTMUST00000117283.1|Anxa11os-201|Anxa11os|2479|	0.670531	0.00551082	1	7.70368	0.449971	1	5.02795	0.0899943	0.0064506	0.0835437	0.0296685	0.0835437	1
ENSMUST00000206516|ENSMUSG00000108402|OTTMUSG00000058630.1|OTTMUST00000143974.1|9430064I24Rik-201|9430064I24Rik|2669|	0.617709	0.00581818	1	7.60577	0.363653	1	6.20951	0.0727305	0.00219425	0.0705363	0.0273081	0.0705363	1
ENSMUST00000226752|ENSMUSG00000115718|OTTMUSG00000069740.1|OTTMUST00000168687.1|Gm49179-201|Gm49179|4979|	-0.65007	0.00582679	1	7.60311	0.354055	1	4.86766	0.070811	0.0086904	0.0621206	0.0304525	0.0621206	0
ENSMUST00000198390|ENSMUSG00000105033|OTTMUSG00000053909.1|OTTMUST00000134110.1|Gm43423-201|Gm43423|2094|	-0.805451	0.00609424	1	7.52222	0.63285	1	4.22236	0.12657	0.0178064	0.108764	0.0364463	0.108764	1
ENSMUST00000230781|ENSMUSG00000116075|OTTMUSG00000070911.1|OTTMUST00000171407.1|Gm49476-201|Gm49476|289|	0.730273	0.0062906	1	7.46511	0.5492	1	4.76162	0.10984	0.0092288	0.100611	0.0311311	0.100611	1
ENSMUST00000154246|ENSMUSG00000085766|OTTMUSG00000011566.1|OTTMUST00000027016.1|2810430I11Rik-201|2810430I11Rik|3416|	0.960931	0.00634845	1	7.44864	0.860974	1	5.20726	0.172195	0.00625822	0.165937	0.0290651	0.165937	1
ENSMUST00000221477|ENSMUSG00000112998|OTTMUSG00000067369.1|OTTMUST00000163137.1|Gm47656-201|Gm47656|2365|	-1.07218	0.00649161	1	7.40851	0.962057	1	3.63563	0.192411	0.0537352	0.138676	0.0457683	0.138676	1
ENSMUST00000192163|ENSMUSG00000102611|OTTMUSG00000044513.1|OTTMUST00000117159.1|Gm37847-201|Gm37847|1497|	0.701104	0.00671123	1	7.34867	0.413777	1	4.40437	0.0827554	0.00864126	0.0741141	0.0343144	0.0741141	1
ENSMUST00000194938|ENSMUSG00000104405|OTTMUSG00000044496.1|OTTMUST00000117126.1|Gm31748-201|Gm31748|1497|	0.701104	0.00671123	1	7.34867	0.413777	1	4.40437	0.0827554	0.00864126	0.0741141	0.0343144	0.0741141	0
ENSMUST00000198897|ENSMUSG00000106408|OTTMUSG00000054412.1|OTTMUST00000134986.1|Gm43321-201|Gm43321|2409|	-0.907289	0.00686502	1	7.30795	0.85125	1	7.07769	0.17025	0.000960227	0.16929	0.0263639	0.16929	1
ENSMUST00000113671|ENSMUSG00000096056|OTTMUSG00000042280.1|OTTMUST00000111240.1|Gm21986-201|Gm21986|5560|	0.577575	0.00703628	1	7.26368	0.303969	1	6.50161	0.0607938	0.00150155	0.0592923	0.0269289	0.0592923	0
ENSMUST00000123459|ENSMUSG00000087291|OTTMUSG00000005022.1|OTTMUST00000011158.1|Gm11946-201|Gm11946|3941|	0.522244	0.00714035	1	7.23732	0.242854	1	6.15362	0.0485708	0.002086	0.0464848	0.027388	0.0464848	1
ENSMUST00000222675|ENSMUSG00000113662|OTTMUSG00000066276.1|OTTMUST00000161055.1|Gm35558-201|Gm35558|2219|	0.807827	0.00745448	1	7.16006	0.63998	1	4.47	0.127996	0.0127988	0.115197	0.0336285	0.115197	1
ENSMUST00000170150|ENSMUSG00000090564|OTTMUSG00000036774.2|OTTMUST00000094377.2|A430057M04Rik-202|A430057M04Rik|2176|	0.772737	0.00760792	1	7.12352	0.567601	1	4.80302	0.11352	0.00952671	0.103994	0.0308512	0.103994	1
ENSMUST00000209101|ENSMUSG00000109491|OTTMUSG00000021118.1|OTTMUST00000049976.1|Gm15396-201|Gm15396|1089|	-0.955954	0.00763641	1	7.11682	0.77743	1	3.48054	0.155486	0.0396814	0.115805	0.0490633	0.115805	1
ENSMUST00000200084|ENSMUSG00000106427|OTTMUSG00000053243.1|OTTMUST00000133001.1|Gm42820-201|Gm42820|3063|	0.562618	0.00823659	1	6.9813	0.279652	1	5.41063	0.0559304	0.00468479	0.0512456	0.0286087	0.0512456	1
ENSMUST00000194467|ENSMUSG00000104291|OTTMUSG00000049310.1|OTTMUST00000125709.1|A130071D04Rik-201|A130071D04Rik|5864|	-0.657199	0.00837985	1	6.95044	0.357171	1	4.512	0.0714341	0.0121742	0.0592599	0.033213	0.0592599	1
ENSMUST00000195455|ENSMUSG00000103182|OTTMUSG00000050564.1|OTTMUST00000128220.1|Gm37091-201|Gm37091|2087|	-0.823231	0.00860331	1	6.90338	0.547672	1	3.96122	0.109534	0.0223334	0.087201	0.0399938	0.087201	0
ENSMUST00000193875|ENSMUSG00000097439|OTTMUSG00000050607.1|OTTMUST00000128311.1|Gm16754-203|Gm16754|574|	-0.576076	0.00895688	1	6.8314	0.3097	1	5.15143	0.06194	0.00684171	0.0550983	0.0292278	0.0550983	1
ENSMUST00000197086|ENSMUSG00000106121|OTTMUSG00000054690.1|OTTMUST00000135569.1|Gm42679-201|Gm42679|2906|	1.35227	0.00906888	1	6.80921	1.64193	1	2.56626	0.328386	0.085494	0.242892	0.0843081	0.242892	1
ENSMUST00000191474|ENSMUSG00000099568|OTTMUSG00000049733.1|OTTMUST00000126683.1|Gm28513-201|Gm28513|613|	0.729012	0.00918162	1	6.78715	0.515571	1	5.88732	0.103114	0.00305549	0.100059	0.0278013	0.100059	1
ENSMUST00000146326|ENSMUSG00000086769|OTTMUSG00000024081.2|OTTMUST00000058884.1|Gm15587-201|Gm15587|3493|	-1.55121	0.00921052	1	6.78154	2.05338	1	2.69673	0.410675	0.101344	0.309332	0.0743851	0.309332	1
ENSMUST00000192109|ENSMUSG00000102828|OTTMUSG00000050875.2|OTTMUST00000128916.2|Gm38182-201|Gm38182|351|	0.535283	0.00937413	1	6.75012	0.267249	1	5.86656	0.0534498	0.00360652	0.0498433	0.0278358	0.0498433	1
ENSMUST00000237144|ENSMUSG00000097636|OTTMUSG00000074515.1|OTTMUST00000180881.1|Mirt1-206|Mirt1|1958|	-3.36332	0.00951425	1	6.72365	9.95998	1	1.04052	1.992	0.193263	1.79873	0.843934	1.79873	1
ENSMUST00000236603|ENSMUSG00000118376|OTTMUSG00000074309.1|OTTMUST00000180331.1|Gm9926-203|Gm9926|1410|	4.34032	0.00961883	1	6.70416	11.8724	1	1.0968	2.37449	0.702634	1.67185	0.764273	1.67185	1
ENSMUST00000181620|ENSMUSG00000097392|OTTMUSG00000053778.1|OTTMUST00000133859.1|D930016D06Rik-202|D930016D06Rik|3805|	-0.658366	0.00980503	1	6.66998	0.354516	1	4.69667	0.0709032	0.0150264	0.0558768	0.0316082	0.0558768	0
ENSMUST00000222324|ENSMUSG00000113566|OTTMUSG00000066885.2|OTTMUST00000162162.1|Gm40977-203|Gm40977|886|	-0.661023	0.00997892	1	6.63866	0.385346	1	4.70842	0.0770691	0.0145833	0.0624859	0.0315185	0.0624859	1
ENSMUST00000125186|ENSMUSG00000087660|OTTMUSG00000019663.1|OTTMUST00000047041.1|B230398E01Rik-201|B230398E01Rik|1958|	-0.50773	0.0101639	1	6.60594	0.269947	1	6.99888	0.0539894	0.000864295	0.0531251	0.0264271	0.0531251	1
ENSMUST00000224988|ENSMUSG00000114555|OTTMUSG00000067931.1|OTTMUST00000164280.1|Gm48706-201|Gm48706|3387|	-0.695977	0.0102695	1	6.58753	0.526485	1	4.44503	0.105297	0.0124595	0.0928375	0.0338842	0.0928375	1
ENSMUST00000192940|ENSMUSG00000104444|OTTMUSG00000051259.1|OTTMUST00000129777.1|Gm33051-201|Gm33051|274|	-0.650039	0.0103507	1	6.57352	0.481803	1	7.04523	0.0963607	0.000928392	0.0954323	0.0263894	0.0954323	1
ENSMUST00000174338|ENSMUSG00000092569|OTTMUSG00000037600.1|OTTMUST00000096974.1|Gm20544-201|Gm20544|690|	0.909892	0.0104135	1	6.56275	0.70079	1	3.57434	0.140158	0.0372768	0.102881	0.0470322	0.102881	1
ENSMUST00000210268|ENSMUSG00000110140|OTTMUSG00000060533.1|OTTMUST00000148088.1|5430421F17Rik-202|5430421F17Rik|2295|	0.739584	0.0104506	1	6.55642	0.61826	1	4.60084	0.123652	0.0184596	0.105192	0.0323956	0.105192	1
ENSMUST00000202542|ENSMUSG00000106874|OTTMUSG00000055870.1|OTTMUST00000138229.1|Gm20186-203|Gm20186|741|	-0.722326	0.0105855	1	6.53361	0.512274	1	6.28437	0.102455	0.00276965	0.0996851	0.0272049	0.0996851	1
ENSMUST00000208542|ENSMUSG00000108867|OTTMUSG00000059403.1|OTTMUST00000145805.1|Gm44643-201|Gm44643|674|	0.538272	0.0107513	1	6.50597	0.242399	1	5.1507	0.0484798	0.00550436	0.0429754	0.0292301	0.0429754	0
ENSMUST00000195277|ENSMUSG00000104222|OTTMUSG00000047482.1|-|Gm7292-202|Gm7292|995|	3.55332	0.0108718	1	6.48616	16.7556	1	3.43907	3.35111	1.64985	1.70126	0.0500157	1.70126	1
ENSMUST00000182216|ENSMUSG00000098072|OTTMUSG00000044395.1|OTTMUST00000116860.1|Gm26995-201|Gm26995|1306|	2.72317	0.0109185	1	6.47853	7.02481	1	2.76613	1.40496	0.130204	1.27476	0.0703094	1.27476	1
ENSMUST00000201272|ENSMUSG00000107292|OTTMUSG00000055925.1|OTTMUST00000138351.1|Gm42733-201|Gm42733|519|	0.722963	0.0110736	1	6.45346	0.506575	1	4.25197	0.101315	0.0145001	0.0868148	0.0360778	0.0868148	1
ENSMUST00000168137|ENSMUSG00000091102|OTTMUSG00000053288.1|OTTMUST00000133098.1|5830462I19Rik-201|5830462I19Rik|3383|	0.511845	0.0111194	1	6.44613	0.252276	1	6.12452	0.0504552	0.00239072	0.0480644	0.0274305	0.0480644	1
ENSMUST00000227517|ENSMUSG00000115536|OTTMUSG00000069238.1|OTTMUST00000167506.1|Gm32857-202|Gm32857|811|	-1.3408	0.0112678	1	6.42259	2.23053	1	3.09097	0.446105	0.11746	0.328645	0.0595949	0.328645	1
ENSMUST00000133337|ENSMUSG00000046413|OTTMUSG00000034007.3|OTTMUST00000150059.1|Irx3os-202|Irx3os|2990|	1.60192	0.0112795	1	6.42074	2.14983	1	3.15067	0.429966	0.067225	0.362741	0.0580076	0.362741	1
ENSMUST00000180505|ENSMUSG00000097404|OTTMUSG00000074491.1|OTTMUST00000180798.1|Gm10814-201|Gm10814|1969|	0.514854	0.0115862	1	6.37311	0.246071	1	5.76978	0.0492143	0.00304079	0.0461735	0.0280012	0.0461735	1
ENSMUST00000080911|ENSMUSG00000060380|OTTMUSG00000033672.2|-|C030014I23Rik-201|C030014I23Rik|1810|	-4.5453	0.0117573	1	6.34711	19.8118	1	2.15092	3.96235	2.20975	1.7526	0.135806	1.7526	1
ENSMUST00000156790|ENSMUSG00000059027|OTTMUSG00000008481.1|OTTMUST00000019249.1|9630013D21Rik-204|9630013D21Rik|3096|	-1.33667	0.0118992	1	6.32583	2.02996	1	4.03955	0.405992	0.0511218	0.35487	0.0388591	0.35487	1
ENSMUST00000211456|ENSMUSG00000100431|OTTMUSG00000049533.4|OTTMUST00000148104.1|4930558N11Rik-203|4930558N11Rik|1180|	-1.25404	0.012056	1	6.30262	1.19062	1	2.95478	0.238124	0.0925695	0.145555	0.063177	0.145555	1
ENSMUST00000194328|ENSMUSG00000103956|OTTMUSG00000050778.1|OTTMUST00000128702.1|Gm37118-201|Gm37118|406|	1.09787	0.012159	1	6.28754	1.43832	1	3.38975	0.287665	0.043662	0.244003	0.0512054	0.244003	1
ENSMUST00000189960|ENSMUSG00000101970|OTTMUSG00000044627.3|OTTMUST00000119922.1|1810026B05Rik-207|1810026B05Rik|2824|	-0.566885	0.0121727	1	6.28553	0.356375	1	5.4936	0.071275	0.00432054	0.0669544	0.0284623	0.0669544	0
ENSMUST00000202425|ENSMUSG00000107148|OTTMUSG00000055862.1|OTTMUST00000138215.1|Gm42888-201|Gm42888|4361|	-0.702639	0.0123499	1	6.25993	0.56137	1	4.29032	0.112274	0.0144571	0.097817	0.0356119	0.097817	1
ENSMUST00000140892|ENSMUSG00000087526|OTTMUSG00000025848.5|OTTMUST00000078160.3|Gm15738-202|Gm15738|427|	1.19801	0.0125846	1	6.22659	1.72744	1	2.68003	0.345487	0.0739377	0.271549	0.0755393	0.271549	1
ENSMUST00000093430|ENSMUSG00000069996|OTTMUSG00000070632.1|-|Gm7125-201|Gm7125|273|	-0.486139	0.0125959	1	6.225	0.243419	1	7.17995	0.0486838	0.000780883	0.0479029	0.0262884	0.0479029	1
ENSMUST00000226853|ENSMUSG00000115167|OTTMUSG00000069253.1|OTTMUST00000167527.1|Gm49015-201|Gm49015|2704|	0.695368	0.0126424	1	6.21848	0.48734	1	5.51737	0.0974681	0.0326223	0.0648458	0.0284227	0.0648458	0
ENSMUST00000232626|ENSMUSG00000116796|OTTMUSG00000072026.1|OTTMUST00000174185.1|Gm49784-201|Gm49784|1094|	-0.946937	0.0127979	1	6.19684	1.12497	1	8.85471	0.224993	0.000166959	0.224826	0.026096	0.224826	0
ENSMUST00000205608|ENSMUSG00000108321|OTTMUSG00000058691.1|OTTMUST00000144171.1|Gm44649-201|Gm44649|364|	0.491162	0.0128916	1	6.18392	0.226923	1	6.16744	0.0453847	0.00197921	0.0434055	0.027368	0.0434055	1
ENSMUST00000194068|ENSMUSG00000102828|OTTMUSG00000050875.2|OTTMUST00000128953.1|Gm38182-204|Gm38182|741|	0.512334	0.0130942	1	6.15633	0.293195	1	7.30715	0.058639	0.00073261	0.0579064	0.0262049	0.0579064	1
ENSMUST00000181758|ENSMUSG00000097289|-|-|2010300F17Rik-202|2010300F17Rik|2493|	0.752686	0.0132217	1	6.1392	0.575354	1	4.24289	0.115071	0.0151014	0.0999694	0.0361903	0.0999694	0
ENSMUST00000199006|ENSMUSG00000105556|OTTMUSG00000052544.1|OTTMUST00000131741.1|Gm43080-201|Gm43080|2643|	0.965874	0.0132401	1	6.13674	0.74145	1	3.26299	0.14829	0.0473429	0.100947	0.054638	0.100947	1
ENSMUST00000201689|ENSMUSG00000107012|OTTMUSG00000055874.1|OTTMUST00000138239.1|4930528J11Rik-201|4930528J11Rik|3611|	-0.734851	0.013251	1	6.13528	0.490487	1	4.00743	0.0980975	0.0204582	0.0776393	0.0393154	0.0776393	1
ENSMUST00000151427|ENSMUSG00000074813|OTTMUSG00000015351.2|OTTMUST00000036380.1|Morrbid-206|Morrbid|845|	0.547428	0.0133401	1	6.12344	0.302189	1	5.37777	0.0604378	0.00620476	0.054233	0.0286713	0.054233	1
ENSMUST00000068250|ENSMUSG00000054945|OTTMUSG00000074630.1|-|Gm9958-201|Gm9958|1284|	-2.83692	0.0135547	1	6.09524	18.5368	1	1.74848	3.70735	0.973748	2.7336	0.249446	2.7336	1
ENSMUST00000203736|ENSMUSG00000108207|OTTMUSG00000055632.1|OTTMUST00000137688.1|1810059H22Rik-204|1810059H22Rik|1854|	0.735085	0.0136989	1	6.07653	0.543677	1	4.17559	0.108735	0.0192981	0.0894372	0.0370389	0.0894372	1
ENSMUST00000181655|ENSMUSG00000096960|OTTMUSG00000071324.1|OTTMUST00000172693.1|A230028O05Rik-201|A230028O05Rik|2793|	-0.764229	0.0137366	1	6.07169	0.629651	1	5.03894	0.12593	0.0140088	0.111921	0.0296242	0.111921	1
ENSMUST00000181198|ENSMUSG00000097632|-|-|4930552P12Rik-201|4930552P12Rik|2496|	-0.627792	0.0141204	1	6.02303	0.327882	1	4.4096	0.0655764	0.0113626	0.0542137	0.0342582	0.0542137	0
ENSMUST00000180496|ENSMUSG00000097315|OTTMUSG00000049845.1|OTTMUST00000126945.1|Gm26568-201|Gm26568|1594|	2.12724	0.0141609	1	6.01797	4.50084	1	2.31965	0.900167	0.165482	0.734685	0.109897	0.734685	1
ENSMUST00000218830|ENSMUSG00000112833|OTTMUSG00000064525.1|OTTMUST00000157341.1|Gm36595-201|Gm36595|2006|	1.44728	0.0142387	1	6.0083	2.08479	1	4.3686	0.416958	0.0490441	0.367914	0.0347071	0.367914	1
ENSMUST00000186597|ENSMUSG00000100954|OTTMUSG00000049559.1|OTTMUST00000126310.1|Gm10138-202|Gm10138|2498|	0.661093	0.0143016	1	6.00053	0.450447	1	5.49269	0.0900894	0.00460298	0.0854865	0.0284639	0.0854865	1
ENSMUST00000204130|ENSMUSG00000101162|OTTMUSG00000045583.2|OTTMUST00000139959.1|Gm26728-203|Gm26728|1542|	0.455988	0.0150368	1	5.91216	0.205638	1	7.30702	0.0411277	0.000681667	0.040446	0.026205	0.040446	1
ENSMUST00000209486|ENSMUSG00000110120|OTTMUSG00000060912.1|OTTMUST00000148888.1|Gm45251-201|Gm45251|1465|	-0.643328	0.0151018	1	5.90455	0.373949	1	4.21211	0.0747897	0.0165425	0.0582472	0.0365751	0.0582472	1
ENSMUST00000198978|ENSMUSG00000106663|OTTMUSG00000054999.1|OTTMUST00000136293.1|Gm42839-201|Gm42839|525|	0.701412	0.0152005	1	5.89308	0.600811	1	4.31295	0.120162	0.0152223	0.10494	0.0353439	0.10494	1
ENSMUST00000135483|ENSMUSG00000084846|OTTMUSG00000019664.1|OTTMUST00000047042.1|A730011C13Rik-201|A730011C13Rik|1601|	0.563493	0.0154829	1	5.86067	0.316196	1	5.04412	0.0632391	0.0130359	0.0502032	0.0296037	0.0502032	1
ENSMUST00000188271|ENSMUSG00000100084|OTTMUSG00000046235.2|OTTMUST00000120566.2|2310068J16Rik-201|2310068J16Rik|1130|	0.560619	0.0154885	1	5.86003	0.293777	1	4.65463	0.0587554	0.00996736	0.0487881	0.0319414	0.0487881	1
ENSMUST00000227886|ENSMUSG00000115230|OTTMUSG00000070545.1|OTTMUST00000170527.1|AU022793-201|AU022793|1377|	1.25134	0.0156822	1	5.83816	1.46687	1	2.75921	0.293374	0.0866429	0.206731	0.070669	0.206731	0
ENSMUST00000181279|ENSMUSG00000097159|-|-|Gm26517-201|Gm26517|1172|	0.559563	0.0157671	1	5.82866	0.302055	1	4.91201	0.060411	0.00796945	0.0524415	0.0302078	0.0524415	0
ENSMUST00000192568|ENSMUSG00000102234|OTTMUSG00000050408.1|OTTMUST00000127923.1|Gm37885-201|Gm37885|1391|	0.431923	0.0157734	1	5.82796	0.207363	1	7.32368	0.0414727	0.000637723	0.040835	0.0261949	0.040835	1
ENSMUST00000137673|ENSMUSG00000087001|OTTMUSG00000022530.2|OTTMUST00000053960.2|Gm15475-201|Gm15475|3757|	1.14383	0.0159192	1	5.81178	1.5149	1	4.00749	0.302981	0.0250658	0.277915	0.0393146	0.277915	1
ENSMUST00000222215|ENSMUSG00000114138|OTTMUSG00000066453.1|OTTMUST00000161448.1|Gm36423-202|Gm36423|1298|	-0.507659	0.0159358	1	5.80995	0.254262	1	5.64835	0.0508524	0.00507975	0.0457727	0.0282095	0.0457727	1
ENSMUST00000180791|ENSMUSG00000097004|OTTMUSG00000052645.1|OTTMUST00000131895.1|4731419I09Rik-201|4731419I09Rik|2820|	0.427073	0.0164799	1	5.75093	0.166616	1	6.91029	0.0333232	0.000964853	0.0323583	0.0265034	0.0323583	1
ENSMUST00000181777|ENSMUSG00000097558|OTTMUSG00000074072.1|OTTMUST00000179745.1|Gm26902-202|Gm26902|1395|	2.58615	0.0165444	1	5.74408	6.95347	1	2.94037	1.39069	0.159409	1.23129	0.063594	1.23129	1
ENSMUST00000234433|ENSMUSG00000117358|OTTMUSG00000072926.1|OTTMUST00000176405.1|Gm31645-202|Gm31645|1389|	1.11121	0.0166274	1	5.73528	1.3145	1	3.08622	0.2629	0.0672767	0.195624	0.0597175	0.195624	1
ENSMUST00000224137|ENSMUSG00000114922|OTTMUSG00000068660.1|OTTMUST00000165950.1|Ppifos-201|Ppifos|1159|	0.601032	0.0167479	1	5.7226	0.421591	1	4.47818	0.0843182	0.012287	0.0720312	0.0335461	0.0720312	1
ENSMUST00000230183|ENSMUSG00000116260|OTTMUSG00000070749.1|OTTMUST00000170957.1|1700041B01Rik-201|1700041B01Rik|503|	1.63626	0.0167757	1	5.71969	2.68244	1	4.02909	0.536488	0.0237808	0.512708	0.0390065	0.512708	1
ENSMUST00000232402|ENSMUSG00000116719|OTTMUSG00000071925.1|OTTMUST00000173921.1|Gm29719-201|Gm29719|1690|	0.452935	0.0169015	1	5.70657	0.1808	1	5.94964	0.03616	0.00245626	0.0337038	0.0276997	0.0337038	0
ENSMUST00000181126|ENSMUSG00000097596|OTTMUSG00000056737.1|OTTMUST00000140009.1|Gm26673-201|Gm26673|3377|	0.925811	0.0169406	1	5.70252	0.905759	1	3.14425	0.181152	0.0452189	0.135933	0.0581845	0.135933	1
ENSMUST00000156403|ENSMUSG00000086769|OTTMUSG00000024081.2|OTTMUST00000058965.1|Gm15587-202|Gm15587|709|	-1.01913	0.017067	1	5.68947	1.0777	1	3.01378	0.215539	0.0614414	0.154098	0.0615772	0.154098	1
ENSMUST00000164379|ENSMUSG00000090965|OTTMUSG00000036572.1|OTTMUST00000093787.1|Gm17203-201|Gm17203|4017|	-0.607248	0.0170822	1	5.68791	0.412148	1	4.53997	0.0824296	0.0139948	0.0684348	0.0329467	0.0684348	1
ENSMUST00000181285|ENSMUSG00000097614|-|-|Gm26508-201|Gm26508|1516|	0.518997	0.0173414	1	5.66148	0.278854	1	5.69993	0.0557709	0.00359453	0.0521763	0.0281234	0.0521763	0
ENSMUST00000194255|ENSMUSG00000104342|OTTMUSG00000045076.1|OTTMUST00000118449.1|Gm36401-201|Gm36401|2028|	-0.645948	0.0174118	1	5.65438	0.505449	1	4.76287	0.10109	0.014236	0.0868538	0.0311224	0.0868538	1
ENSMUST00000226346|ENSMUSG00000115767|OTTMUSG00000069484.1|OTTMUST00000167996.1|Gm10366-201|Gm10366|1701|	0.520809	0.0174607	1	5.64946	0.291585	1	5.40792	0.0583171	0.0045652	0.0537519	0.0286137	0.0537519	1
ENSMUST00000136793|ENSMUSG00000060029|OTTMUSG00000015501.1|OTTMUST00000036813.1|4930473A02Rik-202|4930473A02Rik|1409|	4.51225	0.0175232	1	5.6432	18.939	1	2.76394	3.78781	1.03149	2.75632	0.070422	2.75632	1
ENSMUST00000181112|ENSMUSG00000097217|OTTMUSG00000071260.1|OTTMUST00000172521.1|Gm26549-201|Gm26549|1207|	-0.624954	0.017565	1	5.63902	0.342917	1	4.20641	0.0685835	0.0145877	0.0539958	0.0366469	0.0539958	1
ENSMUST00000145916|ENSMUSG00000086907|OTTMUSG00000019791.1|OTTMUST00000047332.1|Gm15298-201|Gm15298|1212|	0.8559	0.0175988	1	5.63566	0.679741	1	3.37751	0.135948	0.038951	0.0969971	0.0515117	0.0969971	0
ENSMUST00000131403|ENSMUSG00000054909|OTTMUSG00000025987.1|OTTMUST00000064109.1|Wbscr25-201|Wbscr25|1011|	-0.641917	0.0176357	1	5.63198	0.414135	1	4.29526	0.0828271	0.0132932	0.0695339	0.035553	0.0695339	1
ENSMUST00000181895|ENSMUSG00000097103|-|-|Gm2885-201|Gm2885|1442|	1.08204	0.017908	1	5.60513	1.32115	1	2.8265	0.264229	0.0675953	0.196634	0.0675311	0.196634	0
ENSMUST00000193250|ENSMUSG00000104494|OTTMUSG00000037100.1|OTTMUST00000095509.1|Gm37111-201|Gm37111|634|	0.562522	0.0182692	1	5.57015	0.344291	1	4.65744	0.0688582	0.0112398	0.0576185	0.0319185	0.0576185	1
ENSMUST00000191912|ENSMUSG00000103662|OTTMUSG00000043002.1|OTTMUST00000112896.1|Gm34294-201|Gm34294|4263|	1.35064	0.0182964	1	5.56755	2.22828	1	3.14483	0.445656	0.061272	0.384384	0.0581685	0.384384	0
ENSMUST00000165145|ENSMUSG00000092103|OTTMUSG00000036832.4|OTTMUST00000094594.2|Gm17039-201|Gm17039|4901|	-0.704036	0.0184042	1	5.55726	0.548966	1	4.35715	0.109793	0.0131028	0.0966903	0.0348355	0.0966903	1
ENSMUST00000189909|ENSMUSG00000074578|OTTMUSG00000001137.5|OTTMUST00000002225.3|Zfas1-205|Zfas1|738|	-0.423618	0.0185139	1	5.54686	0.189829	1	7.66572	0.0379657	0.000663221	0.0373025	0.0260306	0.0373025	1
ENSMUST00000131498|ENSMUSG00000085996|OTTMUSG00000004407.1|OTTMUST00000009990.1|A830012C17Rik-201|A830012C17Rik|1665|	1.0428	0.0186239	1	5.53649	0.840942	1	3.01725	0.168188	0.0739098	0.0942786	0.0614869	0.0942786	1
ENSMUST00000201971|ENSMUSG00000106825|OTTMUSG00000056261.1|OTTMUST00000139037.1|2510016D11Rik-201|2510016D11Rik|985|	0.960069	0.0186759	1	5.53161	1.12753	1	4.61495	0.225506	0.0117915	0.213714	0.0322734	0.213714	1
ENSMUST00000192413|ENSMUSG00000103009|OTTMUSG00000043412.1|OTTMUST00000113898.1|Gm4430-201|Gm4430|1943|	0.684285	0.0190072	1	5.50085	0.562846	1	6.84211	0.112569	0.00109442	0.111475	0.026566	0.111475	1
ENSMUST00000220604|ENSMUSG00000113742|OTTMUSG00000066752.1|OTTMUST00000161932.1|Gm48262-201|Gm48262|4616|	0.910168	0.0191547	1	5.48734	0.819299	1	3.17341	0.16386	0.043245	0.120615	0.0573662	0.120615	1
ENSMUST00000206057|ENSMUSG00000108677|OTTMUSG00000058626.1|OTTMUST00000143959.1|Gm44759-201|Gm44759|430|	0.479761	0.019167	1	5.48621	0.195389	1	5.31517	0.0390779	0.00510212	0.0339758	0.0288008	0.0339758	1
ENSMUST00000226702|ENSMUSG00000115531|OTTMUSG00000069100.1|OTTMUST00000167189.1|Gm35419-201|Gm35419|678|	-1.14568	0.0196476	1	5.44293	1.52427	1	6.40689	0.304854	0.00614241	0.298712	0.0270449	0.298712	0
ENSMUST00000159257|ENSMUSG00000090079|OTTMUSG00000026804.1|OTTMUST00000066288.1|Gm15849-201|Gm15849|335|	0.939873	0.0196672	1	5.4412	0.977665	1	3.06236	0.195533	0.0566074	0.138926	0.0603284	0.138926	1
ENSMUST00000196303|ENSMUSG00000105119|OTTMUSG00000053555.1|OTTMUST00000133527.1|Gm43765-201|Gm43765|893|	-0.78911	0.0200758	1	5.40529	0.50896	1	3.76529	0.101792	0.0412581	0.0605339	0.0432305	0.0605339	1
ENSMUST00000181328|ENSMUSG00000097234|-|-|Gm26518-201|Gm26518|3270|	0.410084	0.0203527	1	5.38139	0.137123	1	8.34977	0.0274247	0.000250479	0.0271742	0.0259471	0.0271742	0
ENSMUST00000238444|ENSMUSG00000118437|OTTMUSG00000074873.1|OTTMUST00000181781.1|CT009536.1-201|CT009536.1|700|	1.01068	0.0206857	1	5.35308	1.23874	1	2.80227	0.247747	0.0648131	0.182934	0.0685736	0.182934	1
ENSMUST00000181207|ENSMUSG00000097128|-|-|Gm26884-201|Gm26884|3074|	0.550364	0.0209214	1	5.33333	0.271874	1	4.6427	0.0543749	0.0123833	0.0419916	0.0320395	0.0419916	0
ENSMUST00000204556|ENSMUSG00000107809|OTTMUSG00000057801.1|OTTMUST00000141932.1|Gm44209-201|Gm44209|4153|	1.01161	0.0209308	1	5.33255	0.819496	1	2.93029	0.163899	0.0700573	0.0938418	0.0638936	0.0938418	1
ENSMUST00000192375|ENSMUSG00000104368|OTTMUSG00000050727.1|OTTMUST00000128576.1|2010103J01Rik-201|2010103J01Rik|388|	1.43384	0.021026	1	5.32464	2.65932	1	2.1092	0.531864	0.141573	0.390291	0.143756	0.390291	1
ENSMUST00000130486|ENSMUSG00000086825|OTTMUSG00000025171.1|OTTMUST00000061936.1|Gm15675-201|Gm15675|3681|	-0.624069	0.0210474	1	5.32287	0.431019	1	4.63405	0.0862039	0.0110104	0.0751935	0.0321115	0.0751935	1
ENSMUST00000210869|ENSMUSG00000095385|OTTMUSG00000060859.3|OTTMUST00000148713.1|D630033O11Rik-206|D630033O11Rik|554|	-2.1076	0.0212673	1	5.30476	7.87318	1	1.89246	1.57464	0.628129	0.946507	0.198271	0.946507	1
ENSMUST00000141256|ENSMUSG00000075265|OTTMUSG00000025425.2|OTTMUST00000062603.1|Tnk2os-201|Tnk2os|1392|	0.565214	0.0213799	1	5.29555	0.327316	1	4.53656	0.0654632	0.0110373	0.0544259	0.0329786	0.0544259	1
ENSMUST00000216147|ENSMUSG00000111329|OTTMUSG00000028906.3|OTTMUST00000071640.3|A830035O19Rik-201|A830035O19Rik|1898|	0.49577	0.0215784	1	5.27947	0.244398	1	5.2858	0.0488795	0.00508263	0.0437969	0.028867	0.0437969	1
ENSMUST00000181837|ENSMUSG00000096935|OTTMUSG00000052444.1|OTTMUST00000131533.1|1700113A16Rik-201|1700113A16Rik|987|	-0.538211	0.0218057	1	5.26122	0.266406	1	5.21434	0.0532811	0.0160948	0.0371863	0.0290459	0.0371863	1
ENSMUST00000201466|ENSMUSG00000087516|OTTMUSG00000029667.2|OTTMUST00000138944.1|Tbx3os1-205|Tbx3os1|969|	0.641467	0.0219702	1	5.24814	0.441655	1	4.27671	0.088331	0.0192592	0.0690718	0.0357755	0.0690718	1
ENSMUST00000123127|ENSMUSG00000086712|OTTMUSG00000007159.3|OTTMUST00000016513.2|AI427809-203|AI427809|2033|	1.23918	0.0220335	1	5.24314	1.32384	1	3.43918	0.264768	0.131833	0.132935	0.0500132	0.132935	1
ENSMUST00000222614|ENSMUSG00000113601|OTTMUSG00000066977.1|OTTMUST00000162342.1|Gm48735-201|Gm48735|1310|	-0.910901	0.0221585	1	5.2333	0.867876	1	3.40832	0.173575	0.0396293	0.133946	0.0507494	0.133946	0
ENSMUST00000175674|ENSMUSG00000093726|OTTMUSG00000040083.1|OTTMUST00000104123.1|Gm20667-201|Gm20667|1930|	-0.998182	0.0221869	1	5.23107	0.979799	1	3.84321	0.19596	0.0231525	0.172807	0.0418642	0.172807	1
ENSMUST00000136759|ENSMUSG00000010492|OTTMUSG00000030649.1|OTTMUST00000075882.1|Uckl1os-204|Uckl1os|312|	0.465219	0.0225277	1	5.20456	0.257694	1	5.35741	0.0515388	0.00446271	0.0470761	0.0287119	0.0470761	1
ENSMUST00000123155|ENSMUSG00000085754|OTTMUSG00000027335.1|OTTMUST00000067585.1|Gm15886-201|Gm15886|1250|	0.44272	0.0225842	1	5.2002	0.185463	1	6.22287	0.0370927	0.00292683	0.0341658	0.0272894	0.0341658	1
ENSMUST00000218986|ENSMUSG00000112820|OTTMUSG00000064023.1|OTTMUST00000156517.1|Gm48298-201|Gm48298|2330|	-0.541197	0.0227297	1	5.18904	0.27762	1	4.79832	0.0555241	0.0093792	0.0461449	0.030882	0.0461449	1
ENSMUST00000180770|ENSMUSG00000097597|OTTMUSG00000062030.1|OTTMUST00000151446.1|Gm26674-201|Gm26674|1446|	1.76915	0.0227725	1	5.18578	2.3842	1	2.21296	0.47684	0.166295	0.310545	0.12522	0.310545	1
ENSMUST00000190118|ENSMUSG00000100782|OTTMUSG00000045591.1|OTTMUST00000119467.1|Gm28231-201|Gm28231|2599|	2.18588	0.0227906	1	5.1844	4.17471	1	2.10695	0.834943	0.202622	0.632321	0.144206	0.632321	1
ENSMUST00000181940|ENSMUSG00000097471|OTTMUSG00000060359.1|OTTMUST00000147701.1|5830432E09Rik-202|5830432E09Rik|1494|	0.610838	0.0229898	1	5.16927	0.348969	1	4.46087	0.0697938	0.0153909	0.0544029	0.0337212	0.0544029	1
ENSMUST00000125438|ENSMUSG00000087366|OTTMUSG00000008032.2|OTTMUST00000018186.1|Junos-202|Junos|559|	-0.759018	0.0230249	1	5.16663	0.720779	1	3.61533	0.144156	0.0320085	0.112147	0.0461831	0.112147	1
ENSMUST00000209603|ENSMUSG00000078956|OTTMUSG00000015994.2|OTTMUST00000149578.1|Gm14221-202|Gm14221|1437|	0.476515	0.023098	1	5.16112	0.198005	1	5.17309	0.039601	0.00670853	0.0328925	0.0291623	0.0328925	1
ENSMUST00000131570|ENSMUSG00000087253|OTTMUSG00000005243.1|OTTMUST00000011695.1|Gm12043-201|Gm12043|2788|	-0.667289	0.0232357	1	5.15079	0.420237	1	3.94488	0.0840474	0.0222625	0.061785	0.0402403	0.061785	1
ENSMUST00000193462|ENSMUSG00000102912|OTTMUSG00000042208.1|OTTMUST00000110814.1|Gm20731-201|Gm20731|2288|	0.627808	0.0235347	1	5.1286	0.479623	1	4.31403	0.0959246	0.0148224	0.0811022	0.0353312	0.0811022	1
ENSMUST00000213634|ENSMUSG00000111521|OTTMUSG00000063600.1|OTTMUST00000154881.1|Gm48529-201|Gm48529|2327|	0.932015	0.0244663	1	5.06127	1.02343	1	4.95311	0.204687	0.00755559	0.197131	0.0300008	0.197131	1
ENSMUST00000192229|ENSMUSG00000104195|OTTMUSG00000047368.1|-|B230377A18Rik-201|B230377A18Rik|599|	0.964554	0.0248035	1	5.03755	1.22432	1	3.66647	0.244864	0.0713105	0.173553	0.0451437	0.173553	1
ENSMUST00000238029|ENSMUSG00000117768|OTTMUSG00000074514.1|OTTMUST00000180875.1|AC133451.1-201|AC133451.1|1007|	-1.55591	0.0251214	1	5.0155	2.14178	1	2.36142	0.428356	0.137556	0.2908	0.104723	0.2908	1
ENSMUST00000215259|ENSMUSG00000110863|OTTMUSG00000062633.1|OTTMUST00000152563.1|Gm34655-202|Gm34655|877|	-0.89191	0.0251918	1	5.01065	0.730029	1	3.33284	0.146006	0.0468165	0.0991893	0.0526716	0.0991893	1
ENSMUST00000180857|ENSMUSG00000097533|OTTMUSG00000069381.1|OTTMUST00000167788.1|Gm26590-201|Gm26590|1277|	0.429679	0.025331	1	5.00111	0.183737	1	5.66488	0.0367474	0.00372022	0.0330271	0.0281823	0.0330271	1
ENSMUST00000159663|ENSMUSG00000053332|OTTMUSG00000035061.3|OTTMUST00000089182.1|Gas5-209|Gas5|346|	-0.983774	0.0255921	1	4.98337	0.988176	1	3.48042	0.197635	0.0838385	0.113797	0.0490661	0.113797	1
ENSMUST00000224009|ENSMUSG00000114968|OTTMUSG00000068312.1|OTTMUST00000165099.1|A630019I02Rik-201|A630019I02Rik|2990|	1.28004	0.0257541	1	4.97246	1.87	1	3.2379	0.374001	0.0447981	0.329203	0.055397	0.329203	1
ENSMUST00000232375|ENSMUSG00000116624|OTTMUSG00000071881.1|OTTMUST00000173847.1|Gm49706-201|Gm49706|2355|	-0.802566	0.0257805	1	4.97068	0.467588	1	3.43909	0.0935176	0.0393531	0.0541645	0.0500152	0.0541645	1
ENSMUST00000128094|ENSMUSG00000087366|OTTMUSG00000008032.2|OTTMUST00000018181.1|Junos-204|Junos|830|	-0.745627	0.0258753	1	4.96433	0.648814	1	4.72013	0.129763	0.00852423	0.121238	0.0314305	0.121238	1
ENSMUST00000238297|ENSMUSG00000095213|OTTMUSG00000074658.1|OTTMUST00000181182.1|Gm9944-202|Gm9944|2422|	-0.984031	0.02598	1	4.95735	1.02541	1	3.45382	0.205083	0.0378132	0.16727	0.0496724	0.16727	1
ENSMUST00000159053|ENSMUSG00000089842|OTTMUSG00000033873.2|OTTMUST00000085373.1|Pitpnm2os2-201|Pitpnm2os2|828|	-0.655283	0.0260693	1	4.95142	0.395468	1	4.17768	0.0790937	0.0267162	0.0523775	0.0370121	0.0523775	1
ENSMUST00000226187|ENSMUSG00000115664|OTTMUSG00000069327.1|OTTMUST00000167669.1|Gm32913-201|Gm32913|1903|	0.878241	0.0260994	1	4.94942	0.781589	1	3.26367	0.156318	0.0508761	0.105442	0.054618	0.105442	1
ENSMUST00000216609|ENSMUSG00000111128|OTTMUSG00000063550.1|OTTMUST00000154783.1|Gm49338-201|Gm49338|2079|	0.405298	0.0261603	1	4.94539	0.178243	1	6.5675	0.0356486	0.00132503	0.0343235	0.0268521	0.0343235	1
ENSMUST00000146751|ENSMUSG00000085196|OTTMUSG00000018608.1|OTTMUST00000044780.1|Gm14963-201|Gm14963|2558|	-0.530405	0.0263064	1	4.93577	0.280538	1	4.6212	0.0561075	0.0132141	0.0428934	0.03222	0.0428934	1
ENSMUST00000181757|ENSMUSG00000097080|OTTMUSG00000073426.1|OTTMUST00000178196.1|1700086O06Rik-201|1700086O06Rik|1173|	0.461579	0.026507	1	4.92264	0.198532	1	5.13897	0.0397064	0.00647498	0.0332314	0.029267	0.0332314	1
ENSMUST00000138992|ENSMUSG00000086506|OTTMUSG00000027740.1|OTTMUST00000068652.1|Gm15911-201|Gm15911|809|	0.618789	0.026525	1	4.92146	0.403103	1	3.96232	0.0806205	0.0207114	0.0599091	0.0399774	0.0599091	1
ENSMUST00000219287|ENSMUSG00000112477|OTTMUSG00000063934.1|OTTMUST00000156361.1|Gm48657-201|Gm48657|1029|	-0.806955	0.0265664	1	4.91877	0.896378	1	4.01702	0.179276	0.0240044	0.155271	0.039178	0.155271	1
ENSMUST00000230286|ENSMUSG00000116305|OTTMUSG00000070697.1|OTTMUST00000170810.1|Lncppara-201|Lncppara|625|	2.24395	0.026656	1	4.91296	4.16446	1	1.56028	0.832891	0.308209	0.524682	0.341283	0.524682	1
ENSMUST00000190705|ENSMUSG00000099625|OTTMUSG00000046710.1|OTTMUST00000121321.1|Gm29325-201|Gm29325|2528|	-0.698263	0.027065	1	4.88666	0.693895	1	5.00388	0.138779	0.00693053	0.131849	0.0297695	0.131849	1
ENSMUST00000181021|ENSMUSG00000097280|OTTMUSG00000042913.2|OTTMUST00000112858.1|AI849053-201|AI849053|2658|	-0.956208	0.0270953	1	4.88473	0.728782	1	2.86235	0.145756	0.062051	0.0837054	0.0661399	0.0837054	1
ENSMUST00000197609|ENSMUSG00000105041|OTTMUSG00000054698.1|OTTMUST00000135583.1|Gm42676-201|Gm42676|2686|	-0.923216	0.0271	1	4.88443	1.09974	1	3.47909	0.219948	0.0334743	0.186474	0.049096	0.186474	1
ENSMUST00000179138|ENSMUSG00000087590|OTTMUSG00000042342.1|OTTMUST00000111571.1|Epb41l4aos-202|Epb41l4aos|303|	1.95046	0.0273213	1	4.87039	4.09773	1	2.33527	0.819545	0.21324	0.606305	0.107913	0.606305	1
ENSMUST00000218108|ENSMUSG00000112654|OTTMUSG00000064189.1|OTTMUST00000156784.1|4930455C13Rik-201|4930455C13Rik|1018|	0.445186	0.0273291	1	4.8699	0.27505	1	5.67008	0.05501	0.00367437	0.0513356	0.0281736	0.0513356	1
ENSMUST00000153646|ENSMUSG00000085984|OTTMUSG00000027824.1|OTTMUST00000068877.1|1700001G11Rik-203|1700001G11Rik|764|	0.730658	0.0275534	1	4.85579	0.405564	1	3.52147	0.0811129	0.0280555	0.0530574	0.0481589	0.0530574	1
ENSMUST00000235277|ENSMUSG00000117869|OTTMUSG00000045484.4|OTTMUST00000119294.1|Snhg4-201|Snhg4|1586|	0.457616	0.02803	1	4.82622	0.203322	1	5.09396	0.0406644	0.00633633	0.0343281	0.0294179	0.0343281	1
ENSMUST00000141809|ENSMUSG00000085385|OTTMUSG00000015929.2|OTTMUST00000037840.1|Snhg17-203|Snhg17|1553|	0.593086	0.0281544	1	4.81859	0.493722	1	5.02842	0.0987443	0.0150851	0.0836592	0.0296666	0.0836592	1
ENSMUST00000181086|ENSMUSG00000097541|-|-|Gm26752-201|Gm26752|1537|	1.24452	0.0282175	1	4.81473	1.4413	1	2.2871	0.288261	0.111766	0.176495	0.11423	0.176495	0
ENSMUST00000191650|ENSMUSG00000097589|OTTMUSG00000043240.1|OTTMUST00000113486.1|Dleu2-214|Dleu2|1557|	-0.536086	0.028244	1	4.81311	0.323515	1	4.56933	0.064703	0.01041	0.054293	0.0326759	0.054293	1
ENSMUST00000220387|ENSMUSG00000112580|OTTMUSG00000065609.1|OTTMUST00000159732.1|Gm47673-201|Gm47673|632|	-0.829385	0.0284171	1	4.80258	1.0305	1	6.98927	0.2061	0.00229143	0.203808	0.0264351	0.203808	0
ENSMUST00000200310|ENSMUSG00000104924|OTTMUSG00000055293.1|OTTMUST00000136889.1|Gm43002-201|Gm43002|155|	-0.611231	0.028508	1	4.79708	0.395193	1	4.22261	0.0790387	0.0161238	0.0629149	0.0364432	0.0629149	1
ENSMUST00000235750|ENSMUSG00000117869|OTTMUSG00000045484.4|OTTMUST00000177198.1|Snhg4-203|Snhg4|1676|	0.943179	0.0288576	1	4.77609	1.39982	1	4.68924	0.279965	0.0898037	0.190161	0.0316657	0.190161	1
ENSMUST00000152943|ENSMUSG00000085241|OTTMUSG00000011115.2|OTTMUST00000026023.1|Snhg3-204|Snhg3|437|	0.451298	0.0293539	1	4.74674	0.24946	1	6.37422	0.049892	0.00200622	0.0478858	0.0270865	0.0478858	1
ENSMUST00000210723|ENSMUSG00000109954|OTTMUSG00000060974.1|OTTMUST00000149001.1|Gm45371-201|Gm45371|459|	0.573882	0.0296605	1	4.72886	0.450919	1	5.67285	0.0901838	0.00357595	0.0866078	0.028169	0.0866078	1
ENSMUST00000215937|ENSMUSG00000111857|OTTMUSG00000063217.1|OTTMUST00000153951.1|1190001M18Rik-201|1190001M18Rik|1270|	-0.698279	0.029766	1	4.72275	0.614057	1	3.64466	0.122811	0.029126	0.0936855	0.0455848	0.0936855	0
ENSMUST00000153726|ENSMUSG00000084785|OTTMUSG00000015210.1|OTTMUST00000036038.1|Gm13972-201|Gm13972|3164|	-0.829419	0.029864	1	4.71711	0.637262	1	3.35668	0.127452	0.0566281	0.0708244	0.0520441	0.0708244	1
ENSMUST00000193915|ENSMUSG00000102844|OTTMUSG00000051695.1|OTTMUST00000130379.1|Gm38034-201|Gm38034|2069|	0.605331	0.0298918	1	4.71551	0.459815	1	4.48882	0.091963	0.0156041	0.0763589	0.03344	0.0763589	1
ENSMUST00000209585|ENSMUSG00000110335|OTTMUSG00000061040.1|OTTMUST00000149149.1|1700015I17Rik-201|1700015I17Rik|2099|	-0.780249	0.0306426	1	4.67288	0.52213	1	3.43502	0.104426	0.0412326	0.0631935	0.050111	0.0631935	1
ENSMUST00000221792|ENSMUSG00000112963|OTTMUSG00000067394.1|OTTMUST00000163178.1|Gm6093-201|Gm6093|1623|	-1.54112	0.0308173	1	4.66311	2.62135	1	2.66531	0.52427	0.104348	0.419921	0.0765974	0.419921	1
ENSMUST00000196419|ENSMUSG00000106086|OTTMUSG00000054767.1|OTTMUST00000135734.1|Gm43352-201|Gm43352|3065|	0.713266	0.0308478	1	4.66141	0.699422	1	4.88066	0.139884	0.00811767	0.131767	0.0303783	0.131767	1
ENSMUST00000125902|ENSMUSG00000087354|OTTMUSG00000028334.1|OTTMUST00000070224.1|4930404I05Rik-201|4930404I05Rik|2675|	-0.417924	0.0309599	1	4.65519	0.233168	1	5.65675	0.0466336	0.00349078	0.0431428	0.0281957	0.0431428	1
ENSMUST00000105311|ENSMUSG00000072761|OTTMUSG00000046060.1|-|Gm6712-201|Gm6712|447|	-0.459197	0.0311868	1	4.64265	0.261097	1	5.10999	0.0522194	0.00639039	0.045829	0.0293624	0.045829	0
ENSMUST00000194273|ENSMUSG00000103213|OTTMUSG00000047443.1|OTTMUST00000122493.1|Gm38289-201|Gm38289|597|	-2.39841	0.0313888	1	4.63157	6.34436	1	1.17398	1.26887	0.248359	1.02051	0.667192	1.02051	1
ENSMUST00000187923|ENSMUSG00000075585|OTTMUSG00000048600.1|OTTMUST00000124503.1|6330403L08Rik-202|6330403L08Rik|5522|	1.12525	0.0314601	1	4.62768	1.34409	1	5.01864	0.268818	0.0249431	0.243875	0.0297069	0.243875	1
ENSMUST00000210851|ENSMUSG00000075020|OTTMUSG00000014445.4|OTTMUST00000149467.1|Mir670hg-205|Mir670hg|1148|	2.83151	0.0316079	1	4.61964	13.1905	1	1.33393	2.63811	1.348	1.29011	0.504099	1.29011	1
ENSMUST00000159791|ENSMUSG00000078247|OTTMUSG00000034914.3|OTTMUST00000088763.1|Airn-203|Airn|485|	0.866817	0.0316384	1	4.61798	0.911802	1	3.22637	0.18236	0.053575	0.128785	0.0557562	0.128785	1
ENSMUST00000210562|ENSMUSG00000109776|OTTMUSG00000060206.1|OTTMUST00000147367.1|Gm30400-202|Gm30400|2115|	-0.432577	0.0317595	1	4.61143	0.167196	1	5.60851	0.0334392	0.00467594	0.0287633	0.0282744	0.0287633	1
ENSMUST00000138377|ENSMUSG00000084970|OTTMUSG00000007069.1|OTTMUST00000016360.1|1700060J05Rik-201|1700060J05Rik|1060|	-0.743425	0.0320114	1	4.59789	0.647584	1	3.88489	0.129517	0.0227843	0.106732	0.0411787	0.106732	1
ENSMUST00000212751|ENSMUSG00000110547|OTTMUSG00000062004.1|OTTMUST00000151387.1|Gm29773-201|Gm29773|1895|	-0.451321	0.0320644	1	4.59505	0.211973	1	5.24048	0.0423946	0.00725287	0.0351417	0.0289773	0.0351417	1
ENSMUST00000216321|ENSMUSG00000110980|OTTMUSG00000063322.1|OTTMUST00000154262.1|Gm47204-201|Gm47204|1832|	2.14392	0.0321569	1	4.59011	29.136	1	2.41939	5.82721	2.30153	3.52568	0.0981851	3.52568	1
ENSMUST00000180846|ENSMUSG00000097469|-|-|Gm26733-201|Gm26733|2046|	-0.405448	0.0322281	1	4.58632	0.146572	1	5.88417	0.0293144	0.00320447	0.02611	0.0278065	0.0278065	0
ENSMUST00000181958|ENSMUSG00000097149|OTTMUSG00000045675.1|OTTMUST00000119580.1|G630030J09Rik-201|G630030J09Rik|2135|	1.10101	0.0322632	1	4.58445	1.23524	1	4.71474	0.247048	0.0102535	0.236794	0.0314708	0.236794	1
ENSMUST00000181302|ENSMUSG00000097672|-|-|Gm26609-201|Gm26609|852|	-0.809454	0.0323598	1	4.57933	0.533064	1	3.31099	0.106613	0.0450444	0.0615684	0.0532652	0.0615684	0
ENSMUST00000143898|ENSMUSG00000087333|OTTMUSG00000013241.1|OTTMUST00000032000.1|Gm13652-201|Gm13652|3412|	-1.48848	0.0323992	1	4.57725	1.74313	1	2.34789	0.348626	0.160112	0.188514	0.106355	0.188514	1
ENSMUST00000134195|ENSMUSG00000101104|OTTMUSG00000046588.1|OTTMUST00000121130.1|Gm29247-201|Gm29247|521|	-0.538438	0.0327986	1	4.55626	0.383146	1	6.08336	0.0766293	0.00234331	0.0742859	0.0274917	0.0742859	1
ENSMUST00000142511|ENSMUSG00000085929|OTTMUSG00000012049.1|OTTMUST00000028675.1|Gm13421-202|Gm13421|803|	-0.94962	0.0328052	1	4.55591	0.86619	1	3.089	0.173238	0.0544769	0.118761	0.059646	0.118761	1
ENSMUST00000180971|ENSMUSG00000097100|OTTMUSG00000066166.1|OTTMUST00000160825.1|9230104M06Rik-201|9230104M06Rik|1963|	0.760392	0.0328546	1	4.55334	0.605355	1	3.49353	0.121071	0.0357103	0.0853608	0.0487728	0.0853608	1
ENSMUST00000130392|ENSMUSG00000087060|OTTMUSG00000005187.1|OTTMUST00000011592.1|Eldr-203|Eldr|1540|	-1.0694	0.0329457	1	4.5486	1.18691	1	4.47303	0.237383	0.0200125	0.21737	0.0335979	0.21737	1
ENSMUST00000225020|ENSMUSG00000114767|OTTMUSG00000068423.2|OTTMUST00000165397.2|Gm46392-202|Gm46392|4103|	1.45287	0.0329627	1	4.54771	2.2681	1	2.80121	0.453619	0.0763622	0.377257	0.0686213	0.377257	1
ENSMUST00000136359|ENSMUSG00000000031|OTTMUSG00000014998.3|OTTMUST00000035613.1|H19-202|H19|2286|	1.34562	0.0329963	1	4.54597	2.20836	1	6.23159	0.441672	0.00695192	0.43472	0.0272772	0.43472	1
ENSMUST00000125681|ENSMUSG00000085526|OTTMUSG00000030003.1|OTTMUST00000074407.1|Gm16083-201|Gm16083|2547|	-1.05513	0.0330634	1	4.54249	0.789828	1	2.64888	0.157966	0.0818442	0.0761213	0.0778036	0.0778036	1
ENSMUST00000127989|ENSMUSG00000085433|OTTMUSG00000028881.2|OTTMUST00000071580.2|Gm16001-201|Gm16001|875|	0.682141	0.0330828	1	4.54149	0.503081	1	3.86348	0.100616	0.0307265	0.0698898	0.0415271	0.0698898	1
ENSMUST00000202534|ENSMUSG00000107086|OTTMUSG00000055541.1|OTTMUST00000137464.1|Gm43808-201|Gm43808|2065|	0.410445	0.0330965	1	4.54078	0.177401	1	5.8341	0.0354802	0.00273748	0.0327427	0.0278904	0.0327427	1
ENSMUST00000181055|ENSMUSG00000097381|OTTMUSG00000066353.1|OTTMUST00000161199.1|A230087F16Rik-201|A230087F16Rik|2098|	0.414803	0.0334104	1	4.52462	0.19699	1	6.74685	0.0393981	0.00120233	0.0381958	0.026659	0.0381958	1
ENSMUST00000129570|ENSMUSG00000085156|OTTMUSG00000005115.1|OTTMUST00000011446.1|Snhg15-202|Snhg15|602|	-0.620808	0.033411	1	4.5246	0.395282	1	4.10103	0.0790564	0.0221408	0.0569156	0.0380161	0.0569156	1
ENSMUST00000191623|ENSMUSG00000102863|OTTMUSG00000044365.1|OTTMUST00000116795.1|Gm37639-201|Gm37639|2785|	-1.28216	0.0334422	1	4.523	1.73065	1	2.40187	0.34613	0.118461	0.227669	0.100088	0.227669	1
ENSMUST00000202051|ENSMUSG00000106720|OTTMUSG00000055756.1|OTTMUST00000137975.1|Gm43795-201|Gm43795|2366|	0.88096	0.0335598	1	4.51699	0.668356	1	3.03661	0.133671	0.048694	0.0849771	0.0609871	0.0849771	1
ENSMUST00000207625|ENSMUSG00000108985|OTTMUSG00000059074.1|OTTMUST00000144912.1|A930030B08Rik-201|A930030B08Rik|3965|	-1.69786	0.0344453	1	4.47247	4.23768	1	1.86958	0.847535	0.235356	0.612179	0.20549	0.612179	1
ENSMUST00000134586|ENSMUSG00000020164|OTTMUSG00000033865.2|OTTMUST00000085349.2|Kcnmb4os1-201|Kcnmb4os1|824|	1.67639	0.0345492	1	4.46731	3.2341	1	1.77843	0.646821	0.221607	0.425213	0.237616	0.425213	1
ENSMUST00000206111|ENSMUSG00000108714|OTTMUSG00000058607.1|OTTMUST00000143918.1|Gm21057-202|Gm21057|512|	3.20675	0.0345941	1	4.4651	6.21056	1	0.99685	1.24211	0.235898	1.00621	0.911411	1.00621	1
ENSMUST00000137359|ENSMUSG00000087639|OTTMUSG00000023065.1|OTTMUST00000055597.1|Gm15512-201|Gm15512|2257|	0.493533	0.0347442	1	4.4577	0.333491	1	6.74316	0.0666982	0.0012718	0.0654264	0.0266628	0.0654264	1
ENSMUST00000196002|ENSMUSG00000104835|OTTMUSG00000053164.1|OTTMUST00000132882.1|Gm5547-201|Gm5547|489|	-1.35921	0.0348417	1	4.45292	2.36019	1	2.23595	0.472039	0.20425	0.267789	0.121632	0.267789	1
ENSMUST00000148082|ENSMUSG00000086220|OTTMUSG00000040142.1|OTTMUST00000104311.1|Gm16599-201|Gm16599|1182|	0.832242	0.0349076	1	4.44969	0.75255	1	3.37903	0.15051	0.0354175	0.115093	0.0514734	0.115093	1
ENSMUST00000144705|ENSMUSG00000086290|OTTMUSG00000011112.3|OTTMUST00000026015.2|Snhg12-205|Snhg12|935|	-2.21689	0.0349746	1	4.44642	26.7162	1	2.25882	5.34324	0.785416	4.55782	0.118228	4.55782	1
ENSMUST00000193964|ENSMUSG00000103408|OTTMUSG00000051659.1|OTTMUST00000130327.1|Gm37933-201|Gm37933|981|	-1.26218	0.035124	1	4.43913	2.49945	1	2.20378	0.499889	0.166835	0.333055	0.1267	0.333055	1
ENSMUST00000180844|ENSMUSG00000097664|-|-|Gm26765-201|Gm26765|692|	-0.370579	0.0351847	1	4.43619	0.174146	1	7.1533	0.0348293	0.000742458	0.0340868	0.0263074	0.0340868	0
ENSMUST00000198380|ENSMUSG00000105412|OTTMUSG00000052208.1|OTTMUST00000131169.1|Gm43768-201|Gm43768|1258|	-0.541525	0.0354303	1	4.42432	0.35723	1	5.25418	0.071446	0.00522561	0.0662204	0.0289428	0.0662204	1
ENSMUST00000225619|ENSMUSG00000089875|OTTMUSG00000029141.3|OTTMUST00000165473.1|Etohd2-203|Etohd2|844|	0.428902	0.0354781	1	4.42202	0.190131	1	5.28332	0.0380262	0.00529609	0.0327301	0.0288728	0.0327301	1
ENSMUST00000180668|ENSMUSG00000097002|OTTMUSG00000068799.1|OTTMUST00000166351.1|Gm2670-201|Gm2670|2804|	-0.914886	0.035936	1	4.40014	0.807328	1	3.25008	0.161466	0.0542467	0.107219	0.0550249	0.107219	1
ENSMUST00000235607|ENSMUSG00000118280|OTTMUSG00000074579.1|OTTMUST00000181064.1|AC166748.2-201|AC166748.2|653|	-1.15054	0.0360929	1	4.39271	1.7195	1	2.99603	0.3439	0.0670506	0.27685	0.0620443	0.27685	1
ENSMUST00000173622|ENSMUSG00000092596|OTTMUSG00000037709.1|OTTMUST00000097399.1|Gm20490-201|Gm20490|198|	0.600757	0.0365103	1	4.37311	0.562272	1	4.71712	0.112454	0.0095219	0.102933	0.031453	0.102933	1
ENSMUST00000233788|ENSMUSG00000117129|OTTMUSG00000020057.1|OTTMUST00000047712.1|Gm49928-201|Gm49928|699|	0.710772	0.0365702	1	4.37031	0.489729	1	3.56866	0.0979458	0.0324926	0.0654533	0.0471513	0.0654533	1
ENSMUST00000206007|ENSMUSG00000108391|OTTMUSG00000057963.1|OTTMUST00000142275.1|Gm9768-201|Gm9768|2861|	0.507411	0.0365948	1	4.36917	0.318152	1	4.73988	0.0636304	0.0100334	0.0535969	0.0312856	0.0535969	1
ENSMUST00000227935|ENSMUSG00000115432|OTTMUSG00000069569.1|OTTMUST00000168199.1|D130009I18Rik-201|D130009I18Rik|3717|	0.672215	0.0367022	1	4.36418	0.583428	1	3.66642	0.116686	0.0345686	0.082117	0.0451448	0.082117	1
ENSMUST00000192833|ENSMUSG00000097971|OTTMUSG00000043054.1|OTTMUST00000112996.1|Gm26917-202|Gm26917|3329|	-0.741783	0.0368753	1	4.35616	0.725894	1	8.15621	0.145179	0.000332326	0.144846	0.0259376	0.144846	0
ENSMUST00000181301|ENSMUSG00000097560|-|-|Gm26904-201|Gm26904|1742|	0.40377	0.0370595	1	4.34768	0.14892	1	5.62104	0.0297841	0.00366324	0.0261208	0.0282541	0.0282541	0
ENSMUST00000235148|ENSMUSG00000118167|OTTMUSG00000073928.1|OTTMUST00000179374.1|AC153131.1-201|AC153131.1|2705|	2.1548	0.037103	1	4.34568	10.7374	1	2.06109	2.14748	0.687376	1.4601	0.153869	1.4601	1
ENSMUST00000189247|ENSMUSG00000100444|OTTMUSG00000047275.1|OTTMUST00000122221.1|C530043A13Rik-203|C530043A13Rik|3364|	-0.849241	0.0371261	1	4.34462	1.19604	1	3.73387	0.239207	0.0473623	0.191845	0.043816	0.191845	1
ENSMUST00000194519|ENSMUSG00000103012|OTTMUSG00000051544.1|OTTMUST00000130159.1|Gm37548-201|Gm37548|3814|	0.71071	0.0371596	1	4.34308	0.528211	1	3.61807	0.105642	0.0290794	0.0765628	0.046127	0.0765628	1
ENSMUST00000153431|ENSMUSG00000086330|OTTMUSG00000005804.1|OTTMUST00000012851.1|1700007J10Rik-202|1700007J10Rik|1111|	0.378295	0.0372352	1	4.33962	0.165302	1	7.0997	0.0330604	0.00157011	0.0314903	0.026347	0.0314903	0
ENSMUST00000183966|ENSMUSG00000098912|OTTMUSG00000044963.1|OTTMUST00000118163.1|1500004A13Rik-203|1500004A13Rik|3743|	0.490652	0.0372976	1	4.33677	0.326725	1	5.57917	0.065345	0.00398426	0.0613607	0.0283218	0.0613607	1
ENSMUST00000068997|ENSMUSG00000055424|OTTMUSG00000074603.1|-|Gm9970-201|Gm9970|558|	0.487123	0.0373677	1	4.33357	0.302017	1	4.58259	0.0604034	0.0108558	0.0495477	0.0325566	0.0495477	1
ENSMUST00000182768|ENSMUSG00000097589|OTTMUSG00000043240.1|OTTMUST00000113481.1|Dleu2-208|Dleu2|1442|	-1.04271	0.0373782	1	4.3331	1.51234	1	3.56852	0.302468	0.108987	0.19348	0.0471544	0.19348	1
ENSMUST00000149275|ENSMUSG00000087179|OTTMUSG00000016036.2|OTTMUST00000038244.2|Gm14230-203|Gm14230|388|	0.969395	0.037379	1	4.33306	0.861182	1	2.82045	0.172236	0.0630445	0.109192	0.0677831	0.109192	1
ENSMUST00000143605|ENSMUSG00000086898|OTTMUSG00000031359.1|OTTMUST00000077692.1|Itpr3os-201|Itpr3os|794|	0.609512	0.0374205	1	4.33117	0.482818	1	5.43349	0.0965635	0.00458762	0.0919759	0.0285669	0.0919759	1
ENSMUST00000194323|ENSMUSG00000102140|OTTMUSG00000047623.1|OTTMUST00000122782.1|Gm38058-201|Gm38058|4368|	0.75506	0.0377259	1	4.31734	0.696003	1	5.00522	0.139201	0.0067073	0.132493	0.0297637	0.132493	1
ENSMUST00000193015|ENSMUSG00000103985|OTTMUSG00000050734.1|OTTMUST00000128593.1|Gm37446-201|Gm37446|4136|	0.667479	0.0378859	1	4.31014	0.526954	1	5.09664	0.105391	0.00637949	0.0990112	0.0294085	0.0990112	1
ENSMUST00000122831|ENSMUSG00000010492|OTTMUSG00000030649.1|OTTMUST00000075883.1|Uckl1os-201|Uckl1os|2018|	0.741136	0.0379205	1	4.30859	0.613496	1	3.91674	0.122699	0.0216406	0.101059	0.0406738	0.101059	0
ENSMUST00000135583|ENSMUSG00000085802|OTTMUSG00000029588.1|OTTMUST00000073379.1|Gm16059-201|Gm16059|3778|	0.369144	0.0379448	1	4.3075	0.117429	1	6.52272	0.0234858	0.00137455	0.0221112	0.0269039	0.0269039	1
ENSMUST00000180434|ENSMUSG00000097090|OTTMUSG00000073327.1|OTTMUST00000177834.1|Gm26724-201|Gm26724|1650|	0.576795	0.0379868	1	4.30561	0.407161	1	4.30738	0.0814321	0.0138818	0.0675504	0.0354094	0.0675504	1
ENSMUST00000235695|ENSMUSG00000117725|OTTMUSG00000073280.1|OTTMUST00000177590.1|AC165962.1-201|AC165962.1|6295|	0.832604	0.0383631	1	4.28885	0.942563	1	6.52296	0.188513	0.00183199	0.186681	0.0269036	0.186681	1
ENSMUST00000212988|ENSMUSG00000110620|OTTMUSG00000061725.1|OTTMUST00000150635.1|Gm45733-201|Gm45733|437|	-0.398745	0.0386366	1	4.27678	0.184164	1	5.55318	0.0368328	0.00420607	0.0326267	0.028364	0.0326267	1
ENSMUST00000212196|ENSMUSG00000110693|OTTMUSG00000062031.1|OTTMUST00000151447.1|Gm45899-201|Gm45899|1276|	0.430604	0.0390515	1	4.25863	0.142433	1	5.38586	0.0284866	0.00739348	0.0210931	0.0286556	0.0286556	0
ENSMUST00000234072|ENSMUSG00000117391|OTTMUSG00000072817.1|OTTMUST00000176183.1|4930500A05Rik-201|4930500A05Rik|477|	0.408844	0.039228	1	4.25097	0.156277	1	5.39247	0.0312554	0.00474016	0.0265152	0.0286429	0.0286429	1
ENSMUST00000128841|ENSMUSG00000085063|OTTMUSG00000029161.1|OTTMUST00000072323.1|Gm16024-201|Gm16024|171|	-0.984501	0.0393362	1	4.24629	0.789229	1	3.45879	0.157846	0.097833	0.0600128	0.049558	0.0600128	1
ENSMUST00000171098|ENSMUSG00000092134|OTTMUSG00000036004.2|OTTMUST00000092390.1|Gm17089-201|Gm17089|1394|	0.400598	0.0394124	1	4.243	0.157768	1	5.5424	0.0315536	0.00383187	0.0277217	0.0283815	0.0283815	1
ENSMUST00000227258|ENSMUSG00000115148|OTTMUSG00000069549.1|OTTMUST00000168158.1|Gm49125-201|Gm49125|1295|	-1.30909	0.0395143	1	4.23862	3.24988	1	2.08569	0.649976	0.205222	0.444755	0.148563	0.444755	0
ENSMUST00000236795|ENSMUSG00000117872|OTTMUSG00000033638.2|OTTMUST00000177746.1|A530088E08Rik-203|A530088E08Rik|1805|	-2.17562	0.0396229	1	4.23396	12.2667	1	1.31008	2.45334	1.12693	1.3264	0.525528	1.3264	1
ENSMUST00000180395|ENSMUSG00000097364|-|-|Gm26719-201|Gm26719|3220|	0.456987	0.0399138	1	4.22155	0.246531	1	4.78206	0.0493063	0.0086162	0.0406901	0.0309905	0.0406901	0
ENSMUST00000205110|ENSMUSG00000108034|OTTMUSG00000056697.1|OTTMUST00000139936.1|4930557K07Rik-201|4930557K07Rik|363|	1.05425	0.0399678	1	4.21925	1.41394	1	2.93746	0.282788	0.0604364	0.222352	0.0636797	0.222352	1
ENSMUST00000183317|ENSMUSG00000097993|OTTMUSG00000043508.4|OTTMUST00000114101.2|Ptprv-210|Ptprv|6108|	1.44137	0.0401637	1	4.21096	2.21472	1	3.92759	0.442944	0.0280057	0.414938	0.0405053	0.414938	0
ENSMUST00000161890|ENSMUSG00000078247|OTTMUSG00000034914.3|OTTMUST00000088765.1|Airn-205|Airn|1375|	0.969518	0.0402888	1	4.20568	1.03788	1	3.74558	0.207576	0.0267387	0.180838	0.0435953	0.180838	1
ENSMUST00000201324|ENSMUSG00000106799|OTTMUSG00000056019.1|OTTMUST00000138553.1|Gm20756-202|Gm20756|1565|	-0.455792	0.0403422	1	4.20344	0.308173	1	6.56645	0.0616346	0.00155593	0.0600787	0.0268533	0.0600787	1
ENSMUST00000181030|ENSMUSG00000097174|OTTMUSG00000061307.1|OTTMUST00000149622.1|Gm4890-201|Gm4890|3784|	-0.556634	0.0404226	1	4.20006	0.334227	1	4.22454	0.0668455	0.0153973	0.0514482	0.036419	0.0514482	1
ENSMUST00000222963|ENSMUSG00000112963|OTTMUSG00000067394.1|OTTMUST00000163177.1|Gm6093-202|Gm6093|2163|	-0.776188	0.0405131	1	4.19626	0.909317	1	4.50306	0.181863	0.0127108	0.169153	0.0332999	0.169153	1
ENSMUST00000202959|ENSMUSG00000107050|OTTMUSG00000055178.2|OTTMUST00000136644.2|C030017G13Rik-201|C030017G13Rik|2331|	0.387989	0.0405153	1	4.19617	0.185785	1	6.29961	0.037157	0.00194224	0.0352148	0.0271844	0.0352148	1
ENSMUST00000137801|ENSMUSG00000086018|OTTMUSG00000010754.3|OTTMUST00000025133.2|Gm13179-201|Gm13179|674|	0.439047	0.0405526	1	4.19461	0.219219	1	5.36792	0.0438438	0.00458102	0.0392628	0.0286907	0.0392628	1
ENSMUST00000154457|ENSMUSG00000087578|OTTMUSG00000024262.1|OTTMUST00000059404.1|Ccdc142os-204|Ccdc142os|388|	-0.712431	0.040605	1	4.19242	0.805209	1	3.37849	0.161042	0.0431969	0.117845	0.051487	0.117845	1
ENSMUST00000192176|ENSMUSG00000102349|OTTMUSG00000043053.1|OTTMUST00000112995.1|Gm37376-201|Gm37376|453|	-0.505656	0.040794	1	4.18455	0.40947	1	6.04219	0.0818941	0.0067709	0.0751232	0.0275543	0.0751232	1
ENSMUST00000211857|ENSMUSG00000110598|OTTMUSG00000061760.1|OTTMUST00000150724.1|Gm45854-201|Gm45854|3488|	-0.656552	0.0409232	1	4.17919	0.501799	1	3.96254	0.10036	0.0247802	0.0755797	0.039974	0.0755797	1
ENSMUST00000194850|ENSMUSG00000102907|OTTMUSG00000050141.1|OTTMUST00000127485.1|Gm38264-201|Gm38264|2032|	-0.77265	0.0410879	1	4.17239	0.687121	1	3.13771	0.137424	0.0483177	0.0891064	0.0583625	0.0891064	0
ENSMUST00000202328|ENSMUSG00000107390|OTTMUSG00000055255.2|OTTMUST00000136828.2|Gm43323-201|Gm43323|4258|	-0.877728	0.0411054	1	4.17166	0.931002	1	2.84571	0.1862	0.0675651	0.118635	0.0667647	0.118635	1
ENSMUST00000198939|ENSMUSG00000104677|OTTMUSG00000053043.2|OTTMUST00000134245.1|Gm43376-201|Gm43376|1887|	1.06073	0.04113	1	4.17065	0.967015	1	2.54147	0.193403	0.0900423	0.103361	0.086421	0.103361	1
ENSMUST00000127150|ENSMUSG00000052248|OTTMUSG00000012358.2|OTTMUST00000029433.2|Zeb2os-201|Zeb2os|1736|	-0.760072	0.0412252	1	4.16673	0.7041	1	3.86595	0.14082	0.0740166	0.0668035	0.0414865	0.0668035	0
ENSMUST00000209232|ENSMUSG00000109996|OTTMUSG00000060930.1|OTTMUST00000148918.1|Gm31898-201|Gm31898|1540|	-0.556408	0.0412306	1	4.16651	0.401938	1	3.91774	0.0803876	0.0205572	0.0598305	0.0406582	0.0598305	1
ENSMUST00000214034|ENSMUSG00000111045|OTTMUSG00000063447.1|OTTMUST00000154580.1|Gm47598-201|Gm47598|3036|	-0.589749	0.0416596	1	4.14898	0.540152	1	4.93241	0.10803	0.0102458	0.0977846	0.0301027	0.0977846	1
ENSMUST00000181720|ENSMUSG00000097564|OTTMUSG00000047954.1|OTTMUST00000123300.1|C430014B12Rik-201|C430014B12Rik|1001|	0.999506	0.0418084	1	4.14294	0.945484	1	3.33266	0.189097	0.11965	0.0694467	0.0526763	0.0694467	1
ENSMUST00000235804|ENSMUSG00000118028|OTTMUSG00000073618.1|OTTMUST00000178700.1|AC108433.1-201|AC108433.1|2989|	-0.589128	0.0419208	1	4.1384	0.447777	1	4.0059	0.0895554	0.0187321	0.0708233	0.0393375	0.0708233	1
ENSMUST00000197944|ENSMUSG00000105434|OTTMUSG00000054517.1|OTTMUST00000135166.1|Gm43359-201|Gm43359|2200|	-0.882357	0.0420318	1	4.13392	0.917015	1	2.90756	0.183403	0.0691175	0.114286	0.0645976	0.114286	1
ENSMUST00000207399|ENSMUSG00000109094|OTTMUSG00000060134.1|OTTMUST00000147192.1|Gm44587-201|Gm44587|1685|	-0.661392	0.0423148	1	4.12257	0.391485	1	4.04848	0.0782969	0.034176	0.0441209	0.0387343	0.0441209	1
ENSMUST00000193614|ENSMUSG00000103030|OTTMUSG00000046966.1|OTTMUST00000121713.1|E330011M16Rik-201|E330011M16Rik|1794|	0.533265	0.0426332	1	4.10989	0.222516	1	4.21701	0.0445033	0.014244	0.0302592	0.0365134	0.0365134	1
ENSMUST00000218808|ENSMUSG00000112576|OTTMUSG00000064635.1|OTTMUST00000157518.1|Gm47621-201|Gm47621|2538|	-0.418499	0.0427311	1	4.10601	0.188617	1	5.42877	0.0377234	0.00486341	0.03286	0.0285754	0.03286	0
ENSMUST00000198145|ENSMUSG00000104872|OTTMUSG00000054353.1|OTTMUST00000134855.1|1700008B11Rik-201|1700008B11Rik|634|	1.21612	0.0429677	1	4.09667	1.28122	1	2.3958	0.256244	0.108138	0.148105	0.100762	0.148105	1
ENSMUST00000213573|ENSMUSG00000111325|OTTMUSG00000062783.1|OTTMUST00000152893.1|Gm47140-201|Gm47140|1400|	-0.724733	0.0433548	1	4.08151	0.665324	1	4.57615	0.133065	0.0131177	0.119947	0.0326143	0.119947	0
ENSMUST00000173499|ENSMUSG00000092341|OTTMUSG00000037798.2|OTTMUST00000097550.1|Malat1-203|Malat1|485|	-0.835792	0.0433793	1	4.08056	1.02844	1	5.98245	0.205687	0.0089741	0.196713	0.0276474	0.196713	1
ENSMUST00000236582|ENSMUSG00000118243|OTTMUSG00000074263.1|OTTMUST00000180246.1|AC125059.3-201|AC125059.3|833|	0.49138	0.0434022	1	4.07967	0.290908	1	5.74786	0.0581816	0.00336366	0.0548179	0.0280396	0.0548179	1
ENSMUST00000195683|ENSMUSG00000103168|OTTMUSG00000052169.1|OTTMUST00000131093.1|Gm30948-201|Gm30948|4827|	-0.37368	0.0434133	1	4.07924	0.175946	1	5.71241	0.0351893	0.0030933	0.032096	0.0281019	0.032096	1
ENSMUST00000181685|ENSMUSG00000097903|OTTMUSG00000069932.1|OTTMUST00000169297.1|Gm26679-201|Gm26679|659|	0.3597	0.0438494	1	4.06235	0.11244	1	6.22296	0.022488	0.0020386	0.0204494	0.0272893	0.0272893	1
ENSMUST00000219328|ENSMUSG00000101621|OTTMUSG00000046527.2|OTTMUST00000157642.1|Gm28905-202|Gm28905|1377|	1.57718	0.0440608	1	4.05423	3.89191	1	1.63608	0.778381	0.270909	0.507472	0.300354	0.507472	1
ENSMUST00000226445|ENSMUSG00000115801|OTTMUSG00000070529.1|OTTMUST00000170496.1|AC160336.1-201|AC160336.1|93147|	-0.601997	0.0443609	1	4.04277	0.480036	1	9.75209	0.0960073	6.48301e-05	0.0959424	0.0268168	0.0959424	0
ENSMUST00000171483|ENSMUSG00000087519|OTTMUSG00000015781.1|-|AV039307-203|AV039307|324|	-0.753301	0.0444439	1	4.03962	0.617019	1	3.56244	0.123404	0.0623529	0.061051	0.0472824	0.061051	0
ENSMUST00000193156|ENSMUSG00000097216|OTTMUSG00000050933.2|OTTMUST00000129093.1|4932441J04Rik-202|4932441J04Rik|4062|	0.55593	0.0444593	1	4.03903	0.430828	1	6.88456	0.0861656	0.00111725	0.0850484	0.0265266	0.0850484	1
ENSMUST00000130256|ENSMUSG00000085133|OTTMUSG00000026457.2|OTTMUST00000139530.1|B930095G15Rik-201|B930095G15Rik|4715|	0.975018	0.0448408	1	4.02462	1.0868	1	5.75085	0.21736	0.00338573	0.213974	0.0280344	0.213974	1
ENSMUST00000181563|ENSMUSG00000097649|OTTMUSG00000046971.2|OTTMUST00000121722.1|Gm10561-201|Gm10561|1943|	0.694663	0.0449157	1	4.0218	0.754478	1	4.64593	0.150896	0.0111061	0.13979	0.0320128	0.13979	1
ENSMUST00000190491|ENSMUSG00000101695|OTTMUSG00000045336.1|OTTMUST00000119051.1|1700094J05Rik-202|1700094J05Rik|997|	-0.42422	0.0452113	1	4.01074	0.279113	1	5.03317	0.0558227	0.00682775	0.0489949	0.0296473	0.0489949	1
ENSMUST00000183707|ENSMUSG00000098912|OTTMUSG00000044963.1|OTTMUST00000118165.1|1500004A13Rik-202|1500004A13Rik|6054|	0.430415	0.0454991	1	4.00004	0.256476	1	6.90424	0.0512952	0.00116799	0.0501272	0.0265088	0.0501272	1
ENSMUST00000181752|ENSMUSG00000097168|-|-|C230088H06Rik-202|C230088H06Rik|3010|	0.869163	0.0460114	1	3.98118	0.997514	1	3.34245	0.199503	0.0440275	0.155475	0.0524162	0.155475	0
ENSMUST00000218662|ENSMUSG00000112433|OTTMUSG00000064171.1|OTTMUST00000156746.1|Gm30122-202|Gm30122|1556|	-1.76587	0.0460992	1	3.97797	14.6209	1	1.499	2.92418	1.30503	1.61915	0.378879	1.61915	1
ENSMUST00000233603|ENSMUSG00000117282|OTTMUSG00000072152.1|OTTMUST00000174536.1|Gm49898-202|Gm49898|599|	-1.58173	0.0461506	1	3.97609	5.30279	1	1.95549	1.06056	0.245353	0.815205	0.17995	0.815205	0
ENSMUST00000181517|ENSMUSG00000097354|OTTMUSG00000056527.1|OTTMUST00000139618.1|2310001H17Rik-203|2310001H17Rik|3981|	-0.646899	0.046162	1	3.97567	0.573011	1	3.48101	0.114602	0.0326999	0.0819022	0.0490529	0.0819022	1
ENSMUST00000222812|ENSMUSG00000113722|OTTMUSG00000066217.1|OTTMUST00000160919.1|Snhg10-202|Snhg10|527|	0.721411	0.0462285	1	3.97325	0.568128	1	3.42229	0.113626	0.0414696	0.0721559	0.0504131	0.0721559	1
ENSMUST00000192371|ENSMUSG00000103388|OTTMUSG00000044782.1|OTTMUST00000117716.1|Gm37581-201|Gm37581|988|	-1.0567	0.0464345	1	3.96576	1.66859	1	2.48826	0.333719	0.125038	0.208681	0.0912513	0.208681	1
ENSMUST00000132609|ENSMUSG00000087289|OTTMUSG00000009012.2|OTTMUST00000020448.1|4933424M12Rik-201|4933424M12Rik|1944|	-1.78405	0.0464666	1	3.9646	6.23823	1	1.25682	1.24765	0.23072	1.01693	0.576862	1.01693	1
ENSMUST00000233185|ENSMUSG00000117007|OTTMUSG00000072589.1|OTTMUST00000175704.1|Gm41556-203|Gm41556|1247|	1.85178	0.0466255	1	3.95885	11.5704	1	1.23994	2.31409	0.797242	1.51684	0.594192	1.51684	1
ENSMUST00000143287|ENSMUSG00000086288|OTTMUSG00000019668.1|OTTMUST00000047057.1|Gm15265-202|Gm15265|814|	0.414836	0.0466547	1	3.9578	0.186229	1	5.18616	0.0372457	0.00786369	0.029382	0.0291243	0.029382	1
ENSMUST00000217044|ENSMUSG00000110799|OTTMUSG00000063403.1|OTTMUST00000154453.1|4930543K20Rik-201|4930543K20Rik|355|	-1.03097	0.0467435	1	3.9546	1.28324	1	2.92855	0.256649	0.0663767	0.190272	0.0639459	0.190272	0
ENSMUST00000178895|ENSMUSG00000095332|OTTMUSG00000074626.1|-|Gm9821-201|Gm9821|1953|	1.73493	0.0469983	1	3.94545	15.1548	1	1.54141	3.03097	1.2966	1.73437	0.352407	1.73437	1
ENSMUST00000181260|ENSMUSG00000096941|-|-|Gm26720-201|Gm26720|3538|	0.475813	0.0473631	1	3.93244	0.253397	1	4.70665	0.0506793	0.011137	0.0395423	0.0315319	0.0395423	0
ENSMUST00000180982|ENSMUSG00000097073|OTTMUSG00000045602.1|OTTMUST00000119482.1|9430037G07Rik-202|9430037G07Rik|2263|	-0.600663	0.0475034	1	3.92747	0.397764	1	5.68159	0.0795529	0.0444665	0.0350864	0.0281544	0.0350864	1
ENSMUST00000218256|ENSMUSG00000112008|OTTMUSG00000065312.1|OTTMUST00000159135.1|Gm47218-201|Gm47218|1319|	-0.976461	0.0475848	1	3.92459	0.747659	1	2.7121	0.149532	0.0746417	0.07489	0.0733867	0.07489	1
ENSMUST00000200343|ENSMUSG00000104548|OTTMUSG00000053792.1|OTTMUST00000133899.1|Gm43857-201|Gm43857|3079|	-0.352478	0.0477266	1	3.91959	0.174649	1	6.52386	0.0349298	0.00157334	0.0333564	0.0269026	0.0333564	1
ENSMUST00000202512|ENSMUSG00000107276|OTTMUSG00000056281.1|OTTMUST00000139097.1|Gm42858-201|Gm42858|1704|	0.338151	0.0477851	1	3.91753	0.124272	1	7.3925	0.0248545	0.000594345	0.0242601	0.0261553	0.0261553	1
ENSMUST00000192361|ENSMUSG00000104106|OTTMUSG00000051082.1|OTTMUST00000129476.1|Gm10848-201|Gm10848|1811|	-1.76254	0.0480089	1	3.90967	3.64117	1	1.80511	0.728235	0.276626	0.451608	0.227625	0.451608	1
ENSMUST00000221712|ENSMUSG00000113585|OTTMUSG00000066268.1|OTTMUST00000161036.1|Gm19605-205|Gm19605|677|	1.33893	0.0481947	1	3.90318	2.57351	1	2.41251	0.514701	0.306531	0.20817	0.0989246	0.20817	1
ENSMUST00000146124|ENSMUSG00000086740|OTTMUSG00000010949.1|OTTMUST00000025681.1|Gm17029-202|Gm17029|2899|	0.426213	0.0482898	1	3.89987	0.176339	1	5.16311	0.0352678	0.00638856	0.0288793	0.0291921	0.0291921	1
ENSMUST00000224538|ENSMUSG00000114554|OTTMUSG00000068116.1|OTTMUST00000164666.1|5430425K12Rik-202|5430425K12Rik|973|	-1.98898	0.0484592	1	3.89399	8.16569	1	1.46612	1.63314	0.270596	1.36254	0.400886	1.36254	1
ENSMUST00000224546|ENSMUSG00000114436|OTTMUSG00000068717.1|OTTMUST00000166044.1|Gm48283-201|Gm48283|1474|	-0.423525	0.0484652	1	3.89378	0.145948	1	4.93886	0.0291896	0.00697459	0.022215	0.0300705	0.0300705	1
ENSMUST00000208469|ENSMUSG00000109575|OTTMUSG00000058963.1|OTTMUST00000144656.1|Gm44831-201|Gm44831|2989|	1.04227	0.0484886	1	3.89297	1.32945	1	2.90099	0.26589	0.14784	0.118049	0.0648093	0.118049	1
ENSMUST00000130684|ENSMUSG00000087366|OTTMUSG00000008032.2|OTTMUST00000018185.1|Junos-205|Junos|614|	-0.765052	0.048581	1	3.88977	0.980737	1	4.49642	0.196147	0.0117921	0.184355	0.0333649	0.184355	1
ENSMUST00000199286|ENSMUSG00000105437|OTTMUSG00000054304.1|OTTMUST00000134749.1|Gm42450-201|Gm42450|2644|	0.754214	0.0486079	1	3.88884	0.583153	1	3.38129	0.116631	0.0568254	0.0598051	0.0514165	0.0598051	1
ENSMUST00000191736|ENSMUSG00000102575|OTTMUSG00000043475.1|OTTMUST00000114010.1|Gm37241-201|Gm37241|523|	1.78168	0.0489295	1	3.87777	2.07404	1	2.07458	0.414808	0.334589	0.080219	0.150923	0.150923	1
ENSMUST00000192003|ENSMUSG00000103309|OTTMUSG00000050872.1|OTTMUST00000128907.1|BC037039-201|BC037039|2205|	0.340703	0.0490115	1	3.87496	0.105804	1	7.69692	0.0211608	0.000444302	0.0207165	0.0260197	0.0260197	1
ENSMUST00000229573|ENSMUSG00000097414|OTTMUSG00000070935.3|OTTMUST00000171485.1|B130046B21Rik-202|B130046B21Rik|334|	0.395559	0.0495257	1	3.85745	0.13867	1	5.26313	0.027734	0.00524101	0.022493	0.0289209	0.0289209	1
ENSMUST00000200303|ENSMUSG00000104938|OTTMUSG00000053997.2|OTTMUST00000134243.1|Gm42840-201|Gm42840|2251|	1.06681	0.0495461	1	3.85675	0.870891	1	2.89503	0.174178	0.133962	0.0402166	0.0650046	0.0650046	1
ENSMUST00000198035|ENSMUSG00000106415|OTTMUSG00000054580.1|OTTMUST00000135303.1|Gm42893-201|Gm42893|1502|	-0.568313	0.0497155	1	3.85103	0.539134	1	4.83188	0.107827	0.00742349	0.100403	0.0306672	0.100403	1
