# Supplementary material for: Long non-coding RNA-derived peptides are immunogenic and drive a potent anti-tumour response
Source: Nat Commun. 2023 Feb 25;14:1078. doi: 10.1038/s41467-023-36826-0 (PMC9968330; doi:10.1038/s41467-023-36826-0)
Supplement: Supplementary file 6 — Supplementary data 3 [file 41467_2023_36826_MOESM6_ESM.xlsx]

## Sheet: Sheet1
Sequence	Database	Length	Accession	Gene name (GRCm38/mm10)	NetMHCpan allele	NetMHCpan score
MYMKVGSSI	C2-T1	9	ENSMUST00000232525.1_2	Cdr1os	H-2-Kd	0.0018
RGPSHFSRL	T1-T2	9	ENSMUST00000185727.1_2	Gm29253	H-2-Dd	0.003
MTPDNGPDQGCP	T1	12	ENSMUST00000199515.1_2	Gm42702
KGPEHKLLL	C2-T1-T2	9	ENSMUST00000192571.1_1	Gm37855	H-2-Dd	0.0041
PSMAKYFSV	T2	9	ENSMUST00000194683.1_3	Gm37499	H-2-Dd	0.0041
MPFKNKHLF	C2	9	ENSMUST00000131787.1_2	2410006H16Rik	H-2-Ld	0.0052
YYIPGLKGI	All	9	ENSMUST00000219259.1_1:ENSMUST00000217920.1_3	Gm47761	H-2-Kd	0.0065
KYVEEQTEL	C1	9	ENSMUST00000193946.1_2	6720464F23Rik	H-2-Kd	0.0067
LGPIRGVSF	T1	9	ENSMUST00000203312.1_2	Gm44062	H-2-Dd	0.0072
SGPPYYKGI	All	9	ENSMUST00000212899.1_1	Gm42047	H-2-Dd	0.0075
TPRSLFSSL	T2	9	ENSMUST00000232254.1_2	Gm36363	H-2-Ld	0.009
RMAEKIHFL	C2-T1	9	ENSMUST00000180601.5_3	9230114K14Rik	H-2-Qa1	0.0093
MGPPRAAGI	C2-T1-T2	9	ENSMUST00000173811.7_3:ENSMUST00000174039.7_2	1110038B12Rik	H-2-Dd	0.0095
CFKSVTVNST	T1	10	ENSMUST00000201757.1_1	Gm36669
RGPLLEKLF	All	9	ENSMUST00000180751.1_3	4732463B04Rik	H-2-Dd	0.0097
VPGADGDLF	T2	9	ENSMUST00000223245.1_3	Gm47982	H-2-Dd	0.0097
YLIKSSVIL	T2	9	ENSMUST00000147754.7_2	Hectd2os	H-2-Dd	0.0097
TGLPRSLLF	C1-C2-T2	9	ENSMUST00000097896.2_1	4933427I04Rik	H-2-Dd	0.0124
QGGPTPEEGL	C1	10	ENSMUST00000128998.1_3	Gm12866
MPISSHIDL	C1-T2	9	ENSMUST00000149090.1_2:ENSMUST00000152813.1_2	MGP_CASTEiJ_G0014777 Spata5l1	H-2-Ld	0.0145
SGPKTDGL	T2	8	ENSMUST00000152351.1_1	Fhad1os2	H-2-Ld	0.0145
KLNPAFLML	C1	9	ENSMUST00000195466.1_2	Gm38351	H-2-Qa1	0.0145
TYLTHIKSL	C2	9	ENSMUST00000195541.1_1	Gm37311	H-2-Kd	0.0148
KYLRLHERI	C2-T1-T2	9	ENSMUST00000205748.1_3	EU599041	H-2-Kd	0.0161
PSPLLNATF	T2	9	ENSMUST00000212077.1_1	Gm20735	H-2-Kd	0.0161
PSPVLLSFK	T2	9	ENSMUST00000195473.1_3	Gm37166	H-2-Kd	0.0161
YYLLTLSRI	C1-T1	9	ENSMUST00000038032.4_2	5033430I15Rik	H-2-Kd	0.0192
SYVLSRLGL	C1	9	ENSMUST00000187564.1_1	Gm29100	H-2-Kd	0.0206
SGPAWLGNL	C1-T1-T2	9	ENSMUST00000237139.1_2	Gm35867	H-2-Dd	0.0247
AGPSRMQL	C2	8	ENSMUST00000198220.1_3	4930432H08Rik	H-2-Dd	0.0275
SPPKFPLHL	C1	9	ENSMUST00000139804.1_1	4930426D05Rik	H-2-Ld	0.0318
MEPFSLGT	C1	8	ENSMUST00000221152.1_3	Gm36635
WPQDGTFNL	All	9	ENSMUST00000199958.1_2	Gm43305	H-2-Ld	0.0325
IEVPIIELM	C1	9	ENSMUST00000061823.2_3	4933440M02Rik	H-2-Qa2	0.0329
SPGSHVLRL	C2-T1	9	ENSMUST00000203437.1_1	Gm43890	H-2-Ld	0.042
VGPARAPNTPALL	C1-T2	13	ENSMUST00000188271.2_1	2310068J16Rik	H-2-Dd	0.0486
AGPDLRVGI	C1-T2	9	ENSMUST00000220896.1_2:ENSMUST00000179344.1_3:ENSMUST00000221745.1_2:ENSMUST00000223281.1_2:ENSMUST00000223403.1_3:ENSMUST00000222888.1_2:ENSMUST00000189625.1_2	Gm5784 Gm48693 Gm40847 Gm40864 1700030C10Rik	H-2-Dd	0.0511
RFIGMLQSL	C1	9	ENSMUST00000207911.1_2	Gm44668	H-2-Kd	0.0519
RGPSLSRDL	C2-T1-T2	9	ENSMUST00000185727.1_2	Gm29253	H-2-Dd	0.0593
LNSGLRAR	C2	8	ENSMUST00000161643.1_3	Gm16029
AAPRRHLL	C1-T1	8	ENSMUST00000159257.1_2	Gm15849	H-2-Dd	0.0599
EFVFNVESL	C1	9	ENSMUST00000199155.1_1	Platr4	H-2-Kd	0.0634
LPESLPHLL	C1	9	ENSMUST00000232008.1_1	4933432I09Rik	H-2-Ld	0.0702
ASPIHGGML	C1-T1-T2	9	ENSMUST00000203352.1_2	4933406J09Rik	H-2-Dd	0.0724
SYLQLHENF	C2-T1-T2	9	ENSMUST00000188038.2_1	Gm37494	H-2-Kd	0.0743
SLPVRSLSL	C2-T1-T2	9	ENSMUST00000219716.1_2	Gm47341	H-2-Dd	0.0759
RPRGHQTNL	C1	9	ENSMUST00000186472.1_3	1810044D09Rik	H-2-Ld	0.0834
KYSVLTHL	C1-T2	8	ENSMUST00000191887.1_1	Gm37663	H-2-Kd	0.0839
QGPQRYGNRF	C2-T1-T2	10	ENSMUST00000194529.1_1	Gm38194	H-2-Dd	0.0864
LPELPSYFL	C2	9	ENSMUST00000132609.1_1	4933424M12Rik	H-2-Ld	0.0907
QPWTLQSL	C1	8	ENSMUST00000192074.1_3	Gm2238	H-2-Ld	0.0907
MGPHKIAKLL	T1-T2	10	ENSMUST00000185789.2_3:ENSMUST00000232806.1_1:ENSMUST00000194347.1_1:ENSMUST00000200312.1_2:ENSMUST00000219429.1_2:ENSMUST00000219725.1_1	Kcnq1ot1 Gm37315 AC139131.1 Gm43258 A130077B15Rik Gm47821	H-2-Dd	0.0926
SAPTHDATL	T2	9	ENSMUST00000190080.6_3:ENSMUST00000191153.6_1:ENSMUST00000188947.6_2:ENSMUST00000190020.1_2:ENSMUST00000077951.13_3	Trerf1	H-2-Dd	0.0926
TGPRRPQI	T1-T2	8	ENSMUST00000176338.1_3:ENSMUST00000177166.1_3:ENSMUST00000176618.1_1	Gm20621	H-2-Dd	0.1087
LPLHPLSCL	C2-T2	9	ENSMUST00000210054.1_1	Gm45662	H-2-Ld	0.109
HPTVPNPYNL	All	10	ENSMUST00000219259.1_1	Gm47761	H-2-Ld	0.1187
LHFWERKI	T2	8	ENSMUST00000202492.1_3	Gm43792	H-2-Ld	0.1187
VDRAAIVTF	C1	9	ENSMUST00000230704.1_1	Haglr	H-2-Qa2	0.1217
PGPHRSQSL	All	9	ENSMUST00000198856.1_1:ENSMUST00000216055.1_2:ENSMUST00000219283.1_1:ENSMUST00000212899.1_2:ENSMUST00000128960.1_3	Gm43549 Gm47939 Gm48362 Gm42047 Brip1os	H-2-Dd	0.1221
NKNLWCQI	T1	8	ENSMUST00000138137.1_1	5530601H04Rik
SVPVRVSII	C1-T1-T2	9	ENSMUST00000057134.4_2	Etos1	H-2-Dd	0.129
VYLAYTSTLL	C1	10	ENSMUST00000194594.1_1	Gm38110	H-2-Kd	0.129
PHEILLTSI	C1	9	ENSMUST00000194899.1_2	Gm37482
LGPRSASPSF	C1-C2-T1	10	ENSMUST00000191240.1_3	Gm29264	H-2-Dd	0.1364
GLFKFILNF	C2	9	ENSMUST00000237856.1_2	Gm50128	H-2-Qa1	0.1364
LGPEHTSSLL	T1	10	ENSMUST00000209810.1_3	Gm32486	H-2-Dd	0.1367
SHPQKYERI	C1-T1-T2	9	ENSMUST00000234295.1_3:ENSMUST00000108007.4_1	Gm20939	H-2-Dd	0.1489
AGPGRGGNSL	T1	10	ENSMUST00000211460.1_2:ENSMUST00000211499.1_1	Gm45338	H-2-Dd	0.1493
SHFSTVVFL	T1	9	ENSMUST00000180656.1_2	MGP_CBAJ_G0005382	H-2-Kd	0.1617
PGKRGNHI	T1	8	ENSMUST00000180958.1_2	Gm17690
SYQKMRAL	T2	8	ENSMUST00000200473.1_1	Gm42427	H-2-Kd	0.167
AFLASESIL	All	9	ENSMUST00000206043.1_2	Gm45025	H-2-Kd	0.1925
LYLTISHL	C1	8	ENSMUST00000204379.1_2	Gm44435	H-2-Kd	0.203
QHMQTIHHM	C1	9	ENSMUST00000193542.2_2	Gm37254	H-2-Kd	0.2113
TGETQTHLF	C1	9	ENSMUST00000194314.1_3	Gm26974	H-2-Dd	0.2114
PVGSLSSLSS	C1	10	ENSMUST00000187327.1_3	5430405H02Rik
RPLISIKHGL	All	10	ENSMUST00000222952.1_2	Gm48381	H-2-Ld	0.2216
MGGERKYSF	C2	9	ENSMUST00000191720.1_1	Gm38391	H-2-Dd	0.2273
SLDRPSISL	C2	9	ENSMUST00000206502.1_1	Gm45141	H-2-Qa1	0.2273
SLCTLGKSL	T2	9	ENSMUST00000181258.1_1	Gm26811
SSYKTVLCY	C1	9	ENSMUST00000127920.1_3	5031425F14Rik	H-2-Qa1	0.2336
LTYSLIHSL	C2-T2	9	ENSMUST00000180926.2_1	Gm26604	H-2-Qa1	0.2476
RPIATTST	T2	8	ENSMUST00000131801.1_3	Gm14252	H-2-Qa1	0.2476
RSLDFHNL	T1	8	ENSMUST00000199400.1_3	Gm43589	H-2-Dd	0.2614
KYIEYICI	T1	8	ENSMUST00000185480.1_1	Gm20342	H-2-Kd	0.2617
SYSVKYKL	T1	8	ENSMUST00000194728.1_3	Gm37985	H-2-Kd	0.2623
PTLGVHSPE	T1	9	ENSMUST00000168990.1_3	Gm17034
GFLGSNTDI	All	9	ENSMUST00000228099.1_2:ENSMUST00000227204.1_1	Gm48957	H-2-Kd	0.2655
IFCAGIETL	C1	9	ENSMUST00000193352.1_2:ENSMUST00000193037.1_2	Gm37094 Gm20236	H-2-Kd	0.2831
TVPNPYNL	C1-C2-T2	8	ENSMUST00000219259.1_1	Gm47761	H-2-Dd	0.2877
STEQDRLMI	C1	9	ENSMUST00000044500.5_1	Gm4117
KAAPKTKLK	T2	9	ENSMUST00000226670.1_3	5430440P10Rik
LNPSALSAL	All	9	ENSMUST00000200427.1_3	Gm32736	H-2-Dd	0.2967
LYNLEQMFL	C1-C2	9	ENSMUST00000181085.1_2	Gm10425	H-2-Kd	0.297
FYADHTGI	All	8	ENSMUST00000198856.1_1:ENSMUST00000216055.1_2:ENSMUST00000219283.1_1:ENSMUST00000212899.1_1	Gm43549 Gm47939 Gm48362 Gm42047	H-2-Kd	0.3093
GFLQGRTAI	T2	9	ENSMUST00000211534.1_3	Gm9908	H-2-Kd	0.3093
GHRLVFLF	T2	8	ENSMUST00000205957.1_3	Gm45153	H-2-Kd	0.3093
SPARLHLL	All	8	ENSMUST00000201934.1_2	Gm43415	H-2-Ld	0.32
RGPSIGPPL	T2	9	ENSMUST00000195470.1_3	Gm37924	H-2-Dd	0.3355
GHIALFYRKER	C1	11	ENSMUST00000203102.1_2	Gm44291
KYKDISKI	C2-T1	8	ENSMUST00000205157.1_2	Gm44130	H-2-Kd	0.3515
RATPEVTLI	All	9	ENSMUST00000214496.1_2	Gm38575	H-2-Dd	0.3528
TYTSAIRLT	T2	9	ENSMUST00000181428.1_3	Gm20655	H-2-Dd	0.3528
IPGHLGGLTC	C2	10	ENSMUST00000194883.1_2	Gm37520
HPHPHPCAV	T1	9	ENSMUST00000219636.1_1	Gm47948	H-2-Ld	0.3645
AGGPLLSRLF	T1	10	ENSMUST00000232530.1_2	Gm49588	H-2-Dd	0.376
GSPSLVHQV	All	9	ENSMUST00000225122.1_1	9630015K15Rik	H-2-Dd	0.3791
ISFNKSGISL	T2	10	ENSMUST00000232932.1_2	Gm10000	H-2-Dd	0.3791
KYVLLTKDL	T1	9	ENSMUST00000161397.1_3	Gm15562	H-2-Kd	0.3791
STAQRCPLL	C1-T2	9	ENSMUST00000124395.1_1	Gm16087	H-2-Dd	0.3854
SGPSIHYIG	C2	9	ENSMUST00000151472.7_2	Gnasas1	H-2-Dd	0.3942
PYSQRHFL	C2	8	ENSMUST00000194017.1_3	Gm37217	H-2-Ld	0.3942
GSAGARPGF	C2-T1-T2	9	ENSMUST00000221094.1_2:ENSMUST00000223323.1_2	E330035G20Rik	H-2-Qa1	0.3942
IPGRLPCVKL	T2	10	ENSMUST00000227908.1_2	Gm34759	H-2-Qa1	0.3942
VHTGTHTRL	C1	9	ENSMUST00000221677.1_1	Gm40909	H-2-Kd	0.4003
AAPVAHQDHL	T1	10	ENSMUST00000154407.7_2	A930001C03Rik	H-2-Dd	0.4794
TSAQRAELI	C2-T1-T2	9	ENSMUST00000200473.1_1:ENSMUST00000199958.1_3	Gm42427	H-2-Dd	0.5009
ILPLEGLHI	T1	9	ENSMUST00000225137.1_3	Gm34788	H-2-Dd	0.5015
PEPVWILSL	C1-C2	9	ENSMUST00000193350.1_2	Gm37120	H-2-Qa2	0.5035
AAPVVSIMSL	C1-C2	10	ENSMUST00000156579.1_1	Gm15787	H-2-Dd	0.5363
APAGPRQGF	C2	9	ENSMUST00000231709.1_2	Gm49614	H-2-Dd	0.5363
SFWANIHL	All	8	ENSMUST00000226445.1_2:ENSMUST00000226445.1_1:ENSMUST00000195723.1_2:ENSMUST00000199465.1_3:ENSMUST00000192389.1_3:ENSMUST00000205280.1_1:ENSMUST00000181416.8_3:ENSMUST00000196989.1_1:ENSMUST00000199761.1_3:ENSMUST00000195241.1_3	AC160336.1 Gm37077 Gm43307 Gm37204 Gm44894 Pvt1 Gm42876 Gm42455 Gm37426 A430027C01Rik Gm37244 Gm42768 Gm43577	H-2-Kd	0.5472
YYKFHALH	T2	8	ENSMUST00000227146.1_2:ENSMUST00000227732.1_2	Gm49519	H-2-Kd	0.5472
IGYYQMLL	T1	8	ENSMUST00000180807.2_1	Gm26861	H-2-Dd	0.5732
LPHLDPNPLL	C1-T2	10	ENSMUST00000195761.1_3	Gm37792	H-2-Ld	0.5751
QPMSIHGL	T2	8	ENSMUST00000228128.1_3	Gm48977	H-2-Ld	0.5751
RDLFLMGVL	T2	9	ENSMUST00000197355.1_2	Gm42955	H-2-Ld	0.5751
CFYADHTGI	T1	9	ENSMUST00000198856.1_1:ENSMUST00000216055.1_2:ENSMUST00000219283.1_1:ENSMUST00000212899.1_1	Gm43549 Gm48362	H-2-Kd	0.6171
IHPLPLSCL	C2-T2	9	ENSMUST00000186174.7_3	Sox1ot	H-2-Dd	0.6179
RLAQLQTTI	C1-T1-T2	9	ENSMUST00000168000.1_2	Gm17173	H-2-Kd	0.6179
YVSKIINEI	C2-T2	9	ENSMUST00000202328.1_2	Gm43323	H-2-Qa1	0.6196
KWALLLSDI	C2	9	ENSMUST00000198717.1_2	Gm43395	H-2-Kd	0.6519
YNPILSKL	All	8	ENSMUST00000207061.1_2	A230057D06Rik	H-2-Kd	0.6874
QGWKLPTF	C1-T1	8	ENSMUST00000215097.1_3	Gm48335	H-2-Dd	0.7
KGAACPLLTL	C1	10	ENSMUST00000181506.1_2	Gm26703	H-2-Dd	0.7091
SYRLYNFI	C2	8	ENSMUST00000200723.1_1	Gm42736
PRTRNGPSI	T2	9	ENSMUST00000216924.1_1	A530083I20Rik	H-2-Dd	0.7718
YQTQVSSL	T1-T2	8	ENSMUST00000194532.1_1	Gm31258	H-2-Kd	0.7718
TLFKTQNTL	C2	9	ENSMUST00000192074.1_3	Gm2238	H-2-Kd	0.783
TSLCRPISL	C1-T1	9	ENSMUST00000159669.7_1:ENSMUST00000160679.7_1	C4a	H-2-Dd	0.7929
EAFSQLKSLL	C2	10	ENSMUST00000180775.1_3	MGP_SPRETEiJ_G0005189	H-2-Ld	0.849
NKSIYYIL	T2	8	ENSMUST00000194347.1_1	Gm37315	H-2-Ld	0.849
NVKIQRGL	T2	8	ENSMUST00000196492.2_2:ENSMUST00000185587.1_2:ENSMUST00000222575.1_3	Gm42860	H-2-Ld	0.849
YLLGGSVI	All	8	ENSMUST00000173978.1_1	BB365896	H-2-Kd	0.8556
LGPLEEQQILF	C1-C2	11	ENSMUST00000200411.1_2	Gm43413	H-2-Dd	0.8886
ILQPPKRVF	T1	9	ENSMUST00000237332.1_1	Gm50166	H-2-Qa1	0.8886
TMIRQMHQW	C1	9	ENSMUST00000187130.6_3	1700022A22Rik	H-2-Qa2	0.9322
SPAAPARKAVL	C1	11	ENSMUST00000190567.1_2	A630072M18Rik	H-2-Ld	0.9367
FSDKRRLL	T2	8	ENSMUST00000153810.1_2	A930031H19Rik	H-2-Dd	0.974
YGLYPHEI	T1	8	ENSMUST00000193865.1_2	Gm37970	H-2-Dd	0.9917
HPTVPNPYNLL	All	11	ENSMUST00000219259.1_1	Gm47761	H-2-Ld	1.018
LPKLWIPNL	T2	9	ENSMUST00000123127.2_1	AI427809	H-2-Ld	1.018
FPHKSSGL	T1	8	ENSMUST00000181765.1_1	Gm4221	H-2-Ld	1.0328
SAARSLWGL	All	9	ENSMUST00000225372.2_3	Gm21388	H-2-Qa1	1.0834
YTLYTYIL	T2	8	ENSMUST00000180386.1_3	Gm26614	H-2-Qa1	1.0834
YYISSVHLR	C1	9	ENSMUST00000226445.1_2	AC160336.1	H-2-Kd	1.0913
CSRPPGVGL	T1	9	ENSMUST00000198292.1_1	Gm43162	H-2-Qa1	1.0937
GPVRGLSI	All	8	ENSMUST00000185494.1_3	Gm28653	H-2-Dd	1.1111
IPCRTYRL	T2	8	ENSMUST00000193657.1_1	Gm38077	H-2-Dd	1.1111
TPSYFLGL	C2	8	ENSMUST00000226323.1_2	Gm10385	H-2-Dd	1.1111
KVYVFASI	C2	8	ENSMUST00000193494.1_1:ENSMUST00000192966.1_1	Gm37752 Gm37087	H-2-Dd	1.2082
GPEAQTSKI	C1	9	ENSMUST00000195898.4_2	6030443J06Rik	H-2-Ld	1.2118
TQQMVLSKL	C1	9	ENSMUST00000235410.1_2	Gm34517	H-2-Qa2	1.2383
TMKGCSVAGL	T2	10	ENSMUST00000234828.1_1	Gm49968
SFWANIHI	C1-C2-T2	8	ENSMUST00000209781.1_3	A230085B16Rik	H-2-Kd	1.2461
LGPLEEQQIL	C1-C2	10	ENSMUST00000200411.1_2	Gm43413	H-2-Dd	1.2705
SPLNVSNV	C1	8	ENSMUST00000188038.2_2	Gm37494	H-2-Ld	1.3656
MFLGFGKDYL	C2-T2	10	ENSMUST00000190367.1_2	Gm28884	H-2-Kd	1.3884
GPIRGVSFL	C1	9	ENSMUST00000203312.1_2	Gm44062	H-2-Ld	1.3933
LAPQVGLGSL	C1-T2	10	ENSMUST00000180790.1_3	2810425M01Rik	H-2-Ld	1.3933
FVNPAVLTGL	C2-T2	10	ENSMUST00000181899.1_1	Gm16998	H-2-Qa1	1.4333
GPHTNRSL	C1	8	ENSMUST00000208414.1_3	Gm44680	H-2-Ld	1.4487
NYCISLKF	T1	8	ENSMUST00000202545.1_2	Gm43274
PPGPGHPAELN	T2	11	ENSMUST00000199898.1_2	Gm42500	H-2-Dd	1.6185
GIPWRGLF	C1	8	ENSMUST00000226752.1_2	Gm49179	H-2-Dd	1.6501
NAQIVITF	C2	8	ENSMUST00000229685.1_2	A930001M01Rik	H-2-Dd	1.6501
PWQTLSFF	C1	8	ENSMUST00000191720.1_1	Gm38391	H-2-Ld	1.7074
SAPSCRNTRGL	T1	11	ENSMUST00000212899.1_1	Gm42047	H-2-Dd	1.728
CFCSVNTGL	C1-t2	9	ENSMUST00000204863.1_2	Gm44175	H-2-Kd	1.7379
DSFIHSFI	T2	8	ENSMUST00000155812.1_1	Tomm6os	H-2-Kd	1.7379
TTTSGLTAV	C1	9	ENSMUST00000198585.1_3:ENSMUST00000100944.6_1:ENSMUST00000196693.4_1	Gm10419	H-2-Qa1	1.7465
VNGRHDFRL	T1	9	ENSMUST00000070956.3_2	Gm11696	H-2-Dd	1.7944
GPVRGLGL	All	8	ENSMUST00000162407.1_2	Gm16538	H-2-Ld	1.7944
SGPSSLKEL	T2	9	ENSMUST00000195288.1_3	Gm37848	H-2-Dd	1.8321
GPHRSQSL	C1-T1-T2	8	ENSMUST00000198856.1_1:ENSMUST00000216055.1_2:ENSMUST00000219283.1_1:ENSMUST00000212899.1_2:ENSMUST00000128960.1_3	Gm43549 Gm48362 Gm47939 Gm42047 Brip1os	H-2-Ld	1.8321
GPPRAAGI	C2-T2	8	ENSMUST00000173811.7_3:ENSMUST00000174039.7_2	1110038B12Rik	H-2-Dd	1.8694
HLTCVPTTTI	T2	10	ENSMUST00000229446.1_3	Gm49521	H-2-Dd	1.8694
SGWRKGSTV	T1	9	ENSMUST00000154616.1_2	Gm14341	H-2-Dd	1.8694
ARPGQSSSL	C1	9	ENSMUST00000212914.1_3	A630001O12Rik	H-2-Kd	1.9199
TSLREAQL	T1	8	ENSMUST00000206633.1_2	2200002A13Rik
IFVDASLLSL	C1	10	ENSMUST00000211787.1_2:ENSMUST00000210975.1_2	AW046200	H-2-Kd	1.9849
HLDAHHHH	C2	8	ENSMUST00000131160.2_1	Gm15635
SAMPFRLNDI	T1	10	ENSMUST00000194097.1_1	Gm10730
KQTVILLGF	C1	9	ENSMUST00000224604.1_2	Gm31219
AAAAAADVIL	T2	10	ENSMUST00000146542.1_1	Gm14266
ACRERSSL	T1	8	ENSMUST00000152483.1_3	4932414J04Rik
AGARELLLG	C2-T2	9	ENSMUST00000090779.3_1	Gm20634
AGLAKEYLK	T1	9	ENSMUST00000181211.1_1	Gm17552
AINPPQGCCD	C2	10	ENSMUST00000125538.7_3	2310065F04Rik
ASPQLTRT	T2	8	ENSMUST00000181218.1_1	Gm26751
ATVVSGQRQD	C2	10	ENSMUST00000199958.1_2	Gm43305
CFFITEFSL	T1	9	ENSMUST00000222069.1_3	5330409N07Rik
CFNLLGNI	C1	8	ENSMUST00000191700.1_3	Gm37959
CIMPLEQVI	T1	9	ENSMUST00000216487.1_3	Gm49367
CSFDVNIFNH	C1-C2	10	ENSMUST00000198857.1_2	Gm43708
CSHSHHRI	C2-T1-T2	8	ENSMUST00000196091.1_1	Gm40055
CVPGAHGSQ	C1	9	ENSMUST00000165680.1_2	Gm17509
EFEIKLPAF	T1	9	ENSMUST00000195618.1_2	Gm37529
ELYRAGINDI	C1-C2-T2	10	ENSMUST00000133455.1_3	Kank4os
EMGLLGPGLHT	T2	11	ENSMUST00000183021.1_2	A130014A01Rik
FASYPADK	T1	8	ENSMUST00000194728.1_1	Gm37985
FCFYSNHCT	C1	9	ENSMUST00000180830.2_2	1300002E11Rik
FCGALHTPL	C1-T1	9	ENSMUST00000234978.1_3	A830052D11Rik
FCSLNKNGL	C1-T1-T2	9	ENSMUST00000191708.1_3	Gm37162
FFLSSVFT	C2-T2	8	ENSMUST00000191619.1_3	Gm37278
FIHLLIVHL	C2	9	ENSMUST00000220524.1_1	Gm47606
FIHSGATL	C2-T2	8	ENSMUST00000212288.1_1:ENSMUST00000212232.1_2	Gm20163
FMGRMINL	T1	8	ENSMUST00000185789.2_3	Kcnq1ot1
FMQKISSL	C1-T1	8	ENSMUST00000220244.1_1	Gm48718
FSLAHQIPLS	C2	10	ENSMUST00000070359.2_1	Gm9996
FSLGIEAQSI	C2	10	ENSMUST00000200427.1_3	Gm32736
FSRWATSL	C1-T1	8	ENSMUST00000195193.1_1	Gm38287
FVFVFLRF	All	8	ENSMUST00000198041.1_1	Gm42463
FVIPFSSKSL	C1	10	ENSMUST00000232893.1_1	Gm49949
FVKSMLSI	C1	8	ENSMUST00000178628.8_1	1700001L05Rik
GAALRPGNL	T2	9	ENSMUST00000184554.7_2	1810026B05Rik
GACAGGGSSCHTN	C1	13	ENSMUST00000183344.1_3	Gm27169
GDCSDVQKVGL	C2	11	ENSMUST00000186770.1_1	1700016P04Rik
GLGQGSPDSL	C1	10	ENSMUST00000143453.1_3	5330413P13Rik
GLPVSGMPQ	C1	9	ENSMUST00000231483.1_2	Gm49774
GSPSLVLEPT	C2-T1-T2	10	ENSMUST00000194728.1_3	Gm37985
GTFFCVHI	C1	8	ENSMUST00000194137.1_3	Gm21955
HIFSLHHF	T1-T2	8	ENSMUST00000193111.1_2	Gm37283
HKPVLLTHL	T1	9	ENSMUST00000200288.1_3	Gm42602
HLDAHHHHH	C1	9	ENSMUST00000131160.2_1	Gm15635
HLLCILTTL	C1	9	ENSMUST00000138444.1_2	Gm13546
HLSMEITI	C1	8	ENSMUST00000196653.1_2:ENSMUST00000198512.1_1	Gm19391
HQKLLDHL	C1-T1	8	ENSMUST00000090409.1_2	Gm10248
ICFGHGEVA	C1	9	ENSMUST00000223043.1_1	Gm48681
ILHPKKSKKV	T1	10	ENSMUST00000185303.1_3	Gm28370
IQAPRQGF	C2	8	ENSMUST00000147504.1_2	Gm9968
ISEILIEFP	C1	9	ENSMUST00000197639.1_2	Gm10636
ISMGPFQTEL	T2	10	ENSMUST00000202881.1_3	Gm42524
ISRWFVCL	T1	8	ENSMUST00000197883.1_3	Gm42966
KEIHNNSVSTYL	C1	12	ENSMUST00000205153.1_2	A530053G22Rik
KIINSWAVV	C1-T1	9	ENSMUST00000181565.1_1	Gm26522
KLARIVTRALGTHH	C1	14	ENSMUST00000229108.1_2	9530056E24Rik
KNLPALLH	C2	8	ENSMUST00000196743.1_3	Gm43210
KPEGDLVDHL	C2	10	ENSMUST00000211987.1_1	1700026F02Rik
KPFYVLLSFR	T1	10	ENSMUST00000188038.2_2	Gm37494
KQFMLSSI	C1	8	ENSMUST00000208490.1_3	Gm44873
KVLLFLRSIL	C2	10	ENSMUST00000156790.7_2	9630013D21Rik
KYQEVTNNKQ	C1	10	ENSMUST00000219184.1_1	C230072F16Rik
LAHEMGFI	T1	8	ENSMUST00000193928.1_2	Gm38056
LDAHHHHH	C1-C2	8	ENSMUST00000131160.2_1	Gm15635
LDAHHHHHH	C2-T1-T2	9	ENSMUST00000131160.2_1	Gm15635
LGGGSLRAR	C2	9	ENSMUST00000226216.1_3	4930544F09Rik
LGPLLTLVIPGP	C1	12	ENSMUST00000194223.1_1	Gm37696
LNIHTHNL	C2	8	ENSMUST00000180992.1_2	Gm26735
LNIKHNSI	T1	8	ENSMUST00000219465.1_1	Gm47519
LPEIICLL	C1	8	ENSMUST00000208547.1_2	E230029C05Rik
LRFWINSV	C1	8	ENSMUST00000222267.1_3	Gm20043
LYCHSHILC	C1	9	ENSMUST00000184488.1_1	Gm19541
LYISGSLT	C1	8	ENSMUST00000204847.1_1:ENSMUST00000130657.7_3:ENSMUST00000149889.1_3	E230016M11Rik
MWVTGILVGE	C1	10	ENSMUST00000206812.1_2	Gm44815
PAHAKTLS	T1	8	ENSMUST00000143719.1_1:ENSMUST00000127301.7_1	9430091E24Rik
PAQRVCSVL	C1	9	ENSMUST00000196083.1_1	Gm43143
PEKLSSSE	C1	8	ENSMUST00000227348.1_3	Gm34589
PGELGLYRET	C2	10	ENSMUST00000220600.1_2	Gm47259
PGLRLSIF	C1	8	ENSMUST00000136217.2_2	Prdm16os
PGPCGALTGI	C1	10	ENSMUST00000185789.2_3	Kcnq1ot1
PGSLRGSST	C1	9	ENSMUST00000217388.1_3:ENSMUST00000214403.1_3	1700019L13Rik
PGVRGTGI	C2	8	ENSMUST00000226755.1_2	Gm48972
PHTAAAAMS	T1	9	ENSMUST00000238340.1_1	Gm10638
PKPSLAYSP	C1-T1	9	ENSMUST00000147542.1_2	Gm15612
PNRAGPGF	C2	8	ENSMUST00000185789.2_3	Kcnq1ot1
PQRQSSSL	C1	8	ENSMUST00000181209.1_1	6030443J06Rik
PRCPLQSPV	C1	9	ENSMUST00000181620.2_2	Thoc2l
PSDSDQIVPLTL	C1	12	ENSMUST00000185480.1_2	Gm20342
PSIRLSLF	All	8	ENSMUST00000186993.1_3	Snhg17
PSSTSHTL	C1	8	ENSMUST00000198173.1_1	Gm42527
QEPVLITC	T2	8	ENSMUST00000176552.1_2	Gm20682
QHGCHLGI	C1	8	ENSMUST00000172072.7_2:ENSMUST00000164150.1_3	1700071M16Rik
QIFVDASLLSL	C1-C2	11	ENSMUST00000211787.1_2:ENSMUST00000210975.1_2	AW046200
QISKHLFL	C2	8	ENSMUST00000218182.1_2	A830082N09Rik
QPCGFIYHD	C1	9	ENSMUST00000193479.1_2	Gm38265
QPPTMRGL	C1	8	ENSMUST00000238260.1_2	Gm17334
QPVRVGLI	T1	8	ENSMUST00000209235.1_2	Gm35520
QSQVSSVSI	C1-T2	9	ENSMUST00000185789.2_3	Kcnq1ot1
QVCKPSHH	C2	8	ENSMUST00000134436.1_3	Gm11525
QVGRVPNL	T2	8	ENSMUST00000144294.1_1	Gm14696
QYKHHHHQ	All	8	ENSMUST00000207411.1_2	2900027M19Rik
RHGWLNTI	C2	8	ENSMUST00000191742.5_2:ENSMUST00000185843.1_1	Gm37739 Gm29421
SAPLVIGRR	C2	9	ENSMUST00000188163.1_2:ENSMUST00000185310.1_1	2900009J06Rik
SASHLHEKI	T2	9	ENSMUST00000199544.1_3	Gm43169
SFACLVTIS	C1	9	ENSMUST00000224171.1_3	AI197445
SFVHWLHL	C1-T1	8	ENSMUST00000219610.1_3	Gm33680
SGASRSTAT	C1-T2	9	ENSMUST00000198687.1_1	5830416I19Rik
SGPRKHGLWP	C1-T2	10	ENSMUST00000144705.8_2	Snhg12
SIPRILSSN	C1-C2	9	ENSMUST00000145971.1_3	E130307A14Rik
SLSHIQHL	C2-T2	8	ENSMUST00000195134.1_2	Gm37915
SLYITLKML	C2	9	ENSMUST00000209181.1_1	Gm45039
SNISYKNGI	T1	9	ENSMUST00000188474.1_2	Platr1
SRWLYNFV	C2	8	ENSMUST00000185789.2_3	Kcnq1ot1
SSLGNFSSSSI	C1	11	ENSMUST00000044500.5_1	Gm4117
SYLQIHKR	T2	8	ENSMUST00000232328.1_2:ENSMUST00000190415.1_2:ENSMUST00000071374.5_3	BC002059
TCCIHVALF	T1	9	ENSMUST00000197663.1_1	Gm42684
TCFHIIVL	C2	8	ENSMUST00000181708.1_3	2810429I04Rik
TCMRFIDL	C1-T1	8	ENSMUST00000221902.1_2	Gm48062
TFNKMSRV	T1	8	ENSMUST00000219415.1_3	Gm34776
TKGTVLFL	C2	8	ENSMUST00000191045.1_1	Gm29506
TLPKPHGE	C1	8	ENSMUST00000192563.1_1	Gm37542
TLSAGGPGRAS	C1	11	ENSMUST00000221171.1_3	G630018N14Rik
TQHVMTTL	T1	8	ENSMUST00000132609.1_3	4933424M12Rik
TSDVSDIVLG	C1-C2-T2	10	ENSMUST00000127786.3_2	Xist
TVAGPVLTSFC	C1	11	ENSMUST00000140646.1_3	Gm15513
TVFFGFWSI	T2	9	ENSMUST00000098868.3_1	Mir100hg
TVLKCHAI	T1	8	ENSMUST00000191740.1_3	Gm37040
TYIYITIY	T2	8	ENSMUST00000196770.1_1	Gm43024
VMEKCLSHV	C1-C2-T2	9	ENSMUST00000199434.1_1	Gm43134
WFKALGSI	C1-T1	8	ENSMUST00000223531.1_3	Gm49703
WWHHHHHH	C1-C2-T1	8	ENSMUST00000127317.1_2	Gm15999
YNISGLRW	T2	8	ENSMUST00000220211.1_2	Gm36283
YSESLVPIS	T2	9	ENSMUST00000228059.1_3	Gm10389
YTERFVFI	C1	8	ENSMUST00000208498.1_1	9330162G02Rik
YTIYITYI	T2	8	ENSMUST00000192752.1_3	Gm37887
YTQVQSSI	C2-T1	8	ENSMUST00000193553.1_2	Gm37716
YYGIITLRQ	C2	9	ENSMUST00000131416.2_1:ENSMUST00000144926.1_1	A330035P11Rik
