# Supplementary material for: Long non-coding RNA-derived peptides are immunogenic and drive a potent anti-tumour response
Source: Nat Commun. 2023 Feb 25;14:1078. doi: 10.1038/s41467-023-36826-0 (PMC9968330; doi:10.1038/s41467-023-36826-0)
Supplement: Supplementary file 7 — Supplementary data 4 [file 41467_2023_36826_MOESM7_ESM.xlsx]

## Sheet: Sheet1
Sequence	Database	Score	Length	Max fold change	Highest mean condition	Lowest mean condition	Anova	Maximum CV	Control 1a	Control 1b	Control 2a	Control 2b	Trated 1a	Trated 2b	Treated 1b	Treated 2a	Accession	Gene name (GRCm38/mm10)	Bare Peptide Sequence	Length2	Closest Match E-value	Closest Match Percent Identity	Closest Match Percent Coverage	Closest Match Accession	Closest Match Hit Sequence	Closest Match Homology	NetMHCpan score	NetMHCpan allele
IGYYQMLL	WT and 44	18.71	8	1.43686	Treated	Control	0.160243	30.3292	10748.9	6250.32	6857.88	7428.74	14277.2	6439.14	12838.7	11398.4	ENSMUST00000180807.2_1	Gm26861-201	IGYYQMLL	8	0.028	89	112	Q6P9J9	LGYYTQMLL	LGYY-QMLL	0.4372	H-2-Dd
PTVQLTLAF	T44	20.93	9	1.4006	Control	Treated	0.970098	84.7893	169551	240476	38069	33170	78546	68754	127417	68896	ENSMUST00000128888.1_1	F730016J06Rik	PTVQLTLAF	9	1.2	70	111	Q9WTY4	PTILQISIAF	PT+-QI-IAF
SPPKFPLHL	WT and 44	19.64	9	4.46823	Control	Treated	0.436653	170.969	96323.7	1.61132e+06	50893.8	50136.1	40051.5	247173	10694.7	106868	ENSMUST00000139804.1_1	4930426D05Rik	SPPKFPLHL	9	0.1	80	111	Q810B7	SPPRFPIYHL	SPP-FPI-HL	0.0117	H-2-Ld
CFLPPISNTYF	T44	15.2	11	36.1653	Control	Treated	0.390153	195.464	493	165750	1219	1157	260	1724	1952	727	ENSMUST00000194728.1_3	Gm37985	CFLPPISNTYF	11	0.077	75	109	Q99LY2	CFLPTIINRTYF	CFLP-I-N-TYF
ATVVSGQRQD	WT and 44	20.48	10	1.30066	Treated	Control	0.35429	80.2402	27.0893	3491.09	7914.8	4876.98	5935.44	4065.89	4898.33	6314	ENSMUST00000199958.1_2	Gm43305	ATVVSGQRQD	10	1.5	70	100	Q5I012	AKAVAGQRQD	A--V-GQRQD
SGPKTDGL	WT and 44	30.46	8	4.49799	Treated	Control	0.152162	104.826	0	1170.96	9793.44	6654.39	22382	14906.5	18915.4	23045.1	ENSMUST00000152351.1_1	Fhad1os2-201	SGPKTDGL	8	3.9	75	100	Q6PD26	SGPKSEGL	SGPK-+GL	0.0457	H-2-Dd
SLSHIQHL	WT and 44	23	8	2.64538	Treated	Control	0.447599	97.1435	10562.2	26923.4	4005.61	12494.1	5481.32	54046.3	75467.7	7816.13	ENSMUST00000195134.1_2	Gm37915-201	SLSHIQHL	8	0.46	75	100	Q64096	SLAHVQHL	SL-H+QHL
SFWANIHL	WT and 44	20.47	8	1.8336	Control				75172	85629	9394	8689	21333	18051	40124	18051	ENSMUST00000226445.1_2:ENSMUST00000226445.1_1:ENSMUST00000195723.1_2:ENSMUST00000199465.1_3:ENSMUST00000192389.1_3:ENSMUST00000205280.1_1:ENSMUST00000181416.8_3:ENSMUST00000196989.1_1:ENSMUST00000199761.1_3:ENSMUST00000195241.1_3	AC160336.1-201, Gm37077-201, Gm43307-201, Gm37204-201, Gm44894-201, Pvt1-202, Gm42876-201, Gm42455-201, Gm37426-201	SFWANIHL	8	0.67	75	100	P00536	SFWAELNI	SFWA-L-I	0.6366	H-2-Kd
PSHIKEAF	T44	22.02	8	1.74084	Treated	Control	0.447683	64.2603	20515	10267	21351	15042	42221	19783	47402	7536	ENSMUST00000217005.1_1	Gm46102-201	PSHIKEAF	8	1.3	75	100	P97311	PKHVKEAF	P-H+KEAF
FCQIKNQI	T44	21.08	8	1.57687	Control	Treated	0.519472	84.6644	15104	24013	3635	3778	3872	1134	13815	10687	ENSMUST00000201757.1_2	Gm36669-201	FCQIKNQI	8	0.33	75	100	Q8CCC3	FCQLKSEL	FCQLK-+L
WFKALGSI	WT and 44	18.49	8	1.42738	Control	Treated	0.92938	123.084	1.47885e+06	408085	126434	97210.3	918623	154035	164818	241170	ENSMUST00000223531.1_3	Gm49703-201	WFKALGSI	8	1.9	75	100	Q80V62	WFKAIERI	WFKAI--I
TGPSHGNL	T44	22.54	8	1.2954	Treated	Control	0.258337	54.2673	799271	598292	260464	274650	649178	593198	752617	508597	ENSMUST00000127108.2_2	Gm11309	TGPSHGNL	8	5.5	75	100	Q7TNC6	TSPSNGNI	T-PS-GNI	0.0206	H-2-Dd
LGPEKKFL	T44	15.13	8	1.01597	Treated	Control	0.88021	63.1883	3371	908	6077	3661	2742	1640	6810	3050	ENSMUST00000185789.2_3	Kcnq1ot1	LGPEKKFL	8	3.9	75	100	Q8R2V5	ITPERKFI	I-PE-KFI	0.0489	H-2-Dd
TYLTHIKSL	WT and 44	16.55	9	1.67041	Control	Treated	0.631124	117.662	3587.89	23757.4	3656.94	3369.05	1045.39	5278.37	6086.33	8166.47	ENSMUST00000195541.1_1	Gm37311	TYLTHIKSL	9	0.59	78	100	Q91WD4	TNLTHLKAI	T-LTHLK-I	0.0104	H-2-Kd
PAQRVCSVL	T44	19.01	9	1.50836	Control	Treated	0.931334	134.072	78084	605506	67433	53712	98659	77191	115904	241764	ENSMUST00000196083.1_1	Gm43143	PAQRVCSVL	9	0.59	78	100	P70310	PASRVCTVL	PA-RVC-VL
PGPHRSQSL	WT and 44	43.99	9	1.47763	Treated	Control	0.747436	78.5593	70948.7	223.049	59270	49038.4	892.766	76181.8	60739.8	127391	ENSMUST00000198856.1_1:ENSMUST00000219283.1_1:ENSMUST00000216055.1_2:ENSMUST00000212899.1_2:ENSMUST00000128960.1_3	Gm43549, Gm47939, Gm48362, Gm42047, Brip1os	PGPHRSQSL	9	0.83	78	100	E9Q0C6	PAPHRSKSL	P-PHRS-SL	0.0462	H-2-Dd
SHPQKYERI	WT and 44	23.38	9	1.43077	Treated	Control	0.271358	109.796	67686.7	25736.7	12186.4	828.794	42189.8	30422.9	26792.9	52883.7	ENSMUST00000108007.4_1:ENSMUST00000234295.1_3	Gm20939	SHPQKYERI	9	0.14	78	100	Q8BZW4	SHPQRHERI	SHPQ--ERI	0.0931	H-2-Dd
SYVLSRLGL	T44	24.08	9	1.38513	Treated	Control	0.34593	81.8244	11240	2038	3840	3251	5106	3687	11457	7962	ENSMUST00000187564.1_1	Gm29100	SYVLSRLGL	9	0.1	78	100	Q8R3I3	SYVLTRVGL	SYVL-R+GL	0.0204	H-2-Kd
GGPKRALDS	T44	21.44	9	1.37682	Control	Treated	0.906406	80.1985	307780	486142	95548	76930	148706	174307	234632	144261	ENSMUST00000185516.1_3	Gm28177	GGPKRALDS	9	3.4	78	100	O35295	GGPRRALKS	GGP-RAL-S
EFVFNVESL	WT	26.85	9	1.37607	Control	Treated	0.789487	71.0367	19901.3	24702.9	6739.88	4407.4	7920.14	9221.21	7785.24	15588.6	ENSMUST00000199155.1_1	Platr4	EFVFNVESL	9	3.4	78	100	O55187	EHVFAVESI	E-VF-VESI	0.5414	H-2-Kd
LPQEAVDLL	T44	21.63	9	1.28535	Control	Treated	0.91012	95.0743	37678	35869	1389	5933	24319	8819	26751	3027	ENSMUST00000234389.1_2	Gm4710	LPQEAVDLL	9	0.1	78	100	P52840	LPEETVDLI	LP+E-VDLI	0.0841	H-2-Ld
SYLLSASAI	T44	21.85	9	1.23234	Control	Treated	0.932341	65.2642	46357	34792	14534	9728	25171	23296	20311	16760	ENSMUST00000203186.1_2	Gm44005	SYLLSASAI	9	0.29	78	100	O54799	SYLLSSSAV	SYLLS-SA+	0.0038	H-2-Kd
HLLCILTTL	T44	24.52	9	1.12956	Control	Treated	0.902562	71.2343	10060	16335	3391	4102	12351	3185	9891	4574	ENSMUST00000138444.1_2	Gm13546	HLLCILTTL	9	0.018	78	100	Q7M718	HIICMITSL	HIIC+IT-L
LNPSALSAL	WT and 44	25.2	9	1.09314	Treated				247615	124242	47547	37003	126768	103684	164782	103684	ENSMUST00000200427.1_3	Gm32736	LNPSALSAL	9	2.4	78	100	Q6PEB4	ITPSDLSAI	I-PS-LSAI	0.156	H-2-Dd
SYLQIHKR	WT and 44	24.67	8	62.6169	Treated	Control	0.00266402	200	0	0	129.905	0	1887.95	2177.28	1277.29	2791.76	ENSMUST00000232328.1_2:ENSMUST00000190415.1_2:ENSMUST00000071374.5_3	BC002059-201-202-203	SYLQIHKR	8	0.23	88	100	Q8BZW4	SHLQIHKR	S-LQIHKR
FPHKSSGL	T44	17.32	8	8.89305	Treated	Control	0.421562	180.203	0	2705	128	559	27917	1092	13	1151	ENSMUST00000181765.1_1	Gm4221-202	FPHKSSGL	8	5.5	88	100	Q7TSI1	FPAHKSSG	FP-HKSSG.	0.915	H-2-Ld
FMGRMINL	WT and 44	17.88	8	3.49558	Control	Treated	0.887094	175.9	6.55367e+06	591538	51387.5	25914.1	1.34531e+06	232196	94819.3	393856	ENSMUST00000185789.2_3	Kcnq1ot1-201	FMGRMINL	8	0.33	88	100	Q8VIC9	MGKRMINL	.MG-RMINL
RGVPPSGL	T44	21.44	8	3.12942	Treated	Control	0.244717	83.2823	2513	5363	2895	3450	1442	10505	23705	8852	ENSMUST00000193135.1_1	4930524O07Rik-203	RGVPPSGL	8	0.66	88	100	Q9QYE5	RGVAPSGI	RGV-PSGI	0.9791	H-2-Dd
HLSMEITI	T44	19.94	8	1.7163	Control	Treated	0.918944	179.417	25673	1001185	19113	39069	38899	37496	41149	514653	ENSMUST00000196653.1_2:ENSMUST00000198512.1_1	Gm19391-201-202	HLSMEITI	8	0.16	88	100	E9Q4S1	HLSMPITI	HLSM-ITI
GPVRGLGL	WT and 44	20.67	8	1.4864	Treated				101071	65392	75118	61202	124593	94239	136985	94239	ENSMUST00000162407.1_2	Gm16538-201	GPVRGLGL	8	0.34	88	100	P63276	GPVRGISI	GPVRGI-I	1.9795	H-2-Dd
YQTQVSSL	T44	20.75	8	1.26643	Control	Treated	0.529065	44.8612	97587	83726	48198	34390	33049	45522	78685	51125	ENSMUST00000194532.1_1	Gm31258-201	YQTQVSSL	8	0.66	88	100	Q3UPP8	YQQQVSSL	YQ-QVSSL	0.6751	H-2-Kd
QPMSIHGL	WT and 44	23.25	8	1.12839	Treated	Control	0.956828	79.8011	21067.2	2849.54	24761.1	20040.2	20472.6	1946.84	15750.1	39370.9	ENSMUST00000228128.1_3	Gm48977-201	QPMSIHGL	8	0.02	88	100	A2AHL1	QPMNIHGL	QPM-IHGL	0.2561	H-2-Ld
TPGGKSGN	T44	21.1	8	1.07395	Control	Treated	0.9831	107.491	10364	39460	4508	6505	1994	15716	23967	14971	ENSMUST00000205302.1_2	Gm45004	TPGGKSGN	8	1.9	88	100	Q9Z1T6	TSGGKSGN	T-GGKSGN
PSIRLSLF	WT	15.5	8	1.04191	Treated	Control	0.538116	76.5869	1.5127e+08	1.37495e+08	3.55447e+07	2.37752e+07	7.90759e+07	7.85759e+07	7.99774e+07	1.25046e+08	ENSMUST00000186993.1_3	Snhg17	PSIRLSLF	8	0.66	88	100	P97929	PSIRKSIF	PSIR-SIF
QISKHLFL	WT and 44	15.87	8	1.02003	Treated	Control	0.677586	131.053	4386	35952.1	6257.68	2079.04	2065.77	16319.4	14155	17109.8	ENSMUST00000218182.1_2	A830082N09Rik	QISKHLFL	8	0.057	88	100	Q5XG71	QLTKHLFL	QL-KHLFL
IEVPIIELM	WT and 44	26.42	9	32.0267	Control	Treated	0.206303	190.157	22436.9	978457	7366.17	7777.88	2172.54	5627.28	4837.25	19087.6	ENSMUST00000061823.2_3	4933440M02Rik	IEVPIIELM	9	0.012	89	100	Q61214	IEVRLLELM	IEV-LLELM	0.0712	H-2-Qa2
SGASRSTAT	T44	18.55	9	1.95576	Control	Treated	0.434206	150.182	1341328	1759657	124780	131627	165634	64870	92304	1393857	ENSMUST00000198687.1_1	5830416I19Rik	SGASRSTAT	9	0.21	89	100	P53347	SGASRSTTT	SGASRST-T
LPLHPLSCL	WT and 44	22.98	9	1.74124	Treated	Control	0.0871387	45.0841	660434	203503	459679	367445	894762	452324	692684	904779	ENSMUST00000210054.1_1	Gm45662	LPLHPLSCL	9	0.035	89	100	E9Q3S4	LPLPPLSCL	LPL-PLSCL	0.1161	H-2-Ld
LTYSLIHSL	WT and 44	30.82	9	1.03066	Treated	Control	0.948629	43.7952	626783	432437	488085	368246	487011	366928	320147	800195	ENSMUST00000180926.2_1	Gm26604	LTYSLIHSL	9	0.41	89	100	Q8CEC0	LTYVSLLHS	LTY-SLLHS.	0.0898	H-2-Qa1
GSPSLVLEPT	WT and 44	22.95	10	1.86586	Treated	Control	0.352068	57.4037	131806	191681	501957	350302	783175	123199	496614	790788	ENSMUST00000194728.1_3	Gm37985	GSPSLVLEPT	10	0.015	90	100	Q60775	GSPSIVLSPT	GSPSIVL-PT
GFLGSNTDI	WT	41.07	9	1.29349	Control	Treated	0.963852	73.3311	679513	544241	165297	120909	292192	255078	240221	379858	ENSMUST00000228099.1_2:ENSMUST00000227204.1_1	Gm48957	GFLGSNTDI	9	0.002	100	100	Q8C5K5	GFLGSNTDL	GFLGSNTDL	0.5172	H-2-Kd
FYADHTGI	WT	31.7	8	0.686518	Treated				71180.1	54701	60278.5	46177.2	49888.8	58989.4	52310.4	177239	ENSMUST00000198856.1_1:ENSMUST00000219283.1_1:ENSMUST00000216055.1_2:ENSMUST00000212899.1_1	Gm43549, Gm47939, Gm48362, Gm42047	FYADHTGI	8	0.003	100	100	P11370	FYADHTGL	FYADHTGL	0.2648	H-2-Kd
QIFVDASLLSL	WT	17.83	11	2.89108	Control	Treated	0.0690156	84.6834	28875.2	6819	7107.79	8111.39	2175.46	7711.28	3964.14	3759.64	ENSMUST00000211787.1_2	AW046200	QIFVDASLLSL	11	0.15	80	91	Q9ER60	LIVDVSIISL	.L-VD-SIISL
LECSSTHRGLL	T44	24.72	11	1.80373	Control	Treated	0.108877	69.8098	48756	50884	33304	22679	9394	14257	43326	19301	ENSMUST00000220800.1_2	Dio3os	LECSSTHRGLL	11	0.15	80	91	Q9EPJ9	LECSGRHRGL	LECS--HRGL.
SNCNELIEGI	T44	24.46	10	2.0896	Control	Treated	0.028025	54.7133	9371	9901	13594	12893	2518	4619	9637	5125	ENSMUST00000193881.1_1	Gm37199	SNCNELIEGI	10	0.12	78	90	B2RX14	NCKEIIENL	.NC-EIIE-L
AGGPLLSRLF	WT	18.73	10	1.48106	Control	Treated	0.905146	90.101	68934.6	49887.7	12077	4831.42	11032.7	29709.1	10715.6	40187.1	ENSMUST00000232530.1_2	Gm49588	AGGPLLSRLF	10	0.51	78	90	Q8BQ30	GDPLMSRLF	.G-PL+SRLF	0.248	H-2-Dd
MFLGFGKDYL	WT and 44	21.2	10	1.47644	Treated	Control	0.455409	53.5747	8729.13	5662.22	7610.77	5890.17	11990	3750.4	8609.63	16831.3	ENSMUST00000190367.1_2	Gm28884	MFLGFGKDYL	10	0.088	78	90	P56399	FLGFGKQYV	.FLGFGK-Y+	1.989	H-2-Kd
TPIAESCCSL	T44	20.79	10	1.38411	Treated	Control	0.676696	98.0611	6442	6534	7998	4865	18655	13990	2507	612	ENSMUST00000195185.1_3	Gm37249	TPIAESCCSL	10	1	78	90	Q8VI75	PLAEECCQL	.PLAE-CC-L	1.336	H-2-Ld
LPHLDPNPLL	WT and 44	26.15	10	1.25689	Control	Treated	0.525202	120.883	8598.28	1502.71	1631.64	558.715	3707.11	69.4861	332.257	5670.3	ENSMUST00000195761.1_3	Gm37792	LPHLDPNPLL	10	0.044	78	90	Q8CIV2	PNLNPNPLI	.P-L+PNPLI	0.2699	H-2-Ld
LHPLGSITDL	T44	16.68	10	1.13391	Control	Treated	0.768656	40.7496	23918	23744	13160	9946	16518	11918	20145	13831	ENSMUST00000191452.1_3	2310015K22Rik	LHPLGSITDL	10	0.18	78	90	Q3TUA9	HPLGSLSNL	.HPLGSL-+L	0.8357	H-2-Ld
IPGHLGGLTC	WT	17	10	1.06395	Treated	Control	0.505115	107.03	157210	448645	64114.8	35582.9	100134	139077	297041	214423	ENSMUST00000194883.1_2	Gm37520	IPGHLGGLTC	10	1	78	90	O35219	LPGQLGALT	LPG+LG-LT.
RGQPLSFETI	T44	21.05	10	1.30308	Control	Treated	0.830504	93.7962	18922	29759	3771	2773	11922	5989	14780	9690	ENSMUST00000189441.1_1	9230112E08Rik	RGQPLSFETI	10	1	80	90	Q6DIC0	RGQPLP-ETL	RGQPL--ETL	0.0335	H-2-Dd
AAAAAADVIL	WT and 44	17.67	10	1.27856	Treated	Control	0.546918	49.1227	17696.6	29240.5	21133.5	14821.7	25912.9	22971	12945	44154.1	ENSMUST00000146542.1_1	Gm14266	AAAAAADVIL	10	0.73	89	90	Q91WT8	AAAAAAAVI	AAAAAA-VI.
KPEGDLVDHL	WT	15.98	10	1.0612	Treated	Control	0.818415	27.3998	439135	604796	634524	532258	643710	396532	531846	773919	ENSMUST00000211987.1_1	1700026F02Rik	KPEGDLVDHL	10	0.088	89	90	Q8CDM8	PEGPIVDHI	.PEG-IVDHI	0.2598	H-2-Ld
SNASYFLYI	T44	26.01	9	1.90836	Control	Treated	0.241105	87.799	14860	22514	6507	4660	1531	2121	13254	8529	ENSMUST00000211313.1_3	C130073E24Rik	SNASYFLYI	9	0.41	75	89	P01867	SDGSYFIY	S+-SYFIY.	0.2498	H-2-Dd
SGPPYYKGI	WT and 44	32.01	9	1.5766	Control	Treated	0.845563	82.8686	169866	192938	35094.6	25731.5	75249.6	48916.2	68997.2	75536	ENSMUST00000212899.1_1	Gm42047	SGPPYYKGI	9	1.2	75	89	P10404	GPPYYEGV	.GPPYY-G+	0.0078	H-2-Dd
SFACLVTIS	T44	17.77	9	1.1007	Control	Treated	0.989425	51.3063	53543	68175	27620	21549	34524	39851	46063	34815	ENSMUST00000224171.1_3	AI197445	SFACLVTIS	9	0.58	75	89	O55192	FTCVVTIS	.F-C+VTIS
SLDRPSISL	WT	16.45	9	1.05918	Treated				94586.5	214107	81438.8	72475.8	83219	102697	154122	149949	ENSMUST00000206502.1_1	Gm45141	SLDRPSISL	9	0.83	75	89	Q9EQZ7	MDRPSISV	.+DRPSIS+	0.1988	H-2-Qa1
IEMTSHLSL	T44	20.79	9	1.25131	Control	Treated	0.794297	57.4456	81879	72027	31153	21712	43280	42099	48689	31175	ENSMUST00000191362.1_1	1700084F23Rik	IEMTSHLSL	9	0.83	78	89	Q9JMB1	VEM-SHLSI		0.0567	H-2-Qa2
HKPVLLTHL	WT	18.04	9	89.7092	Treated	Control	0.0799534	133.138	991.298	418.951	0	0	80223.5	127.182	45426	735.653	ENSMUST00000200288.1_3	Gm42602	HKPVLLTHL	9	0.29	88	89	P23249	KPVTLTHL	.KPV-LTHL	0.3647	H-2-Dd
RSPLKINSI	T44	20.83	9	2.57012	Treated	Control	0.294212	75.426	27431	29037	44844	18410	115997	135098	43474	13131	ENSMUST00000228838.1_3	Gm32857	RSPLKINSI	9	0.41	88	89	Q99KN1	SPLNLNSI	.SPL-LNSI	0.0069	H-2-Dd
YSESLVPIS	T44	17.13	9	2.11067	Control	Treated	0.257991	103.644	32132	37616	20321	18931	0	4400	29478	17764	ENSMUST00000228059.1_3	Gm10389	YSESLVPIS	9	0.1	88	89	Q8CIM8	YPESIVPI	Y-ESIVPI.
IHPLPLSCL	WT and 44	20.15	9	1.74124	Treated	Control	0.0871387	45.0841	660434	203503	459679	367445	894762	452324	692684	904779	ENSMUST00000080795.8_2	Sox1ot	IHPLPLSCL	9	0.1	88	89	Q9D2J4	HPISLSCL	.HPI-LSCL	0.2694	H-2-Dd
YYISSVHLR	WT and 44	15.71	9	1.60175	Control	Treated	0.993593	140.54	33501.2	7100.62	1112.22	1852.17	17392	2751	2151.87	4904.19	ENSMUST00000226445.1_2	AC160336.1	YYISSVHLR	9	0.59	88	89	Q9EQC7	YISSCHLR	.YISS-HLR	1.0846	H-2-Kd
GVPSLLPPC	T44	21.13	9	1.37026	Treated	Control	0.273309	41.8078	12202	8016	13890	14529	11855	11879	26634	16278	ENSMUST00000238352.1_1	Gm10570	GVPSLLPPC	9	0.1	88	89	Q3TCX3	GVPSIVPP	GVPSI+PP.
RLAQLQTTI	WT and 44	25.56	9	1.35565	Treated	Control	0.280822	44.2213	28684.6	41445	17681.1	16733.9	37281.9	22670.3	29812.1	51962	ENSMUST00000168000.1_2	Gm17173	RLAQLQTTI	9	0.14	88	89	Q5PR68	IAELQTTI	.IA+LQTTI	0.33	H-2-Kd
KGPTAALGI	T44	20.49	9	1.16579	Treated	Control	0.797078	42.1156	4353	4785	6130	5962	7131	6139	8828	2651	ENSMUST00000180581.1_3	MGP_CBAJ_T0006097.1 novel transcript	KGPTAALGI	9	6.9	88	89	Q8C0S1	KGRTAALG	KG-TAALG.	0.022	H-2-Dd
GSPSLVHQV	WT	18.59	9	1.13825	Control	Treated	0.484517	47.6388	12363.4	19796	19876.4	17751.2	19143	9136.83	9295.84	23735.4	ENSMUST00000225122.1_1	9630015K15Rik	GSPSLVHQV	9	0.1	88	89	Q8CE22	SPTIVHQV	.SP-IVHQV	0.1296	H-2-Dd
SVPVRVSII	WT and 44	21.15	9	1.10699	Control				4787178	4459047	1762817	1569754	2749396	2463134	3687409	2463134	ENSMUST00000057134.4_2	Etos1	SVPVRVSII	9	0.2	88	89	Q5SPX1	SIPVRVSL	S+PVRVSL.	0.1244	H-2-Dd
AYSPADSIS	T44	20.29	9	1.05664	Control	Treated	0.879722	55.9199	138332	199205	75267	54818	84066	109882	145659	102948	ENSMUST00000180553.1_2	MGP_CBAJ_T0008492.1 novel transcript	AYSPADSIS	9	0.14	88	89	Q6P5H6	AYSPADSV	AYSPADS+.
SLSSCCQDI	T44	22.71	9	1.05014	Control	Treated	0.817264	38.9378	2332	2272	1465	1200	1327	1424	2739	1433	ENSMUST00000155578.1_2	Gm11817	SLSSCCQDI	9	0.2	88	89	Q810J1	SLSSCCDD	SLSSCC-D.
TGLPRSLLF	WT and 44	21.36	9	1.04541	Control				649037107	424145737	102133784	76125341	239485885	256386354	444828758	256386354	ENSMUST00000097896.2_1	4933427I04Rik	TGLPRSLLF	9	0.41	88	89	Q9ERZ6	TALPRSIL	T-LPRSIL.	0.0536	H-2-Dd
EPLAGAVTL	T44	23.05	9	1.04316	Control				774706	736841	233520	154813	436626	400558	605696	378394	ENSMUST00000127174.1_2	Gm12606	EPLAGAVTL	9	0.41	88	89	Q8VDD8	DPLAGAVT		0.2349	H-2-Ld
SLTLYIHSL	T44	24.06	9	1.03066	Treated	Control	0.948629	43.7952	626783	432437	488085	368246	487011	320147	800195	366928	ENSMUST00000219680.1_2	Sfta3-ps	SLTLYIHSL	9	0.14	88	89	O08707	LTLFLHSL	.LTL+LHSL	1.212	H-2-Qa1
RATPEVTLI	WT and 44	24.43	9	1.01807	Control	Treated	0.965488	92.8692	64677	270839	60282.4	57030.2	20257.9	121117	119142	184274	ENSMUST00000214496.1_2	Gm38575	RATPEVTLI	9	1.2	88	89	Q8CE13	RLTPEVTL	R-TPEVTL.	0.2693	H-2-Qa1
AGARELLLG	WT and 44	23.26	9	1.09368	Control	Treated	0.516819	51.1646	3601.62	3910.34	4290.22	3309.2	3360.69	3019.15	1593.4	5843.77	ENSMUST00000090779.3_1	Gm20634	AGARELLLG	9	0.025	100	89	Q68SA9	AGAREILI	AGAREILI.
SLPVRSLSL	WT and 44	22.15	9	1.00817	Treated	Control	0.655435	122.063	29443.3	191819	24618.6	25209.7	19579.6	66977.3	82164.7	104583	ENSMUST00000219716.1_2	Gm47341	SLPVRSLSL	9	0.018	100	89	Q5NBU5	IPVRSISL	.IPVRSISL	0.1018	H-2-Dd
QEPVLITC	T44	21.73	8	4.9271	Treated	Control	0.115593	109.614	172	0	3241	2898	7382	5505	11598	6613	ENSMUST00000176552.1_2	Gm20682-201	QEPVLITC	8	0.66	86	88	Q91WJ0	EEPVIIT
PDFPRRDL	T44	21.64	8	3.33406	Treated	Control	0.0013494	37.5682	7657	13302	7106	6186	34020	28301	33168	18710	ENSMUST00000145415.1_2	Gm15829-201	PDFPRRDL	8	0.66	86	88	P40749	DFPRRQI	.DFPRR-I
AAPRRHLL	WT and 44	28.84	8	2.60803	Control	Treated	0.767148	140.32	145361	46298.6	1373.29	852.945	39652.7	4891.42	12378	17419.8	ENSMUST00000159257.1_2	Gm15849-201	AAPRRHLL	8	0.94	86	88	Q3UHF7	ASPRRHL	A-PRRHL.	0.0242	H-2-Dd
PAHAKTLS	WT	19.07	8	2.44256	Treated	Control	0.0680162	64.8635	7393.37	3113.53	6927.97	5548.55	8000.74	13978.3	7239.55	26919.8	ENSMUST00000127301.7_1:ENSMUST00000143719.1_1	9430091E24Rik-201-202	PAHAKTLS	8	3.8	86	88	Q3TTY0	PAQAKTL	PA+AKTL.
SFVHWLHL	WT and 44	15.06	8	1.92782	Control	Treated	0.854928	187.692	10217.9	221.931	77.7548	195.349	4814.67	16.8734	434.96	290.518	ENSMUST00000219610.1_3	Gm33680-203	SFVHWLHL	8	0.47	86	88	Q8BIK6	SFVPWIH	SFV-WIH.	0.9355	H-2-Kd
FASYPADK	WT and 44	19.74	8	1.43129	Control	Treated	0.302713	99.1631	44296.1	45696.6	29590.1	13114.7	3458.16	34636.7	4609.51	50007.8	ENSMUST00000194728.1_1	Gm37985-201	FASYPADK	8	1.3	86	88	Q91YT8	FASYPED	FASYP-D.
YTERFVFI	T44	22.04	8	1.42658	Control	Treated	0.952824	133.392	121186	26856	8496	6546	69377	5430	20168	19342	ENSMUST00000208498.1_1	9330162G02Rik-201	YTERFVFI	8	0.46	86	88	Q9QXN0	TERFVYL	.TERFV+L	1.9778	H-2-Dd
PYSQRHFL	WT	19.1	8	1.35099	Control	Treated	0.875114	87.686	369110	295486	59544.9	37218.1	164826	109200	109878	179652	ENSMUST00000194017.1_3	Gm37217-201	PYSQRHFL	8	1.3	86	88	P58281	YYQRHFI	.Y-QRHFI	1.359	H-2-Ld
YNIPLSSI	T44	21.66	8	1.31387	Control	Treated	0.236679	44.6709	285463	351925	231922	198670	144170	133720	331299	203664	ENSMUST00000232339.1_1	Gm29686-203	YNIPLSSI	8	0.47	86	88	P58462	YNVPISS	YN+PISS.	0.6738	H-2-Kd
PQRALFSF	T44	25.41	8	1.28592	Control	Treated	0.460154	120.556	21451	8237	2200	46	6780	5004	8600	4450	ENSMUST00000204946.1_3	Gm44260-201	PQRALFSF	8	1.9	86	88	Q8VDU5	PQKALFS	PQ-ALFS.	1.75	H-2-Ld
PLNLYEGI	T44	27.85	8	1.24944	Control	Treated	0.596269	50.507	343596	465265	185226	153955	177907	161063	366333	213538	ENSMUST00000067450.2_1	2700046A07Rik	PLNLYEGI	8	0.33	86	88	P97435	LDIYEGI	.L+IYEGI
GPHRSQSL	WT and 44	24.39	8	1.24089	Treated	Control	0.27727	39.1729	27268.4	40161.5	18449.3	18590.4	36459.2	26678.2	26807.6	39690.1	ENSMUST00000198856.1_1:ENSMUST00000219283.1_1:ENSMUST00000216055.1_2:ENSMUST00000212899.1_2:ENSMUST00000128960.1_3	Gm43549-201, Gm47939-201, Gm48362-201, Gm42047-202, Brip1os-201	GPHRSQSL	8	5.5	86	88	E9Q0C6	PHRSKSL	.PHRS-SL	0.6827	H-2-Dd
YTQVQSSI	WT	20	8	1.22514	Control				118112	110509	85732.7	62899.2	65367.9	75077.9	46430.2	121050	ENSMUST00000193553.1_2	Gm37716	YTQVQSSI	8	1.9	86	88	Q8VIG0	TQIQSSL	.TQ+QSSL	0.8512	H-2-Kd
PFGVAPVA	T44	21.65	8	1.17669	Control	Treated	0.545618	35.3093	233056	284686	161581	126259	151396	132035	260341	140844	ENSMUST00000201262.1_3	Gm42854	PFGVAPVA	8	7.8	86	88	Q80WC7	FGVAPLA	.FGVAP-A
QYKHHHHQ	WT	22.17	8	1.16108	Treated	Control	0.605039	57.2183	1695.39	2854.16	7072.52	5021.22	4891.66	3679.61	2784.28	7968.69	ENSMUST00000207411.1_2	2900027M19Rik-201	QYKHHHHQ	8	1.3	86	88	O54743	YYHHHHQ	.Y-HHHHQ
RHGWLNTI	WT	18.28	8	1.14252	Treated	Control	0.583996	41.6109	35319.3	61148.2	30111	25807.4	41668.9	28172.2	39873.6	64389.3	ENSMUST00000191742.5_2:ENSMUST00000185843.1_1	Gm37739-201, Gm29421-201	RHGWLNTI	8	0.16	86	88	Q91WN2	RHSWINT	RH-WINT.
QDRILFPT	T44	17.13	8	1.13509	Treated	Control	0.364013	95.7866	15991	16696	1700	1357	7666	9405	14012	9490	ENSMUST00000226445.1_1	AC160336.1-201	QDRILFPT	8	0.23	86	88	Q9D3P1	QERLIFP	Q+RLIFP.
GRCAPLTR	T44	24.14	8	1.13068	Control	Treated	0.815794	72.2405	139571	105459	35542	25059	71002	54664	83336	61305	ENSMUST00000194841.1_3	Gm2464	GRCAPLTR	8	1.3	86	88	Q9EPK7	GRCEPIT	GRC-PIT.
GHRLVFLF	T44	20	8	1.01986	Control	Treated	0.658178	79.8376	270566	208020	57257	36628	113052	136695	219999	91577	ENSMUST00000205957.1_3	Gm45153	GHRLVFLF	8	1.9	86	88	Q60649	HPLVFLF	.H-LVFLF
LNIHTHNL	WT and 44	21.79	8	1.00427	Control	Treated	0.791174	44.3705	21154.9	14219.8	15853.7	12054.2	22349.5	6309.25	19393.2	14961.8	ENSMUST00000180992.1_2	MGP_CBAJ_T0006430.1 novel transcript	LNIHTHNL	8	0.66	86	88	O88738	NLHTQNL	.NLHT+NL	1.0629	H-2-Dd
LHFWERKI	T44	20.19	8	3.90527	Treated	Control	0.140039	130.682	65065	3359	177866	4636	26585	140373	565360	247614	ENSMUST00000202492.1_3	Gm43792-201	LHFWERKI	8	0.16	88	88	P47226	LHFW-RKI	LHFW-RKI
NAQIVITF	WT	17.9	8	8.95811	Control	Treated	0.0992452	148.784	1681.28	46439.2	6312.71	3206.45	985.734	1498.02	384.808	3565.79	ENSMUST00000229685.1_2	A930001M01Rik-202	NAQIVITF	8	0.12	100	88	P68181	AQIVLTF	.AQIVLTF	1.8648	H-2-Ld
PQWAISAL	T44	21.17	8	4.66143	Control	Treated	0.804859	191.508	2888	214108	2010	2146	19746	17319	5617	4761	ENSMUST00000230612.1_1	A430088P11Rik-202	PQWAISAL	8	0.081	100	88	Q6E1M8	QWALSAL	.QWALSAL
SPLNVSNV	T44	18.49	8	1.97958	Control	Treated	0.922601	107.403	35349	47575	2342	1632	5993	3335	8175	26394	ENSMUST00000188038.2_2	Gm37494-202	SPLNVSNV	8	0.16	100	88	Q4U4S6	PLNVSNV	.PLNVSNV	1.8767	H-2-Ld
GPPRAAGI	WT and 44	22.14	8	1.17198	Control				4465	5965	49693	33238	23201	13783	28895	13783	ENSMUST00000173811.7_3:ENSMUST00000174039.7_2	1110038B12Rik	GPPRAAGI	8	0.47	100	88	Q6R891	GPPRAAG	GPPRAAG.
FMQKISSL	WT and 44	17.75	8	1.16011	Control				5.84554e+06	2.77707e+06	686082	565886	3.91331e+06	1.33779e+06	1.35819e+06	1.90246e+06	ENSMUST00000220244.1_1	Gm48718	FMQKISSL	8	0.04	100	88	Q8R3C1	FMQKISS	FMQKISS.	1.9245	H-2-Kd
YNPILSKL	WT and 44	20.59	8	1.05738	Control				89452	95131	54525	40364	59503	51658	101489	51658	ENSMUST00000207061.1_2	A230057D06Rik	YNPILSKL	8	0.11	100	88	P17156	NPIISKL	.NPIISKL	0.0753	H-2-Dd
FEELFGIF	T44	17.23	8	1.00533	Treated	Control	0.708049	60.9167	62969	83015	24787	23009	51799	43307	63709	35998	ENSMUST00000194728.1_1	Gm37985	FEELFGIF	8	0.04	100	88	Q8BHL5	FEELFGI	FEELFGI.
VGPARAPNTPALL	WT and 44	37.33	13	1.46575	Treated	Control	0.481824	97.2695	11210.3	36199.3	10289.2	2485.43	4790.17	26661.8	17644.2	39119	ENSMUST00000188271.2_1	2310068J16Rik	VGPARAPNTPALL	13	0.65	64	85	P16460	PAKAPNSPDVL	..PA-APN-P-+L	0.3289	H-2-Dd
SSLGNFSSSSI	WT	15.75	11	1.31707	Control	Treated	0.727649	150.23	2892.47	32564.6	2410.12	2175.34	6237.58	16704.9	3636.34	3823.82	ENSMUST00000044500.5_1	Gm4117	SSLGNFSSSSI	11	0.22	89	82	Q06831	SLGSFSSSS	.SLG-FSSSS.
MGPHKIAKLL	WT and 44	45.51	10	4.39197	Treated	Control	0.521796	193.347	37.0203	0	4745.68	84.7964	613.798	15400.5	5363.63	0	ENSMUST00000185789.2_3:ENSMUST00000194347.1_1:ENSMUST00000232806.1_1:ENSMUST00000200312.1_2:ENSMUST00000219429.1_2:ENSMUST00000219725.1_1	Kcnq1ot1, Gm37315, AC139131.1, Gm43258, A130077B15Rik, Gm47821	MGPHKIAKLL	10	1.5	75	80	Q9WVQ1	PHKIGRII	..PHKI--II	0.0944	H-2-Dd
RRPIAGTLLM	T44	17.55	10	Infinity	Control	Treated	0.303116	199.956	0	6248	1	0	0	0	0	0	ENSMUST00000199958.1_3	Gm43305	RRPIAGTLLM	10	0.36	88	80	Q9ERN0	PLAVTIIM	..PLA-TIIM	0.3233	H-2-Ld
HPTVPNPYNL	WT and 44	48.3	10	1.35006	Control				1761289	1890232	437587	287778	598111	652604	1338672	652604	ENSMUST00000219259.1_1	Gm47761	HPTVPNPYNL	10	0.18	88	80	Q69ZF3	HPTPPNPY	HPT-PNPY..	0.1809	H-2-Ld
MALGPDLTPA	T44	24.25	10	1.31216	Control	Treated	0.584296	57.1333	84523	120820	41254	34915	43130	36541	87168	47703	ENSMUST00000141199.7_3	Gm16325	MALGPDLTPA	10	0.73	88	80	Q9ER97	LGPDFTPA	..LGPD-TPA
KYQEVTNNKQ	WT and 44	20.48	10	1.12093	Control	Treated	0.681512	165.949	12049.1	1485.85	198.783	137.073	1456.82	513.324	9842.88	561.321	ENSMUST00000219184.1_1	C230072F16Rik	KYQEVTNNKQ	10	0.004	100	80	Q60865	KYQEVTNN	KYQEVTNN..
REGPVRGLSI	T44	24.32	10	1.01195	Treated	Control	0.913357	52.7743	77613	86876	237448	168882	203105	158049	150529	65959	ENSMUST00000185494.1_3	Gm28653	REGPVRGLSI	10	0.032	100	80	P63276	GPVRGISI	..GPVRGISI	0.0813	H-2-Dd
QPCGFIYHD	WT and 44	20.64	9	3.04162	Control	Treated	0.44132	120.066	7719.96	945.337	2311.95	278.221	183.097	1114.77	1085.21	1317.41	ENSMUST00000193479.1_2	Gm38265	QPCGFIYHD	9	1.7	71	78	Q00560	EPCGYIY
PKPSLAYSP	T44	22.02	9	6.89996	Control	Treated	0.729902	115.966	134996	93791	2580	632	5065	7186	16560	4812	ENSMUST00000147542.1_2	Gm15612	PKPSLAYSP	9	1.7	86	78	Q8C078	PSLSYSP	..PSL-YSP
SAPTHDATL	WT	17.57	9	1.88289	Treated	Control	0.178333	54.7252	2479.08	5378.69	6127.35	3864.74	9979.91	3399.51	6238.95	13991	ENSMUST00000190080.6_3:ENSMUST00000077951.13_3:ENSMUST00000191153.6_1:ENSMUST00000188947.6_2:ENSMUST00000190020.1_2	Trerf1	SAPTHDATL	9	3.4	86	78	O70230	PTHDAVI	..PTHDA-I	0.0096	H-2-Dd
RGPSLSRDL	WT and 44	29.72	9	1.41659	Treated	Control	0.482692	51.4356	93179.2	111295	98512.5	73025	169267	53030.9	103312	207043	ENSMUST00000185727.1_2	Gm29253	RGPSLSRDL	9	1.7	86	78	Q6A152	PSISREL	..PSISR+L	0.0141	H-2-Dd
VMEKCLSHV	WT and 44	24.22	9	1.39488	Control				1.52184e+06	1.46143e+06	651618	528728	540131	624998	408130	1.41167e+06	ENSMUST00000199434.1_1	Gm43134	VMEKCLSHV	9	0.83	86	78	Q3TY86	VMAKCIS	VM-KCIS..
GAALRPGNL	WT and 44	19.13	9	1.33438	Treated	Control	0.809057	76.7612	2768.79	2251	2320.91	2141.79	2825.57	1233.16	1922.68	6671.82	ENSMUST00000184587.3_3:ENSMUST00000184855.7_3:ENSMUST00000184655.3_3:ENSMUST00000184554.7_2	1810026B05Rik	GAALRPGNL	9	2.4	86	78	Q9R1R2	ALRPGDL	..ALRPG+L
TYTSAIRLT	T44	16.31	9	1.30517	Treated	Control	0.529316	43.6633	1210580	1053362	728788	601693	1414299	1093180	1687316	496529	ENSMUST00000181428.1_3	Gm20655	TYTSAIRLT	9	2.4	86	78	Q8C0R9	YTSAIKL	.YTSAI-L.	1.8389	H-2-Kd
TVNYSVEQI	T44	24.22	9	1.1077	Treated				71373	64982	37364	20161	38856	52350	71204	52350	ENSMUST00000226445.1_3	AC160336.1	TVNYSVEQI	9	1.2	86	78	Q8VI93	TVNYSVQ	TVNYSV+..	1.9218	H-2-Qa1
SNISYKNGI	WT	19.23	9	1.07933	Treated	Control	0.830044	81.3137	2.11388e+06	2.3643e+06	1.33858e+06	869337	511272	1.72465e+06	1.10523e+06	3.87538e+06	ENSMUST00000188474.1_2	Platr1	SNISYKNGI	9	0.83	86	78	Q920B9	SNVSYKN	SN+SYKN..	1.7108	H-2-Dd
YVSKIINEI	T44	20.82	9	1.06057	Treated	Control	0.942091	45.082	34135	25059	44888	39964	32034	26168	63739	30829	ENSMUST00000202328.1_2	Gm43323	YVSKIINEI	9	0.83	86	78	Q69ZN6	YVNKILN	YV-KILN..	0.3208	H-2-Qa1
WPQDGTFNL	WT and 44	46.65	9	1.05242	Control				4352321	4627899	3170556	1466067	3267251	1679798	6311811	1679798	ENSMUST00000199958.1_2	Gm43305	WPQDGTFNL	9	0.83	86	78	Q9WTS5	QDGTFDL	..QDGTF+L	0.0918	H-2-Ld
YYLPLKFPI	T44	22.34	9	1.04489	Control	Treated	0.655898	53.5034	1113492	1023621	852506	673600	978671	710593	1464949	351645	ENSMUST00000208630.1_2	Gm45159	YYLPLKFPI	9	0.41	86	78	O54754	IPLKFPV	..IPLKFP+	0.0167	H-2-Kd
QSQVSSVSI	WT and 44	25.21	9	1.00607	Treated	Control	0.88118	26.805	23410.8	39152	25029.1	24230.3	30050.4	22437.5	29724.7	30288.5	ENSMUST00000185789.2_3	Kcnq1ot1	QSQVSSVSI	9	4.8	86	78	Q4VA61	QISSVSL	..Q+SSVSL	1.757	H-2-Dd
SYLQLHENF	WT and 44	15.73	9	1.06718	Treated	Control	0.773451	50.9886	21088.7	7896.96	10935.8	8373.83	12052.3	10476.2	8351.86	20659.4	ENSMUST00000188038.2_1	Gm37494	SYLQLHENF	9	0.59	88	78	Q9R0Y8	YLQLH-NF	.YLQLH-NF	0.0684	H-2-Kd
KYLRLHERI	WT and 44	19.17	9	1.9068	Treated	Control	0.612171	65.0932	7197.1	7724.18	16123.9	10030.3	29839	2307.65	17649.2	28527	ENSMUST00000205748.1_3	EU599041	KYLRLHERI	9	0.035	100	78	P16374	LRIHERI	..LRIHERI	0.0136	H-2-Kd
MPISSHIDL	WT and 44	31.54	9	1.72617	Control	Treated	0.717453	96.9252	15302.5	20364.7	1865.58	1677.63	1173.76	8345.06	2625.51	10570.9	ENSMUST00000149090.1_2:ENSMUST00000152813.1_2	MGP_CASTEiJ_T0017105.1 novel transcript, Spata5I1	MPISSHIDL	9	0.14	100	78	Q80ZJ6	ISSHLDI	..ISSHLDI	0.0096	H-2-Ld
GFLQGRTAI	WT and 44	23.88	9	1.23402	Treated	Control	0.480018	41.6753	18017.5	43789.9	23046	24086.8	19165.1	27798.2	39140.6	48330.9	ENSMUST00000211534.1_3	Gm9908	GFLQGRTAI	9	0.41	100	78	Q8CGB3	LQGRTAL	..LQGRTAL	0.1128	H-2-Kd
FCGALHTPL	WT and 44	16.29	9	1.21997	Control	Treated	0.822464	142.161	490852	94153.7	26608.8	20006.6	351469	47901.5	45412.3	72952.4	ENSMUST00000234978.1_3	A830052D11Rik	FCGALHTPL	9	0.071	100	78	Q9Z2W9	FCGALHT	FCGALHT..
TPRSLFSSL	WT	15.16	9	1.18479	Treated	Control	0.845727	47.4652	23491.9	15886.3	28782.9	20086.3	32825.5	9268.5	24881.3	37579.1	ENSMUST00000232254.1_2	Gm36363	TPRSLFSSL	9	0.29	100	78	P70372	RSLFSSI	..RSLFSSI	0.0097	H-2-Ld
RGPLLEKLF	WT and 44	25.8	9	1.04533	Control				75613.5	32427.8	14379.4	3117.26	35228.2	21361.1	14917.9	48586.7	ENSMUST00000180751.1_3	4732463B04Rik	RGPLLEKLF	9	0.2	100	78	A3KFX0	GPLLEKI	.GPLLEKI.	0.0091	H-2-Dd
MGPPRAAGI	WT and 44	43.19	9	1.01397	Control				1136062	1586180	2494464	1803619	1412185	973749	3563927	973749	ENSMUST00000173811.7_3:ENSMUST00000174039.7_2		MGPPRAAGI	9	0.58	100	78	Q6R891	GPPRAAG	.GPPRAAG.	0.0193	H-2-Dd
FYLPTIRAV	T44	17.31	9	1.00803	Control	Treated	0.61645	76.7531	513148	483478	113129	88723	224787	270440	425320	268385	ENSMUST00000212899.1_1	Gm42047	FYLPTIRAV	9	0.29	100	78	P04426	LPTLRAV	..LPTLRAV	0.0149	H-2-Kd
APAELIHQV	T44	24.91	9	1.00341	Control	Treated	0.785594	63.4313	16641977	27368045	7867759	7361094	9294692	14780212	21560308	13402343	ENSMUST00000220896.1_2	Gm5784	APAELIHQV	9	0.14	100	78	P43404	AELLHQV	..AELLHQV	0.0826	H-2-Ld
RGHMGWAV	T44	16.26	8	3.93866	Treated	Control	0.0760724	94.2588	1239	57729	32089	116675	172507	173686	292536	179461	ENSMUST00000194728.1_1	Gm37985-201	RGHMGWAV	8	5.5	83	75	Q80Z38	RGHIGW	RGH-GW..
AGPSRMQL	WT and 44	16.47	8	1.97948	Treated	Control	0.51675	161.266	63.0253	9668.72	1385.86	259.441	163.887	8529.32	746.303	13081.1	ENSMUST00000198220.1_3	4930432H08Rik-201	AGPSRMQL	8	3.8	83	75	Q8C115	PSRMEI	..PSRM+I	0.0126	H-2-Dd
CSHSHHRI	WT and 44	20.27	8	1.3718	Treated	Control	0.304006	131.445	72376.3	14486.5	11629.9	137.832	61212.8	17427.8	21207.6	35452.8	ENSMUST00000196091.1_1	Gm40055-201	CSHSHHRI	8	5.5	83	75	Q8CHG7	QSHHRI	..+SHHRI
GIPWRGLF	T44	21.15	8	4.62255	Control	Treated	0.834928	175.691	97168	1693219	45076	28455	127287	83703	115693	76540	ENSMUST00000226752.1_2	Gm49179-201	GIPWRGLF	8	1.9	86	75	Q9QZZ4	IPWR-IF	.IPWR-IF
PNRAGPGF	WT and 44	15.9	8	3.98503	Treated	Control	0.149557	72.9351	10518.2	10784.4	22702.4	18124.1	92587	7542.92	42600.7	104856	ENSMUST00000185789.2_3	Kcnq1ot1-201	PNRAGPGF	8	3.8	100	75	A2A8L5	NRAGPG	.NRAGPG.
RSLDFHNL	T44	17.7	8	3.70889	Treated	Control	0.165166	63.3781	79699	84900	116195	49242	496688	342553	349490	35338	ENSMUST00000199400.1_3	Gm43589-201	RSLDFHNL	8	0.46	100	75	O88207	LDFHNL	..LDFHNL	0.1516	H-2-Dd
YYKFHALH	WT and 44	18.88	8	2.76864	Control	Treated	0.799877	114.079	57631.4	80935.2	2321.44	1490.34	7112.77	34643.8	2722.32	6946.44	ENSMUST00000227146.1_2	Gm49519-202	YYKFHALH	8	0.33	100	75	A2AJK6	YKFHAI	.YKFHAI.
HIFSLHHF	WT and 44	20.75	8	2.74599	Treated	Control	0.563925	108.849	370.373	2.1346	4358.77	5528.29	10855.3	11.0233	6529.69	10776.7	ENSMUST00000193111.1_2	Gm37283-201	HIFSLHHF	8	0.47	100	75	Q920S2	IFSLHH	.IFSLHH.	1.7872	H-2-Ld
WWHHHHHH	WT and 44	38.25	8	2.43293	Control	Treated	0.0338896	44.6987	2837.51	10314.2	7812.35	6851.07	3059.59	2504.56	2377.12	3491.51	ENSMUST00000127317.1_2	Gm15999-201	WWHHHHHH	8	0.057	100	75	Q6ZQ93	HHHHHH	..HHHHHH
LAHEMGFI	WT and 44	24.03	8	2.0202	Control				214347	316292	85701	73442	58115	49799	183731	49799	ENSMUST00000193928.1_2	Gm38056-201	LAHEMGFI	8	0.46	100	75	P59509	IAHEMG	IAHEMG..
LDAHHHHH	WT and 44	23.9	8	1.84941	Control				2748	2823	2607	1203	1482	748	2095	748	ENSMUST00000131160.2_1	Gm15635-202	LDAHHHHH	8	0.16	100	75	E9Q4N7	AHHHHH	..AHHHHH
LFEVSHTI	T44	31.52	8	1.66987	Treated	Control	0.131937	49.2513	62405	120657	61118	39156	170003	100093	136429	66612	ENSMUST00000227059.1_3	Gm19276-201	LFEVSHTI	8	1.9	100	75	P23463	EVSHTL	..EVSHTL	1.0972	H-2-Kd
LNSGLRAR	WT	15.98	8	1.24338	Treated	Control	0.785678	106.128	22551.5	337957	116977	56755.3	52968.3	217409	30597.5	363289	ENSMUST00000161643.1_3	Gm16029-201	LNSGLRAR	8	5.5	100	75	Q60696	SGLRAR	..SGLRAR
IQAPRQGF	T44	17.47	8	1.21838	Treated	Control	0.55815	108.244	4600	26611	4818	4543	3232	14564	18253	13383	ENSMUST00000147504.1_2	Gm9968-201	IQAPRQGF	8	1.9	100	75	O08914	QAPRQG	.QAPRQG.
TVPNPYNL	WT and 44	29.63	8	1.16066	Control	Treated	0.996318	59.6865	25399.6	24919.3	9534.01	6655.39	11992.7	12622	16276.9	16410.3	ENSMUST00000219259.1_1	Gm47761	TVPNPYNL	8	0.23	100	75	Q8C186	PNPYNI	..PNPYNI	0.122	H-2-Dd
TGPRRPQI	T44	20.17	8	1.15303	Control	Treated	0.808579	90.7668	103228	112143	15097	10985	50159	18143	96369	44736	ENSMUST00000176338.1_3:ENSMUST00000177166.1_3:ENSMUST00000176618.1_1	Gm20621	TGPRRPQI	8	0.47	100	75	Q8K4Z6	PRRPQI	..PRRPQI	0.0174	H-2-Dd
NDVLVSFT	T44	23.17	8	1.13552	Control				354758	301474	219302	151385	238684	201676	262322	201676	ENSMUST00000232328.1_2	BC002059	NDVLVSFT	8	2.7	100	75	O08539	NDVLVS	NDVLVS..
DSFIHSFI	WT	24.89	8	1.09669	Control	Treated	0.602554	88.2112	7075.37	8002	1082.62	973.003	3424.29	3121.22	3937.36	5139.59	ENSMUST00000155812.1_1	Tomm6os	DSFIHSFI	8	0.66	100	75	Q8BH74	FLHSFL	..FLHSFL
GTPLIKAW	T44	20.77	8	1.0689	Control	Treated	0.433013	103.424	5437	5431	403	197	2472	1715	3470	3071	ENSMUST00000142044.1_2	Gm15228	GTPLIKAW	8	0.33	100	75	Q0HA38	PILKAW	..PILKAW	1.0807	H-2-Dd
LTSPGKFS	T44	23.9	8	1.03432	Treated				1156321	1182983	728720	580446	938471	773257	1288687	773257	ENSMUST00000124122.7_3	4930412C18Rik	LTSPGKFS	8	3.8	100	75	Q6VGS5	SPGKFS	..SPGKFS
FVFVFLRF	WT	19.98	8	1.01055	Treated	Control	0.515487	97.2164	82436.2	30623.9	21547.8	4057.11	37079.8	27699.5	25673.3	49675.5	ENSMUST00000198041.1_1	Gm42463	FVFVFLRF	8	0.33	100	75	P58069	FVFLRF	..FVFLRF
HPTVPNPYNLL	WT and 44	47	11	1.05174	Treated	Control	0.603728	87.9226	928959	338113	279882	94880.6	467840	312786	256112	690049	ENSMUST00000219259.1_1	Gm47761	HPTVPNPYNLL	11	0.22	88	73	Q69ZF3	HPTPPNPY	HPT-PNPY...	0.6056	H-2-Ld
AINPPQGCCD	WT and 44	27.33	10	8.08791	Treated	Control	0.108421	124.806	1872.63	0	913.573	6551.55	17931.1	9912.59	37485.8	10193.5	ENSMUST00000125538.7_3	2310065F04Rik	AINPPQGCCD	10	0.72	86	70	Q8BMF4	INPPQAC	.INPPQ-C..
PGELGLYRET	WT	16.68	10	2.04558	Control	Treated	0.464371	129.188	11675.9	2115.89	1761.53	446.448	531.434	1460.63	217.297	5612.27	ENSMUST00000220600.1_2	Gm47259	PGELGLYRET	10	1	86	70	Q8CFK2	ELGIYKE	..ELGIY-E.
IPGRLPCVKL	WT and 44	20.3	10	3.44226	Treated	Control	0.0899128	103.23	70293.5	27857.5	92632.2	48053.4	119891	77882.7	101617	522748	ENSMUST00000227908.1_2	Gm34759	IPGRLPCVKL	10	1	88	70	Q02357	IP-RIPCV	IP-RIPCV..	0.1117	H-2-Ld
FVNPAVLTGL	WT	20.68	10	9.75072	Control	Treated	0.293566	176.124	121446	2.67426e+06	67263.8	74647.7	56393.4	65833	65675.5	113370	ENSMUST00000181899.1_1	Gm16998	FVNPAVLTGL	10	0.51	100	70	Q8R4K8	PAVITGL	...PAVITGL	1.8371	H-2-Qa1
MTVGYVGADL	T44	17.25	10	1.17233	Treated	Control	0.934363	60.873	205854	181719	116176	77628	263961	250260	116079	51265	ENSMUST00000149090.1_2	MGP_CASTEiJ_T0017105.1 novel transcript	MTVGYVGADL	10	0.36	100	70	Q3UMC0	GYVGADL	...GYVGADL
YNSLRFTGV	T44	15.21	9	1.11893	Control	Treated	0.996306	101.465	6111	37298	9546	6394	3613	13792	23747	11887	ENSMUST00000226445.1_1	AC160336.1	YNSLRFTGV	9	9.9	83	67	Q8BJ05	NTIRFT	.N-IRFT..
RGPSHFSRL	WT and 44	25.57	9	Infinity	Treated	Control	0.0252288	99.929	0	0	0	0	17168.5	2795.4	11963.3	0	ENSMUST00000185727.1_2	Gm29253	RGPSHFSRL	9	1.2	100	67	Q8K4B4	SHFSRI	...SHFSRI	0.0022	H-2-Dd
IFCAGIETL	WT and 44	18.51	9	28.8485	Control	Treated	0.283424	191.149	701.492	43224.1	249.262	534.365	391.067	314.679	181.34	662.705	ENSMUST00000193352.1_2:ENSMUST00000193037.1_2	Gm37094, Gm20236	IFCAGIETL	9	0.83	100	67	Q8CHX6	IFCAGI	IFCAGI...	0.2729	H-2-Kd
VGPCLGNLT	T44	21.63	9	9.94287	Control	Treated	0.492818	185.997	2757	276070	10549	2080	492	15446	5266	8110	ENSMUST00000193300.1_2	Gm37176	VGPCLGNLT	9	1.2	100	67	A2AGL3	GPCIGN	.GPCIGN..
PSMAKYFSV	WT and 44	22.68	9	3.04324	Control	Treated	0.23979	111.767	17309.2	18695.6	1311.27	1762.5	187.372	5490.44	116.891	7046.39	ENSMUST00000194683.1_3	Gm37499	PSMAKYFSV	9	0.41	100	67	Q32NZ6	SMAKYF	.SMAKYF..
HPHPHPCAV	T44	25.83	9	2.60971	Treated	Control	0.00916283	35.7893	7415	4925	3866	3507	17668	11028	15210	7542	ENSMUST00000219636.1_1	Gm47948	HPHPHPCAV	9	0.2	100	67	A2A6A1	HPHPHP	HPHPHP...	0.6221	H-2-Ld
SHFSTVVFL	T44	17.42	9	2.45117	Control	Treated	0.883957	117.176	42615	77924	1321	2900	32851	4885	4971	8192	ENSMUST00000180656.1_2	MGP_CBAJ_T0006500.1 novel transcript	SHFSTVVFL	9	2.4	100	67	Q8VCP9	STVVFI	...STVVFI	0.1532	H-2-Kd
KGPEHKLLL	WT and 44	22.72	9	2.38324	Treated	Control	0.406734	115.817	422.976	50.9507	8768.25	5079.79	13477.2	319.384	2713.24	17622.9	ENSMUST00000192571.1_1	Gm37855	KGPEHKLLL	9	0.6	100	67	O08740	EHKIII	...EHKIII	0.0031	H-2-Dd
HLDAHHHHH	WT and 44	38.05	9	2.03084	Control	Treated	0.0202865	46.627	4305.17	5195.39	6519.84	4108.83	2585.19	1739.09	1519.41	4068.1	ENSMUST00000131160.2_1	Gm15635	HLDAHHHHH	9	0.2	100	67	E9Q4N7	AHHHHH	...AHHHHH
LGPIRGVSF	WT and 44	19.14	9	1.71599	Treated	Control	0.115147	67.0216	1.05548e+06	580303	317072	241803	1.06126e+06	644677	775056	1.28501e+06	ENSMUST00000203312.1_2	Gm44062	LGPIRGVSF	9	3.4	100	67	D4PHA7	LRGVSF	...LRGVSF	0.0081	H-2-Dd
FSVNSFSIE	T44	15.07	9	1.66026	Control	Treated	0.260125	69.3603	12463	18435	6370	5361	2633	3272	12251	7521	ENSMUST00000211313.1_3	C130073E24Rik	FSVNSFSIE	9	2.4	100	67	Q5DTJ9	NSFSLE	...NSFSLE
TSAQRAELI	WT and 44	32.72	9	1.63662	Treated	Control	0.498183	64.8371	19439.3	24523.8	34528.2	24543.9	72018.6	12046.7	57165.2	27399.2	ENSMUST00000200473.1_1:ENSMUST00000199958.1_3	Gm42427, Gm43305	TSAQRAELI	9	1.2	100	67	Q9Z110	QRAEII	...QRAEII	0.3615	H-2-Dd
TLFKTQNTL	WT	16.54	9	1.57008	Control	Treated	0.76166	134.824	3.96132e+07	1.22181e+07	1.31894e+06	819028	2.09978e+07	4.34083e+06	4.27581e+06	4.75911e+06	ENSMUST00000192074.1_3	Gm2238	TLFKTQNTL	9	1.2	100	67	O88974	LFKTQN	.LFKTQN..	0.6572	H-2-Qa1
FCSLNKNGL	WT and 44	27.74	9	1.48138	Control				11671516	13594826	3289396	2469640	4866273	2034335	12008588	2034335	ENSMUST00000191708.1_3	Gm37162	FCSLNKNGL	9	1.2	100	67	Q69ZU6	CSLNKN	.CSLNKN..
YYLLTLSRI	WT and 44	29.58	9	1.29129	Control	Treated	0.511061	45.6392	36987.1	33657.7	18667.9	12777.2	17804.7	19703.4	11767.1	29785.4	ENSMUST00000038032.4_2	5033430I15Rik	YYLLTLSRI	9	0.29	100	67	E9Q612	YYIITL	YYIITL...	0.0088	H-2-Kd
ASPIHGGML	T44	16.85	9	1.28748	Control				133359	174484	13696	9852	46951	18385	129872	62187	ENSMUST00000203352.1_2	4933406J09Rik	ASPIHGGML	9	0.83	100	67	Q9JLB0	LHGGMI	...LHGGMI	0.0392	H-2-Dd
RDLFLMGVL	WT	15.57	9	1.28588	Control	Treated	0.206559	33.3281	134133	128180	107408	81686.1	86616.9	63899.9	71255.5	129276	ENSMUST00000197355.1_2	Gm42955	RDLFLMGVL	9	0.2	100	67	O09047	RDLFIM	RDLFIM...
SAARSLWGL	WT and 44	25.28	9	1.22063	Control	Treated	0.807819	69.0264	16651.4	19807.1	5519.8	3944.02	6289.29	8950.71	4186.84	18195.1	ENSMUST00000225372.2_3	Gm21388	SAARSLWGL	9	0.83	100	67	O08810	AARSIW	.AARSIW..	0.8802	H-2-Qa1
YYIPGLKGI	WT and 44	35.79	9	1.18331	Treated	Control	0.777386	59.811	21777	23142.2	40344.3	33773.7	23680.6	30494.2	20500.6	66182.8	ENSMUST00000219259.1_1:ENSMUST00000217920.1_3	Gm47761	YYIPGLKGI	9	0.41	100	67	Q80W93	YYLPGI	YYLPGI...	0.0079	H-2-Kd
TEFDFIHLA	T44	20.31	9	1.17305	Control	Treated	0.378824	36.1067	611652	577528	486667	390410	467097	296722	653182	344434	ENSMUST00000204572.1_1	Gm43984	TEFDFIHLA	9	0.29	100	67	A2RSY6	FDFIHL	..FDFIHL.	0.1276	H-2-Qa2
SYTPTRTLL	T44	26.2	9	1.16171	Treated	Control	0.63852	60.6857	169868097	51998357	96026118	50729795	119488882	67900088	177821800	63021912	ENSMUST00000143429.1_2	Trp73os	SYTPTRTLL	9	1.7	100	67	P25425	TPTRTI	..TPTRTI.	0.0034	H-2-Kd
AGPDLRVGI	WT and 44	30.73	9	1.09143	Treated	Control	0.709636	118.151	1572.44	9203.86	1194.03	1316.43	760.051	2903.25	5200.66	5637.54	ENSMUST00000220896.1_2:ENSMUST00000179344.1_3:ENSMUST00000221745.1_2:ENSMUST00000223281.1_2:ENSMUST00000223403.1_3:ENSMUST00000222888.1_2:ENSMUST00000189625.1_2	Gm5784, Gm40864, Gm48693, Gm40847, 1700030C10Rik	AGPDLRVGI	9	1.7	100	67	Q9DBT5	PDIRVG	..PDIRVG.	0.0311	H-2-Dd
TVFSPHIFL	T44	20.7	9	1.01484	Treated	Control	0.993738	40.8649	181281	115587	105214	85756	110583	80042	196774	107680	ENSMUST00000148585.7_2	2610203C22Rik	TVFSPHIFL	9	0.83	100	67	Q2KHK3	SPHLFI	...SPHLFI	0.1587	H-2-Qa1
PPGPGHPAELN	WT and 44	18.83	11	1.15959	Treated	Control	0.648503	36.9112	1.39019e+06	1.68113e+06	1.52369e+06	1.16974e+06	1.92435e+06	966043	1.40826e+06	2.38608e+06	ENSMUST00000199898.1_2	Gm42500	PPGPGHPAELN	11	0.15	100	64	Q3U1Y4	PPGPGHP	PPGPGHP....
KGALPARLCF	T44	20.99	10	8.65514	Control	Treated	0.00133189	59.6798	102486	84926	223885	239805	17894	9250	34788	13296	ENSMUST00000216012.1_2	I730028E13Rik	KGALPARLCF	10	1	100	60	Q8CA95	LPARIC	...LPARIC.
SGPRKHGLWP	WT and 44	28.13	10	7.15267	Treated	Control	0.168214	112.573	12292.3	13767	9775.26	99.7824	4453.61	56099.3	28433.3	168041	ENSMUST00000232301.1_1:ENSMUST00000153474.8_2:ENSMUST00000232260.1_3:ENSMUST00000144705.8_2:ENSMUST00000126380.3_3:ENSMUST00000137343.8_3	Snhg12	SGPRKHGLWP	10	3	100	60	Q00288	SGPRKH	SGPRKH....	1.5626	H-2-Dd
ISFNKSGISL	WT	15.18	10	1.83789	Control	Treated	0.893962	179.275	172307	9.99855e+06	334396	336842	412203	4.9364e+06	110399	440200	ENSMUST00000232932.1_2	Gm10000	ISFNKSGISL	10	3	100	60	Q60677	ISFNKS	ISFNKS....	1.3305	H-2-Kd
ISMGPFQTEL	WT and 44	21.5	10	1.82085	Control	Treated	0.289962	98.0991	49079	44039.3	13949.1	8903.27	3264.26	22818.3	2873.49	34734.4	ENSMUST00000202881.1_3	Gm42524	ISMGPFQTEL	10	0.73	100	60	O88909	SMGPFQ	.SMGPFQ...	0.969	H-2-Qa1
AAPVAHQDHL	T44	21.82	10	1.78986	Treated	Control	0.212249	70.8428	238075	258185	136712	9701	231684	238572	351147	328895	ENSMUST00000154407.7_2	A930001C03Rik	AAPVAHQDHL	10	1	100	60	Q9DAM2	AHQDHL	....AHQDHL	0.1802	H-2-Dd
CSFDVNIFNH	T44	21.8	10	1.01851	Treated	Control	0.98409	59.5348	28361	109509	40434	62050	19296	85000	72250	68257	ENSMUST00000198857.1_2	Gm43708	CSFDVNIFNH	10	0.72	100	60	Q0VGT4	DVNIFN	...DVNIFN.
MYMKVGSSI	WT and 44	22.46	9	1.32526	Control	Treated	0.868684	108.072	96105.1	621711	130125	101831	105546	336799	77365.4	196959	ENSMUST00000232525.1_2	Cdr1os	MYMKVGSSI	9	1.2	100	56	Q6P9K9	MYMKV	MYMKV....	0.0026	H-2-Kd
QGPQRYGNRF	WT and 44	38.15	10	2.25197	Treated	Control	0.186283	59.4352	62683.7	105181	273315	182216	508708	89082.5	336870	469203	ENSMUST00000194529.1_1	Gm38194	QGPQRYGNRF	10	12	100	50	Q921C3	GPQRY	.GPQRY....	0.0724	H-2-Dd
