# Supplementary material for: Long non-coding RNA-derived peptides are immunogenic and drive a potent anti-tumour response
Source: Nat Commun. 2023 Feb 25;14:1078. doi: 10.1038/s41467-023-36826-0 (PMC9968330; doi:10.1038/s41467-023-36826-0)
Supplement: Supplementary file 8 — Supplementary data 5 [file 41467_2023_36826_MOESM8_ESM.xlsx]

## Sheet: Sheet1
Sequence	Database	Variants	Length	Accession	Gene name (GRCh37)	NetMHCpan allele	NetMHCpan score	quantification W1	quantification W2	quantification Wild type mean	quantification T1	quantification T2	quantification Treated mean	quantification T1-44/WT ratio	q value
ASEPRPFWGY	Low	T1T2W1	10	ENCT00000178230.1_1:ENST00000585075.1_1	RP11-649A18.12	HLA-A*01:01	0.0560	14400000	18500000	16450000	11300000	7260000	9280000	0.564134	0.504391
GSDRGLYLEY	High and low	T1T2	10	MICT00000227960.1_1; ENST00000400362.2_2	BX322557.10	HLA-A*01:01	0.0279	7880000	10000000	8940000	7010000	5240000	6125000	0.685123	0.504391
ALIKHVANA	High	T1T2	9	MICT00000210263.1_2	AC079135.1	HLA-A*02:01	0.1268	4700000	4610000	4655000	7480000	3500000	5490000	1.17938	0.860217
IMGEFRTEV	High	all	9	ENST00000544868.1_1:ENST00000534336.1_3	MALAT1	HLA-A*02:01	0.1211	51200000	79600000	65400000	95900000	100	47950050	0.733181	0.860217
MVAESPPRV	High and low	all	9	ENST00000430633.1, ENST00000550853.1	LINC00094	HLA-A*02:01	0.1560	40100000	38900000	39500000	33500000	19700000	26600000	0.673418	0.523353
RLATHIDGA	High	all	9	FTMT24400003358.1_3:ENST00000529369.1_2	RP11-660L16.2	HLA-A*02:01	0.7827	30700000	20800000	25750000	39900000	27400000	33650000	1.3068	0.704259
RLLQETHQA	High	W1W2T1	9	ENST00000562866.1_3	VPS9D1-AS1	HLA-A*02:01	0.3489	5100000	5230000	5165000	4360000	100	2180050	0.422081	0.640414
AMVAESPPRV	High and low	W1W2	10	ENST00000430633.1_3	LINC00094	HLA-A*02:01	0.3759	5000000	3650000	4325000	100	100	100	2.31214e-05	0.408707
LTEKELLNY	Low	W1W2T1	9	ENST00000504769.1	TMEM161B-AS1	HLA-A*01:01	0.0088	8330000	8790000	8560000	5520000	2440000	3980000	0.464953	0.504391
MESHSVAQA	High and low	All	9	ENCT00000218181.1_4:ENST00000501016.2_2; ENCT00000011102.1, ENCT00000262207.1, ENST00000504300.1, FTMT21800010134.1	KB-1208A12.3; SEC22B, ZFAS1, CTD-2015H6.3, CATG00000081477.1	HLA-B40:01	1.8781	5530000	6100000	5815000	7710000	3680000	5695000	0.979364	0.989255
SEVDSVRDRLP	High	T1	11	FTMT21500014945.1_1:ENST00000411630.2_1:ENST00000425653.1_1	DANCR	HLA-B40:01	1.864	100	100	100	3790000	100	1895050	18950.5	0.704259
TEIEAIHF	High	W1W2	8	HBMT00000549913.1: ENST00000563328.2	RP5-991G20.1	HLA-B45:01	0.0139	5970000	6700000	6335000	3830000	100	1915050	0.302297	0.504391
AEEERRPPA	High	T2	9	HBMT00000984675.1	CATG00000061884.1	HLA-B45:01	0.0153	3180000	2370000	2775000	1470000	1010000	1240000	0.446847	0.504391
AEKPPGSVA	High and low	all	9	MICT00000210263.1:MICT00000210269.1, ENCT00000237438.1:ENST00000415226.1:ENST00000483218.1	AC079135.1	HLA-B45:01	0.0062	6290000	7490000	6890000	7620000	3830000	5725000	0.830914	0.860217
AESAIPVRT	High and low	all	9	FTMT27500008524.1_1, ENST00000585725.2_2	SPPL2B	HLA-B45:01	0.0497	29800000	22300000	26050000	22700000	16700000	19700000	0.756238	0.640414
MEATHSTLP	High and low	All	9	MICT00000012927.1, MICT00000012928.1, ENCT00000007045.1, MICT00000313095.1, HBMT00000388622.1	RP4-694A7.2, CATG00000086393.1, LINC00370	HLA-B45:01	0.0878	35500000	37600000	36550000	33600000	22400000	28000000	0.766074	0.640414
MESHFVAQA	High	W1	9	FTMT24700005858.1	AC156455.1	HLA-B45:01	0.0414	4470000	100	2235050	4290000	100	2145050	0.959732	0.989255
HRARSIFIF	Low	T2	9	ENST00000423918.1	LINC00963	HLA-C07:01	0.0241	23300000	18600000	20950000	15900000	10300000	13100000	0.625298	0.504391
THAKSFLVF	High	T1	9	ENCT00000125993.1	CATG00000019022.1	HLA-C07:01	0.0371	-	-	-	-	-	-	-
EETYFHLF	High	all	8	ENST00000507362.1_2	RP11-319G6.1	NO	-	3010000	2720000	2865000	1740000	100	870050	0.303682	0.504391
MEERVVRIA	High and low	W1W2T1	9	ENST00000586220.1_2, ENST00000588784.1	CTC-459F4.3	NO	-	4380000	4330000	4355000	5160000	2380000	3770000	0.865672	0.860217
AEAGELLEPGR	High and low	all	11	FTMT27500007690.1, ENST00000588785.1, ENST00000585457.1, ENST00000565747.5, MICT00000148466.1, ENCT00000043257.1, ENCT00000158740.1: ENST00000565072.1	SPPL2B, ASB16-AS1, ASB16-AS1, CTD-2270L9.4 ,ASB16-AS1, RP11-318E3.9, RP11-42I10.1	NO	-	4770000	3990000	4380000	4280000	3330000	3805000	0.868721	0.704259
GMQGPPPGQVP	High	T2	11	ENST00000445118.2_3	LINC01128	NO	-	34100000	39500000	36800000	21000000	18600000	19800000	0.538043	0.408707
EAGAGAVEGRVA	High	W1	12	FTMT24800006704.1	CATG00000010612.1	NO	-	3540000	9980000	6760000	100	100	100	1.47929e-05	0.504391
