# Supplementary material for: Long non-coding RNA-derived peptides are immunogenic and drive a potent anti-tumour response
Source: Nat Commun. 2023 Feb 25;14:1078. doi: 10.1038/s41467-023-36826-0 (PMC9968330; doi:10.1038/s41467-023-36826-0)
Supplement: Supplementary file 9 — Supplementary data 6 [file 41467_2023_36826_MOESM9_ESM.xlsx]

## Sheet: Sheet1
Sequence	Database	Source.File	Accession	Gene name GRCh38 (GRCh37)	length	NetMHCpan allele	NetMHCpan score
LCDSLPRY	wt and 44	T1	ENST00000501726.1_1_3	LINC00926 (LINC00926)	8	HLA-A01:01	1.1088
VSDHPALLY	wt and 44	T1T2W1	ENST00000652112.1_1_1	AC245060.7	9	HLA-A01:01	0.0014
LTEKELLNY	wt and 44	T1W1W2	ENST00000659938.1_1_1:ENST00000504769.5_1_2:ENST00000664462.1_1_3:ENST00000666808.1_1_3:ENST00000660783.1_1_2:ENST00000669353.1_1_2	TMEM161B-AS1 (TMEM161B-AS1)	9	HLA-A01:01	0.01
GSDRGLYLEY	wt and 44	T1T2	ENST00000400362.3_2_2:ENST00000647108.1_2_2	LINC00205 (LINC00205)	10	HLA-A01:01	0.0337
ASEPRPFWGY	wt and 44	T1T2W1	ENST00000585075.1_1_1	AC022211.2 (RP11-649A18.12)	10	HLA-A01:01	0.0529
SISSPTLLLY	44 list	T1	ENST00000626826.1_1_2	HELLPAR	10	HLA-A01:01	0.0681
MSSGMTKDSLY	wt and 44	T2W2	ENST00000429315.3_1_3	KIF9-AS1 (KIF9-AS1)	11	HLA-A01:01	0.1607
VMGLLDLSERY	wt and 44	T1W2	ENST00000567968.2_1_2	AC138028.2 (RP5-1142A6.2)	11	HLA-A01:01	1.5236
ASDYGSEDSRY	wt and 44	All	ENST00000668190.1_2_1	AL132780.1 (RP11-298I3.1)	11	HLA-A01:01	0.0266
ATEHDKNSTNIY	wt and 44	W1W2	ENST00000457535.5_1_2:ENST00000631307.2_2_2:ENST00000590826.3_1_1:ENST00000608067.6_3_2	LAMTOR5-AS1 (LAMTOR5-AS1)	12	HLA-A01:01	0.0778
YSETSLSNGGKY	wt and 44	T2W1W2	ENST00000656330.1_1_2	RAB30-DT (RAB30-AS1)	12	HLA-A01:01	0.0518
RLATHIDGA	wt and 44	All	ENST00000529369.1_1_2	AP002387.1 (RP11-660L16.2)	9	HLA-A02:01	1.1359
HLLDVPVVL	wt and 44	All	ENST00000562613.2_2_3	AC140479.4	9	HLA-A02:01	0.0218
RLLQETHQA	44 list	T1W1W2	ENST00000562866.1_1_1	VPS9D1-AS1 (VPS9D1-AS1)	9	HLA-A02:01	0.1199
HLIQEEIIL	wt and 44	All	ENST00000568966.2_1_3	AC022336.2 (RP11-71H17.7)	9	HLA-A02:01	0.4151
ALAEVFHQL	wt and 44	All	ENST00000605862.5_2_3	AC108010.1 (RP11-274B21.1)	9	HLA-A02:01	0.0021
IMGEFRTEV	wt and 44	All	ENST00000619449.2_2_2:ENST00000534336.1_2_3	MALAT1 (MALAT1)	9	HLA-A02:01	0.1692
GVVSLFVGL	44 list	All	ENST00000626826.1_1_3	HELLPAR	9	HLA-A02:01	1.3914
HLLQKELIL	wt and 44	All	ENST00000659445.1_1_2	LINC01445 (RP11-436F9.1)	9	HLA-A02:01	0.3611
VMLESPPKGV	44 list	W2	ENST00000547717.1_1_1	AC023509.1 (RP11-793H13.8)	10	HLA-A02:01	0.2187
KILDLVSGAL	wt and 44	W1	ENST00000603994.1_2_2	AL023806.1 (RP3-466P17.1)	10	HLA-A02:01	1.4646
EETYFHLF	wt and 44	All	ENST00000512622.1_1_1:ENST00000507362.5_1_2:ENST00000510068.5_1_2:ENST00000504670.6_2_3:ENST00000655667.1_1_3:ENST00000662234.1_1_1	AC046134.2 (RP11-319G6.1)	8	HLA-B18:01	0.0439
EHIILNTL	wt and 44	T2	ENST00000604411.1_1_2	TSIX (TSIX)	8	HLA-B18:01	1.5514
MESPSVRP	44 list	W2	ENST00000562893.1_1_2	AC087190.2 (RP11-473I1.6)	8	HLA-B45:01	0.5802
AEKPPGSVA	wt and 44	All	ENST00000415226.1_1_2:ENST00000483218.1_1_2	AC019068.1 (AC079135.1)	9	HLA-B45:01	0.0057
AEAGRSLEA	wt and 44	All	ENST00000421315.2_2_3	AC019205.1 (RP11-398K22.12)	9	HLA-B45:01	0.0051
RESKHIHAP	wt and 44	All	ENST00000422956.6_1_2:ENST00000609210.5_1_3	PAX8-AS1 (PAX8-AS1)	9	HLA-B45:01	0.0174
EEHQKMNKP	wt and 44	All	ENST00000430844.5_2_1:ENST00000413182.5_2_1:ENST00000366167.2_1_1:ENST00000666662.1_1_2	AC073343.2 (AC073343.13)	9	HLA-B45:01	0.125
AEARGSPEV	wt and 44	All	ENST00000432910.5_2_2:ENST00000663868.1_2_6	MIR646HG (RP5-1043L13.1) LINC02580 (AC093609.1)	9	HLA-B45:01	0.0307
MESHSVAQA	wt and 44	ALL	ENST00000449316.2_2_3:ENST00000604430.1_1_2:ENST00000623075.1_1_2:ENST00000655276.1_1_3:ENST00000523495.1_1_2:ENST00000606533.1_1_5:ENST00000435597.1_2_6:ENST00000623895.1_1_2:ENST00000412298.5_2_4:ENST00000442384.1_2_5:ENST00000579050.1_1_3:ENST00000419441.1_1_2:ENST00000558749.1_2_4:ENST00000551928.1_1_3:ENST00000366441.4_3_4:ENST00000567904.1_1_4:ENST00000563704.1_1_4:ENST00000581489.1_2_6:ENS…	LINC01733 (RP4-760C5.5) AC025279.1 (SNX29P2) Z95331.1 LINC02298 (RP11-44N21.1) AC019270.1 (RP11-10C8.2) AL590822.2 (RP5-892K4.1) AL683813.2 (RP11-1114A5.4) AC011481.3 AC005725.1 (RP11-680C21.1) BSN-AS1 (BSN-AS1) AC104564.3 (RP11-68I3.4) AL158834.1 (RP11-166N17.3) AC092868.2 (RP11-356M20.3) AC138123.2 (RP11-202G11.2) ITGA9-AS1 (AC093415.2) AL353708.1 (RP11-533E19.5) AC023830.2 (RP11-809D24.5) LINC…	9	HLA-B45:01	0.0486
SEEPLRLAA	wt and 44	T1T2W2	ENST00000512498.1_1_1	C5orf34-AS1 (RP11-159F24.6)	9	HLA-B45:01	0.0037
AEVGRSPEV	wt and 44	W1	ENST00000553639.1_1_1:ENST00000659510.1_1_4:ENST00000629903.2_4_2:ENST00000656011.1_1_4:ENST00000666260.1_2_1	ITPK1-AS1 AC025284.1 (RP11-449J10.1) AC004039.1 (AC004237.1) LINC01766 (AC002115.5) HCG25 (HCG25) AC083836.1 (RP11-90D11.1)	9	HLA-B45:01	0.041
AERFSTLTA	wt list	All	ENST00000571219.1_2_1:ENST00000657497.1_1_3:ENST00000670692.1_1_3:ENST00000666471.1_1_2:ENST00000668238.1_1_3:ENST00000657680.1_1_3:ENST00000657697.1_1_2:ENST00000665669.1_1_1:ENST00000658831.1_1_1:ENST00000654349.1_1_1:ENST00000653156.1_1_3:ENST00000654253.1_1_2:ENST00000667339.1_1_3	LINC02175 (RP11-266L9.5)	9	HLA-B45:01	0.0145
MEERVVRIA	wt and 44	T1W1W2	ENST00000586220.2_2_3:ENST00000663452.1_1_1:ENST00000587188.2_2_2:ENST00000669826.1_1_2	AC006504.5 (CTC-459F4.3)	9	HLA-B45:01	0.068
RESRVTPPP	wt and 44	T1T2	ENST00000588634.1_1_3	AC011472.1 (CTC-510F12.2)	9	HLA-B45:01	0.1925
AETGSHYVA	wt and 44	All	ENST00000608925.1_1_2	AL133245.1 (AL133245.2)	9	HLA-B45:01	0.009
TEMWDLRAP	wt and 44	T1	ENST00000634712.2_2_2:ENST00000641009.1_1_1:ENST00000634934.2_3_1	LINC00339 (LINC00339)	9	HLA-B45:01	0.08
MEFHSVAQA	44 list	All	ENST00000659057.1_1_2	LINC02457 (RP11-148B3.1)	9	HLA-B45:01	0.0546
QEDPSSHLIIA	wt and 44	T1W1	ENST00000548687.5_1_1	AC025569.1 (RP11-588H23.3)	11	HLA-B45:01	0.0801
KIDSESIIL	wt list	T2	ENST00000626826.1_1_1	HELLPAR	9	HLA-C05:01	0.0446
FQPNNFQKY	44 list	T1W1W2	ENST00000563328.4_1_1	AC004943.2 (RP5-991G20.1)	9	HLA-C07:01	0.2874
ISHDSLVLL	wt and 44	All	ENST00000590535.2_1_3	AC023421.1 (RP11-116O18.1)	9	HLA-C07:01	0.6398
SFKSNGLSM	44 list	T1	ENST00000626826.1_1_3	HELLPAR	9	HLA-C07:01	0.7935
KTQQAHTA	wt and 44	All	ENST00000559120.1_1_3	AC067863.1 (RP11-335K5.2)	8	NO	NO
THYDSIYK	wt and 44	All	ENST00000626826.1_1_1	HELLPAR	8	NO	NO
ISDFFCCC	44 list	T1	ENST00000626826.1_1_3	HELLPAR	8	NO	NO
ATRDLHTA	wt and 44	T1T2W2	ENST00000641877.1_1_1	AC018521.1 (RP11-6N17.9)	8	NO	NO
KNRHLLEL	wt and 44	All	ENST00000644657.1_1_1:ENST00000645839.1_1_1:ENST00000645887.1_1_3:ENST00000643823.1_1_2:ENST00000646854.1_1_1:ENST00000644302.1_1_1	PCA3 (PCA3)	8	NO	NO
WLTRPVGV	wt list	W2	ENST00000660751.1_1_1	AP003717.4	8	NO	NO
HHHHHPSSS	wt and 44	T1T2	ENST00000624072.1_1_3	AL022322.2	9	NO	NO
PCVETPSQR	44 list	T2	ENST00000626826.1_1_2	HELLPAR	9	NO	NO
HHHHHHPSSS	wt and 44	All	ENST00000624072.1_1_3	AL022322.2	10	NO	NO
LHLLLFLVIV	wt and 44	W2	ENST00000626826.1_1_3	HELLPAR	10	NO	NO
LTKSTNILYII	44 list	W1	ENST00000626826.1_1_3	HELLPAR	11	NO	NO
QASHVPGAAAG	wt and 44	W1	ENST00000647108.1_2_2	LINC00205 (LINC00205)	11	NO	NO
