# Supplementary material for: Long non-coding RNA-derived peptides are immunogenic and drive a potent anti-tumour response
Source: Nat Commun. 2023 Feb 25;14:1078. doi: 10.1038/s41467-023-36826-0 (PMC9968330; doi:10.1038/s41467-023-36826-0)
Supplement: Supplementary file 10 — Supplementary data 7 [file 41467_2023_36826_MOESM10_ESM.xlsx]

## Sheet: Sheet1
Sequence	Database	Score	Modifications	length	Max fold change	Highest mean condition	Lowest mean condition	Anova	Maximum CV	W1a	W1b	W2a	W2b	T1a	T1b	T2a	T2b	Accession	Gene name GRCh38 (GRCh37)	Blast	NetMHCpan allele	NetMHCpan score
SLDVGGPLRY	WT	45.58		10	1.25165	W	T	0.000133161	4.91462	2.04102e+07	2.00092e+07	2.22673e+07	2.15384e+07	1.68493e+07	1.64732e+07	1.71643e+07	1.68043e+07	ENST00000537262.1_2_2:sp|Q9NR77|PXMP2_HUMAN Peroxisomal membrane protein 2 OS=Homo sapiens OX=9606 GN=PXMP2 PE=1 SV=3	AC135586.2 (RP13-672B3.2)	#N/D	HLA-A01:01	0.0189
WILMESCINF	WT and 44	19.53		10	2.99726	W	T	0.000506539	24.2822	1.47562e+06	1.12706e+06	837042	1.42185e+06	449950	312788	473274	385994	ENST00000626826.1_1_2	HELLPAR	#N/D	NO	NO
LTEKELLNY	WT and 44	39.15		9	1.75598	W	T	0.000552755	13.9731	82622.6	82667.6	91004	98613.4	56514.3	54584	50347.4	40667.6	ENST00000670030.1_1_3	TMEM161B-AS1 (TMEM161B-AS1)	#N/D	HLA-A01:01	0.01
TEIEAIHF	T1-44	20.84		8	2.38235	W	T	0.00201586	23.7566	48127.6	32665.2	57284.6	40105.6	22358.3	22243.9	15850.3	14340.4	ENST00000563328.4_1_2	AC004943.2 (RP5-991G20.1)	#N/D	HLA-B18:01	0.0223
ESDVSSALSY	WT and 44	38.14		10	1.31009	W	T	0.0136539	13.5614	1.7047e+06	1.57095e+06	1.51721e+06	1.40315e+06	1.10057e+06	1.00037e+06	1.34984e+06	1.27866e+06	ENST00000651170.1_2_2	AC005562.1 (AC005562.1)	#N/D	HLA-A01:01	0.0046
CWIKWENAY	WT	15.18		9	2.64384	W	T	0.0216167	65.7475	107078	93070	94306.5	87354.2	13916.2	17292.3	55228.4	57977.4	ENST00000663926.1_1_3	AC011365.1 (CTC-558O2.1)	#N/D	NO	NO
ALYEKDNTYL	WT	30.65		10	2.56926	W	T	0.0299597	51.8808	18904.8	32832	9035.43	16143.9	4916.62	9658.52	9143.34	6218.58	ENST00000641877.1_1_1:sp|Q96JB5|CK5P3_HUMAN CDK5 regulatory subunit-associated protein 3 OS=Homo sapiens OX=9606 GN=CDK5RAP3 PE=1 SV=2	AC018521.1 (RP11-6N17.9)	P60842	HLA-A02:01	0.0599
TFSPCHFFLT	T1-44	20.83		10	2.25625	W	T	0.0329668	62.6434	160992	154404	117486	130629	30265.7	27731.9	103413	88344.9	ENST00000650487.1_1_1	AC121334.3	#N/D	NO	NO
ATRDLHTA	T1-44	17.24		8	1.31348	T	W	0.0397015	16.5197	11344.1	9907.02	8912.04	11808.1	16939.2	13487.4	13187.8	11514.2	ENST00000641877.1_1_1	AC018521.1 (RP11-6N17.9)	#N/D	NO	NO
LSSYHLAHVI	WT	20.17		10	2.20903	W	T	0.0407478	61.4634	84131.9	64179.8	112010	101305	17600.2	21726.6	68566	55810.9	ENST00000652677.1_1_2	AP001977.1	#N/D	NO	NO
TFFFNLEEF	T1-44	15.34		9	1.89073	W	T	0.0436086	39.825	55201.8	35276.6	57479.7	92945.7	44110.4	30269.2	29609.8	23423.8	ENST00000644302.1_1_1	PCA3 (PCA3)	#N/D	HLA-C07:01	1.4121
QNTREIFTY	WT and 44	22.86		9	1.26527	W	T	0.0439134	18.7005	1.77229e+06	1.69885e+06	1.88707e+06	1.78817e+06	1.69186e+06	1.56852e+06	1.26871e+06	1.11904e+06	ENST00000607084.1_1_3	AL357054.3 (RP11-532F6.5)	#N/D	HLA-A01:01	1.0355
EETYFHLF	WT and 44	35.3		8	1.5114	W	T	0.0602617	31.88	14445	20654.9	17237	17982.7	6746.52	10944.2	15251.3	13584	ENST00000659546.1_1_3:ENST00000515247.5_2_1:ENST00000653359.1_1_2:ENST00000658348.1_1_1	AC046134.2 (RP11-319G6.1)	#N/D	HLA-B18:01	0.0439
LMEHIHKL	T1-44	41.72		8	1.21489	T	W	0.0798203	15.1747	127100	88675.3	101903	103571	131740	107877	130862	141294	ENST00000651406.1_1_1:ENST00000652057.1_1_3:sp|P84098|RL19_HUMAN 60S ribosomal protein L19 OS=Homo sapiens OX=9606 GN=RPL19 PE=1 SV=1	FAM153CP	#N/D	HLA-A02:01	0.5639
RESRVTPPP	WT and 44	20.57		9	1.1893	T	W	0.0846952	13.4987	262188	257301	257800	193708	322255	298578	267564	266412	ENST00000588634.1_1_3	AC011472.1 (CTC-510F12.2)	#N/D	HLA-B45:01	0.1925
QEDPSSHLIIA	WT and 44	29.59		11	2.5241	W	T	0.0848061	58.7505	26218.3	27757	7357.88	10429.6	10254.8	3399.04	8921.71	5855.41	ENST00000548687.5_1_1	AC025569.1 (RP11-588H23.3)	#N/D	HLA-B45:01	0.0801
EETGTAISP	WT and 44	35.52		9	2.93439	W	T	0.115469	117.982	36525.4	38197.4	71890.1	57528.5	39943	29625.7	0	0	ENST00000654179.1_2_1	AC005962.2	#N/D	HLA-B18:01	1.3338
AEERWEVVL	WT and 44	25.58		9	1.29372	W	T	0.124519	23.6551	43494.3	37738.8	41722.2	57270.3	34025.7	25272.3	45392.7	34617.3	ENST00000477288.5_2_1:sp|Q92759|TF2H4_HUMAN General transcription factor IIH subunit 4 OS=Homo sapiens OX=9606 GN=GTF2H4 PE=1 SV=1	AL669830.1 (Y_RNA)	#N/D	HLA-B45:01	0.5056
AEAEGSLGP	WT and 44	25.2		9	3.42768	W	T	0.141469	118.096	45026	35970	58919	62083.2	34750.2	23847.7	0	333.659	ENST00000416689.1_1_2	SLC2A1-AS1 (SLC2A1-AS1)	#N/D	HLA-B45:01	0.0203
AEAGRSPEV	T1-44	21.48		9	1.20667	W	T	0.150605	18.1485	62671.2	47549.5	75053.7	64634.3	51547.8	50612.1	59105.6	45839.9	ENST00000644657.1_1_1:ENST00000624442.1_1_5:ENST00000517604.1_1_2:ENST00000484171.2_2_6:ENST00000507337.2_2_4:ENST00000451400.2_2_6:ENST00000429464.1_1_6:ENST00000667436.1_1_6:ENST00000659788.1_1_5:ENST00000665558.1_1_2:ENST00000642205.1_1_1:ENST00000664788.1_1_6:ENST00000670643.1_1_4:ENST00000655612.1_1_3:ENST00000624282.1_1_4:ENST00000433673.1_1_5	AC020916.1 (MIR24-2)	#N/D	HLA-B45:01	0.0321
ASEPRPFWGY	WT and 44	33.44		10	1.36715	W	T	0.155357	33.7833	62534.9	63773.6	54624.5	46237.6	44659.4	21045.2	47985.7	52473.1	ENST00000585075.1_1_1	AC022211.2 (RP11-649A18.12)	#N/D	HLA-A01:01	0.0529
ILMEHIHKL	T1-44	46.6		9	1.191	T	W	0.166145	16.6702	4.45789e+06	3.55428e+06	3.95294e+06	3.25748e+06	4.1915e+06	3.65925e+06	5.35935e+06	4.92006e+06	ENST00000651406.1_1_1:ENST00000652057.1_1_3:sp|P84098|RL19_HUMAN 60S ribosomal protein L19 OS=Homo sapiens OX=9606 GN=RPL19 PE=1 SV=1	FAM153CP (FAM153C)	#N/D	HLA-A02:01	0.0007
DTIEVAEV	T1-44	23.69		8	1.29542	W	T	0.173442	31.0771	147255	139787	97829.8	115002	67843.5	75052.6	112379	130604	ENST00000417786.1_1_3	AL591623.1 (RP11-439E19.1)	#N/D	NO	NO
ITNKYQLVF	WT	35.41		9	1.12749	T	W	0.178636	13.1568	215805	211331	198378	231884	234494	271369	260807	200036	ENST00000564580.5_2_3:ENST00000427965.6_2_3:sp|Q9NYV6|RRN3_HUMAN RNA polymerase I-specific transcription initiation factor RRN3 OS=Homo sapiens OX=9606 GN=RRN3 PE=1 SV=1	RRN3P2	#N/D	HLA-A01:01	0.9716
IRRENIRFL	WT and 44	24.84		9	1.34355	W	T	0.242072	49.3462	91100.7	87309.9	71142.8	74489.5	22028.2	51405	83426.2	84325	ENST00000659566.1_1_2	AC068408.1 (RP11-612A1.1)	Q9NR77	HLA-C07:01	0.0612
HLIQEEIIL	WT and 44	19.66		9	1.24443	W	T	0.255625	41.3554	82019.9	61086.8	80207	57666.7	41273	39668.8	89924.9	54923.9	ENST00000568966.2_1_3	AC022336.2 (RP11-71H17.7)	#N/D	HLA-A02:01	0.4151
AEKPPGSVA	WT and 44	34.05		9	1.17369	W	T	0.268104	24.3273	67700	66243.8	91149.4	69054.6	81773.7	67532.7	53794.7	47517.3	ENST00000415226.1_1_2:ENST00000483218.1_1_2	AC019068.1 (AC079135.1)	#N/D	HLA-B45:01	0.0057
ILMEHIHKLKA	T1-44	37.26		11	1.42963	T	W	0.318065	50.6361	28152.8	24871.3	5250.42	26935.1	20392.7	21791.3	35506	44128.3	ENST00000651406.1_1_1:ENST00000652057.1_1_3:sp|P84098|RL19_HUMAN 60S ribosomal protein L19 OS=Homo sapiens OX=9606 GN=RPL19 PE=1 SV=1	FAM153CP (FAM153C)	#N/D	HLA-A02:01	0.2552
STDGIGKSY	WT	40.17		9	1.65876	T	W	0.32418	66.7502	28307.2	29579.6	30043.2	0	33652.8	28501.4	45031.4	38668.8	ENST00000532864.6_3_2:sp|Q53GQ0|DHB12_HUMAN Very-long-chain 3-oxoacyl-CoA reductase OS=Homo sapiens OX=9606 GN=HSD17B12 PE=1 SV=2	AC068205.2	#N/D	HLA-A01:01	0.006
TLCDLYETL	WT	15.66	[3] C(+119.00)	9	1.76433	W	T	0.340076	132.47	16525.9	7593.93	16267.1	1354.47	3946.38	2042.64	17444.3	225.316	ENST00000581621.1_1_2	AC016876.3 (SNORA67)	#N/D	HLA-A02:01	0.3237
MEERVVRIA	WT and 44	23.82		9	1.14135	W	T	0.360073	27.2886	17097.6	13550.7	19085.5	16458.8	16607.2	19026.2	11156.1	11205.6	ENST00000586220.2_2_3:ENST00000663452.1_1_1:ENST00000587188.2_2_2:ENST00000669826.1_1_2	AC006504.5 (CTC-459F4.3)	#N/D	HLA-B45:01	0.068
ASGPPVTL	WT and 44	29.5		8	1.63962	T	W	0.362611	88.1708	34826.1	22034.6	0	10901.1	9820.22	8565.38	52318.7	40399.6	ENST00000666976.1_1_2	AC018445.6	#N/D	HLA-C05:01	1.1753
AEVGRSLEA	WT and 44	24.42		9	1.31377	T	W	0.364772	62.6884	201365	236497	208014	11506.9	196513	169746	248360	249035	ENST00000654446.1_1_2:ENST00000484859.1_2_4	AC096992.3	#N/D	HLA-B45:01	0.0058
KLLDPRIYYI	WT	29.39		10	1.14406	W	T	0.371845	22.0481	521321	501682	388345	361830	346262	286818	459303	457515	ENST00000568189.5_1_3:sp|Q13021|MALL_HUMAN MAL-like protein OS=Homo sapiens OX=9606 GN=MALL PE=1 SV=2:ENST00000566951.5_1_2	AC140479.5	#N/D	HLA-A02:01	0.0746
KTQQAHTA	WT and 44	16		8	1.00359	W	T	0.374452	113.706	548.684	10048.1	9213.61	3457.53	0	12058.2	206.481	10920.1	ENST00000559120.1_1_3	AC067863.1 (RP11-335K5.2)	#N/D	NO	NO
MEFHSVAQA	T1-44	20.04		9	1.19015	T	W	0.392431	46.2888	17631.9	11125.9	18633.4	5518.55	14133.9	13946.2	15392.6	19498.1	ENST00000659057.1_1_2	LINC02457 (RP11-148B3.1)	#N/D	HLA-B45:01	0.0546
ISHDSLVLL	WT and 44	21.05		9	1.29554	W	T	0.410948	39.9365	9.58955e+06	1.04315e+07	4.65045e+06	5.1499e+06	4.01994e+06	3.95658e+06	7.77926e+06	7.26268e+06	ENST00000590535.2_1_3	AC023421.1 (RP11-116O18.1)	#N/D	HLA-C07:01	0.6398
MILLKLTSV	WT and 44	24.92		9	1.42583	W	T	0.441668	74.1188	12412.9	8376.46	36646.9	12373.9	6342.32	3162.11	22585.8	16870.9	ENST00000603633.3_3_2	LINC00221 (AC244452.1)	#N/D	HLA-A02:01	0.2628
ELDLKATQA	WT and 44	25.45	[1] E(+71.04)	9	1.08388	W	T	0.450887	15.4977	602067	608732	524864	429080	512419	471940	551374	461488	ENST00000581621.1_1_2	AC016876.3 (SNORA67)	#N/D	NO	NO
KRFESWRVL	WT	32.72		9	1.016	W	T	0.462419	83.7451	3913.61	39421	58755	46834.3	0	22646	63400.1	60532.5	ENST00000568189.5_1_3:sp|Q13021|MALL_HUMAN MAL-like protein OS=Homo sapiens OX=9606 GN=MALL PE=1 SV=2:ENST00000566951.5_1_2	AC140479.5	Q92759	HLA-C07:01	0.0193
DTSWPLSL	WT	21.09		8	1.23075	W	T	0.471545	43.1268	202364	208086	448311	232809	205786	158606	309984	212537	ENST00000422956.6_1_3	PAX8-AS1 (PAX8-AS1)	#N/D	NO	NO
MERRDIFTV	T1-44	17.19		9	1.16845	T	W	0.492986	50.1973	197984	187608	71063.8	81505.9	122343	111508	198011	196953	ENST00000626826.1_1_2	HELLPAR	#N/D	HLA-B45:01	0.5716
SEEPLRLAA	WT and 44	32.55		9	1.36169	W	T	0.495249	50.6689	29494.8	13902.7	9665.06	30030.9	11237.2	20445.1	10848.3	18491.7	ENST00000512498.1_1_1	C5orf34-AS1 (RP11-159F24.6)	#N/D	HLA-B18:01	0.5129
EEHQKMNKP	WT and 44	44.81		9	1.2112	T	W	0.501292	97.1935	4764.05	14806.5	1068.38	12675.8	3368.54	18140.9	0	18841.5	ENST00000430844.5_2_1:ENST00000413182.5_2_1:ENST00000366167.2_1_1:ENST00000666662.1_1_2	AC073343.2 (AC073343.13)	Q9NRN7	HLA-B45:01	0.125
RESKHIHAP	WT and 44	32.96		9	5.82722	T	W	0.510724	196.947	22.5005	462.431	7765.43	492.357	0	585.495	50360.2	0	ENST00000422956.6_1_2:ENST00000609210.5_1_3	PAX8-AS1 (PAX8-AS1)	#N/D	HLA-B45:01	0.0174
LSRTRKGP	T1-44	20.73		8	12.6809	W	T	0.513685	200	708.911	0	0	35813.8	0	0	2880.14	0	ENST00000607754.2_3_2	LINC01607 (RP11-27N21.3)	#N/D	NO	NO
AEVGRSPEV	WT and 44	22.64		9	1.16394	T	W	0.516764	63.2841	13067	10923.9	8881.64	849.359	8970.09	9472.76	15524.7	5282.87	ENST00000559120.1_1_3:ENST00000498967.3_3_4:ENST00000623462.1_1_3:ENST00000508281.3_3_4:ENST00000627142.2_2_1:ENST00000594653.1_2_5:ENST00000615357.1_1_6:ENST00000662241.1_2_2:ENST00000443063.1_1_1:ENST00000341011.11_2_4:ENST00000613210.1_1_3:ENST00000669650.1_2_3:ENST00000657126.1_2_5	ITPK1-AS1; AC025284.1 (RP11-449J10.1); AC004039.1 (AC004237.1); LINC01766 (AC002115.5); HCG25 (HCG25); AC083836.1 (RP11-90D11.1)	Q13615	HLA-B45:01	0.041
LSLSLSLQFS	T1-44	18.68		10	1.83606	T	W	0.526254	123.484	0	936830	9.74293	794410	26149.3	2.04792e+06	15.9937	1.10459e+06	ENST00000626826.1_1_1	HELLPAR	#N/D	NO	NO
LLDPRIYYI	WT	37.18		9	1.13487	T	W	0.530744	28.5724	586001	594241	484748	477222	473013	460964	674069	823095	ENST00000568189.5_1_3:sp|Q13021|MALL_HUMAN MAL-like protein OS=Homo sapiens OX=9606 GN=MALL PE=1 SV=2:ENST00000566951.5_1_2		#N/D	HLA-A02:01	0.0091
AEERNLYV	T1-44	16.6		8	1.06564	T	W	0.531764	65.1516	234230	197249	120912	22404	183594	152987	153646	122298	ENST00000458178.2_1_2	PPM1F-AS1 (LL22NC03-86G7.1)	#N/D	HLA-B45:01	1.3038
MESHSVAQA	WT and 44	37.2		9	1.10765	T	W	0.547585	23.5964	29299.1	21063.8	28392.3	17599.7	33382.6	24675	28883	19786.5	ENST00000449316.2_2_3:ENST00000604430.1_1_2:ENST00000623075.1_1_2:ENST00000655276.1_1_3:ENST00000523495.1_1_2:ENST00000606533.1_1_5:ENST00000435597.1_2_6:ENST00000623895.1_1_2:ENST00000412298.5_2_4:ENST00000442384.1_2_5:ENST00000579050.1_1_3:ENST00000419441.1_1_2:ENST00000558749.1_2_4:ENST00000551928.1_1_3:ENST00000366441.4_3_4:ENST00000567904.1_1_4:ENST00000563704.1_1_4:ENST00000581489.1_2_6:ENS…	SNHG14 (SNHG14); AL139424.2; AC021683.3 (RP11-13K12.2); LINC01902; AL731702.1; MEG8 (AL132709.5); AC138123.2 (RP11-202G11.2); ATXN7 (ATXN7); SNHG14 (SNHG14); LINC01733 (RP4-760C5.5); AC025279.1 (SNX29P2); Z95331.1; LINC02298 (RP11-44N21.1); AC019270.1 (RP11-10C8.2); AL590822.2 (RP5-892K4.1); AL683813.2 (RP11-1114A5.4); AC011481.3; AC005725.1 (RP11-680C21.1); BSN-AS1 (BSN-AS1); AC104564.3 (RP11-68…	#N/D	HLA-B45:01	0.0486
DLLLKETQL	WT and 44	23.38		9	1.09103	T	W	0.549155	19.4126	2.79596e+06	2.14376e+06	1.78619e+06	2.3867e+06	2.10761e+06	2.03882e+06	2.98738e+06	2.80835e+06	ENST00000512405.1_1_2	AC105384.1 (RP11-89B16.1)	#N/D	NO	NO
YEINAHKY	WT	43.57		8	1.10267	W	T	0.560876	23.9718	458131	375760	309067	264422	348916	277981	346960	302480	ENST00000462662.1_1_1:sp|Q96IZ6|MET2A_HUMAN tRNA N(3)-methylcytidine methyltransferase METTL2A OS=Homo sapiens OX=9606 GN=METTL2A PE=1 SV=5:sp|Q6P1Q9|MET2B_HUMAN tRNA N(3)-methylcytidine methyltransferase METTL2B OS=Homo sapiens OX=9606 GN=METTL2B PE=1 SV=3	AC010655.4	#N/D	HLA-B18:01	0.0105
EAERGESLDS	WT and 44	19.53		10	1.15861	W	T	0.584485	34.2463	267687	239570	490811	428108	287196	243372	360809	339556	ENST00000591237.1_1_3	AC067852.3 (RP11-400F19.18)	Q9NYV6	NO	NO
TEAEAHLQA	T1-44	24.36		9	1.04581	W	T	0.614382	103.381	36301.1	35399.2	19049.6	0	47222.8	33680.6	5146.13	725.134	ENST00000664271.1_1_2	LINC01370 (RP11-101E14.2)	#N/D	HLA-B45:01	0.005
MQIFVKTLT	WT and 44	24.78	[9] T(-.98)	9	1.1369	T	W	0.649881	100.11	16290	17868.1	58014.6	53489.6	81698.3	72581.8	6800.42	4522.39	ENST00000651588.1_1_1	CDKN2B-AS1 (CDKN2B-AS1)	#N/D	NO	NO
AETGSHYVA	WT and 44	33.81		9	1.66904	W	T	0.650295	81.8383	28967	23532.8	2119.05	7637.98	13370.3	15894.9	1997.05	6038.68	ENST00000608925.1_1_2	AL133245.1 (AL133245.2)	#N/D	HLA-B45:01	0.009
PIVNTFNVFCNS	T1-44	17.29		12	45.3684	T	W	0.662166	115.555	8069.08	14027.6	3040.84	457.876	596380	564842	0	0	ENST00000626826.1_1_1	HELLPAR	#N/D	NO	NO
PEIKLHTY	WT	15.24		8	1.00922	T	W	0.674754	73.5144	24223.6	6399.8	7460.06	33175.5	18822.1	10408.2	25720.6	16964.7	ENST00000626826.1_1_2	HELLPAR	#N/D	HLA-B18:01	0.1453
EEMPLNVA	WT and 44	52.08		8	1.04599	W	T	0.680938	75.8873	35081.9	38982.9	101992	79688.6	101234	101293	18679.5	23293.6	ENST00000581621.1_1_2	AC016876.3 (SNORA67)	#N/D	HLA-B45:01	0.2916
NLDPAVHEV	WT	28.73		9	1.03851	W	T	0.725243	14.4525	1.04102e+06	998611	799188	790357	785891	745146	991270	972277	ENST00000505973.1_1_3:sp|Q9HCN4|GPN1_HUMAN GPN-loop GTPase 1 OS=Homo sapiens OX=9606 GN=GPN1 PE=1 SV=1	AC074091.1	#N/D	HLA-A02:01	0.0036
HCIQDNIYY	WT	15.6		9	1.8608	W	T	0.730686	128.753	154194	388672	2343.12	13440.4	17725.1	53796.7	80544.2	148154	ENST00000626826.1_1_2	HELLPAR	#N/D	HLA-A01:01	0.938
QSLSARGSAP	T1-44	16.72		10	1.00217	T	W	0.732321	56.9088	86670.4	96109.7	71116.5	58480.1	41976.3	38130.1	109278	123671	ENST00000458178.2_1_2	PPM1F-AS1 (LL22NC03-86G7.1)	P0CG48	NO	NO
ETFRSCSFV	T1-44	15.64		9	1.20392	W	T	0.743206	43.1157	350424	361824	256240	110372	268687	236317	213128	177989	ENST00000626826.1_1_1	HELLPAR	#N/D	NO	NO
KNVFSQEL	WT and 44	19.68		8	1.02047	T	W	0.751476	8.99064	48523	43931.6	44143.5	52131.6	45581.9	48070.4	54272.7	44667.6	ENST00000626826.1_1_2	HELLPAR	#N/D	NO	NO
IMGEFRTEV	WT and 44	32.44		9	1.03976	T	W	0.752893	30.7886	491002	481541	898296	693010	786722	769720	550087	559257	ENST00000619449.2_2_2:ENST00000534336.1_2_3	MALAT1 (MALAT1)	#N/D	HLA-A02:01	0.1692
IICMSFVNF	T1-44	23.01		9	1.02315	W	T	0.759446	26.0267	31223.8	30110.9	34020.6	37552.2	24316.5	26064.6	39238.5	40280	ENST00000665330.1_1_2	IDI2-AS1 (IDI2-AS1)	#N/D	NO	NO
NSISKKKKN	WT and 44	19.16		9	1.21876	W	T	0.789554	127.989	12279.7	381305	7538.34	324715	2317.93	171149	12003.2	410087	ENST00000626826.1_1_3	HELLPAR	#N/D	NO	NO
ATEHDKNSTNIY	WT and 44	51.76		12	1.67946	W	T	0.808532	66.2716	111648	110229	129708	1536.92	57422.5	55079.5	56486.6	41270.1	ENST00000631307.2_2_2:ENST00000457535.5_1_2:ENST00000622324.4_2_3:ENST00000609653.5_2_3	LAMTOR5-AS1 (LAMTOR5-AS1)	#N/D	HLA-A01:01	0.0778
KNRHLLEL	T1-44	17.19		8	1.40309	W	T	0.885319	63.5342	53444.8	55852.4	3269.38	68441.1	35620.2	33578.2	35164.3	24643.5	ENST00000644657.1_1_1:ENST00000645839.1_1_1:ENST00000645887.1_1_3:ENST00000643823.1_1_2:ENST00000646854.1_1_1:ENST00000644302.1_1_1	PCA3 (PCA3)	#N/D	NO	NO
HLLDVPVVL	T1-44	29.23		9	1.17629	T	W	0.958983	114.173	0	15431	4851.5	25962.3	1318.43	21411.8	0	31667.3	ENST00000562613.2_2_3	AC140479.4	#N/D	HLA-A02:01	0.0218
HHHHHHPSSS	WT and 44	31.11		10	1.7945	W	T	0.961961	106.347	3088.58	67995.9	3955.97	83151.8	4017.14	50220.5	14025.1	19890.9	ENST00000624072.1_1_3	AL022322.2	#N/D	NO	NO
HHHHHPSSS	WT and 44	18.78		9	1.18718	T	W	0.965235	194.082	347.856	0	15205.8	0	17889.7	0	575.349	0	ENST00000624072.1_1_3	AL022322.2	#N/D	NO	NO
HLLQKELIL	T1-44	15.69		9	1.02999	T	W	0.980076	43.779	48614.7	44821.2	51463	22406.4	26620.5	29597.9	48938.4	67165.9	ENST00000659445.1_1_2	LINC01445 (RP11-436F9.1)	#N/D	HLA-A02:01	0.3611
AEAGGLLEP	WT and 44	32.72		9	1.00574	T	W	0.983406	11.6778	309852	288944	304361	305499	295194	278045	356083	286267	ENST00000591237.1_1_3	AC067852.3 (RP11-400F19.18)	#N/D	HLA-B45:01	0.0171
HLLDVPVVL	WT	26.72		9	1.01289	W	T	0.999379	200	35253.8	0	0	0	0	0	34805.1	0	ENST00000566951.5_1_1:ENST00000568189.5_1_2	AC140479.4	#N/D	HLA-A02:01	0.0218
