# Supplementary material for: Long non-coding RNA-derived peptides are immunogenic and drive a potent anti-tumour response
Source: Nat Commun. 2023 Feb 25;14:1078. doi: 10.1038/s41467-023-36826-0 (PMC9968330; doi:10.1038/s41467-023-36826-0)
Supplement: Supplementary file 11 — Supplementary data 8 [file 41467_2023_36826_MOESM11_ESM.xlsx]

## Sheet: WT TPM 0
>ENSMUST00000195335.1_1
CSCSRNSTXMLLLQQLWCLSSLXLAIHCEKKTHLHLFGINFVQWSDEKGRXXSIVSLLFS
VAGXFFGHWTEKDKKTXDPVEMTLVKTSLMNSHPLISSPILFLTVPLKQNATFTLPDENL
SPYPCLCPLFFYXPTILASXVTPSLISSXALGLCWVNQDRSTLGKFRVSSVHMNXVCTRI
TLLDLMQFPELLLSYVFFLGWGASTSLLPLLLVSTALLSPFSLIXKLLLGLEMXGFLPCL
QLSWYMLVILPLXSLKKETYKNXLPTLSRKIITNTPPSNSFKDRREQSMXSAXHRAWHIT
CAQXICFDFLEFVLLNVLLRTNSSLSEVNSYQNTTTTTINNNHKNXFRTPGHNQEKVWKF
LFLLNIYXQIPKKQNIRAQNXSFCPLAXKKLYQLMKXETFSLFPDTQQLPSVXVKQEFID
YFTYHHLLKWPRYHNSQLXEPLWSFRARTLNNTKLLLYMKMSGKTPCFLLDGYVLPXKAT
SLKSLPRANSNLVSPSQKQKXTQNNCISFXHIQGSRNFHETHQLEKPHIFNYWQERDTKA
YVRGAVYXFLHXLMREEXKTQEXICDFXTKAPANSHXGLGFIDQPRKWKASLYXVRLRRD
NXMIRKLVXAVILVPNCXXERKKHSLXKQQLEQQRRRRERKREKQRKKQQQQQNPESYKG
ISKPSRPAAMGLAPRTSFAYSHMLQDLSPQGTLASPGSKWIKKTDMKLKHSKAHQNANPL
TNKDIXNTENVNTFSPVDLMWIRDDXFWKTHPLSSHSTSANPEQSGQGDKLNDFLPLLMS
NXGNRIICTLKCPREQTRHLXNCSMGLXWESNXSHWQNHPHVXVXXQCHXQKSLRKGGIR
RXTTSISYIILLTAPFLINNIXSRTTHTQFXLLPLFCRKXRHIIYYADHVTKKYITISFL
XHSLLSXIYLILFVSADFXDGSKLHLLNILLWQQIXXNS
>ENSMUST00000195335.1_2
AAAAETPPKCSCCSSSGAFPLSNWLFIVRRKHIFICLESILFNGLMRRGDNRALCHCCSQ
WLVDSSVTGLKKTRKHKILLKXHWXRLLSXTPTLSSLRPFFFSLSLSNRMQLSPCQMKIC
RPILVFVPSSSTDQQYSLHESPHHXFLPELWDYVGXTRIGPHXENSESLPSTXTESAQES
HFLTXCSSQSCSXAMSSFWAGGRPPAFCHFCXFLLLCYHHSPLYESYYXVXKCKAFYLVS
NYHGTCWXYYHSKVXRRKHIKTDYPLSVGRLXLILPHQTVLRTEENKACKVLSTEPGIXH
VLNKYVLTFXSLYYXMFYLEQTVVCQKXILTKTQQQQQSTTTTKINSGLQDIIRRKFGNF
FFFXIFTDRYPKNKISEPKTEASAPXLKRNCTNSXSRKHSLSFLTLSSCPQSEXNKSSXT
TSPITTYXNGLGTITVSYRSHYGPSGLELSTTPSCCCIXRXVARLLVSYWTGMSFPEKPL
LXSHSPEQTQTXYPQVRNRNKPRITVSHFSIFKAVGTSTRLINWRNLTSSTIGRKGTPKP
MSVELYIDSFTSXXGKNERHKSRYVIFRLRLQPTLTEALASLINQENGRHLSIKSGCEGT
TRXLESLFRLXFXCLIASKKGKSTASESSSWSSKEGGGKGRERSREKNSNSSKILKVTKA
YLSHPDQQPWAWLPEHHLLTHICSRIFLLKVHWPLLEANGSKKQIXNXNTRKPTRMQIHL
QTKISETQRMXTPSHQWIXCGSEMTDSGRPILFLPTAQVQIQNSLARGTNXMISCHYXXA
TEAIESFVLXSVPGSKQDICETAQWAFDGKVIKVTGRIIPMFESDNNVTDRNLXGRVGLG
DKLHLYLISSYXQPPFXLIIFNPEPHTHNFNCFLFFVGNEDTSSTMLIMXQRNISQFLSY
NIVYLVRFTXFSLLVLTFEMAANYISXISCYGNKYNEIV
>ENSMUST00000195335.1_3
QLQQKLHLNAPAAAALVPFLSLIGYSLXEENTSSSVWNQFCSMVXXEGEIIEHCVIAVLS
GWLILRSLDXKRQENIRSCXNDTGKDFSHELPPSHLFAHSFSHCPSQTECNFHLARXKSV
ALSLSLSPLLLLTNNTRFMSHPITDFFLSFGTMLGKPGXVHIRKIQSLFRPHELSLHKNH
TSXLDAVPRVAPELCLLSGLGGVHQPSATFASFYCSVITILPYMKAITRSRNVRLFTLSP
IIMVHAGNITTLKSEEGNIXKLITHSQXEDYNXYSPIKQFXGQKRTKHVKCLAQSLAYNM
CSINMFXLSRVCIIKCSTXNKQXSVRSEFLPKHNNNNNQQQPQKLIQDSRTXSGESLEIS
FSFEYLLTDTQKTKYQSPKLKLLPLSLKEIVPTHEVGNILSLSXHSAAALSLSETRVHRL
LHLSPPIEMAXVPXQSVIGATMVLQGXNSQQHQAAVVYEDEWQDSLFPTGRVCPSLKSHF
FKVTPPSKLKLSIPKSETEINPEXLYLILAYSRQXELPRDSSIGETSHLQLLAGKGHQSL
CPWSCILIPSLVNEGRMKDTRVDMXFLDXGSSQLSLRPWLHXSTKKMEGISLLSQVAKGQ
LDDXKACLGCDFSAXLLVRKEKAQPLKAAAGAAKKEEGKEEREAEKKTATAAKSXKLQRH
IXAIQTSSHGPGSQNIICLLTYAPGSFSSRYTGLSWKQMDQKNRYETETLESPPECKSTY
KQRYLKHRECKHLLTSGSDVDQRXLILEDPSSFFPQHKCKSRTVWPGGQIEXFPAITDEQ
LRQXNHLYFKVSQGANKTFVKLLNGPLMGKXLKSLAESSPCLSLITMSLTEIFEEGWDXE
INYIYILYHPTDSPLFDXXYLIQNHTHTILTASSFLXEMKTHHLLCXSCDKEIYHNFFPI
TXFTXLDLLNSLCXCXLLRWQQITSLKYPVMATNIMKXF
>ENSMUST00000192336.1_1
AIFQRVAWNSLCNEQSIKQSFENGSRSMLLPQLXVITGGRDCSTTAPDPDXHLRFVLCMR
RXFPLQVSLGGKCXGXENFTCILHPALVSLFNCSLFMEXTRSGXQTTSVLHLSHLFLSFF
SFSCHLSFAFHKECAVPXFTVPLXLTPLRKKPVLLFRGTSLPTLFSTIXPNPLPPYFFFX
FYDYSFCVVVPLLLAITPPLVPFWQLNLTVIFFLLFLHLYPQYLLYIXIQYYXHLLFPQN
NCYLRNESLVFNXHYFHSVFTDGKXLQLLTILNCHXRSGVRAWXLEEQFKEITDALSFLX
LGFFLNTAKASTKCTKVTRIKMTTKILKXSHPRWSXYKNHQRQEEPRQLTSSKIFLPHKN
APPMKRILIKFPKHNSRELSSQNPRKQEYIXKNHTHTKPKQAIGXNMEARFMKMKSNKGN
ENEIQXHXRKTQLKWWXKXKSQTVKXQVQWKTSLGRGIMQKIEFTTLGKSWITEXRSMIK
FKKLMNETLKIIRASXKGNTYKXXAQQWEKFHVYRIENIFNRITGENPSKLREVSVXVQE
AHGTPKRQNXXKGHLMAYHSKNTKIYRKKKVYXKVHERGPNHIXRSTHQNNSLYINGILK
IQKLSERCISNSERPNYQPSPIFPXVVSXLKEKXKLSIAKPHXMNLXLTSQLHSGCWSRY
FKLKRKINISEILQXKHKQGYNSYXTKQNYKNTQNCKMTGINKDLXIITLNINCPVKNTV
VDWIKKXEPSFXCLQETCLTRRHR
>ENSMUST00000192336.1_2
PFFNVXLGTPCVMSKALSKVLRMAAGPCSFPSSRSLLEAGIAQLQPQILISIXGLYCAXD
VDSLCRSPXEVSVKVRKTSHVFSTQLLFPSLTVLYLWNRQGQGSRPPQSFTCPISFYPFS
LFPVIFPLPFIKNVQCPSLQSLCDSHPXEKSLFCYLGVHLYLLFSVPFSQTHYHLIFFFN
SMITPSVWWSLFYLLXPLLXFLSGNXISLXFFSCSFSTYIHNIYYTYRYSTTSISYSPKT
IVTXGMRAXCSTDTIFTVYLLMESDYSCXQYSTVIEGLVSEPGDWKNNLKRXLMHYPFYN
LDFFXTLQRPQQNVQRLPEXKXQQKSXNDLTLDGLNTKTTRDKKNQDNLPPQKFFYPIKM
PPQXKGSXXNSRNTIQENCLHKTQENKNIFKKTTPTQNQNKQLDEIWKPDLXKXNPIKGM
KMKSNNTEEKHNXNGGRNENHRQLSNKCSGKPHLEEESCRRXNSRHWGRVGSLSEGQXXS
LKSLXMKPLRSSGHPEKATLTNDRHNNGKNSMSIEXKIFSIESQEKIHPSXEKCLYRYKR
LTEHQKDRISKKDTSWHIIVKTPKYIGRKKCTKRCTREVPTIFKGQPIRIIVYISMESLK
SRSSQRDVFQILKDPITNLAQYSHKXYHNXKRNKSFPXQNHTEXIYDXRASSTVDAGADT
LNLRERXTFLRFYNENINKATTAIKQNRTIKTHKTAKXQESIKTFEXXLXILIVLLKIQX
XIGLKNRNLPFDASKKHASPADTE
>ENSMUST00000192336.1_3
HFSTCSLELLVXXAKHXAKFXEWQQVHAPSPALGHYWRQGLLNYSPRSXLAFEVCTVHET
LIPFAGLPRRXVLRLGKLHMYSPPSSCFPLXLFFIYGIDKVRVADHLSPSPVPSLFILFL
FFLSSFLCLSXRMCSALVYSPSVTHTPEKKACFVIXGYIFTYSFQYHLAKPTTTLFFFLI
LXLLLLCGGPSFTCYNPSSSSFLATESHCDFFLALSPLISTISIIHIDTVLLASLIPPKQ
LLLKEXELSVQLTLFSQCIYXWKVTTVVDNTQLSLKVWCQSLVTGRTIXRDNXCIILSIT
WIFSEHCKGLNKMYKGYQNKNDNKNLKMISPXMVLIQKPPETRRTKTTYLLKNFSTPXKC
PPNEKDLDKIPETQFKRTVFTKPKKTRIYLKKPHPHKTKTSNWMKYGSQIYENEIQXREX
KXNPITLKKNTTEMVVEMKITDSXVTSAVENLTWKRNHAEDRIHDIGEELDHXVKVNDKV
XKAYEXNPXDHQGILKRQHLQMIGTTMGKIPCLXNRKYFQXNHRRKSIQVKRSVCIGTRG
SRNTKKTELVKRTPHGISXXKHQNIXEEKSVLKGARERSQPYLKVNPSEXXFIYQWNPXN
PEALREMYFKFXKTQLPTXPNIPISSIIIEREIKAFHSKTTLNEFMTNEPAPQWMLEQIL
XTXEKDKHFXDFTMKTXTRLQQLLNKTELXKHTKLQNDRNQXRPLNNNSEYXLSCXKYSS
RLDXKIGTFLLMPPRNMPHPQTQ
>ENSMUST00000194099.1_1
RELVKTGFTSNTQSFNLKKHTRKKSLLFKTKQIEIXRIRLKEMQMSEPSLHVXXSGAGEQ
LISKRSTVWHWXIHGHPXSWHNQVLKTLLXDMHAHSDMYAGISHLNTQDASTSEKPRDAS
QQTKETMDIQLYPVLPRYLCAGKXWSPFIVVASSEESLIACYFQEDNNLLCPPPLHISVL
PKGFPPPNQVRKMGEHSALPLESNRSHCTRAYLHLFSFLPXVQEDXGNCYPFSGHCVLSK
GMLSIQAHTKAAIQLSRAEGKSSVVCAEYNAWXLNFRLCCFAVNXKIIAKCVAKKSKGCK
IHLIHLRTLCSNFPKLCLYNRSXRCFLEXNQIFXFTCESNFSLSFILCQIIMNFIVGEYL
HXVXSKVSXSRHPVPPSLFSLLYFXFHILLEENCKLTCICEIFLHLLLNXPKEXILERWN
MTSQQENSSCYPSQPIQYPIFHLQSEEWQQXICSPXKGWRDSLACTVLATQAXGPEFGSQ
QSYQELATCHMPIVPAPWGHTQGDPXSSLTSHSSRTGELQVQXDSLTHQXCGQPLKKIFH
YNLWLSHVEHIRSHANAVSMYTXTYRIFSVXVKLYYYFGGLIFFFHQLYLSGDSTNLQHV
STAXSFSYXVGLVCFSNRXWXXTSFHLLLWHFHIHIAEKALHFFXFWLCCLFIFINIXSR
YXNLARYLIYKYFKYLFTFINXMHAGRGQRAAXGTQFSSSCXSXEXNSDHQQRWHDESLL
TGPFSRNIFSCIMGPLKKEICNFDTNVFINVLFWLILWFQIXEPLPIQNP
>ENSMUST00000194099.1_2
GSWXRRVSLVTHRVLIXKNIQEKNHYFLKQNKLKYRGSDXKKCRCRSPVYMFSDQGLVSN
XFQRDQLCGIGKFMAILEVGITRCXRPCYEICMLILTCMQGSATSIHKMPPLLRSPGMPA
NKQKKPWTSSYTLCSPDTSVLASSGVPSXXXLLVRSHXXLAIFRRTITCCALLPFTFLFS
PKAFHLQTKLEKWESTLPYRXNPTDLTAHGHISTSSLSSHKYKKIKGTAIHFQGIVSSPR
ECSAFRHTQRLQFSFQELRERALLYVQNTMPGDLILGFAVLQLIKKXXPNVLPRKVRDVK
FIXFTXELYVQIFQNCASTTDPEGAFWNETRYFNSLVKVISASASFCAKXXXILXLENIY
TEYRAKCLKVDIQFLQVSFPYCIFNFTFCXKKTVSXHASVKYSCTFYSTDPKNKSWKGGT
XHPSRRILHVTLPSQSNTQFFTYSLKSGNNESALHERAGEIVXPVQCLLHKLEDLSSDPS
SHIKSWLLVTCLXFQLHGGIHREIPEAHXPVTQAELVSSRFNEIAXPTNNVDSHXRKYSI
TIFGCHMXNTFAHMLMQXACIHEHTAYLVFKXSYIITLEGXYFFFINYIYLEIQPICSMY
QQHDLSLTEWVWFVSLTDNGDKHLFTYYFGIFIFIXLKKLFIFSNSGYVVYLFLLIYSLD
IRTWPDIXFINILSICLHLLIECMLVEVRGQPEELSSHHHVDPENRTQIISKDGMMNLYS
LAHFLVIFSLALWVLXRRKSVILTQMFSLMFFFGLYYGFKFKNLCLFKI
>ENSMUST00000194099.1_3
GAGKDGFHXXHTEFXFKKTYKKKITTFXNKTNXNIEDQIKRNADVGAQSTCLVIRGWXAI
NFKEINCVALVNSWPSLKLAXPGAKDLVMRYACSFXHVCRDQPPQYTRCLHFXEAQGCQP
TNKRNHGHPAIPCAPQIPLCWQVVESLHSSSFXXGVTDSLLFSGGQXPAVPSSPSHFCSP
QRLSTSKPSXKNGRALCLTVRIQQISLHTGISPPLLFPPISTRRLRELLSIFRALCPLQG
NAQHSGTHKGCNSAFKSXGKELCCMCRIQCLVTXFXALLFCSXLKNNSQMCCQEKXGMXN
SFNSLKNFMFKFSKIVPLQQILKVLSGMKPDILIHLXKXFQPQLHSVPNNNEFYSWRIFT
LSIEQSVLKXTSSSSKSLFPIVFLISHFVRRKLXVDMHLXNILAPFTQLTQRINPGKVEH
DIPAGEFFMLPFPANPIPNFSPTVXRVATMNLLSMKGLERXFSLYSACYTSLRTXVRIPA
VISRAGYLSHAYSSSSMGAYTGRSLKLTDQSLKQNWXAPGSMRXPDPPIMWTAIEENIPL
QSLVVTCRTHSLTCXCSEHVYMNIPHIXCLSKVILLLWRVDIFFSSTIFIWRFNQFAACI
NSMIFLLLSGFGLFLXQIMVINIFSLTTLAFSYSYSXKSSSFFLILAMLFIYFYXYIVXI
LELGQIFNLXIFXVFVYIYXLNACWXRSEGSLRNSVLIIMLILRIELRSSAKMAXXIFTH
WPIFSXYFLLHYGSFEEGNLXFXHKCFHXCSFLAYIMVSNLRTFAYSKS
>ENSMUST00000161581.1_1
XKWIAVPLIFLYLWEEREEVEICPCAVRSVGFXRLCLDGIXNLQLRHTRLHPSSKMKTPK
LDKFHXQNKPTKQINXYDQMITP
>ENSMUST00000161581.1_2
ENGXQFPXSSCTYGRKEKRWRYARVQXDLLDSNGFAWMAFEISNSDTPDCTHHPRXRLLS
LINSTDKTNQQSKXTDMIKXLLP
>ENSMUST00000161581.1_3
KMDSSSLNLLVLMGGKRRGGDMPVCSEICWILTALPGWHLKSPTQTHQIAPIIQDEDSXA
XXIPLTKQTNKANKLIXSNDYS
>ENSMUST00000192973.1_1
FXIXQRSKXNNXKKDQNXKTTKKVNHXIFIXSINNAALFQIAIXNRHFXIXERAVXTXNC
MNEALRINSLFWNNETISISVNYLLWKGYPSPLSSCSSYXYPTRFPAEPLAEERGELKXA
FPALGLSIXXFSFSFXPCLSSGDFASETNCMLPDLFRTXLPPLNKGXVETDKEVLSGAIS
XLTCLVVVAIIHLNLAFCFINPNXEVENXDXAFSHXSLKDKSKDIAKIFLFTSGXLDICR
EXSGTGXQKLLLHTXQSDVCXGIXENIYPXVSLSYKRNVGXNYKTKFGPSWLCIYSPQST
SILAPKXSSSRCRQDRRTWEXSFDHISLFALLVCFVSGIYQAXESSSWMMGAIWCVXVGD
FKCHPGKAXXKQPHRNTNTGFSMDNITFRVYLTNPPXFFILKDSILCMXQVKMRELHILD
CNIFTSIPPTXQPITITDIFHHNXEFPKYLFDIDIHIKLTDGLIKEILCPSPFYISPTSH
XCFKIEFHLSVSVLTTDHIWPLQYHFLLCCLSKSPGFXGQVKGLLGGSLQIXKCYSQFRR
GQATCXPLVMLEXMPGRSHXLVHCWEEPISIQLSGSVXNVEHPIHSQPRNGTSLNILQMA
WESXKMNCPLCSLXCFNFXDMEKVAKKERETWVFPPRHFIFMRLHRKHTISFLIILDRHT
ERINFEVACIPIICFIHKIFLLNINP
>ENSMUST00000192973.1_2
FRYDRGVNKTIRKKIKTRKQQKRXITKYSYRVXIMQLYFKLPSKIGTFEFRKGQSKPKIV
XMKPXEXIVCSGTMKQXVLVXTTFYGKVIHHHYLLAPHTNTPQDFLLSLWLRKEGSXSEL
SQHWVCLSNNLASHSDHVXALGTLLQKQIACCLTFLGRSFLHXTKGRXKLIRRFFLVLSV
DXHAWWWXQLFIXIWLSVSXTQIKRLRIKIELLAIEAXRINQRIXPKSFYLLLVSLTSAG
NKVGQGNKNSCFTHDNLMYAREYKRISTLRFHLAIKEMLVEITRLNLVPVGCVFTHHNLH
LSLLQSRVQVDVGKTEEHGSNHLIISVYLLCWFVLSVEFIKLRSLHLGXWVQSGVSELEI
SNAIQAKPNENNHTETQTQGLAWTILPSEYTSQTHPNFSFXKILYCVCDKXRXESFIYXT
ATYSHPFLLPDSQXPSQIYSITTESFPNTSLILTSILNXQMVSXKKSFVLPHFTSLQQVT
DASKXNSISVFLFXPQITSGLSNIIFYYAAYPNPLAFEAKXRVFWVVLCKYESVILSSGE
GRQLASHXXCLSECQEEAISWCIAGKNLLASSCQAVFRMWSIPYIHNLEMVLLSIYCRWL
GNHERXIVLYAHYDALISKTWKRWQKKREKHGFFPPDISFSXGCIGSIQFLFXSFXTDIQ
RGSILKLLVYQXFVLSIKYFCXIXT
>ENSMUST00000192973.1_3
LDMTEEXIKQLEKRSKLENNKKGKSLNIHIEYKXCSFISNCHLKXALLNLGKGSLNLKLY
EXSPENKXSVLEQXNNKYXCKLPFMERLSITIIFLLLILIPHKISCXASGXGKRGAKVSF
PSTGFVYLIIXLLILTMSELWGLCFRNKLHVAXPFXDVASSTEQRVGRNXXGGSFWCYQL
IDMLGGGSNYSFKSGFLFHKPKLRGXELRLSFXPLKPEGXIKGYSQNLFIYFWLAXHLQG
IKWDRVTKTLASHMTIXCMLGNIREYLPLGFTXLXKKCWLKLQDXIWSQLVVYLLTTIYI
YPCSKVEFKXMXARQKNMGVIIXSYQFICFVGLFCQWNLSSLGVFILDDGCNLVCLSWRF
QMPSRQSLMKTTTQKHKHRVXHGQYYLQSIPHKPTLIFHFERFYTVYVTSKDERASYTRL
QHIHIHSSYLTANNHHRYIPSQLRVSQIPLXYXHPYXTDRWSHKRNPLSFPILHLSNKSL
MLQNRIPSQCFCSDHRSHLASPISFSIMLPIQIPWLLRPSEGSSGWFSANMKVLFSVQER
AGNLLAISDAXVNARKKPLAGALLGRTYXHPAVRQCLECGASHTFTTXKWYFSQYIADGL
GIMKDELSSMLIMMLXFLRHGKGGKKRERNMGFSPQTFHFHEVAXEAYNFFFNHFRQTYR
EDQFXSCLYTNNLFYPXNIFVKYKP
>ENSMUST00000192692.1_1
SWFGPSNFIWLPGIELRSTGTLVSANMMPVQYYSRCYAGEVFCSIRQTMSSKCEFGERTT
WHHSPSSPTLSKVACXFLLRPSQEQQPLRILRTFASQTKPNSPXGLITEHWPCRFLYSLP
EASEYSVXDMPLPMCLQGVIPLLCVTAMINFNRWSHSYFPWWNEKEXMRKXMPLFQILKL
HLSFNSLFKGXKCQATLFSSIPLSPEQXFIVIPRPLPLXVKEAEISCSCVFLSCFXNLSL
FYVYDCLHICMYRHHRCAGAFGDLKEAKVTSLGTSHYVNVENXTQVFXKSSKCSXPLLHE
VSXMWSVPLXTLLLKIFKQRSFKLNYIIIXCGVCVCVCVCVCVCVCVXRAWRDACAVXGL
CRPEGNIXESDCSFYPMFPRELTIXVFRHGSECIYSLRHLASPSITIXILCFLASKHTLQ
RGSACLQCQLFPNSRNAVCSCGPWPFTCTCCFCSSLQGLLLRPINGPFFPLSSAVGTPRG
NRILSHPCKCXRGFNPLTIAGSLNXFHLTATGFKANCCXLVSTGIIVSHFTSSVKFLLLX
GHIHKNIQSYLSFYYNCTYFCNLEIVLSFRCHLGFQWHKSSVVLCLFSETHMLSXPFSAS
LSVSGKPTRGFQVXHRITVIFYRNSLPGVEISPFLIHQSVRQASRLCXCYKDLLNSNKVY
HEVNFQEILWMGKINIPKKKKXQFSKNLIYQASCFVLLCFVLXXHSHXILLVCKLXLYWH
FSFLTNRLSXFVYEDCKILLQNRKKTSSSXKQMEKKKKKKKKQLPIYISKSYIVSRNFLL
TNQKNXQVIIYEKXAKNMHRXFIKIIKTSESIVLSEVLCVLTLSKICVWGCVKPGXTLLS
SHRSVSLTCLSLLKWPRSAXGFLRFWFCVMNPLVHIEDNRVGSPNSHVSSHLHILGDRHW
KAMKKMRECKDFNHLMQLKGQCCQRKPMMQCGLWVPACALLFLGCXQGLQYPVHLCCTPA
AXQVVMRPLGPAALLQALEHLCLIPXSLPKYLALNHSHLSRLEWTXKGKVYFGTGXTQGS
VGRTEAHXQSSQVKPREVHXFSVLLSSLLKKNMFLNXIXICFQVSPSPNSYNAVFYVVIS
SAKTQN
>ENSMUST00000192692.1_2
VGSVLLTLYGFQGLNSGQQELWSVLTXCLSSITVGVMQEKFSAASGRLXAQNVSLEKEPH
GITVPVALRCLRLHASFFXDHLRSSNHXEYXGPSHHKPSQTALKVXXQSIGPAVSSIHFQ
KPQSTVCRTCPCLCVCKEXYHSSVXQPXLISTGGLILIFPGGMRRSRXGNECLYSRFXNY
ISHLTACLRDKSAKPPSFQVFPCHLNNSLXXFLALCHYRXKKLKSLAVVCFCLVFKIYLY
FMYMTVCIYVCIDTIDAQVPLETXRKLKSHPWGLAIMXMLKTEPRSFERAANAHNHCCMK
SLKCGLFLCRLYYSKFLNKEVLNXITLXFNVVCVCVCVCVCVCVCVCRGLGETHVLYEAC
AGQKATYRSLTAHSTPCFLENXQFRSSGMVVSVFIHXDILLVLVLQSEYCASXLPNTHSN
VDLPACSANCFQIAGMLSVPVVHGHSLALAVFVPPCRVCSXDLXMALFSLCPQLLEPLEG
TEYSHTHASVKEALTLXQLLALLISFTXLPLDLKPIVVNLFLLVXXCLILLVQLNFYCFK
DIFTRTFKATCLFITIALISVTWKXFSVSDAIXASSGIKVQLCFASFLRHICYPSLSQHP
CLXVESLHEVSKCDTGSLSFSTGIVCLGWKYHPSSFIRVLGRHLGSADVIKIFXTQIRFI
MRXIFKKFCGWEKXIYQKKKNNNFQKTXFIKLLVLFCYALFYSDTVIKFYWFANCNYIGI
FLSLQIGXVDLSMKTVKFFYKIERKPAAAESKWKRKKKKKKNNFQYTFQRATLSQEISCX
LIRKTDKXSSMKNEPRTCIDSSXRXXRQVNQLFCLKSCVFSHYLKSVFGDVXSQGEPFCL
VTDLCHSLAXASXSGPEVLEVFXGFGFVSXTPXFIXKIIELAPQTAMSVLIFTFXVTDTG
KLXKRXESVKISIIXCSSKGSAARGSPXCSVDFGSQLVLCSSWDADKDCSTLSISAVLLQ
LNRXXXGLWVQLHCFRPWNICAXFLDHSLNILHXIILTXAGXSGLEKEKCILAQGKHKGR
XEEQRPINNQAKSNLEKFINFLFYSLHYXKRTCFSIKSKFAFRSPLPQTHIMLFSTXSFL
QQKPKT
>ENSMUST00000192692.1_3
LVRSFXLYMASRDXTQVNRNSGQCXHDACPVLQXVLCRRSFLQHQADYELKMXVWRKNHM
ASQSQXPYAVXGCMLVSFETISGAATIENIEDLRITNQAKQPLRSDNRALALPFPLFTSR
SLRVQCVGHAPAYVFARSDTTPLCNSHDXFQQVVSFLFSLVEXEGVDEEMNAFIPDSKTT
SLIXQLVXGIKVPSHPLFKYSLVTXTIVYSDSSPFATIGKRSXNLLQLCVFVLFLKFIFI
LCIXLFAYMYVXTPXMRRCLWRLEGSXSHIPGDXPLCECXKLNPGLLKEQQMLITTVAXS
LLNVVCSFVDFTTQNFXTKKFXIKLHYNLMWCVCVCVCVCVCVCVCVEGLERRMCCMRLV
QARRQHIGVXLLILPHVSXRTNNLGLQAWXXVYLFTETSCXSXYYNLNTVLLSFQTHTPT
WICLLAVPTVSKXQECCLFLWSMAIHLHLLFLFLLAGSALETYKWPFFPFVLSCWNPXRE
QNTLTPMQVLKRLXPFDNCWLSXLVSPDCHWIXSQLLLTCFYWYNSVSFYXFSXIFIALR
TYSQEHSKLLVFLLQLHLFLXPGNSSQFQMPFRLPVAXKFSCALPLFXDTYAILAFLSIL
VCKWKAYTRFPSVTQDHCHFLQEXFAWGGNITLPHSSECXAGIXALLMLXRSFKLKXGLS
XGEFSRNSVDGKNKYTKKKKITIFKKPDLSSFLFCFAMLCFIVTQSLNSIGLQIVIILAF
FFPYKXVELICLXRLXNSFTKXKENQQQLKANGKEKKKKKKTTSNIHFKELHCLKKFLAN
XSEKLTSNHLXKMSQEHAXIVHKDNKDKXINCFVXSPVCSHTIXNLCLGMCEARVNPFVX
SQICVTHLLEPLKVAPKCLRFFEVLVLCHEPLSSYRRXXSWLPKQPCQFSSSHFRXQTLE
SYEKDERVXRFQSFNAAQRAVLPEEAHDAVWTLGPSLCFALPGMLTRTAVPCPSLLYSCS
LTGSNEASGSSCIASGLGTSVLDSLITPXISCTKSFSLKPVRVDLKRKSVFWHRVNTRVG
RKNRGPLTIKPSQTXRSSLIFCSTLFTTKKEHVSQLNLNLLSGLPFPKLIXCCFLRSHFF
SKNPKP
>ENSMUST00000193244.1_1
SFSLPLTWPISPHFTSPLRRGRPLTGSQHTLSLQVIAGLGTLSLXGXAKQLSFKNRIKVR
ILKXKTXEYFKPCSKQTRXAIMNTIFVLFCSVLQCLENKGMYMLXFLLWLSNXDNPISTK
INEXIKEPXHXYPQRISQTCITQSFSLTGWXTTHKKGEYLSLALFQRHIAQGRNTDXLGX
KYXISTHGLTTAQCXQYFFXLFXKLTQCFFVHXMICIYIPFIPLLXILVSSFLSILFSXX
QTSIXHLSIYLTNFHFILILSMFLLPSLGALLLLGLSQEKEWGRFLEFKTKRXHIFYFKY
SNFLFIHFLLSYFSIYLLCLICFGYFCYDESYYFYDGSRCDYXHLVFILFLYVFYCYLLL
IFLFLLNTWSFNGHASCVDVLPLSESLSPKNRGDKNISMSMTTFQIDKGREXEFXRPIRG
LSXLQQVXKEAAKSTRAHIFEKLQTKPFKACITNKNKRNNYRGYILHIAPSTXYLPDCAL
PPACIGXTNPGGFTAWLHHICIFSTRALRGXLPAELALQHNPAETKNRSVFFPNQSXKLN
FDPXS
>ENSMUST00000193244.1_2
PSVFPSHGPSPHTLLHLXEEGGPSQVANTLYHFRSLQDXVHSPSEARQNSSVSRTELKXE
FLNKRHKNTLNPAPNRHVKQSXTLFLFCFVLFYNAXKIKECICCSSYCGCLIKTTQYQLK
XMNKXKSRNTNILRESPKHAXLSHFHXLAGEQHTKKENIXALLSSRGTXPKEEIQTDWGR
SIKYPHMALQLLSADNIFFNYFKNXHNVSLFTEXFVYISPLFLFYRFXYLLSYLFYSPNN
KLLSSIYLYIXLTFILFXFSVCFSCLHWGLCSFWVYPKRKSGGGFXSLKQRGSTFFTLNI
LTFFLFIFFSPIFLSIYYVXYVLVISAMMNPIISMMVQDVIISTXFLSYSCMCFTATCCX
YFYFSLIHGALMAMPPVXTFCHXVKASVQRIGEIKTSLCQXLLSKXIKEENRSSEDPFVD
FHDYSKYKKKQQKVQGHTFLRNFRQSLSKHALPIKTRGIITEGTSYTLLHQHDIFLTVPF
PQLVXAKQTLVVLQPGFTTFAFSRPELXEADYLLSLLCNTIQLKQRIDLCFFLIRAENXT
LILD
>ENSMUST00000193244.1_3
LQSSPHMAHLPTLYFTSEKREAPHRXPTHSITSGHCRTRYTLPLRLGKTAQFQEQNXSEN
SXIKDIRILXTLLQTDTLSNHEHYFCFVLFCFTMLRKXRNVYVVVLIVVVXLRQPNINXN
KXINKRAVTLISSENLPNMHNSVIFIDWLVNNTQKRRISEPCSLPEAHSPRKKYRLTGVE
VLNIHTWPYNCSVLTIFFLIILKTNTMFLCSLNDLYIYPLYSSSIDFSIFFLIYFILLIT
NFYLASIYISNXLSFYFDSQYVSLAFIGGSAPSGSIPRERVGEVSRVXNKEVAHFLLXIF
XLSFYSFSSLLFFYLSIMFDMFWLFLLXXILLFLXWFKMXLLALSFYLILVCVLLLLVAD
IFISPXYMELXWPCLLCRRSATKXKPQSKEXGRXKHLYVNDYFPNRXRKRIGVLKTHSWT
FMTTASIKRSSKKYKGTHFXETSDKAFQSMHYQXKQEEXLQRVHPTHCSINMISSXLCPS
PSLYRLNKPWWFYSLASPHLHFLDQSFERLTTCXACFATQSSXNKEXICVFSXSELKIKL
XSLI
>ENSMUST00000194643.1_1
SYKMRSTWDSLXLAPVGTATWLKQVVFLPDGXXPTLLXHIRTFRXLNEXPLLHSTCCPTV
XDCTXSSLRXHSGRRAGTLMAVASWLKVDSTWCFSYYNSENPPKTHGQRVNSXTVALHXV
GGIFRWRKLEKESLAAAVQSKWKYQNCSVLSLPLLLDHHEKSSCLTSTTIAVTTSTQTCY
VVTGTRIWVIXKRSHYFXLLVHHSSPFIYCPVIQSESIS
>ENSMUST00000194643.1_2
ATKXDRHGIPFDLPQLGLQHGXSRWFSCLMDDDQRSCDTSELFVDXTSDLCFIPPAVPLC
ETAHSHHFADILAEELVHXWQXPHGXRLILRGAFHTTILKILRRPMGKGLIPRLWHSTKL
VESSGGENXKKKAWLLLCNLNGNIRIVLYYLFLCFXITMRKAVASLVLPLQXPHQHRHAM
WLQGLESGSFRRGAITFNCWFIIPVPSYIVLXFNLKAS
>ENSMUST00000194643.1_3
LQNEIDMGFPLTCPSWDCNMAKAGGFLAXWMMTNAPVTHQNFSLTERVTFASFHLLSHCV
RLHIVITSLTFWQKSWYTDGSSLMVKGXFYVVLFILQFXKSSEDPWAKGXFLDCGTPLSW
WNLQVEKTRKRKLGCCCAIXMEISELFCTISSFASRSPXEKQLPHXYYHCSNHINTDMLC
GYRDXNLGHLEEEPLLLTAGSSFQSLHILSCNSIXKHL
>ENSMUST00000193450.1_1
DXKPGTPVCCSPQRYHTQTVQDFXVATAXATSPKQTXGSKGWGKEASNVTRSCARNHLGP
VASGLVINWDSEVGESKPLFYSEPQSEWLISRRFYGFGVLMAKACXRTFKSNCTGSVGTQ
ADPWSVESKFMRAEKGAWAVITETAPGGLXDNRDNSTTGRSKIRASESASENTERRAPGS
APPRXGHAERCGRLAPFTRAPKGAVSSPLYTFRALSSPWSVPSGSEVEMEIRELERKEWQ
ERQXSPAPTVAQNIQARPCNLRFASLSRESXERLTPRLTSGAHSAHRWERASWVGGVSRN
CPNLCLIVPRNPTLAAGDSETTSSFPLGPSXVFPRRSRKXTAPAPLPSSVTGRECFLEPI
PHLCSPDEVRTPLYSCSMEPQVLLGRXSESXEXSLAHISLSSSLKFKDNSNMAWVFIKVM
AAVAXXYHTLGKTGFLGERQSSPCSLACHCEQSTCTLSREQTGXDCFPGCPVWHPXSSSL
IYXYPAQSMILXYSVPGLXKXXXLHSGSSTLSCFVEFALVLXQRQXVPFHPENSAPKIPY
QDXLHGARLLVRARYVLCDHGNDQSXIGLATPDSTHYLLYALQAXQISNLNLIXLPKLKN
KREELGSLPGFQLGYLNVVLYPFGEHANKFIATQGLPFTTPFNPGSQGFPALTTYLRIIE
CPDXSLGLLTPKWKQXGPSPXTLKAHMSGSQDFWRVIFSPRLLQXFKLHLKSQHYWVFKS
HGYLNAFIEESQAEDAHTXFYKXLYDAKVNVCLXGIWKVIFEINFFISMVMFTMQFPYLI
XPSQLPWKLLKSLCPQSSFGEKRAATQXLNATXQRFLDHIIFLAGNNNRPYYEFISVPCL
QIMRDKLEFTRIKXRSQXXWIKDPWKRMKCSYXLGHDTFDTRSTAMKKRKYHLDYLGFCW
SVLSHPLTRSTWDTEADTSEFGTRLVYRVKFRTARATQKNPVS
>ENSMUST00000193450.1_2
TRSLARLSAVVRSGITLKQCRISRWLLPKPHPQSRPEARKAGARKRLMXLEAVPVTIWGL
XQAGWXSTGTPKWESLSHSSTASLRVSGXFLEGFMVLVFXWPRPVKGHSSPIAQDPWALK
QIRGLWRASSXGRKRERGLSSRRQPPADSKITETIVPLDGLKYVPQSLPLRTPSVVPRAP
HLPGRATQSDAVDWHLSPGHQKAQSLLPFIPFALFPVPGQSPVGRRWRWKFGNLRGKSGK
KDSDHRPPRWPRTFRPDPAIFALLASPVRAENVXPQDXLRGLIPHTVGSVHPGWAGSHVT
VRISVXSCPETPPXQLATRRPRPPSRSALAEFFRGEAGSKLLPLHFPAQXPVGNVSXNPY
PICVPQTKXGLLFIPAPWNLRFSWDGSLRARNEALLTFLCPLPXNLKTIQIWLGFLXRXW
LLXPSSTTPXGRRASLEKGNPRLAVWPVTVSRALALSPESKLGRTASQDAQCGILSLLLX
FINIQLSLXSCNTPFLDCESDDDYTVGQAHXVVSLSLLWFCSRGNRCLSIQKTLLPRSPI
RINCMAPDCWLGQGMCSVIMEMIKVKXDLPLLTALITSCMRFKHNRFLTXTXFSFQSLKT
RGKSXEAFRGFSWVTXMLYSTHLVNMPTSSXQHRVFRSLHLSILDHRAFQPXLHTYEXXN
VQINPWVFLLLSGNSKDHLHRPXRLICLGHRTSGEXYSLHVSFNNSNCIXNHNITGCLNP
TAILMLLSKKARLKMHIHNFTSSYMMQKXMSVFRAFGKLSLKLISSXAWXCLQCSFPTSS
DPHNCPGSYXSRYARSPLLVKKEQRLSDLTPHNKGSXTISFFXQETITGLIMNLFLCHVY
KXXETNWNLQGLNKGVSSDGLRILGKEXNVLINWVMILLIPEVQQXKRESIIXTIWVSAG
QCCHILSLAALGTQKQTHLSLELDWSTEXNSEQPGLHRKTLS
>ENSMUST00000193450.1_3
LEAWHACLLXSAAVSHSNSAGFLGGYCLSHIPKADLRLERLGQGSVXCNXKLCPXPFGAC
SKRVGDQLGLRSGRVXATLLQRASEXVVDFSKVLWFWCSDGQGLLKDIQVQLHRIRGHSS
RSVVCGEQVHEGGKGSVGCHHGDSPRRTLRXQRQXYHWTVXNTCLRVCLXEHRASCPGLR
TSQVGPRRAMRSIGTFHPGTKRRSLFSPLYLSRSFQSLVSPQWVGGGDGNSGTXEERVAR
KTVITGPHGGPEHSGQTLQSSLCXPLPXELRTSDPKINFGGSFRTPLGACILGGRGLTXL
SESLSNRAPKPHPSSWRLGDHVLLPARPXLSFSAAKQEVNCSRSTSQLSNRSGMFLRTHT
PSVFPRRSKDSSLFLLHGTSGSLGTVVXELGMKPCSHFFVLFLEIXRQFKYGLGFYKGDG
CCSLVVPHPREDGLPWRKAILALQSGLSLXAEHLHSLQRANWVGLLPRMPSVASLVFFSD
LLISSSVYDPVILRSWTVKVMMTTQWVKHIELFRXVCFGFVAEAIGAFPSRKLCSQDPLS
GLTAWRQIVGXGKVCALXSWKXSKLNRTCHSXQHSLPPVCASSITDFXPEPNLASKAXKQ
EGRVRKPSGVSAGLLECCTLPIWXTCQQVHSNTGSSVHYTFQSWITGLSSLDYILTNNRM
SRLILGSSYSXVETVRTISIDLKGSYVWVTGLLESNILSTSPSIIQIASEITTLLGVXIP
RLSXCFYRRKPGXRCTYIILQVAIXCKSKCLSLGHLESYLXNXFLHKHGNVYNAVSLPHL
TLTTALEVTEVAMPAVLFWXKKSSDSVTXRHITKVLRPYHFSSRKQXQALLXIYFCAMFT
NNERQIGIYKDXIKESVVMDXGSLEKNEMFLLTGSXYFXYQKYSNEKEKVSFRLSGFLLV
SAVTSSHSQHLGHRSRHIXVWNXTGLQSEIQNSQGYTEKPCL
>ENSMUST00000194935.1_1
APKPHPSSWRLGDHVLLPARPXLSFSAAKQEVNCSRSTSQLSNRSGMFLRTHTPSVFPRR
TQSMILXYSVPGLXKXXXLHSGSSTLSCFVEFALVLXQRQXVPFHPENSAPKIPYQDXLH
GARLLVRARQILIHLSYMRRVQRWSXHSNINKMKFSHC
>ENSMUST00000194935.1_2
PRNPTLAAGDSETTSSFPLGPSXVFPRRSRKXTAPAPLPSSVTGRECFLEPIPHLCSPDE
LSLXSCNTPFLDCESDDDYTVGQAHXVVSLSLLWFCSRGNRCLSIQKTLLPRSPIRINCM
APDCWLGQGKFXFIXATXEEFKDGANILIXIKXSFLIV
>ENSMUST00000194935.1_3
PETPPXQLATRRPRPPSRSALAEFFRGEAGSKLLPLHFPAQXPVGNVSXNPYPICVPQTN
SVYDPVILRSWTVKVMMTTQWVKHIELFRXVCFGFVAEAIGAFPSRKLCSQDPLSGLTAW
RQIVGXGKANSNSSELHEKSSKMELTFXYKXNEVFSL
>ENSMUST00000195780.2_1
ICIPTLLTTAYFYVKTFIRKMFRMVCSYHDRKDSFRPFSKSFEXMISLTXXTKAGXEVGL
PDRGHVLAKKCPSGHGLIFISELSXILTLVHIXGWEGTSRIFILPNSSFLEHSNNFTYNV
AFEPMTVNSGAHLIPGVRYDGPFXLFIQLRXXTYIDXRANKGISRDRKMVRVLPXXTDWS
LHGFSLQCHYXEVVEGRRQGQVGRTMSLGCIPVAISILVLSFLSPFSPPWXGLFCFATAY
GSSPCIMVTVMKNKXLSDSLSSALSLXLNRRITIRLTETXTWHLSEILSSHLLFVRKAIS
SLIHLQQSTAFSKVHLALDXLQQSTSVQSFHAILQVVMACISSSPALSGCSGSCAFPLVP
YKTGKALPAATPPPPPHPPPQQSKSPNKLFFPSWSVLVXWFHIIPAHILQMKLYLAGAXE
DSVGQSGDGQTCIIGFLISGSVDQCVYGEIHGFXXIFLQTQGSCLISFASKWGXIXGAFL
SSFIVLGTTVTCEPAISPFSLHMVTWLLKPKGFLSIQSISDCEXQCGQLLASSICLLYVT
CWIAEGNRRHYLQATMKWVECVERHIQNISSEILMCXNKAISQFICPALFIQDFGSRXSM
PEFXIPQDFILFYFLMEWXXTENDDRKSSYQFHILLQLKYTEYSCIALLQEIFELLNKST
PPSDCXISSRKVAGMEDEALEICCSNSTIKLHLTLKFSLSLQSKGCYXEFEPRGMEFYTE
SSTHFPELSISSHLDSFCTFFVIHGYFPFTLHTCGSSACHVVYQCLDQSGTHTFPGNTRW
IANLLAVSTGEIVYLHVIIPVICLMSSLNSRPQEVCSDXKYVMGKGRSCXVPVELIQFYD
KFVSXTVDTTFSXTAKTKVGCKTYXIKXTLRYWLSSSHRFPRTHMSISCKLSDXKYVVLP
ESKPNLSPAPALIQTSLXLIXVNFTLPMRNNHIXEMCKSGXKLKSREYXXLRKTKAGSLE
LSHFLNLPCINV
>ENSMUST00000195780.2_2
YVYQLCXQQHIFMXKLLXEKCSEWCVLTMTEKILSDPFPKVLSKXYLLLNEPRQVRKLDF
QTGVMCWQKNVLPGMGXYSFQSXVESXPLYIFRAGRAPAGSLFFPIPVSXNIVIISLTMX
LSSPXQXIQEHTXYQVLGTMVHFDCSFSXDNKHIXISVPIRAFPETGRWXGFCPNKQIGP
SMDFHYNVITEKWXKVGGRAKLEGRCHWGVFLXLYQYWSFLFFPHSLLPGKDFSALLQPM
EVALVSWLQXXKTNDLVTAXAQLLASDXIEGLLSDXQKPKLGISQKSCQAIYCLSGKLFL
PLSTCNSQLPSARCTXLLISSNNLPQFKVSMLSYRLLWPASHLLLLCQAVRAHALFLLSP
IKLAKLFLLPPPPHPPTPRPSSLNPQINCFSPHGVFXSSGFISFLLISCRXNCIWQEPKK
ILLVKVVMVKRVXXAFLFLVVXTNVCMVKSMDFSRFFFKHREAAXLALQANGVESRVHFC
PVLLFWALLLPANQPSHHFHCIWXHGSSSPRVFSVYKASLTANDSVDSYXQVQSAYCMSP
AGXLKETEGTTCRPQXSGWNVWKDTSKTLVVKSLCARTRQFLNSSVLLFSYRTLDPDEAC
RSSKYLKILFYFTFXWNGNRQKMMTEKVLINFTSYYNXNTLNIVVLLYCKKYLNCXTNQL
HPLIVKSLQGRWQAWKMRLXKYAVATPLSNYTXPXNSVFLCKAKAATENLNHEVWSFTLN
LQPTFLSFLSPVIWIPFVLSLLFMGIFPSHSILAVPLPAMSFTSVSTNLELTLFQEIQGG
XQTFLLFLQEKLYIYMSXYLSFASCPHXIQDLRKFVLIRNMXWERADLAKSQXNXYNSMT
NLYHELXIQLSHRQQKPRXDVKHTKLSRHXDTGXAARIAFPEHIXAFRVSLVTESTWCSL
KANLIXAQLPLXSRLLFSXFEXILHCLXGTIIFKRCVSLARNSKVENTDDLGKQKQVAXN
YHIFXTYLAXM
>ENSMUST00000195780.2_3
MYTNSVDNSIFLCKNFYKKNVQNGVFLPXQKRFFQTLFQKFXVNDISYLMNQGRLGSWTS
RQGSCAGKKMSFRAWADIHFRAELNPDPCTYLGLGGHQQDLYSSQFQFLRTXXXFHLQCS
FRAHDSKFRSTPNTRCXVRWSILIVHSVEIINIYRLACQXGHFQRQEDGEGSALINRLVP
PWIFTTMSLLRSGRRXEAGPSWKDDVIGVYSCSYINTGPFFSFPILSSLVRTFLLCYSLW
KXPLYHGYSDEKQMTXXQLELSSXPLTKXKDYYQINRNLNLASLRNLVKPFTVCQESYFF
PYPPATVNCLQQGAPSSXLAPTIYLSSKFPCYPTGCYGLHLIFSCSVRLFGLMRFSSCPL
XNWQSSSCCHPPPTPPPPAPAVXIPKXTVFPLMECSSLVVSYHSCSYPADETVSGRSLRR
FCWSKWXWSNVYNRLSYFWXCRPMCVWXNPWILVDFSSNTGKLLDXLCKQMGLNLGCIFV
QFYCFGHYCYLRTSHLTIFIAYGNMAPQAQGFSQYTKHLXLRMTVWTVISKFNLLTVCHL
LDSXRKQKALLAGHNEVGGMCGKTHPKHXXXNPYVLEQGNFSIHLSCSFHTGLWIQMKHA
GVLNTSRFYFILLFDGMVIDRKXXQKKFLSISHPITIEIHXIXLYCFTARNIXIAKQINS
TLXLLNLFKEGGRHGRXGFRNMLXQLHYQTTPNLEIQSFFAKQRLLLRIXTTRYGVLHXI
FNPLSXAFYLQSSGFLLYFLCYSWVFSLHTPYLRFLCLPCRLPVSRPIWNSHFSRKYKVD
SKPSCCFYRRNCIFTCHNTCHLPHVLTEFKTSGSLFXLEICDGKGQILLSPSRIDTILXQ
ICIMNCRYNFLIDSKNQGRMXNILNXVDTKILAEQLASLSQNTYEHFVXAXXLKVRGAPX
KQTXFKPSSRFDPDFSLVNLSKFYIAYEEQSYLRDVXVWLETQKXRILMTXENKSRXPRI
ITFFEPTLHKC
>ENSMUST00000193106.5_1
AAVPGTADWKQEVTGRGQNLSLLPSQAFLRVXKVILLYISIQKMSEMNSFHLAFLPPRSE
ISHTYPHHNDSNPLNQESQXIFPSS
>ENSMUST00000193106.5_2
PLSRGPRIGSRKSLAADRISLSFHLRHSXESKKXFYYTSAFRKXVKXTASTLRSCHHDQR
SVIPTPIIMTQTLXIRSHNKYFLPQ
>ENSMUST00000193106.5_3
RCPGDRGLEAGSHWPRTESLSPSISGILESLKSDSTIHQHSENEXNEQLPPCVPATTIRD
QSYLPPSXXLKPSESGVTINISFL
>ENSMUST00000193428.1_1
DYKSCDNCIYXEVFFPLLFSKNYFQMKCQQSLPVVDGLKLFSEYIFEVFGNNKKNDPTFF
AKSQSVKVCACXQCHFSLQRAFYSALNLHVKMKCFSDWXYVTIDSVTSCFSSLHIKELFL
XHVNTQFLPCHTNSLHVTPSCLLSYVAHTAHLLACSPTLLTLRHSQCNLSSKQLLKKILX
KKAHMFSGRARMHHSKXFYLMTGHGXLAPHNSFCNWEKWTTSDIVXVLIWSDXAGVSNKK
LLVFPLHNSGRIXDQGSYRLXKLFSIPGFXFKFQTGRKLEHSLISKTMFYLSNLISSYTD
XYKSNIKHIKLRKKKFQKXKIMNEXRKVTTVNSPLXVSXTNKCSPDSFNWGLXFLXKFPV
QNVHGVHQWVTESCILPAVVILYLILVINIMTSYILLCIWSKSIXILLFLKKKIFIFYIL
KCVPVCLCAPCMCAVETRRXCWRPLKLKLQTVSCRLPNVGARNGTLVFXKNNTLPXPVSQ
LSSHTFFLRTYKAHLLKNLXXPTFLYQSRDMEICWGLIXCCHVFKCXILSSEICLQFHEH
VLIYIKXCCINFAXQFSLSGLIEEATVNYWENRVRWGWVPNVNAFLKLSIYXCLXLAHKX
MRLRLLKSFNHLXHNYWANYPYSIFFFFFFVCXTGYFSAKLLKYLLFVSHLGYFCSTSRS
SGALHSAIYFWSIESIRDLQFFLSSFSFSFSFSSFFFSLLPLTFSLWSLPEIPSLVTERL
TLFFPVIGCSFFYLNSQRRLESKIYTTSFCSMCSWNCEQILEDSFIAALDQPSTEIDVCV
CVCVCVRARCTHTHASSCTHIPQTXTCAGQRXILGVFLSLPLKKLIFTLRVLYIYAMYFD
CIHPESFFLTSPGISCSFFXYFSFSSSSLXPNSCCPCAHRYRVVWWRSIGNLXGAVLLKT
N
>ENSMUST00000193428.1_2
ITNHVTIVSIKKFSSRCFFQKTTFKXNVNRACLLLMDXNYFLSIYLKSLAIIKRMTPHSL
QNLSLXRFVLVNNAISHYKEPSIQLXIFMXRXSVSVIGDMSPLTVXPHASVPCIXRNSFF
SMXTPSFCPVTQILYMSHLLACFPTXLTLHTFLLALLHCSHXGTVNVTFPQSNCSKKFFK
KKHTCFLAEQGCTTQNNFIXXLDMVSWLPIIHFVIGKNGPLLILSECXSGVTEQEFPTRN
FXFFHFTTQEEFRTRAVIDSRSCFPFQGFSSSFRQEGSLSIVXFPKQCFICQISFPHIQI
DTSLISSTLSSEKRSFRNEKXXMSKEKXPLXILLCEFLKQISVHLILSTGAFNSFESFQC
KMYMECINGXLKAVYSQLXXYYIXSWXXTSXLHIYYYAYGQRVSRYCCFXKRKYLFFISL
NVCLYVCVHHVCVLWRQEDNVGVPXNXSYRQLVVGYPMWVLGMEPWFSRRTIHFLSPXAN
SPAIHFSXEPIRLIFLRTYNNLHFCIRVETWKFVGGXSSAAMYSNVRYCPPRSAYSSMST
FSYIXNDVVXTLLDNFLXVVXXKKPQSITGRIELGGAGCQMXMHFXNXVFIDVYSXLINK
XDXDYXSHLTIFSTITGQIIPTLFFFFFFLYARLATSQPSSSSTCCLCLTWVIFAPQVGP
QGHFTRPYISGPLSLLETSSSFCLLSPSPSPSPPSSSLFFLXLFPCGPYLRSPAWXLNAX
LYSSQXLAVASFIXTVREDWRVKFIQHHFVPCAHGTVSKSWRTVSXQHXTSPQQKLMCVC
VCVCVCAHGAHTHTQAHARTYHRLEHVQARDKYXVSFSLYLXKNXFLLSEFYTFMLCILI
VSTLSLFFXLLLEYPAPSSNTSPSPLLLYDPIHAAHVHIDTGXSGGGAXVTYEVPYFXKQ
T
>ENSMUST00000193428.1_3
LQIMXQLYLLRSFLPVAFFKKLLSNEMSTELACCXWIEIIFXVYIXSLWQXXKEXPHILC
KISVCEGLCLLTMPFLITKSLLFSSESSCEDEVFQXLVICHHXQCNLMLQFLAYKGTLSL
ACKHPVSALSHKFSTCHTFLLAFLRSSHCTPSCLLSYIAHIEAQSMXPFLKATAQKNSLK
KSTHVFWQSKDAPLKIILFNDWTWLAGSPXFILXLGKMDHFXYCLSADLEXLSRSFQQET
FSFSTSQLRKNLGPGQLXTLEVVFHSRVLVQVSDRKEAXAXFNFQNNVLFVKSHFLIYRL
IQVXYQAHXAQKKEVSEMKNNEXVKKSNHCKFSSVSFLNKXVFTXFFQLGPLIPLKVSSA
KCTWSASMGDXKLYTPSCSNIIFDLGDKHHDFIYTTMHMVKEYLDIVVFKKENIYFLYPX
MCACMSVCTMYVCCGDKKIMLASLETEVTDSXLXATQCGCXEWNPGFLEEQYTSLAREPT
LQPYIFLENLXGSSSXEPIITYIFVSESRHGNLLGVDLVLPCIQMLDTVLRDLLTVPXAR
SHIYKMMLYKLCLTIFSEWFNRRSHSQLLGEXSXVGLGAKCKCIFKIKYLLMSIASSXIN
ETETTKVIXPSLAQLLGKLSLLYFFFFFFCMLDWLLLSQAPQVLAVCVSPGLFLLHKSVL
RGTSLGHIFLVHXVYXRPPVLSVFFLLLLLLLLLLLLSSSSNFFLVVPTXDPQPGNXTPN
SILPSNWLXLLLFKQSEKTGEXNLYNIILFHVLMELXANLGGQFHSSIRPALNRNXCVCV
CVCVCARTVHTHTRKLMHAHTTDLNMCRPEINIRCLSLFTFKKINFYSQSFIHLCYVFXL
YPPXVFFSDFSWNILLLLLILLLLLFFFMTQFMLPMCTXIQGSLVEEHRXLMRCRTFENK
>ENSMUST00000194602.1_1
TKTMLFFFFFLFLYDLVQLEIGDSDNTHCSFTIQDYFSYHILLCFHMKLKIIFSKICEEL
FXNFDDITLNLXVAFQYMLILIIMLIYKLIYFNIYXFCSHFCCNSSTNPMSMXNLSIFLS
SVSFFNVFRCYHPSVALAWLEXPQDILYSLRLLXKVLLPSFLFHSYIGELLIFFTLIFFX
PATLQKVLMRYKSFPVLLGXLIYTMISFPNKATXSPSITLLFXLRLQVLFLLHMERLDNL
ALFXHQYNCFEFLSIXVDIGYELAVITLYHFEVGPLYSXSLLDFLMNRYWILSKACSVPN
KIIIFFCLXISLYGGLHLSIYICXIITASLGXNLLNQGGXFIHVFLGLIFKVFYLEFFTS
MSIREMGLXVILFLCXVLFGFSIRVNEISQSKLDIFFVSILCSNLRNIYIXLFEYLVEGC
TETMWSLFFGLFWFVFCLFGWLVGLETSNHWGLXVCLHCLSDLDLTLVSGIYHDNHSCFX
DFLRQLWSFLMCLLCCSTCGLVXXGSSDDIISWPLLIIILLHLGIWVWKNCQTRSLYLFC
LCXMGALFFGFCSLSGSXXSLLAVCCFWNSARCSHWEFHVKYVPKYLKLTLRNGDGLRGG
IAERVHRSVESSVFHLDLLRLLGTGNRMKRGHSKGFASDLEMSLGGXNXNTXGTDEDLQL
LYLLIWMRWSLGCQGLPIKVGGLEQNNMWYKGSLEWKICMIHWRLVKKESKVHMGVTLGC
XTSGDRERERSVASLHAWSAFGIPGNVCWSWSLEXSNKCGEEIXEGREVXSXTGPXGLKK
KVGYSTWSVAELXIRLGIGFGXAEGEVYSXPTCFLGXSYILCFSYPQKDXIKSXVPKLQE
TCYKXEHKFVYXTQYANSQICDEXSPVFLILEYCAGSRNLXEANFFIWXFFGLPWLARXG
GYAELSWRIGLXNKRRMMVFWIVNLIXEKPNCNNNKYSDQFAWAIRPLSSLLYCLLMSKL
XGNRTANIDLKTASGTGLELFRDGGGTMDFYQVSWVLINTLDTNLLXXISNPNKPMXKNT
IQLQCLXGARLDGAELPLHCSIPELXDPLLIVASQGHVVLQHFSLLLDGSNSSTNASFRN
TXILYRLDRKLXQNIVAQILPQXTLKDWKFRDTMNHNHRKLXXLCPICVRGETGLDSGDI
MKNXLXKPCSKLXGNVPCLXHTVNFPSCVRCESXFILH
>ENSMUST00000194602.1_2
LKQCCFFFFFYFYMIXYNLKLGIVITPTVHLLFRITLAIIFCCVFIXSXRLFFQRSVKNC
FEILMTLLXICRSLFNICXYXXLCXFINXYILIYINFVAIFAVTVLPILXACEIFLSFYL
QFLSSMSSDVIIQVLHLLGXNNPKIFYILXDYCERCCFPAFFFIHIXESYXFFLHXFFFN
QLLCRKFXXGIKVSQFFXDNXYILXYHFQIKPRDLLQLPCYFSXDFKYYFCYIWRDXTIL
PCSDISIIVLSFFPFKLILAMSLLXSPFTILRXVPCIPNLSWTFSXTDIGFCQKHVLYLI
RLSYFFVFKFLYMVDYIYLFTYVELSLHLWDETYLIKVDDLFMYSWAXFLKYFIXNFLHL
CPXEKWVCKXFSSSVRFYLVLVSEXMKFHKVNWTFFLFQFCAVTXGIFIFNSLNIWXKAA
LKLCGPCFLVCFGLFFVCLVGWLVWRLLITGDYRSVYIAYLILIXLWXVVYIMIIIHVFK
IFXDSYGLSLCVCFVAVLVAWYSRALVMTXFPGHYXLXFYCIXVSGFGKIVKLEAYICFV
FVKWVLCSLVSALYLVLSKACXLCVASGILLGVATGSFMXNMFLSIXSXHXGMEMVSEEA
XLRGFIGVWKAVCSTWIYLDSWEQGIEXREVTAKGLPQTWRXVLGAKIETHRGQMKICSY
STCLSGXDGLWVAKDYLLKLGGWNKTICGTKEVWSGRSVXSTGDWXRKKVKSTWEXHWGV
KLQEIGRGKDLXLVCMLGQLLGFQGMSVGAGVWNKAISVGRKFRREEKFSHRLGPEVXRK
RXDTAHGLLQSSRXGWGLVLDEQKEKSIVSLPAFLAEVTFFVFHTHKKIKLRVECPNFRK
PVINRNINLCIEHNMQIVKFVMNKVLYFXFWNTVLVAVTCRKLTSSFGNSLVYPGLQDKE
AMLNCHGELDFEIKGGXWSSGXLIXSERNQTATTTNTVINLLGQLGPXVLYFIAYXXVNC
EETEQQIXIXKQRQERGXNYSGMEEGQWTFIRLVGFXSIHWTPIYCSKSLTPISPCKKTQ
FSYNVYKVHAXMGQNYHYTALFLSYEIPYXLWLLRAMWFYNTSHCFXMVLTPLPMHHSGT
PRFYIDLTESCDKTLLHKYFHSEPXKTGNSETLXITTIGNCDNSVQFVXEVRLGWIVVIL
XRINYKNHAPNCKAMYLAYSTQXIFPPVXDVSLNSFS
>ENSMUST00000194602.1_3
XNNAVFFFFFISIXFSTTXNWGXXXHPLFIYYSGLLXLSYFVVFSYEAEDYFFKDLXRIV
LKFXXHYFKFVGRFSIYVNINNYANLXINIFXYILILXPFLLXQFYQSYEHVKSFYLFIF
SFFLQCLQMLSSKCCTCLVRITPRYFIFFETIVKGVASQLSFSFIYRRAIDFFYINFFLT
SYFAESFDEVXKFPSSFRIINIYYDIISKXSHVISFNYLVILAETSSTIFATYGEIRQSC
LVLTSVXLFXVSFHLSXYWLXACCNHPLPFXGRSLVFLISLGLSHEQILDFVKSMFCTXX
DYHIFLSLNFFIWWITFIYLHMLNYHCISGMKLTXSRWMIYSCILGLDFXSILSRIFYIY
VHKRNGSVSNSLPLLGFIWFXYQSKXNFTKXIGHFFCFNFVQXLEEYLYLTLXISGRRLH
XNYVVLVFWFVLVCFLFVWLVGWFGDFXSLGIIGLFTLLIXSXFNFGKWYISXXSFMFLR
FSKTVMVFPYVSALLQYLWPGIVGLXXXHNFLAIINYNFTASRYLGLEKLSNXKPISVLS
LLNGCFVLWFLLSIWFLVKLVSCVLLLEFCXVXPLGVSCKICSXVFEADIKEWRWSQRRH
SXEGSXECGKQCVPPGFTXTPGNREXNEERSQQRVCLRLGDESWGLKLKHIGDRXRFAVT
LPAYLDEMVFGLPRITYXSWGVGTKQYVVQRKFGVEDLYDPLEIGEERKXSPHGSDTGVL
NFRRXGEGKICSXSACLVSFWDSRECLLELESGIKQXVWGGNLGGKRSLVIDWALRFKEK
GRIQHMVCCRALDKAGDWFWMSRRRSLXLAYLLSWLKLHSLFFIPTKRLNXELSAQTSGN
LLXIGTXICVLNTICKXSNLXXIKSCISNSGILCWXPXPVGSXLLHLVILWSTLACKIRR
LCXIVMENWTLKXKEDDGLLDSXSDLRETKLQQQQIQXSICLGNXALKFFTLLLINEXTV
RKQNSKYRSKNSVRNGVRIIQGWRRDNGLLSGXLGSNQYIGHQFIVVNLXPQXAHVKKHN
SVTMFIRCTPRWGRITTTLLYSXAMRSLTNCGFSGPCGFTTLLTAFRWFXLLYQCIIQEH
LDFIXTXQKVVTKHCCTNTSTVNLERLEIQRHYESQPXEIVITLSNLCERXDWVGXWXYY
EELIIKTMLQIVRQCTLLIAHSEFSLLCEMXVLIHSP
>ENSMUST00000193281.1_1
VNRKDLSRLQASCWLQIHNFHKPVKLFAPFQRXKYAISCLGICSXQIMETSXVXXNCMQS
AHLXRTCHFGETKMGMVLKIXSLFXXCSWNKCPXFSSCSVVREPCDQLFFFFFFSGMNPL
TAQMARSVFNYLKIDGFTEKMFFICKILSGFPQGLFFCLFPTWVDFSGFVRFSIFTLLSI
SSTHLPHRIGLQHMKFVXILXXYSVXAVSLTPDYLPDLVFLSSLAQSSQVPSSGEVTPAD
FSQYRXDFSKTKFSPMKSPNXHLLIRLSXLQLFIFILSFSVLLMIAALFFFILAVKXMFI
RITNWMRKDXTXKTSLLXHLYNREILPKXGXSNCSXEYIKLXYCXYLVFITFISNPSTQH
NSASYCISNLVHTDKSLXFRTHTHTHTH
>ENSMUST00000193281.1_2
LIGRTYHVSKHLAGCKYIIFTSLLSCLHHFKDENMQSVAXEYAADKLWKQVEYSRIACRV
HTYEGHAILEKQKWEWFXKYNLCFDNAVGINVPSFLAVLWXGNLVISFFFFFFFLEXILL
QHKWQEVFSTTXKXMDSQKKCFLFAKYSVDFLRVCFSACFPPGWTFLALFVFPFLLYXVF
LVPIYLTELGYSTXSLFRFCDNILYRLSHXLLITCLTXCSXAHXHSLLKCPHQVRSLLLI
SHNTAEIFLRQNFLLXNPQIDTYXLDSHNYSCLSLFXVSLCSXXLLLYFFLFXQSSKCLL
GXQIGXGKTKHERHHYCDIYITEKYYQNEDKATVVKNILNYNTVSIXFLXLSFQILQHSI
TQQVIVYLTWSTQTNHFDLGHTHTHTHT
>ENSMUST00000193281.1_3
XXEGLITSPSILLVANTXFSQACXVVCTISKMKICNQLLRNMQLTNYGNKLSIVELHAEC
TLMKDMPFWRNKNGNGFENIISVLIMQLEXMSLVFXLFCGEGTLXSAFFFFFFFWNESSY
STNGKKCFQLLENRWIHRKNVFYLQNTQWISSGFVFLLVSHLGGLFWLCSFFHFYFTKYF
XYPSTSQNWVTAHEVCLDFVIIFCIGCLIDSXLPAXLSVPELTSTVFSSALIRXGHSCXF
LTIPLRFFXDKIFSYEIPKLTPTDXTLIITVVYLYFKFLCALNDCCSIFFYFSSQVNVYX
DNKLDEERLNMKDIIIVTFIXQRNITKMRIKQLXLRIYXIIILLVSSFYNFHFKSFNTAX
LSKLLYIXPGPHRQITLIXDTHTHTHT
>ENSMUST00000193635.1_1
VLSPHLCTXSHPPXVLGASLFLWCLQSSSCYPXFLILHCYIFLFNFLTLCTFLLSPPVSD
TSPLFPPPPLFLSVPPPYTSLDHPVLPXCRTKVCFSIQPRTTYPGMVTHYGMDPPISIIN
QKIKMPAAFLKGNLIKAFTQLGVPLLKYIKLTKXNDTNKMKSKKKKKPNKTQLIRKIELS
ASCHTNIALXNINFPFLFVNNTSCXYXYXNMKHSMTNIFIIFKRFLNNNLKRVRYDMKID
XSILSEXQCPLMYRSVXIFEVPFSVVPVLMEFCSESLLLCHXIQDYYHIIVYSQCIGFML
RPLIHXKLRFCRVRVRIYLNSCNATIYFNQHYLCCLFSXCLLLTIFKNED
>ENSMUST00000193635.1_2
FYLPISAHKVILLESWEHLSSSGVCNPPVATPSSSSSTATYFYSISXPSVPFCCPLQYLI
LPPYFLPLLSSSQSPLLTPPSIILFSLNAGLKSAFLYNLGPHIQEWXLTMVWTLPYQSLI
KKXKCQQPSXREIXXRHLLNWESLFSNISSXQNKMIQTKXKAKKKKNPIKPNXSEKLSYQ
HLVIQTXHYKTXTFLSCLLTIHHVNISTKIXNIAXLTSSLSLKDSXIITXKEXDMTXRXI
DQYCLNDSVLXCIEVFKSLRFHLVLFLCXWNSVQKVFYCVTEFKTITTLSSIVSVSGLCX
GLXFIRSXDFVGXEXGSIXILVMQQFILISTICAAFFLSVYYLQFLRMK
>ENSMUST00000193635.1_3
SISPSLHIKSSSLSPGSISLPLVSAILQLLPLVPHPPLLHIFIQFLDPLYLSAVPSSIXY
FPLISSPSSLPLSPPSLHLPRSSCSPLMQDXSLLFYTTXDHISRNGNSLWYGPSHINHXS
KNKNASSLPKGKSNKGIYSIGSPSSQIYQVDKIKXYKQNEKQKKKKTQXNPTNQKNXAIS
ILSYKHSTIKHKLSFLVCXQYIMLILVLKYETXHDXHLHYLXKILKXXLEKSKIXHEDRL
INIVXMTVSFDVXKCLNLXGSIXCCSCANGILFRKSFTVSLNSRLLPHYRLXSVYRVYVK
AFDSLEVEILXGESEDLFEFLXCNNLFXSALFVLPFFLVFITYNFXEXR
>ENSMUST00000195180.1_1
VLCLLHIRNRCLXTKRNXYCMEXFSGGKSAFEMQWNMTGSKYRFSLEHCXSVQHMLLCXH
LXQKLDTQRERLIYVTIXKKHLVCNTSSGVNIKQKAMXINVLQQEAGKKSSKSIYWEVLS
YKSANNLCVLKLVLQGQHLSNYGLLDTKWSHAASLQRQKTEKCALSHTTKRTFLCXXSTV
CPDYGCDSEKFHVEXXYRNTYSRCRXVQVNTDETQRKARFXFSQDSTNINFWSNYKLXLG
MVNQVPQETIXLPYCLXRSQNKNMKYIDCLNPTLPCLPXETLHPALSPPAPLFVSLFYAR
DXXSFNFHHSSNIIITXMVLLKLGHELNFKIITNITYLPRASWIXQSIKVFPSLSSNNIL
TVQXLCCASLHFNLLELGDPAXFLKXIFNVXANHYQKDISDXQAALAFSLVSWQLDVENK
NCSKLSKTNAKQRFLVSYFFLXSISISVHERIITKNSWNIFSCTTYKIILQLCIFLKLRC
FNPLLVINLKLYCFLQISSILILIAKLYLEIFSKIPXKITNPLVLQEHVCYFNQAICIFN
DASXCRGSHVRHLLLMHFLTYLIKSHXNLQLHPIIIHXIQGQHLXKISLFKILPYRSQIL
HCQPGSFYSLQKEMLSNSSHASLFFPFNFHIVALVQVFKIHIHQEQLXYRLRMTLKFFIX
VPCFSXGSASXNAAMLYMXRDSNWLSXAYDIEAPVQILXVCIPKEETMXFTISLILXHKK
KILFKVLYAYKSNVCCLSNLINLLVFDHTLLTHIISRKSFIXKQKQDETPKEFHYXEKGL
XAXXKFLSHKTVTPFYARLHFSTFLHNFHNVLKFVSYFIFIYLFIYLCSCFLXITAIVKR
KMNRKLYSDRIVIATENNSKXQVGLSHYIFHKFIKRLYPKRLHLVHSSTYSYFXFXGNKL
SHFITXSRHKXPVVTTXKMRVLIISIGTLIYKATTTXFFESTDCXLIYVSISTGGAHRXH
RVPLRPSXLLVLRIQITAPHTTSPASSTQIRTSPPRTLCSTVIPCNSSHXCFRLSDLSAR
MEXIAHCLVVHXLLWVTGESFSVLKGNLLNGTLLIXKTXLASRKVDNLLLQDAXXSQTVT
QGIXVV
>ENSMUST00000195180.1_2
FYACYISEIDAYRPRETSIAWNDSVVESRHLKCNGTXLGQSIGSLXNTANLFNICCYANI
FDRSXTHREKDLFMLLYKKNILYVTPLQVLTSNKKRCKXMSFNRKQAKKVANLYTGRFSV
TKVQTTYVCXSLCFKDSTSVTTDCXILNGPTQQAYRGRKQKSVHXATLQREHFCVSKALC
VLTMDVILKNSMXSNDTEIHTQGADESRXTLMRPKERLDSNFHRIAQISIFGLTTNSSWV
WXIKSHKKLYNFLTVYNDLKIKIXNTSIVXIQRCPACLRKPCTLLFLLQLLYSFPFSMLE
IDNRSTFTTPQIXSLPKWFCLNSGMNXTLKSXQISHISQGLAGYSNQXKYFHLCPATTSX
LYNDFAVLHYTLIFLNLVIQLSFXNESLMYKQITTKRTSLIDKLHLPSHWYPGNLMLKTR
IVVNXARQMLNRDFXXVTFSFRVYPFLFMKEXLPKTAGIYFRALHIKLFCNCAFFXNLGV
STLYXLXIXNFIAFYRFHLYXSXSLNCILKFSPKYPRKLQTHXYYRNMYVILTKQYVYLM
MLHSVVALMLDIYCXCIFXHILLKAIKTCSCIPXSSTKYKDSIYKRSPCSKYCHTDHKSF
IASQEAFILYKKKCXVIHHMPAFFSLLISIXWPXSKCSKSTFIRNNYDIGSEXHLNFLFE
CHVSPEAQPLKMQPCSICKGTVIGLAEHMTLRLLCKYSRSAYQRRKLCDLQSHXFCSTKK
KSCSKFYMLIKVMYVVYLIXLIYXSLIIPYLPISSPERVSYKNKSRMRLQRNFIIEKKAF
EHNRNSXVTKQLLLFMHDYIFQHSSITFTMFXNLSAILYLFIYLFIYAHVFFKXQLXLKG
KXTENYILIEXXXQQKTIVNDRXAXVTTFFTSLXKGYIQKDYIXYIHLHIAIFDSEGINY
PISXHSQDINSQLSLHEKXGCXLFQXEHLYIKLQPHNSLRAQIADLSMFPXVQVVHTDDT
GCHXDQASCWSXEYRXLHLIPRPPPLPRRSGRPHPGLCAPQXSPATAPINAFGCLISQQG
WNKLPTVWWYINFFGLLGSLLVYXKVICXMVHCXFRKLNWPLEKXIIYSCRMHDKARLLH
REFKWF
>ENSMUST00000195180.1_3
FMLATYQKSMLIDQEKLVLHGMIQWWKVGIXNAMEHDWVKVXVLSRTLLICSTYVAMLTS
LTEVRHTERKTYLCYYIKKTSCMXHLFRCXHQTKSDVNKCPSTGSRQKKXQIYILGGSQL
QKCKQLMCAKACASRTAPQXLRIARYXMVPRSKLTEAENRKVCTEPHYKENISVLVKHCV
SXLWMXFXKIPCRVMIQKYILKVQMSPGEHXXDPKKGXILIFTGXHKYQFLVXLQTLVGY
GESSPTRNYITSLLFITISKXKYEIHRLSKSNVALPALGNLAPCSFSSSSFIRFPFLCXR
LIIVQLSPLLKYNHYLNGSAXTRAXTKLXNHNKYHISPKGXLDIAINKSISISVQQQHLD
CTMTLLCFITLXSSXTWXSSLVFKMNLXCISKSLPKGHLXLTSCTCLLIGILATXCXKQE
LXXTKQDKCXTEIFSKLLFPLEYIHFCSXKNNYQKQLEYIFVHYIXNYFAIVHFFETXVF
QPFISYKSETLLLFTDFIYTNLNRXTVSXNFLQNTLENYKPTSITGTCMLFXPSNMYIXX
CFIVSWLSCXTFIVNAFSNISYXKPLKPAAASHNHPLNTRTAFIKDLLVQNTAIQITNPS
LPARKLLFFTKRNAKXFITCQPFFPFXFPYSGLSPSVQNPHSSGTIMIXAQNDTXIFYLS
AMFLLRLSLLKCSHALYVKGQXLAXLSIXHXGSCANTLGLHTKGGNYVIYNLINFVAQKK
NPVQSFICLXKXCMLFIXFDXFTSLXSYLTYPYHLPKEFHIKTKAGXDSKGISLLRKRPL
SIIEIPESQNSYSFLCTITFFNIPPXLSQCSKICQLFYIYLFIYLFMLMFSLNNSYSXKE
NEQKTIFXXNSNSNRKQXXMTGRPESLHFSQVYKKVISKKITFSTFIYIXLFLILREXII
PFHNIVKTXIASCHYMKNEGADYFNRNTYIXSYNHIILXEHRLLTYLCFHKYRWCTQMTQ
GATETKLAVGLKNTDNCTSYHVPRLFHADQDVPTQDFVLHSDPLQQLPLMLSAVXSLSKD
GINCPLFGGTLTSLGYWGVFXCTERXFAKWYIVDLENLIGLXKSRXFTPAGCMIKPDCYT
GNLSGS
>ENSMUST00000148585.7_1
AEQSAGKSLDRPXRTKRTKMTSSFEFLLFSCXAAAAARAWYVXDDSHSSLTLLGERKRHT
HPXKSMKKKWSDSELRASFCPWELSAQRFLRASRVKQGMERDVLHPLRPLQKLQIILPRK
XLPGSENLVXGTMMDEYRIKYLSLIKHIHGHTHMQAENSNHFVCDMFNGVXLYQLHYNCS
MYQSMYSPXESWKLNPVFLFYRSGNSCPERLFSWAKVTQYRKDRTRLSRSFPPLLFTRKR
HTFSFLLRTVCCSMPQLALDLTILSFLGLXIXATLLSGSSHNLHFPKINSEIRPLLTFSY
LPSTLLQGHXPHXFYNTWVLLVLFACVAPKMYPXILCTIILEFQVCYXAXIGFQLAFSFP
FNTDLXVLCGRSAVXLLLTLHGQLVHHXQCNPTLPPQKTHRNKRQRXSKWKGHLYTHRSN
SFLFRRVDFQNLQSEFQLLHMGTLPTSPFLPFPQXXMLRAQFMFSCLPVPRLSLHPWXPP
SVLDRGRKEXFECVLPALANIQTILAKYHSQARRKPVPQQDKGLQGQNNGKVKLTGSSAL
PQIWTHKPFPGIRTNGQDPEVITSRFPFGSSLCGPMDKSAWGQLHCLSGCLIAFLESFPS
QVRWSWLWNGXFSLQNLPFFFPLPETIRKLIRLPWKFCFHRCLFNNHLLSQPLSLLGCPF
RIKXSRKAMLSSSPPEXIVSLXLMFILVPLFRKGGHQMTSTRRSQQTSGPEGTKYXCTLV
RQHRVTSRIRCHNRGRQERLLGLLLTLGRNHRGENFNILITAAVDLMHGLSPLPCRVSGS
PWPLSGALVPGSPKPVWLCDHCAGPQKAGCLCLSXQSHRSNISXSHLSFFFSFFLSFLND
SYYCKPLIEHGAFRLSLSARMYLTILFSSVCRSEFGSLLXSDEVNSPTQLAHSLAGGFHR
RGIDETSVLLSVCPGLIPERKGFFSSSRGTGSSFVICXLRSLQSFYFKXKDCFFTTYFSQ
STLTTRLTFQEVRVXCFFVQPYRYAXSRNRQCTHQGTRLXDSYILLSSILECIYCLIFLC
YIVYGYAIFSSYNLSXYIHKXMSWXLYISXTYISICILSNPTTFYYATQFHTIRLMECNE
INSDSCPIKYXLQVMELAIXYHXVSITNQWLXLIIILPWYSQETEVXRLXLLXXLKXLIC
TKIGFNLXIDXKVNKLAP
>ENSMUST00000148585.7_2
QSSLLARAWTGPRERRGRRXQAALNSFCFHVEQQLLLEPGMSEMIPTHHXLSWVRGSATL
IPRRVXRKSGVIQNXEHHSVRGSSLLKGSXEPPGXSKAWKEMCFTHXGLYKSCKXFFLES
NSPAVKTXFKVQXWMNIGSNIYLXLNIFMATHTCRLKTQITLYVTCLMVCDCTNSITTVL
CISLCIPHENPGSXTLFFSFTEVGTLARRDYLAGPRSHSTEKTEPGCQGLFLPCFLQERD
IPFLFSXEQCAALCPSWPWTXQFSAFLGYRYEPLFSVEAVIIFTFQKLTVRLDPFSPSPI
FLPPFSRATDLTDFITHGSFXSCLHVLLQKCTHKYYAQLSXSSKYATKHRLVFSLLFLSP
STLIYRSYVVDQRYSSCLPCMDNWFTTSNATPPYPPKKPTETKGRDKVNGKATSIHTDLI
HSSSEGLTFRISRANFNSYTWAHSQLPLSSLSLSSRCXELNLCLAVCLCPGXVSTPGNPP
QYWTEEEKNSLNVCSQHXQTFKPFXPNITVKPGVSLCHSRTRGYRVRTMARXSXLDHRPF
LKFGLTSPSQGSAPMARTQRLXRQDSLLVVPFVVLWISQPGVSFIAFLGVXLPFWSLFPP
KSDGVGFGTADSLFRTCPFFFLYRRQXESLLGCPGNFVSIVVSLTITYCPSLXACWVVRF
ELSEAGRLCCPRPRLNRLFPYDXCLSLCPSSEKGDIKXHRHEEASRPRDPRVPSTSVPXS
DSTGSPPAXDATIGDAKSGCXDYYSPLEGITVVKTSIFSSLQLXIXCMVSAPCPAGCPGA
RGLSLEPXSQGLLSQSGSVIIVQVHKRQAACASHDSLTAATFPNPICLFFFLSFFLSXMT
PIIANLXLNTEPSVSPSQLGCTXQFYFPVSAAVNLEVFCEVTKXIRLLSXRTAWLEDFTE
EEXTKRQFCYQCARVSFQKGRAFSPPPGEQDLHLSYVNSAPFKVSILNKRTVFSPHIFLN
PLXQQGLHFRRXEFSVSLYNPTGMHSHATGSAHTKGPVYRIVIFYYLLYWNVFIALSFYV
IXSMGMLYFPHIIFPNIYTNKCHGSYTFHKHIXAYAFYPIPLLFIMLHSFTPXDXWSVMK
LTVTAALLNISYKSWSXLYDIIEYLXLTNGSSXLLFYRGILKKLKYEDFSFFNDXNSXFA
PKLDLISRLTEKLINXLL
>ENSMUST00000148585.7_3
RAVCWQEPGQALENEEDEDDKQLXIPSVFMLSSSCCXSLVCLRXFPLITDSLGXEEAPHS
SLEEYEEKVEXFRIESIILSVGALCSKVLESLQGEARHGKRCASPTEASTKAANNSSXKV
TPRQXKLSLRYNDGXIXDQIFIFNXTYSWPHTHAGXKLKSLCMXHVXWCVIVPTPLQLFY
VSVYVFPMRILEAKPCFSLLQKWELLPGEIIXLGQGHTVQKRQNQVVKVFSSLAFYKKET
YLFFSLENSVLLYAPVGLGPDNSQLSWVIDMSHSSQWKQSXSSLSKNXQXDXTPSHLLLS
SFHPSPGPLTSLILXHMGPSSLVCMCCSKNVPINTMHNYLRVPSMLLSIDWFSACFFFPL
QHXSIGLMWXISGIALAYLAWTTGSPLAMQPHPTPPKNPQKQKAEIKXMERPPLYTQIXF
IPLQKGXLSESPERISTPTHGHTPNFPFPPFPSVVDVESSIYVXLFACAQAESPPLVTPL
SIGQRKKRIVXMCAPSTSKHSNHFSQISQSSQAXACATAGQGATGSEQWQGKADWIIGPS
SNLDSQALPRDPHQWPGPRGYNVKIPFWXFPLWSYGXVSLGSASLPFWVFDCLSGVFSLP
SQMELALERLILSSEPALFFSFTGDNKKAYXAALEILFPSLSLXQSLIVPAFEPAGLSVS
NXVKQEGYAVLVPAXIDCFPMIDVYPCAPLQKRGTSNDIDTKKPADLGTRGYQVLVYLSP
TAPGHLPHKMPQXGTPRAVVRIITHPWKESPWXKLQYSHHCSCRSDAWSQPPALQGVREP
VASLWSPSPRVSXASLALXSLCRSTKGRLPVPLMTVSPQQHFLIPSVFFFFFLSFFLKXL
LLLQTFDXTRSLPSLPLSXDVLNNFIFQCLPQXIWKSFVKXRSEFAYSVSAQLGWRISQK
RNRRNVSFAISVPGSHSRKEGLFLLLQGNRIFICHMLTPLPSKFLFXIKGLFFHHIFFSI
HFDNKAYISGGESLVFLCTTLQVCIVTQQAVHTPRDPFIGXLYFIIFYIGMYLLPYLFML
YSLWVCYIFLIXSFLIYTQINVMVAIHFINIYKHMHFIQSHYFLLCYTVSHHKTDGVXXN
XQXQLPYXILVTSHGASYMISLSIYNXPMALANYYFTVVFSRNXSMKTLASLMIKIANLH
QNWIXSLDXLKSXXTSSS
>ENSMUST00000148310.2_1
VYNSIQLQSSLLARAWTGPRERRGRRXQAALNSFCFHVEQQLLLEPGMSEMIPTHHXLSW
VRGSATLIPRRVXRKSGGSWNXVQCSSTAMRSMPLWDVQSGGGHTCAVIQNXEHHSVRGS
SLLKGSXEPPGXSKAWKEMCFTHXGLYKSCKXFFLESNSPAVKTXFKVQXWMNIGSNIYL
XLNIFMAT
>ENSMUST00000148310.2_2
FTIASSCRAVCWQEPGQALENEEDEDDKQLXIPSVFMLSSSCCXSLVCLRXFPLITDSLG
XEEAPHSSLEEYEEKVEEAGTKFNAAQQLXEVCRCGMFRVEEATHVQXFRIESIILSVGA
LCSKVLESLQGEARHGKRCASPTEASTKAANNSSXKVTPRQXKLSLRYNDGXIXDQIFIF
NXTYSWP
>ENSMUST00000148310.2_3
LQXHPAAEQSAGKSLDRPXRTKRTKMTSSFEFLLFSCXAAAAARAWYVXDDSHSSLTLLG
ERKRHTHPXKSMKKKWRKLELSSMQLNSYEKYAAVGCSEWRRPHMCSDSELRASFCPWEL
SAQRFLRASRVKQGMERDVLHPLRPLQKLQIILPRKXLPGSENLVXGTMMDEYRIKYLSL
IKHIHGH
>ENSMUST00000191209.1_1
XMFALCEVLHLYSPNSPPISDLLRQRPTXTFLETDRVXVTRKYHDVQNIXARVPCRIPVS
LPESRGNGNMQGTGDGKXKWRNRQRIVGQLAYGHTDALRFYCNXYFLKCCSQIYYDLLVR
SLGICLCTDSVGDFRRRLGFYVDTAAFLLIYLFTSQMLLHLPVTSPPQSPXSHYSSFPFP
LRGCFPPPPPVFPPPCLINSLHSXAHPCLKQDKETLLGNGFHSQVTALRTTSAPVVGDLY
GDXAAHLLHMGEWGRGPQSRLYALWLVAQSLRAPRGPCXLNLLVFLWSFYPVQGFQSFPP
TLPXESPTFIQCLAEGLXIHFRQLLHRASQRTVMVGSLRVNKKADLDSSEVLVVS
>ENSMUST00000191209.1_2
KCLHSVRFCIFILQIHLPSQTCSGRDQLKHFLKQIGCKXQGNTMTYRIFEQESPVGFQFL
CRKAEAMGTCRGQGTGNKNGETGKGLWANWPTVIQMPXGFIVTNIFXNVVPKSIMISWXE
AXAYAFVQTLWVTLGEDXGFMXTQLLFFLFIYLHLRCCSTSRSPPHPRVPDPTIPPSLFL
XEGASPPPPQYFPHPVSSILFTVRHILVXSKIRKPYWGMDFIVRXQLXGQPLLLLLGIYM
ETELLICYIWGSGGGDLSPDCMLFGWWLSLXELPGVHVSXICWSSCGVSILYRAFSPSPQ
LFHKSPQLSSNVWLRVSESISVSCCIEPLRGQLWXVPXESTRKLIWTVQKFWXCL
>ENSMUST00000191209.1_3
NVCTLXGSASLFSKFTSHLRPAQAETNLNISXNRSGVSDKEIPXRTEYLSKSPLXDSSFS
AGKPRQWEHAGDRGREIKMEKQAKDCGPIGLRSYRCPKVLLXLIFFKMLFPNLLXSLGEK
PRHMPLYRLCGXLXEKIRVLCRHSCFSSYLFIYISDAAPPPGHLPTPESLIPLFLLPFSS
ERVLPPPPPSISPTLSHQFSSQLGTSLSKARXGNLIGEWISXSGDSFKDNLCSCCWGSIW
RLSCSSATYGGVGEGTSVQTVCSLVGGSVFESSQGSMLVESAGLPVEFLSCTGLSVLPPN
SSIRVPNFHPMFGXGSLNPFPSVAAXSLSEDSYGRFLESQQESXFGQFRSSGSV
>ENSMUST00000181358.7_1
DADRTRGREEEARLALGIRATPGKDSSVPSFRKAPRRSRRRQRRRSLRSLRGRRRRRQRR
RRRRLRHRSRLSLGVPSDPQRHIARPPPARRGLVQAQGEWLSFSYQFLLLLGEGGSAGRC
FSSHFSTALAVAPNVTATTPPRTHTHSLSLSPSDTDIHALTETAQAXLLLCPLGTRVFRL
LSREGVLGASVQKELQIPXCKATRRTRGGGRGRHSEEDKWWLQTVXRQESVKCLLXEIRC
AGCSXLSEEWGREIKEAFQAALLTAMGGSGYPGERRASDRMAFTELSQSHQKEAIMDXNV
WXTRSHLLLGXSSYAMTVTISGEALNNAARTVPQLQGEMVSVLSPSSVEALVEVPLVNCQ
PFCLRSASLPNTRLRRXPFQQIRGQFNRGVEPVDMEDTENILHLQNSXDTIQLLSSLYRX
QFGCELGNIPRNSXLVTKKKIXSRPNSA
>ENSMUST00000181358.7_2
MLTEPEAGKKRRAWHLGSGQLPERILRSLRFERPPGEAAAARDDEVCGASGGGGGGGSGG
GGGGXDIALGSRSASQATLKGTXPDLRRPDEVXSRPRANGFPFPTSSSSSXAKAEAPDVV
SLLTSPLPXPLPRTXRPPPHPALTLTHSRSLPQTQTYTPSLRLRRRSFCSALWEPESSGS
SLAKECXALPSRKNFKYRDAKRLDARGEEEEEGTRKRTSGGSRLSEDRSLSSVCFKKSGV
LAAPNSQKNGEGRXRKPFRQHCXLPWEVLGTLGSAEPRTEWPSLNXVSPTRKKLSWIKMF
GKPGAIYCLGDHLMLXLXPXVERLXTMPLEPFHSSRVRWCQFYHPALWRLWLKFHXXIVN
LSASDQQAFPTQDFADDPFNRYEDNSTEEWNLWTWKTLKIYSIFRTAETLYNYYLHFTDD
SLDVNLATFLGIHSWXQKKKYSQGQTV
>ENSMUST00000181358.7_3
CXQNPRPGRRGAPGTWDPGNSRKGFFGPFVSKGPPEKPPPPETTKSAEPQGEAAAAAAEE
AAAAETSLSALARRPKRPSKAHSQTSAGPTRSSPGPGRMAFLFLPVPPPPRRRRKRRTLF
LFSLLHCLSRCPERNGHHPTPHSHSLTLALSLRHRHTRPHXDCAGVASALPSGNQSLPAP
LSRRSARRFRPERTSNTVMQSDSTHAGRRKRKALGRGQVVAPDCLKTGVCQVSALRNQVC
WLLLTLRRMGKGDKGSLSGSTADCHGRFWVPWGAQSLGQNGLHXTESVPPERSYHGLKCL
VNQEPSTAWVIILCYDCDHKWRGFKQCRXNRSTAPGXDGVSFITQLCGGFGXSSTSKLST
FLPQISKPSQHKTSQMTLSTDTRTIQQRSGTCGHGRHXKYTPSSEQLRHYTITIFTLQMT
VWMXTWQHSXEFIAGDKKKNIVKAKQC
>ENSMUST00000189431.1_1
EEGTRKVGAERKSMIRGACRIRTESQXGIQKVLQMEPQSRKLQHRDNSTFSTDNCTFPLK
GQVVAPDCLKTGVCQVSALRNQVCWLLLTLRRMGKGDKVMPSPAHRTPPRSKPCSLHAVI
AEHGXPLGLLRRRKYARKNRRHLDLKIPEVXRXQIISEMFIFSQLIXNATLKMCKILYMH
QSWNI
>ENSMUST00000189431.1_2
RKALGRWGQKGSRXFAELVASELSLNRAFRKSFKWSLNQENYNTGTTALSPQTTALSHSK
DKWWLQTVXRQESVKCLLXEIRCAGCSXLSEEWGREIKXCPAQPTGHLPAPSPVPYMLSL
LNTASLWDSXGEENMQGRTGDIXILKYQKSEDSKLSLRCLSSLNXFEMLLXKCVRSCICT
SLGI
>ENSMUST00000189431.1_3
GRHSEGGGRKEVDDSRSLSHQNXVSIGHSESPSNGASIKKITTQGQQHFLHRQLHFPTQR
TSGGSRLSEDRSLSSVCFKKSGVLAAPNSQKNGEGRXSDAQPSPQDTSPLQALFLTCCHC
XTRLASGTPEEKKICKEEQETFRSXNTRSLKIANYLXDVYLLSTNLKCYFENVXDLVYAP
VLEY
>ENSMUST00000189322.1_1
AGSRHPGSAFPQGPSCSICDHTVCVXLLFTCYHXVLAFILHPICWQLXEIKDSTKSHILL
VICFVHTFKDTFLSPSSVEALVEVPLVNCQPFCLRSASLPNTRLRRXPFQQIRGQFNRGV
EPVDME
>ENSMUST00000189322.1_2
LAVVIQDLLSHKGPRVASVTTRFVFNCSSPVTIKFWPLFFTLSVGSYKKLKTLQRATFYX
SFALCIPSRTPFYHPALWRLWLKFHXXIVNLSASDQQAFPTQDFADDPFNRYEDNSTEEW
NLWTWK
>ENSMUST00000189322.1_3
WQSSSRICFPTRALVXHLXPHGLCLIALHLLPLSSGLYSSPYLLAAIRNXRLYKEPHSTS
HLLCAYLQGHLFITQLCGGFGXSSTSKLSTFLPQISKPSQHKTSQMTLSTDTRTIQQRSG
TCGHG
>ENSMUST00000192299.1_1
APARRSRRLDGHPRSAPRPRXGLLARSRSVLGSSRGRRRAARRTPRCVGCXRDGRAPWRL
RLRFPRRALQRSGRPXAPASRPRPRPRVPRCXAAPEGAQGSGSGPRXHTPPARPPARPPG
ETGLQDSASPRTWRHLTFPPPTAAAVRGSAEQGXAAKGVERVGHSILVQALRRLLCGRPK
PAKPRRAERVSHPSPWVRGSGVPEPPPRRIDSSIKPLGGGADAWPRPLWPEGXEXFTVVQ
LGRDPGVXYSGTSGAEPSRVRPRPPLILQGEDSCSRSLSSVHRDLETRHRHGRLPASAPA
RPQAQADPGAGGTQCCSPWRTRFSPQPSQILXTGIGISAVSSLQVLSIRYEMSLRARLVY
RFANISLQISNFPRREYQTVRXQRRTFYTTMDRNVDLSVNHGDSKTVMGFRLXNAHSDFL
DSKGLVLNKKPHNTKPHFISWQILFNSXXSKXIPEFTH
>ENSMUST00000192299.1_2
LPRGVRGGWTATPGARRDPAEACWPGPGRSWAPVAGGGGRRGGLRAAWAASGTAALHGDS
GSDFPGVHCKGAGGREPRPRGLALALESPGAELLLKAPRAQAPVPADTPRPPARPPARPG
KRGCRTRPHLGLGVTSPFLPPPQRPCGVRLSRARRPRASSGWVTPSLSRLCAAFYVGVRS
QQSHVGPRGSPTRALGLGAAASRSRPLGGXTHQSNRSGVGRTPGPAPSGRKVESSLRWSS
WDGTRGFSTAGLQEQSRRVCVPVRLXFYKVKILAVEAFPQYTVTXRPATATAAFRPRHPL
AHRLRLTPAPAGLSAAARGGRGSRRSPARFSEPGXESARFPLCRFXVSDMKCHXGQGXFI
DSRTFRCRFLTFHVGNTKQXDSNAGLFIPRWTETWTCQXITVILRLXWALGFRTHTQISL
IQKDLCXIRNHIIRNHILFPGKFYLIANKVNRSQNSRT
>ENSMUST00000192299.1_3
SRAAFAAAGRPPPERAATPLRPVGPVPVGPGLQSRAAAGGAADSALRGLLAGRPRSMATP
APISPACTAKERAAVSPGLAASPSPSSPQVLSCSXRRPGLRLRSPLTHPARPPARPPARG
NGAAGLGLTSDLASPHLSSPHRSGRAGFGXAGLGGQGRRAGGSLHPCPGSAPPFMWASEA
SKATSGREGLPPEPLGXGQRRPGAAPSADRLINQTARGWGGRLAPPPLAGRLRVVYGGPA
GTGPGGLVQRDFRSRAVACASPSAFNSTRXRFLQXKPFLSTPXPRDPPPPRPPSGLGTRS
PTGSGXPRRRRDSVLQPVADAVLAAAQPDSLNRDRNQRGFLFAGSEYQIXNVTEGKASLX
IREHFAADFXLSTSGIPNSKIATQDFLYHDGPKRGLVSESRXFXDCNGLXALERTLRFPX
FKRTCVEXETTXYETTFYFLANFIXXLIKXIDPRIHA
>ENSMUST00000134692.1_1
NNLFSTXNVLSTHAMXTRCSQNKQKTLLLPRXLVCAQLLHGLSAFTHSASHPSCLKCMCL
PGCLLXELHSAVPSPGSLAPSPLKQVFHCKLSAPPTSLGASCTVCLTSHGEQVQSVFLPL
STKCSPWPGIVSCXLLSPPLPCXHCHKVGMDRRVSLNGQEVKDNRPEDLTSKGRIGIKIK
GTVELDSNKSSTQGATDMGRGKQVSFLCFLPTTLFIYS
>ENSMUST00000134692.1_2
TICSQHEMCFPPTLCKPGALRINRRLCYCQGDWSVHSFSMDYLPSLTQLPTHPVXNACVC
LAVFSRSSTQLCLLQEVWHLHHXSKSSIASFQHHPLPLGPHAQFAXLPMVSKCRVFSFPF
PLSVPPGQVLFHADCCLRHCLASIATKXVWIGECHXMGRRXKITGQRTXHQKAGXGLKXK
VQWSWIQTSPLLKELPTWEEESRFLSCASFQPPFLFIL
>ENSMUST00000134692.1_3
QFVLNMKCAFHPRYVNQVLSEXTEDSVTAKVTGLCTASPWTICLHSLSFPPILFKMHVFA
WLSSLGAPLSCAFSRKSGTFTTEASLPLQAFSTTHFPWGLMHSLLNFPWXASAECFPSPF
HXVFPLARYCFMLTVVSAIALLALPQSRYGXESVTEWAGGERXQARGPDIKRQDRDXNKR
YSGVGFKQVLYSRSYRHGKRKAGFFPVLPSNHPFYLFL
>ENSMUST00000194474.1_1
GTSFPKLEIGSLLLPGSHSYCVSYYNFXFYLWPLWKNWREQLKHGHLXITDPIXAQLYXE
HFIFINQLLQSXSRLKTVSLRLDCARMNQSPVWASLRLCLRSKVXECNSGIESTSLMGTK
PXYNPQYAKTGKYIRFPLLIQILFVTLSXQAIIENTSCIISKSIINWEGXXTPLIAVFKR
QRQWISKFEKARVVYKASCKSGGATQXDLVSKNILMXTYINFRFSQHKIPSNYFVIXYXN
LILFQVGHKQQKGLVTEFSLWNSQNGRTDSSKLSDIQAFYSSCIPHSHRSYKWSSXSSIX
MNKTDCT
>ENSMUST00000194474.1_2
GPAFPSWKXAACCFLEVILTVCLTIIFNSICGLSGRTGGNSXNMVIYKLLTLFKLNFTKS
ISSLXTNYSKAEADXKLXVXGLTVLEXTRAQSGQVXDSVSEVKSKNVTQEXKAPAXWAQS
PDTIPSMQKQESILGFHCXFKYYLXHYLSKQSXRILPVLLVNLLXTGKGSKPLXLQYSRG
RGSGSPSLKRPGWSIKQAVSQEELHSETXSQRIYXCKHIXILGLANIKYHLIILXSSTKT
LYCFKWVINNKRAWXLSSVSGTHRTGEPTPVSCLTSKPSIAPASHIHTGHTNGHHKVQFK
XIKLTV
>ENSMUST00000194474.1_3
DQLSQAGNRQPAASWKSFLLCVLLXFLILSVASLEELEGTVETWSFINYXPYLSSTLLRA
FHLYKPTTPKLKQTENCKFKAXLCXNEPEPSLGKFETLSQKXSLRMXLRNRKHQPNGHKA
LIQSPVCKNRKVYXVSTANSNTICNTILASNHREYFLYYXXIYYKLGRVVNPFNCSIQEA
EAVDLQVXKGQGGLXSKLXVRRSYTVRPSLKEYINVNIYKFXVXPTXNTIXLFCNLVLKP
YIVSSGSXTTKGPGDXVQSLELTERENRLQXAVXHPSLLXLLHPTFTQVIQMVIIKFNLN
EXNXLY
>ENSMUST00000192705.1_1
IPTGLRSXPLSAQXLLVLNLMLFSLLLGSPKQGRVSLYWELQFSRVPQTTLFAWYIVCSI
SQPAPAISDRCYEHLFDGVLCFTCFFFYLLLANYSFSLSCYIXVHLFKTKITVANIVDCS
LDHTEHLLCYLRNMIVNASLNICVNPSLFNTTGDSXLXMXPPDSPSHXDFNGCFIFESPL
TKCIKLRSPWVSVSQLXLSDTCXXVLCCICICFNLPVSATLQGNIYALRXEDHMLIRAEI
LFQRSXCQTDXSTDVCLDKMNDTQPSQSEVQESKLIHEGFSFPSASVQSRKQFPAKPHTR
LLGKTKSMXWIVVDTLPSARHMLLLQHGNNFLFQLKAKPVAPCDFLPNQEKLKAHTTLXT
LCNRENQNTLLRTIFTXINTLQLXDMILKQQLKNPVQFRXXLKLDXADRTANKMVPQXLS
SLARIIXWFSYLVHPACNVRVLPNVPXLSNSTSSNFSKCQTTPLWDSIDXSLMEWFFYCC
FVLFCLFFFLPCIHYVGNINRHVFTXYQNLLNNNRFLQXKIXVKVXVQXCQFATYSSIPH
SFIPNLITSISLQIMHFTPHSNFSPKHMCPGCRMVENVKYTXPLSNFKXAVEAKVGKXVR
MQRDLYXXKQTEPSWRDGEEAAXLLAVGCRVRVELEKXGEG
>ENSMUST00000192705.1_2
FQLAFAVSHFLLNDCXCSIXCYLVFCLEAPSREESLSTGNSNSVGFPRQRCLPGISFAPS
VSQLLPSQIDVMNTYLMVFYVSPAFFFICYLLIILFLFLAIYKFTYSKPKLLWQILXIAL
WTIQNIYYVIXETXLXMHPXTSVSIPHCSIQLVTADFKCNLLTHHLTETSMGALFLRAHX
LNAXSXGVPGSLSHSYSXVTLANESSVAFVYASIFQFQPPFKVISMLXGEKITCXXELKY
FSKGANARLIDLLMSALIKXMILSLHNQRYKRASLSMRDLASLLPAFNPESNFQQSPIPG
CXGRQNPCSGLWWTLCPQQGICCFYSMEITFYFNXKQSLWLPVTSFQTKRSLRHTQLYKL
FVIGKTKIPCLEPSSHKLTLYSYRIXFXSSSXKIQFNSVSSXSWIELIGQPTRWCPNDFH
HWLALSSGSATLSTQPVMXEFCLMFLDSPTPLHLISPSVKPHLFGIPXTEVXWNGFFIVV
LFCFVFFFFCHAYTMLETXIDMSLHSIRIYXITIDSYNKKYRLKYRFNSVNLPHIPPFLI
HLFQIXLLVLAFRSCISHHTVILALSICVQVAEWLKMLNIHDLSAISNRLWRPRLGNKXG
CKGICIDKSKLSQAGETGKKLRDCWLLAAGSELSWRSEGK
>ENSMUST00000192705.1_3
SNWPSQLATFCSMIVSAQSDAIXSFAWKPQAGKSLSLLGTPIQXGSPDNAVCLVYRLLHQ
SASSCHLRXMLXTPIXWCFMFHLLFFLSATCXLFFFSFLLYISSLIQNQNYCGKYCRLLS
GPYRTFIMLFEKHDCKCILKHLCQSLTVQYNWXQLTLNVTSXLTISLRLQWVLYFXEPIN
XMHKVEESLGLCLTVIVEXHLLMSPLLHLYMLQSSSFSHPSRXYLCSEVRRSHANKSXNT
FPKELMPDXLIYXCLPXXNEXYSAFTIRGTREQAYPXGIXLPFCQRSIQKAISSKAPYQV
AREDKIHVVDCGGHSALSKAYAASTAWKXLSISIKSKACGSLXLPSKPREAXGTHNFINS
LXXGKPKYLAXNHLHINXHFTVIGYDSEAAAEKSSSIPLVAKAGLSXXDSQQDGAPMTFI
TGSHYLVVQLPCPPSLXCKSFAXCSLTLQLHFIXFLQVSNHTSLGFHRLKFNGMVFLLLF
CFVLSFFFFAMHTLCWKHKXTCLYIVSEFIEXQXILTIKNIGXSIGSIVSICHIFLHSSF
IYSKFNYXYXPSDHAFHTTQXFXPXAYVSRLQNGXKCXIYMTSQQFQIGCGGQGWEISKD
AKGSVLIKANXAKLERRGRSCVTAGCWLQGQSXAGEVRGR
>ENSMUST00000186962.1_1
AKGHRQGQXTWNLEEFISAEEFPEHSXKQQVAXLTREHXTQSKPSIGAQASDXRRVSQPX
GQEPRISMXGTLKLTLTQRVISSCFXKQFALTAISFRSETYVFGWNSPSPASGFQLEAKG
ATQVQGVLQLWQSRKDFPVEKSQSSNCTFPPALXISRPPFSGIVPKYNILXLYIFFSCKG
NSFXNSLNAPXFXYLFKYLSTNKFSHSFKILLWDYVLXFXPGKYGQYTTSSXPSFGHPVV
SXEASLWRNYFNWSPLNSSVLLTLLLSDTKXTFSALDFLLSLFN
>ENSMUST00000186962.1_2
LKGIGKDNRLGIWKNSSLLKNSQSTHENSRLPNSPENTKPKVNPPLARKQVIRGGCLSRE
GKSLESPCEGPXNXRXLREXFLLASRNNLLXQLSHSGVKRMFLAGTVHLLPLDFSWKLRE
LHKSREFFSSGRAVRTFLWRNHRAATARFPLLFKXAVLHFLGSFPNTIYYNCISFFPAKV
IHFKIPXMLLNFNIFSNTFLPINSVIHLKYYYGITFCDFSLENMVNILLVHDLHLATQLC
PEKRPSGETTLIGHHXIQVCYXHYSYLIQSKHFQPLIFCCLYLT
>ENSMUST00000186962.1_3
XRAXARTIDLEFGRIHLCXRIPRALMKTAGCLTHQRTLNPKXTLHWRASKXLEEGVSAVR
ARAXNLHVRDPEINVNSESDFFLLLETICSDSYLIQEXNVCFWLEQSISCLWISAGSXGS
YTSPGSSSALAEPXGLSCGEITEQQLHVSPCSLNKPSSIFWDRSQIQYTIIVYLFFLQRX
FILKFLECSLILISFQIPFYQXIQSFIXNIIMGLRFVILAWKIWSIYYXFMTFIWPPSCV
LRSVPLEKLLXLVTTEFKCAIDITLIXYKVNIFSPXFSVVSIXL
>ENSMUST00000187394.1_1
VECTQHTTGGLSASFXAKXISKSTESSSPGSRSTFRQMPSEADAGDSHLNLXSGLNEALS
PSVNRGRGVASSWRSHKKNCLVVAEECRAMAALMSE
>ENSMUST00000187394.1_2
XNALNIQQVGXVLHFKLSRSPRAQRARPQGPAAPSGKCRPKLMLVTVTXIFKVDXMKLFL
RQSIVEGVWPRLGAATRKIVLLWLRNVEQWQHSXV
>ENSMUST00000187394.1_3
RMHSTYNRWAECFILSXVDLQEHRELVPRVPQHLQANAVRSXCWXQSLESLKWTEXSSFS
VSQSWKGCGLVLAQPQEKLSCCGXGMXSNGSTHE
>ENSMUST00000195811.1_1
SRXQMLWSVQPHNQVLHLNIPENXKGRIDRRKVSFGTCXCWRRGTSPXTYIPCLDLRVQQ
TLKGFPIHLXXTLTXQVXDDINSSVLPGVSDRVFHCGDSIEFDYRTLLXIPPRGTTEXAV
FQVLYREADRERREFXSPRYLAPFLXCRGCKLRDLDRGESEGKARAXVGGTXRGIQTNGT
SPQEXGSSLNVPCIQFKEEQVEHDTTPSHLSNNFYSNILENLGVGRRNGWQWSVRISRVS
SEMAEGKGSVSSEIDSMKAGNTGXPENNDVSDRTRSSVINHEESVGLSLPRTCGMLHQSP
SVPFYEKQKHCRSRELGMMESQXEKGSQFFIPVTVTXGDXKYWSLQGLGDEVTFKWVHLK
GGXELTMAEVKWKSDQTFGDSNYXLFTAFEVTQGNNQITAGKEELFRSQIFTDVKDCVAT
TGCWRSSTKGEEMDRNVVIYSPCPSXKELRTRNMEVGTGGETMGECFLLSLSSWLAQTAF
LYTPGHLPRWAALLPVVWTLPHQALAMIMSHRLACRPIXXGLFLSXGSLFSSDSSNLSXQ
KN
>ENSMUST00000195811.1_2
AGDRCFGQSSLTTRFYIXIFQKTKKGELTEERXALEPASVGGGAPARRPTSPVWISEYNK
LXKVSQFICSKLXPNKCEMTXTHLSCLVXVTVYFIVEIASNLIIEHFCRSLLEALQNKLS
SKYCIERQTGRGVNSKAHVIWLHFFDAGDVNSVIWTGVKVKGKREPELVVPKEGFRLMEL
PPKNRGVVXMCLAYSLKRNRXNMILPLPTSATTFTVISWRTXGWEGEMAGSGLXEXVGYP
LRWQKERDQYLLRLTPXKLETQADLRITTFLTGLGAVSXTMRSLWGCLSREHVVCSISPH
LSPSTRNRSTVGHGSXGXWKVSEKKDPSSSYQXRSHEETKSTGLFRGWGTRXHSSGYTXK
EDKSXPWLKXNGSLIRPLETVITSSSQPLKSLRETTRLRLGRKSYSEARSSLMXKTVWRL
RDAGEAPQKERRWTGMLLFIVLVLHERNXGPGIWKXELEERPWENVSYSVSPHGLHRLLS
YTHPATCLGGQLCSQWSGPFHIRHXPXXCPTGLPAGQFDEGFFSVEVPSSPLIALTXVDK
KT
>ENSMUST00000195811.1_3
QVTDALVSPASQPGFTFEYSRKLKRENXQKKGELWNLLVLEAGHQPVDLHPLFGSQSTTN
SERFPNSFVVNSDLTSVRXHKLICPAWCEXPCISLWRXHRIXLXNTSVDPSXRHYRISCL
PSIVSRGRQGEAXILKPTLFGSISLMQGMXTPXFGQGXKXRESESLSWWYLKRDSDXWNF
PPRIGEXFECALHTVXRGTGRTXYYPFPPQQQLLQXYLGEPRGGKEKWLAVVCENKSGIL
XDGRRKGISIFXDXLHESWKHRLTXEXRRFXQDXEQCHKPXGVCGAVSPENMWYAPSVPI
CPLLRETEALXVTGARDDGKSVRKRIPVLHTSDGHMRRLKVLVSSGAGGRGDIQVGTPER
RIRANHGXSKMEVXSDLWRQXLLALHSLXSHSGKQPDYGWEGRAIQKPDLHXCKRLCGDY
GMLAKLHKRRGDGQECCYLXSLSFMKGIKDQEYGSRNWRRDHGRMFLTQSLLMACTDCFL
IHTRPPAXVGSSAPSGLDPSTSGISHDNVPQACLQANLMRAFSQLRFPLLLXXLXLKLTK
K
>ENSMUST00000194484.1_1
LEXLXPNGGQSLSARACGLAVAWFLCLASQSSFXQTLGFSSVCQRCRQLVQDGLPGFPQH
HTLLYRTWLLLIGDSLNXENHVAQALLSACMCQGSKGPCTSAVLISVTSEIRRQFSGGHI
SAFLVSWQKIIALSKLAFPDCPEGMVTIHCESGQPCQPFQPXALQLDLAPQACLGDNMDM
WQNTCLRCVXIELGTPVPSTPCSPSKLPVDDSCLCVGISVXHYVQTLKEKQ
>ENSMUST00000194484.1_2
WSDSSLMEASLCQPEHAGWQWPGSFVWPVSHLSNRHLASPVYVRDADSWFRMACLASPST
TLCCIGHGFFXSVTAXTEKITWLRPCSQPVCARARRGHALLLFLLVXHQRSEGSFQGVTS
LPSWLVGKKLXHYQNWPSLTARKVWXPYTVNLVSLVNLSSHELYSWTLLPRHASGTIWTC
GRTPALGVYRLNWEHPCLLPHAHPVSFQWMIAACALVFQFDTMYRLXKKNK
>ENSMUST00000194484.1_3
GVTLAXWRPVSVSQSMRAGSGLVPLSGQSVIFLTDTWLLQCMSEMQTAGSGWPAWLPPAP
HSAVXDMASFDRXQLELRKSRGSGLALSLYVPGLEGAMHFCCSYXCDIRDQKAVFRGSHL
CLLGXLAKNYSIIKTGLPXLPGRYGDHTLXIWSALSTFPAMSSTAGPCSPGMPRGQYGHV
AEHLPXVCIDXTGNTRAFYPMLTQXASSGXXLLVRWYFSLTLCTDFKRKTK
>ENSMUST00000185813.1_1
XNSVKTSHPCYNCGIYLFCFYMFNFVFLEPAVLSIHHLXAALSNNLSCMYQDSYXTMISG
LQKTIFVFAYXVLCQFNNTYHVCAWFPESKRWCWISWKPVWIQRTKPXSSARAATVSNCX
AIFFYYLXLQLSLVCFGCVPQNSYVDILISKVLCVCYXGLXVXALQIRQGVGEIPVSSEC
GSRRLEPSSLLCLTKXYPKSPLDSSASPSERMHHISLFNFNFPAFKN
>ENSMUST00000185813.1_2
EIVSRRHTHVITVVFIYFAFICLTLYSXNQPYYQYIIFELPXVTISPVCIKTHTEQXFPG
CRKLFLYLPIKSCASSTTRTMCVPGSQSPKDGVGSPGNPCGYREPNPDPLQEQQLLVTAE
PYSSITYDYNYPXYVLAVSPRIHMLISXSLKSYVFVTEAFEFRHCRLDKAWVRSLCQVSV
GAEDXSHQACCASPSDTLSHLXTLQHLHLKGCTIXAYLILTSQPSKT
>ENSMUST00000185813.1_3
KXCQDVTPMLXLWYLFILLLYVXLCILRTSRIINTSSLSCLEXQSLLYVSRLILNNDFRV
AENYFCICLLSPVPVQQHVPCVCLVPRVQKMVLDLLETRVDTENQTLILCKSSNCXXLLS
HILLLPMITIIPSMFWLCPPEFICXYLNLXSLMCLLLRPLSLGIADXTRRGXDPCVKXVW
EQKTRAIKLAVPHQVIPXVTSRLFSISIXKDAPYKPIXFXLPSLQK
>ENSMUST00000194709.1_1
LSFFAXXEARWSPQTLXATTAGSXMVDRNPSLASRHRRXERLFASEAGVVRLNGEKMPTW
KDTSTSCPGLSVSTNATCSYSEEMAPVLGSFCLCLLCGCFCVSPSPESHVSLWMLMGVTV
LNLILDNDTSFXGVRLTYFSGSWERVXRRIMCSSWRKRAMILKETSSQRQCPVGSGQPEW
XCVVLPSAPYSTVHFLSLQTQKQVNTXTQAFIHVLLIPAVSVPVSSKPPMTXIKVFVPWS
LPDKVRPREFFFIAVTLESSVPFAFYSCPENKSYLLEDRGQRAEPNLPPNTETNTQQLSH
VLXAGMDNEGEWIXMSHGNXEGKTPKGLQXRRFEASTRSPIAFRSPGHAARMGAGSXCSY
LLTFXYLSVKQNPFSYLYSGALGGQSAESSTGLIITSCLCTXKTHILFPSYXTPSSISNS
XNKRTSFSRLISFLRLCKSADQNHQETLXNFKLLDLNFKDFDGWAKIGSESNSXPGXDIL
TXCLLHLNXPGXEVLTDNVCRYLPKSXLISRYWHCGVLNIFLKLXXTXILANGVQFKIIV
TSIHRMLKKGVCVSVCKFPEGVCCNYSVFQTSQISIYLCNLIICGSXDMSPSQSSLMFLK
XSLXLRNKTVYKKRLAWXDKDKIPEKVLFSETAMSTVLLEILSGNLNIXVEKTGTYKNAL
SQGSFTPGLGSGQSNRQKFRLNRKESSSINRTVTGMAASSRKKQTQKNPVADTWLLHSDK
RHDFQTVLRLSLVCCTLIQSSXESTQSIF
>ENSMUST00000194709.1_2
FLSLPSKRPDGVPRHYEPLQLEAEWLIGTPVSHRDTGDENGCLLLKQVWLGXMERRCPPG
RTRPPAAQGCLFPQTPPVPTQRRWLQSSGASACVYCVDAFVSHQVQNPTXVSGCXWGLLC
LIXFWTMTPASRVXGSHIFLGAGNVCEGEXCAARGGRGRXSXKKPLHNDSALWGLASQSG
DVWSFPLHLIPQFTSSACRHRSRXTHERRPSFMSFLFLLCLCLYPQSLPXHESKSLSPGV
FLTKSDPENFFLLLLHWKAQCPLLSTLVQKTNLTSWRTGGRGPNPICHPTQKQILSNSAM
CSKQEWIMKENGYRXAMGTKKGRHQKDSSDVALRPQLEVPLLSEALVMQLGWGLAPDALT
YXLSDICQLNRTHFLIYTVEPWVDSQQKALLDXSXPHVCAHKKPTYCFLLTEHLPQYQTH
RTKGHHFLDXYLFXGFVNLQIRTIRRPCKTLNCWILISKILMGGLRXVQNQTVNQVRIYX
HNVCCISINQVRKYXLIMFVDICPRADXXVGIGIVGFXTYFLNCNKHEYWQMVSNLKLXS
HPYTGCXRKGCVCLSVNFLKVCAVITQYSRPLKYQFISVIXSFVAARICPLHRVHSCFXN
DPSNXEIRPYIKRDWHGKTKIKSQKKYFLVKQRXAPFCLKFCLEIXIFEWRRQELIRMLS
ARAVLLLGXARVKAIDRSLDXTGRKAAQLTGQSQEWLPHREKNKLRRIQLQTLGSSIQIN
AMTSRLFXDLASCVVLSYRVPENQPNPSF
>ENSMUST00000194709.1_3
FFLCLVRGQMESPDIMSHYSWKLNGXSEPQSRIETPEMRTAVCFXSRCGXAKWREDAHLE
GHVHQLPRAVCFHKRHLFLLRGDGSSPRELLLVSIVWMLLCLTKSRIPRESLDADGGYCA
XSDSGQXHQLLGCEAHIFFWELGTCVKENNVQLVEEEGDDPERNLFTTTVPCGVWPARVV
MCGPSLCTLFHSSLPQPADTEAGEHMNAGLHSCPSYSCCVCACILKASHDMNQSLCPLES
SXQSQTQRIFFYCCYTGKLSALCFLLLSRKQILPLGGQGAEGRTQSATQHRNKYSATQPC
ALSRNGXXRRMDIDEPWELRREDTKRTPVTSLXGLNXKSHCFQKPWSCSXDGGWLLMLLP
INFLISVSXTEPIFLSIQWSLGWTVSRKLYWTDHNLMFVHIKNPHTVSFLLNTFLNIKLI
EQKDIIFXTDIFFKALXICRSEPSGDLVKLXIAGSXFQRFXWVGXDRFRIKQLTRLGYTN
IMFVASQLTRLGSTDXXCLXISAQELTDKXVLALWGFKHISXTVINMNTGKWCPIXNYSH
IHTQDVKERGVCVCLXISXRCVLXLLSIPDLSNINLSLXSDHLWQLGYVPFTEFTHVSEM
IPLTKKXDRIXKEIGMVRQRXNPRKSTFXXNSDEHRSAXNFVWKFEYLSGEDRNLXECSQ
PGQFYSWVRLGSKQSTEVXTKQEGKQLNXQDSHRNGCLIEKKTNSEESSCRHLAPPFRXT
PXLPDCSKTXPRVLYSHTEFLRINPIHLL
>ENSMUST00000187401.1_1
ILDVFVSHPQPLGLYAHDXPSEYLCEILRPVMVRSSVLETLAXHAXGPEFKSQPXKHKKR
KVKISLGFADTGITLELAICXGMEFPASLKDTRECXHMWNHTIEENIRTLSPLSLCFLAV
VKXRAFFCNVLHTMTCXPCQKSMNRPXSKTFKTTSQNNNSLVIPGSFLLYLLQGQKTNPV
INITGWPDLLFTVLFSALLDVLIPLTSLPPMGCLNILNDSILYKVLLSV
>ENSMUST00000187401.1_2
FXMCLYPTPNPXASTPTTDPQSICARFXDQXWXGAQCXRHLPSMHKALSSSLSPENTKKE
KLRXVXVLPTQASPLNLLSAEVWSSLLHSRTQENANTCGTTPLKRILGRXVLFHFVSWLL
XSKELSFVTCSTPXLADLARSPXTDHKVKPSKLQAKIIILWLFLVLFSCICYRDRKRIQX
XTXLVGQTYYLLFCFLLCLTFSSLXLHCRLWVVXIFXMTPSYIKCFXV
>ENSMUST00000187401.1_3
FRCVCIPPPTPRPLRPRLTLRVSVRDFKTSDGEELSARDTCLACIRPXVQVSALKTQKKK
SXDKFRFCRHRHHPXTCYLLRYGVPCFTQGHKRMLTHVEPHHXREYXDAESSFTLFPGCC
EVKSFLLXRAPHHDLLTLPEVHEQTIKXNLQNYKPKXXFSGYSWFFSLVFVTGTENESSD
KHNWLARPTIYCSVFCSAXRSHPSDFIAAYGLFKYFKXLHLIXSASEC
>ENSMUST00000067599.1_1
TLRPSPXAGAASSPHRLRGHLRRQRQPHGAASSCILPRLPGSRAPLHRPPLPQKKCRWAS
RNRAPCGAGAASWRPGPGRPSAAPSSPSLRGHSPSRWTSPIPRRPRARAFLLPGQSRFLW
LLLSDRGWGVGEPRGGPETRACLRTEAPLXAGRLEWARSAADPVAQGSAELDSGSKSTAA
SXAFXQDYLSVLLGKSHPPPPRQSRGGLKGGQEVGQGRGRGGDRFFPPEPCGXRGGGKEC
LRAKQRLRPLRPRLTLRVSVRGKXDLGTKRKDLVPTHSIFTCSWSXWELKNLSMPSAACL
PVCSWGPVIQVHYSRCVFAYPRLHRTSTEKEQKLRSSSNDPSLDPHPPSAPAFIVHMAAL
FFYFVLFHLQAISETYMLXCPSCKITGRANKWDQESVCLXHFSSHKPPNLHIKRCYFPLL
XDFLRVIKVWTQTQRFESKFLDAEXYVSTVALPKLKRKERGKAKQRKTNNNQNPKDYQAA
PRIVLHFKSQQNTLPSPTPEQTKQGGRQAKCAQAEGLCXQTDRCQPGLPLCSRRRNWCPX
RVGVXLPWLSRRKLSFFSVPLCCLLVLLLSQVPDESGSSRYADAEAAXQILVFTAEQIAE
PXAXSIIAGGWQGLIRPFRLPSTLSQGDTSHLGVLCTTTPTCYRSXSFLVPFVFGWGXGK
RGSHRETIXVKKSFALRFSGLGKRSCIWQRVGFCFVFVLFCFFCFVLFLDCLNLTVGKPG
QAKGGGVEMGVQAERWKAEVLHIDDLKLSLXIHTLTHXGQAYRFXKSGLFIQVQNKAFPX
ERLMVGVCGISLNSSPNCPTSALRIKAAFSSLYPPENPPSPLLPGFPSVLSLHCDXLPTD
YPALGKETSLHTFTNPTLLSLSFLXAFYFXSGCDFVLLPSSGLRCEREMSGPPLRSIVVS
SCSLGCVAVSSICSSSHIGSAXLSFSSKHPESPESTAQRSFLECLYFPTVLMXPHIVGER
XCLYFSINKALXS
>ENSMUST00000067599.1_2
LCGRALRRERLLPRTACAATCAASVSPTEPLPLASSRGSQGAGLLFTVLLFRRRNVAGRA
VTALHAEQGRPLGGRGRVDPLQPPHLRVFGVTHRAGGHRLFPGAHARAPFSSPASLAFSG
FFSLTEDGVWESPGEDQRPGLASALRLPCELGAWSGRDLLLTLXPRALLNLTPDPKVQPR
AEPFDRTIYLYSXGKATPLPLGKVEGAXKGDKRWGRGVEGVGIVFSPLNPAVSGAGARNV
CAQSKDLGLYAHDXPSEYLCEVSEIWEQKEKTLFLLIPFSPAAGLSGNXRIXACPVRLVS
QCVPGDLSFKFITQDVCLLIQGFIERVQRKSKNXGAAPMTHLLTPIPPPPPLLXFTWQRF
FSTLSCFIFKQFLKLTCYDVHLAKSLGEQISGIRNLCVCSISVATSLLTYTSRDVIFHCC
KISSAXLRFGLRPNALRASSWMQNSMSAQLPCQNXRERKGEKQSKERPITTKTQRTTKQP
LELCCISSHNKTPCLPQPQSRQNKVEGRPSVLKLRGFVNKQTGVSRDSRCAPDGGIGALK
GLGFDCLGXAEGSXVSFLFHSVVFLYFSSHRFQMRVGQADTRMQKLPSKFXSLQQNKXLS
PEPEVSXQVAGRGXFGPSGFPPPCLKAIPPTXGYCVQPPLLATVPEVFLYLLSLVGGRVR
EVLIVRQFEXKSPLLSDFLGWGNAAVFGRELGFVLFLFCFVFFVLFCFWIAXTXLXASLA
RQKGAGWRWGCRQKDGRQRCYIXMTXSYHYKYILSHIRGRHIGFKNLGCLYRCRTKLFLR
KDXWWGYAAFLXTVPQTAQPQRXGLRLLSPPCILRRTLLLLSSQASLLSCPFTATDYRLT
TQLLGKKPLCTPLRILLSFLFHFCEHFISSLAVTLSFCLLLASDVRGRXVDHLCVPXXXA
AAAWAVLQYPAFVPLHTLAVLDFPSPRSILKAQRAQHSAAFLSAYIFPLFXCNRILXVNG
NVFIFPLIKHSEV
>ENSMUST00000067599.1_3
SAAEPLGGSGFFPAPPARPPAPPASAPRSRFLLHPPAAPREPGSSSPSSSSAEEMSLGEP
XPRSMRSRGGLLEAGAGXTLCSPLISESSGSLTEPVDIAYSPAPTRARLSPPRPVSLSLA
SSLXQRMGCGRAQGRTRDQGLPPHXGSPVSWAPGVGAICCXPCSPGLCXTXLRIQKYSRE
LSLLTGLFICTLREKPPPSPSAKXRGLERGTRGGAGAWKGWGSFFPPXTLRLAGRGQGMF
ARKAKTXASTPTTDPQSICARXVRFGNKKKRPCSYSFHFHLQLVLVGTEESEHAQCGLSP
SVFLGTCHSSSLLKMCVCLSKASXNEYRERAKTKEQLQXPISXPPSPLRPRFYSSHGSAF
FLLCLVSSSSNFXNLHVMMSILQNHWESKXVGSGICVFVAFQXPQASXPTHQEMLFSTVV
RFPPRDXGLDSDPTLXEQVLGCRIVCQHSCLAKIKEKGKGKSKAKKDQXQPKPKGLPSSP
XNCAAFQVTTKHLAFPNPRADKTRWKAGQVCSSXGALLTNRQVSAGTPAVLQTEELVPLK
GWGLTALAEQKEAEFLFCSTLLSSCTSPLTGSRXEWVKQIRGCRSCLANSSLYSRTNSXA
LSLKYHSRWLAGVDSALQASLHLVSRRYLPLRGIVYNHPYLLPFLKFSCTFCLWLGVGXE
RFSSXDNLSKKVLCSQIFWVGETQLYLAESWVLFCFCFVLFFLFCFVFGLLKLDCRQAWP
GKRGRGGDGGAGRKMEGRGVTYRXLEAITINTYSHTLGAGIXVLKIWVVYTGAEQSFSLG
KINGGGMRHFSKQFPKLPNLSAEDXGCFLLLVSSGEPSFSSPPRLPFCPVPSLRLTTDXL
PSSWERNLSAHLYESYSPFSFIFVSILFLVWLXLCPFAFFWPQMXEGDEWTTSAFHSSEQ
LQLGLCCSIQHLFLFTHWQCLTFLLLEASXKPREHSTAQLSXVPIFSHCFDVTAYCRXTV
MSLFFHXXSTLKS
>ENSMUST00000193873.1_1
ILLXKKVIFSSYYEXXSCNCFQFIXXVGKSXLFAVRTTSSSEIILFPHLHYLMFFFKFCF
SXILSSKTIVEYVIVPXHDSGDNSKNLQDCNNENEMYKLFKIISLRXIIQGFNCPICWAV
LQCDCDVPHRCMSXIMAPPDWQCDYERLXGETDLEDRHHXERVLSGWFGSGPFLSLSLLP
VSHEVKNCLCTKATAIMVLYPNPXIKXPCTKNINAIIQMNASPLMLXYRTQRXXKXFIXI
CRAGLCSLPHTEDSKHSWFDLRXGTNIKYMLICFKDLLKKKXECKIFITFWXVAHKILLF
LTXCNTMSLKLNYLLLFMFLKYNIAIVLLMSIGHCCFKXTKISRYFSGYNXSILPIEMQC
SXFGFFFNIFXLILWEFHIMHCNPTHLSALPYLPTIPHXMKIKKKNINKQLIKPPTTSLG
SDLFFCQRQLLSHVTAAVSPAPSHSTTPSCYLSHLSITYPLVVVAPATAVCYAGHSLPKQ
LYFPIFTAVSHWSGLKPLASTPLSVLDPHQY
>ENSMUST00000193873.1_2
FYFKKKXFSVHTMSSKVVIVFNSYDEWGNHSCLQFVLRVVVKXFYFLTFIIXCFSSNFVS
PKSYHPKPLWSMSLCPDMIQETTQKTFKTVIMKMKCTSFSKSFLXDELSKDLIVPSVGLC
YSVIVMSPTGACLKLWPPQIGSVIMKGYEVRLTWRTDITERGSLVGGLALAPSCLFPCSL
SAMKXRTVSALKLLPSWFSIQTHESSDHAPKTSMPSSKXMPPHLCYDIEHRDDESNSYRY
VELDYVVCHTLRTLNTAGLIXGEVQIXNTCXFVLRTYXKKNKNVKYSXLFGRXHTRYYYF
XHSVIQCHXNXIICCYLCFXNITXQXFCXCPLDIAALNKLKFLGIFLDTIEVYYPLRCSV
ASLVFFLTFFNXFFGNFISCTAILLIYQPFHICPPYLTKXKXKRKIXINNXXNLPPPLWA
VTYSSAKGSFSHMLQLLXAQLRLTLPLHPAISPTSLSPIHSLXWHRPLQCAMQDIPCPNS
FTSQYSLQXVTGLVXSLWLQLHYQYWILTS
>ENSMUST00000193873.1_3
FTLKKSNFQFILXVVKLXLFSIHMMSGEIIVVCSSYYEXXXNNFISSPSLFDVFLQILFL
LNLIIQNHCGVCHCALTXFRRQLKKPSRLXXXKXNVQAFQNHFFEMNYPRIXLSHLLGCV
TVXLXCPPQVHVLNYGPPRLAVXLXKVMRXDXPGGQTSLREGPXWVVWLWPLPVSFPAPC
QPXSKELSLHXSYCHHGSLSKPMNQVTMHQKHQCHHPNECLPTYVMISNTEMMKVIHIDM
XSWTMXSATHXGLXTQLVXFEVRYKYKIHANLFXGLTEKKIRMXNIHNFLVGSTQDTTIF
NIVXYNVTKIKLFVAIYVFKIXHSNSFVNVHWTLLLXINXNFXVFFWIQLKYITHXDAVX
LVWFFFXHFLIDSLGISYHALQSYSFISPSISAHHTSLNENKKEKYKXTTDKTSHHLSGQ
XPILLPKAASLTCYSCCEPSSVSLYHSILLSLPPLYHLSTRCSGTGHCSVLCRTFLAQTA
LLPNIHCSESLVWFEASGFNSTISTGSSPV
>ENSMUST00000192560.1_1
INYSHASRXVRVSNQLQPCXSVSAGIXSITAMLVGECGYLGFGLHLXNGXSQSASFSVPV
SHLYTTDQFFLKCLTIVTMGYSFSXYFSYFFFNFKRIHHIKLANRHFXMYCSVSLEKSTL
XLALTDTHHXKPPTLVITKRNPLSPPYVTTAQTFKXTCIRGIQMTSKYQQRDWTWRDGSV
AKSTWLLXQRTXNXFLAPTWQLTTTCKSTPGDLIHVLASTSAGHKNGAHVHMQAVTHTHK
MKINLYNRCWSGVLFLMMSFSDPRLLLXSKKXVEADPMTFFXRLWVGLILFXVXKCTNKA
IGTFAGLFFLTIVWLVILLLFWLVFLCLRIFKYLIQCLYFXFYXGXFFYYFVCFSNVSVX
KFAHFLFXITSLLTXSCLFPHKTSVFNWLSAHYFESSTFPFVIYLTFYIFCGSFXKVNFL
FYWFLLFFFSFCXFRHHPLLFPPFYLVYVXIGPFFLIHFILLILDFXXKCSKLXIILSAN
LSCNPNFPVFCCHLAQSRCFPAPSWFLLQFAVCVNTRELSMGLFFYFQFLIXPFFDQQYL
LWLQCFKCMEVXFPAIIWEILHVHPSVVGXTVLYESAQAGANCGLRVLRQLMEAYSLVXF
LFCLAWSLVFRVRVSLCGPSCPGTCFVDHGGLELTEICLPVPLELLGLKTXVTAAXLGRI
FFKFINIIDKACFSFLFCEVLSMYLERCYSCIXFIIVPSHSVLMLSGTFPSVFXYLLPXI
XLCLTLXSHYDSFMSLLKQLYIVFPSIYCQCIYILNLWCVLYRHYKGPCSFFGP
>ENSMUST00000192560.1_2
SITAMLAGECGYLINYSHASRXVRVSNQLQPCXSVSAGILVLVCISRMANHNQLLFQYLL
VICIPLINFFLSVXQLXQWVIHSHDIFPTFFSILREYTIXNLPIGISRCTVLCPXRSPHC
DWLSQTPITRSPPPSSSPNGTHYLLLMLQQPKHLNKHASEVYRXQASTSKETGLGEMAQW
LRALGCSSKEPEISSXHPHGSSQPPANLLQGIXSMFWPPPALGIRMVHMYTCKQSLIHIK
XKSIFTIDVGLEYFFLXCLFLILGYYCNQKNKWKLILXHFFKDCGXDXYFFKYKNVLIRP
XGPLQVFFFXLLFGXLFCCCFGWFFFVXGFLNIXFNVFIFNFIKVNFFTILFVLAMYLFK
NLPISYSKSPLCSHKVVCFLTRLLFSIGSQLTILNLLLSPLSFTXHFIYFVARFEKSIFY
FIGFSCSSSPFVSFDTILYCFLHSIXFMFELVPFFLSTLYCXFXIFSKSVQNYKLSFLPT
XAATLIFLFSVAIWLSQGVFQRPHGFFFSSQCVXILESYLWAFFSIFNFXFNLSLISNTS
YGYNVLNVWRCNFQLXYGKYYMSTLLLLVELCYMNQLKQALTAASGSSGSXWKPILWFDF
CFVWLGLWFFESGSLCVALAVLEHALXITVASNSQRSACLCLLSCWDXRRESLLPDLEGY
SLNLXIXXIKPVFLSYSVRFCQCIWRGVIVVSDLXLCLPTLSXCYQEHFLQSSNICCLKF
DYVSHYKVTMILLCHSLSSCILYFLLFTVNVFIFXIYGVSFIDIIKVHVPFLV
>ENSMUST00000192560.1_3
QLQPCXPVSAGIXSITAMLVGECGYLINYSHASRXVRVSWFWFASLEWLITISFFFSTCX
SSVYHXSIFSXVSDNCNNGLFILMIFFLLFFQFXENTPYKTCQXAFLDVLFCVLREVHIV
TGSHRHPSLEAPHPRHHQTEPIISSLCYNSPNIXINMHQRYTDDKQVPAKRLDLERWLSG
XEHLAALAKNLKLVPSTHMAAHNHLQIYSRGSDPCSGLHQRWAXEWCTCTHASSHSYTXN
ENQSLQXMLVWSTFSYDVFFXSXVITVIKKISGSXSYDIFLKIVGRTDTFLSIKMYXXGH
RDLCRSFFFNYCLVSYFVVVLVGFSLFEDFXISNSMSLFLILLRLIFLLFCLFXQCICLK
ICPFPILNHLFAHIKLSVSSQDFCFQLALSSLFXIFYFPLCHLPNILYILWLVLKSQFFI
LLVSPVLLLLLLVSTPSFIVSSILFSLCLNWSLFSYPLYTVDFRFLVKVFKTINYPFCQL
ELQPXFSCFLLPFGSVKVFSSALMVSSSVRSVCKYXRAIYGPFFLFSISNLTFLXSAIPL
MATMFXMYGGVISSYNMGNITCPPFCCWLNCAIXISSSRRXLRPQGPQAANGSLFFGLIF
VLFGLVFGFSSQGLSVWPXLSWNMLCRSRWPRTHRDLPACASXVAGIKDVSHCCLTWKDI
LXIYKYNRXSLFFFLILXGFVNVFGEVLXLYLIYNCAFPLCLDAIRNISFSLLISVALNL
IMSHTIKSLXFFYVTPXAVVYCISFYLLSMYLYFESMVCPLXTLXRSMFLFWS
>ENSMUST00000186343.1_1
TXFYSYCQVGPSSXTLQYFLISQCLQINKEKAXTMRXQAGQTRPSLGPSRPGEGQIWPSF
TTGHVRKCLSHASFSIRSECXVXYDQTKHRALGEQWSVSVSHSPLVLMVSXAMVTWGVTX
KGADWSRQVDLGXAELIQQWGLLPGWRCVAWLLWSLCRLSTQVHGDQLVTGLNRIYEGIC
QLVTFFFLKDESLDFVWLLGLPVFLLFPFYITSIKMIYCLKMISLKLATNLESPHSYRXP
SLWPQPSCSWWISIIHGMPILPETEVFIPTPPHSSFRNGNPLTHSTRXSPQGSASSHLSA
TFLHLPINQLSWFFSSIPTESSSHHLSSFCXHTELSASGDIRHLSSFPALPFLAKAXRVY
VGXNTNKAGFLPCSEHSRHFSFLLEXLPTPHXQPQVXVGPTCSSPHMSTHHGLQHSSLSF
FELLCSLLLMDYHIIILTYFHTPPSSVFSPGSSPTLWFQRSHTTPQPVSFLLKLPKSQPP
PQKKCLXSLIMYLIFASFLIVCVSH
>ENSMUST00000186343.1_2
HNSIPIVRLGRVVRPYSIFSFRNVCKSIRRKPEQXGDKLARPGPPXAPVAQERAKYGRAS
PLAMXESVYLMPPSVLDLSAKCSMTRPNTEPWENNGLSLXATPLWCLWSPEQWSLGVXLE
KVQTGLGRWTWGRQSXFNSGAFCLGGGVXLGSFGASVDXAPKYMGTSXSQGXTESMKEYV
NWXLFFFLKMKAWILFGSWDFLYSCFSPFISLPSRXYTVSRXFHXSWRQIWRAHIPIASL
ASGLSLHVPGGFPXYMACQSCLKLKCLFPPHPTLLLEMATHSPTQPDKAPRVRLHPTSLP
LFSTCPLTSSAGSFPAFLQNPALTTCPASASTQSCRLLGTYDIFLAFLLSPFXPKHSGCM
SAKIQTRLASYLAQNILGTSHFFXNNSQPLTNSHKCEWVPPAAHHIXAPTMGSSTAASPS
LNSSVHSSSWIITXLSXHTSTPLRPQSSLQGHLLPSGSKGVTPHHNLCLFSSNCLNPSPP
PKKNVSKVLSCIXYLLPSLXSVCP
>ENSMUST00000186343.1_3
IILFLLSGWAEXLDLTVFSHFAMFANQXGESLNNEVTSWPDQALLRPQSPRRGPNMAELH
HWPCKKVSISCLLQYXIXVLSVVXPDQTQSPGRTMVCLCEPLPFGAYGLLSNGHLGCDLK
RCRLVXAGGLGVGRADSTVGPFAWVEVCSLAPLEPLXTEHPSTWGPASHRVKQNLXRNMS
IGDFFFSXRXKPGFCLAPGTSCILAFPLLYHFHQDDILSQDDFTEAGDKFGEPTFLSLAX
PLASAFMFLVDFHNTWHANPAXNXSVYSHPTPLFFXKWQPTHPLNQIKPPGFGFIPPLCH
FSPPAHXPAQLVLFQHSYRIQLSPPVQLLLAHRAVGFWGHTTSFXLSCSPLSSQSIAGVC
RLKYKQGWLPTLLRTFXALLISFRITPNPSLTATSVSGSHLQLTTYEHPPWAPAQQPLLL
XTPLFTPPHGLSHNYPDILPHPSVLSLLSRVISYPLVPKESHHTTTCVFSPQTAXIPAPP
PKKMSLKSYHVFNICFLPYSLCVP
>ENSMUST00000161626.1_1
RGMYVLRERGPGSQECRADQSEPNQEWKFSQSLLSPGTDQGNLRLFCGYSLAXMALFSSL
RLKRKSTTRDLRSSXAVTSSLKHPLIPSDHSHRSAWCITLFLFSEALPTQGRPKPSLYRQ
GPQRLRTVSYXNTLCLED
>ENSMUST00000161626.1_2
EACMCXGKEALGARNAGQIRASQTRNGSSHSHYXAQGQTKVIYGFSVAIPLLRWLFSPVF
AXKEKALPVTXDPAKLSPLPXNTPSSPRIIHTGQHGASLCSSSQKRCQPRVVPSPVYIVK
VLSVLEQCLIKILCVWKT
>ENSMUST00000161626.1_3
RHVCVKGKRPWEPGMQGRSERAKPGMEVLTVTTEPRDRPRXSTAFLWLFPCLDGSFLQSS
PEKKKHYPXLKIQLSCHLFPETPPHPLGSFTQVSMVHHFVPLLRSAANPGSSQAQFISSR
SSASXNSVLLKYSVSGR
>ENSMUST00000160446.7_1
RGMYVLRERGPGSQECRADQSEPNQEWKFSQSLLSPGTDQGTGNGTWDLTHMRFQYLVTI
PVIKYDAVGVAQCGTFANMYKALGFEKKGKREQEIQAEMXVSWWYSVGQKAKCPDWSLQR
EASTKSVHATHLPCFSYRLTPVVGDAVEEDGSDCYQNVVKTGXXCTPIGXRRTNLSKHKK
NTDVLRRDATGFKMKRHRKSCVQEQCHXRTSRRSNCKLDSGEQDSRGITKGKXNIG
>ENSMUST00000160446.7_2
EACMCXGKEALGARNAGQIRASQTRNGSSHSHYXAQGQTKVLGMEPGTXHIXDSNTWLLF
LXLNTMLWVXLSVEHSPTCTRLWGLRRKEKGSKKFKLRCRXVGGTLLARRLSALTGACRE
RPQPNLSTPLICLVSATGXPLXWGMQWRKMGLTVIRMWXRRGSSVPQLGREGQTYQNTRK
TLTCXEEMPLDLKXSVTESLVCRNSVIEGLAEDLTASXTVVNRTPEGXPKVNETLA
>ENSMUST00000160446.7_3
RHVCVKGKRPWEPGMQGRSERAKPGMEVLTVTTEPRDRPRYWEWNLGLDTYEIPILGYYS
CDXIRCCGCSSVWNIRQHVQGSGVXEERKKGARNSSXDVGELVVLCWPEGXVPXLELAER
GLNQICPRHSSALFQLQADPCSGGCSGGRWVXLLSECGEDGVVVYPNWVEKDKLIKTQEK
HXRAKKRCHWIXNEASQKVLCAGTVSLKDXQKIXLQARQWXTGLQRDNQRXMKHWP
>ENSMUST00000159190.1_1
ARNAGQIRASQTRNGSSHSHYXAQGQTKIIHTGQHGASLCSSSQKRCQPRVVPSPVYIVK
VLSVLEQCLIKILCVW
>ENSMUST00000159190.1_2
PGMQGRSERAKPGMEVLTVTTEPRDRPRSFTQVSMVHHFVPLLRSAANPGSSQAQFISSR
SSASXNSVLLKYSVSG
>ENSMUST00000159190.1_3
QECRADQSEPNQEWKFSQSLLSPGTDQDHSHRSAWCITLFLFSEALPTQGRPKPSLYRQG
PQRLRTVSYXNTLCLE
>ENSMUST00000194790.1_1
DELVELEGSAVEXKNTFCMFLLTCGXXRCXEKRRENRIGVVESXGMEISYQNNILWNKSF
SILQYHRVTIVYNNLLYTLXKDKRESPEGSKHKXXYIRIXKCXLTHLITTYTHKYMYRIL
LYFINIXSSVPIXIXXTHKCKRAPILLQNSVYCFRYSGTHGXSQHLGGXKXDDLEFKISL
GFIACWSLAXTTXDSASRNKKQCIAQRFISHIKSCPIFHSYQVVNQRVXPCTVWLLGPGF
LVQCLMLDVLXSLSFFPRPCIXSCVXENLYKAIXTA
>ENSMUST00000194790.1_2
MNWWNXRAALLSKKTHSVCSYXHVDDKDVEKKEERIELESWKAEVWRSAIKTTFYGIKVL
VFCSITGXLXFTTIYYILYKKIKESHLKALNTNNNIXGYRNVNXPIXSLPIRISTCIEFY
CISXIYRVLCQFKYDKHINVKEPPFYYRILFIVLGIVVHMGNPSTWEVRSRMIWNSRSAL
ASXHVGVXPELHETLPQEIKNNASPKDLFHTLKVVQYFTAIKLXTKESNLVQFGSWVQAF
LYNVXCWMCYEAXVSFQGLAYDHVFEKIYIKLFKL
>ENSMUST00000194790.1_3
XIGGIRGQRCXVKKHILYVLTNMWMIKMLRKKKREXNWSRGKLRYGDQLSKQHFMEXKFX
YSAVSQGDYSLQQSIIYFIKRXKRVTXRLXTQIIIYKDIEMLINPFDHYLYAXVHVXNFI
VFHKYIEFCANLNMINTXMXKSPHFITEFCLLFXVXWYTWVIPALGRLEVGXSGIQDQPW
LHSMLEFSLNYMRLCLKKXKTMHRPKIYFTHXKLSNISQLSSCKPKSLTLYSLAPGSRLS
CTMSNVGCVMKLKFLSKALHMIMCLRKFIXSYLNC
>ENSMUST00000187817.1_1
LVLXESRPSKPVRNIPPWLLHYLHDLIEFLTSFGDEQQCGRDNXTWIEGSDKSSTCPRRK
MSMEKVDSKETXTGLSRTECEGTSPQTEWATCCLLEPLFKKGSAFSGQFEFXTLEYCSDP
PMVDDHFXMALEQETELWEDWTLAGKALFQTLFVRALIFSPLLTELRMENSWTLSDIXNX
KQNKTTTTTTIPPPPANFFLNLLTNQSAXKDLLLPXNSPIKIYETPERKKTXAQKYNHQS
ALHPRESAHLIVLVDFXVKNXPMGPTLPSGNPWIQPXTPHRRFPASKVMEEXFCXSTHRS
SSLGMCSPEFSQCTDNQFLAFVRPSVFVFKKIKFQFS
>ENSMUST00000187817.1_2
WFYRRAGRASQXETSLHGFCITFMTXLSSXHPLVMNSNVEEITRPGXREVTSLLLAREER
CQWRRXILKRHRPASVEQNVKEHHLKQNGLLAVSWNLYSRKAQHLVASLNFEPWNTAQIH
LWLMITFEWRXSKRQNYGRIGLXQGKPCFRPCLXGLXSFHPCLLNXEWRIHGLXVTFKTK
NKTKQQQQQQYPLPPQTSSSIYLQINQLEKIYFFHEIVQSKFMKRQKGKKHKLKNITTRV
LYTHVNQPTSLYLXIFEXKISLWGPPCRVVIPGFSRKHHIADFLLLKXWKNDSVSQPIGA
PHLECAPLNLANALITNSLLLXDLLYLFLKKXSFNSA
>ENSMUST00000187817.1_3
GSIGEQAEQASKKHPSMASALPSXPDXVPDILWXXTAMWKRXLDLDRGKXQVFYLPEKKD
VNGEGRFXRDIDRPQXNRMXRNITSNRMGYLLSLGTFIQERLSIXWPVXILNLGILLRST
YGXXSLLNGARARDRTMGGLDSSRESLVSDPVCEGFDLFTLAYXIKNGEFMDFEXHLKLK
TKQNNNNNNNTPSPRKLLPQFTYKSISLKRFTSSMKXSNQNLXNARKEKNISSKIXPPEC
STPTXISPPHCTCRFLSEKLAYGAHPAEWXSLDSAVNTTSQISCFXSDGRMILLVNPXEL
LTWNVLPXIXPMHXXPIPCFCKTFCICFXKNKVSIQ
>ENSMUST00000186267.1_1
RRRRPAGFYLYVKPTQQPQTATFHWAPXTGLKLXFLFWRAARKNNTPKSFSLKMSKHTMF
GVILYRGVDSKKYSNSELKXINXXQRKQYKDSMKELVLXDHQQEILIQSNXKAEAISKLA
KSEIKRGLKTTDNEEIXRFVRSYFKNLYSTKLXILNKMDNFLDRYRLPKIKQDXINNLKM
YSXDKQKRKDYVLTMLCLCVNLHRDQLSQLVLPELDKGYIHLKVGNVNXENLSIRXNCRA
CSXLGIDVRRPIPLWTVLLNGWWYSVLXGSRLQAIKNKRIGSTPPRICIFSCLQVTPPLE
FLSXLPSVIWKYKPSKSFFSPICFLLXCFIVAIEALPXTRPLQRASXRLLLTQVCMQNDR
LRRQKYHLQQLVQVSHVFFNKTVPILSXIPNEEERMNSKQDSSAFLKMASSLCINVEQII
XTLIIVSIKQASLERRGCSDLHXMWCRKERVRLKSGELIYSSKFSLSLSLSLSLSLSLSL
CFIFIFLFXLVKMIKFXASDIXYKXPXIMMKVLIIACXVFFVXTXLLPKXHGIPSYCLFC
KEEMDXXARCSSVXIKQNVRFVVLFSKFFLNQKLVCCLLRSMFKXSLRPVPRTSPSXWLW
LVEILFVLXIRSSGEKKKATFEQNCKKKQVXKKLKYLIQRKXXXLSGKXCSYPLILTSHT
GSFFMVLXCCCHCGELCSISSSLLMIFLSVLGXIVARKSSWXISLITILSENLSTNTGLY
LEEHSXXVFSWTALAGHGXFLSIELNLAQEVSPPGADMTFFLNKLASVLEEISAXILIQS
QSMSKSTILIPTWQINVENNLEKIVFLTNCPWXALSLLFSYFNSIFFPLKDNHFIVYFXI
EFQLFMYSPLSENFLELFYFLSXXKNNVGHKKSFTCLARLMVVCHSWYXNVMVIKSHQAS
TRPSLSPPIEGRQGHVCSSVGGLVSGSPEGSDEWILFIFLWGYNLLLLLQSFPXLFQRGL
XSLSNDCLYLNLSQSVVSRASQRTAMSDSCLQAQHGISNNVGVWCLSMEWIPCWAVFKWP
FLQSLLHYFLCISFRQEQFXVKIFEMSRWPQLXXMLFNFCLMFFQLEVFFEXCQASHXYF
EIVRXHLPTILXPSKFYSKXNXCVHKLHINSIFIFMIKFGYFLHLKLLLGNYVFHHRALE
TKGMFQTAKTNILSCLKELQRXKWSRDXRNGQRTTSPSPRQRPVPDTMILCSSCRLEPRI
VVFXEALPSSXXNQMLIPTVKHXKEGCLIWPQXERICQSQQRLDSTMVGGYPGRDHGHSD
EAGDEEQERMKKFSRVLXLLQLSKMPIXLFISHSSXXLRKWNSTWYLLWSIVAHQVHCSS
PHRSPDVHVLDLTMDLRMDFSATTSCALIYKCAPSQRDLHLEDGNLTSTSMHDSQNPLLS
FLLCXHRCIFLYIYFKFLKIINLKFV
>ENSMUST00000186267.1_2
GGGDQQASTFMXSPLSSPKLQPSTGLHKLAXNSDSFSGGLPGKTTHLKALVXKXANTLCL
VXFFTEEXIARNTQTQSXNKSISNKENNTKTQXKSWFFEIINKKSLSNQTKRQRQYPNWQ
NRKSKGGXKQQTMRKSKDSLGLTSKTCTPQNCKFXIKWTIFLTDTVCQRXSKIEXTIXRC
ILRINRKGKTMSXQCYACVSIYIGINYPSXFYLNLTKATFIXKLGTSIKKICLXDKTAEH
VLNXGLMXEGPFHCGQCYXMAGGTQFYKEAGCRPXRTRGXAALLRASAFSPASRXLPRXN
SYPDYLQXYGSISRVNPFFLQFVFYCSVLSXLXKPYLRQGLYREPLRDCSXHKCACKMTD
XEDKSIIYNSWFKCLMYSSIRLCPSXVKYQTRKREXTQNRTLVLSXKWPHHCAXMXNKLF
RLXSLFQXSKHLWRGEAAQIYIKCGAERRELGXNQVSSSTVASSLSLSLSLSLSLSLSLF
ASSSFFSFDXSKXLSFKPVTYSINDPRLXXKFXLLLAKFFLYRHNFFQNDTAFPLIVYSV
KKKWINRPGVVVYRSNKMXDLLFYFPSSFXTRNLFAAFXEVCSSSHXDLCQEPAQADGCG
XWKSYLFCESDPVGRKKRQLLNKIVKRNRSKKNXNIXSKENNNDXVENNVHTLLFXLHTL
EAFLWSYSAAVTVESCAPSAVVYXXYFSQSWVKXWHEKVVGKFHXXLFXVKICQLIQGFI
XKSTPSKSLAGQLXQGMASFXAXSXTWLKRSLLQVLTXPSFXINXLQFWRKYQHRYLSNH
NPCPKVPYXFLLGKLMXKITXKKXSFXLTALGEHXVYCSPTLTASSFPXRTTTSLYIFKL
NFNFLCIVLSVKTFXNCFIFCHDKKTMXAIKKVSPVWQGXWXFAIVGIKMLWSSRVIKPL
QDQAYPLPLRADKAMYAPQXVAXSLGALRGLMSGYCLSSFGVTIFFCSFSPFPNSSKGVS
DLCPMIVCIXICLSQLSVEPLRGQPCQTPVCKHNMASAIMSEFGAXAWNGSHVGLSLNGL
FFSLCSIIFSAFPLDRNNSESKSLRXVDGPSYDECYLTSVXCSFNSRCSLNNVKHPINIL
KXXDSTYPQFYSHLNFTLNRINVYINYTLILFLFSXXSLVTFCIXNCYWETMFSIIELXK
QKGCFKQLKQISCPVXKNYRDKNGAGTEGMANEQQAHPLGKDQFLTQXYSVLLADWSLEX
LSSERLYPAADETKCXYPQSNIKRRAALSGLSRREFAKVSRDLIVPWLEDTQGGTMGIVM
RLEMKNRRGXRSSVECFDFYNYQKCPSDCLSLTPVNDSGNGTQLGTYFGAXLHTKYTALR
HTDPQTFMFWISLWISGWTFLPPPPVHXFTSVLHHNGICTXRMGTXPVPACMIHKIHCYH
FYYVNTDVFFFIFISNSXRXXIXNL
>ENSMUST00000186267.1_3
EEETSRLLPLCKAHSAAPNCNLPLGSINWPKTLIPFLEGCQEKQHTXKLXFKNEQTHYVW
CDSLQRSRXQEILKLRAEINQLVTKKTIQRLNERVGSLRSSTRNPYPIKLKGRGNIQIGK
IGNQKGAKNNRQXGNLKIRXVLLQKPVLHKIVNSKXNGQFSXQIPFAKDKARLNKQFKDV
FLGXTEKERLCLNNAMLVCQFTXGSIIPASFTXTXQRLHSSESWERQLRKSVYKIKLQSM
FLTRDXCEKAHSIVDSAIEWLVVLSSIRKQVAGHKEQEDRQHSSAHLHFLLPPGNSPVRI
PILITFSNMEVXAEXILFFSNLFFIVVFYRSYRSPTLDKASTESLLEIAPDTSVHAKXQT
KKTKVSSTTVGSSVSCILQXDCAHPKLNTKRGRENELKTGLXCFPKNGLITVHKCRTNYL
DSNHCFNKASIFGEERLLRFTLNVVQKGESXVKIRXAHLQXQVLSLSLSLSLSLSLSLSL
LHLHFSLLTSQNDXVLSQXHIVXMTLDYDESFNYCLLSFFCIDITSSKMTRHSLLLFILX
RRNGLIGQVXXCIDQTKCKICCFIFQVLSKPETCLLPFEKYVQVVIETCAKNQPKLMAVV
SGNLICFVNQIQWGEKKGNFXTKLXKETGLKKIEIFNPKKIIMIKWKIMFIPSYFDFTHW
KLFYGPIVLLSLWRVVLHQQXFTDDISLSLGLNSGTKKXLVNFIDNYFEXKFVNXYRALS
RRALLVSLXLDSSSRAWLVSKHRVELGSRGLSSRCXHDLLSEXISFSFGGNISIDTYPIT
IHVQKYHINSYLANXCRKXPRKNSLFNXLPLVSTEFIVLLLXQHLLSPKGQPLHCIFLNX
ISTFYVXSSQXKLFRIVLFSVMIKKQCRPXKKFHLFGKVNGSLPXLVLKCYGHQESSSLY
KTKLIPSHXGQTRPCMLLSRWLSLWEPXGVXXVDIVYLPLGLQSSSAPSVLSLTLPKGSL
ISVQXLSVSESVSVSCQXSLSEDSHVRLLSASTTWHQQXCRSLVPEHGMDPMLGCLXMAF
SSVSAPLFSLHFLXTGTILSQNLXDEXMAPVMMNVIXLLFNVLSTRGVLXIMSSIPLIFX
NSKIALTHNSIAIXILLXIELMCTXITHXFYFYFHDKVWLLFASKIVIGKLCFPSXSFRN
KRDVSNSXNKYLVLSKRTTEIKMEQGLKEWPTNNKPIPXAKTSSXHNDTLFFLQIGAXNS
CLLRGSTQQLMKPNADTHSQTLKGGLPYLASVGENLPKSAETXXYHGWRIPREGPWAXXX
GWRXRTGEDEEVQXSALTSTTIKNAHLTVYLSLQLMTQEMELNLVLTLEHSCTPSTLLFA
TQIPRRSCFGSHYGSQDGLFCHHLLCTDLQVCSITTGFALRGWEPDQYQHAXFTKSTVII
SIMLTQMYFSLYLFQILKDNKFKIC
>ENSMUST00000155588.7_1
DLLWACTVPLXVEDGKVWTLGEESLXLLPPLSDQTPSPXDSLXWDAEITYSLVAKELAPE
LEGRFVLSCEEGPSYRVTFTISXLSVLEMPVPXDDHQEQQQWSTGGWSLKDNMCATKGMA
GEVTQALGGTQKIYDELCGLHGTVAAXPICALWVTIMEQSNTSVTFTRRPMCCRRKXSSV
XNAALIXTMRKKELEVQIGIASKDSTPSTQMLIXFLQEKELKWLGXLIKKGSESCWKVIL
TSLGTHGRCPVTGDGLKLVLKLQKISSSFCCLTMSXPHXPEKSKDAADPACPVLRQLVTA
SICSFFMWMLEFXTLNACSTDKHFSDRAIILVPTVVFYKHFLKCXFVSCVVSLXHXEDRL
RFAIKPALRSRKQKMTIXTSRQPCSVFFNDECDHRHSALESAYAAXTEVFGSLWALILVK
TGDNGLLILITLITHVSKSERSVXMFVIILLLXMLIALVQMFMFISNCFSISCLCFHGDQ
AHACMTLVYASSXEPEKCPLCYLRVVVCISCIKLNXRNFCLSDXFSGILLYLVLTLDLVV
TXSEILQNFLPLGXSIWIMNNYTXGKVXXYXNXKYLNSRNSIKCSRTFKMDNDVCARMNA
PSLVKNFQYIYSXYSEXXYVRDHKENIKNHIFTS
>ENSMUST00000155588.7_2
IFCGRALCLCEWRTARSGPWGKRASSFSHLSQIKHPPPKILSDGMLKLLTVWLQRSXPQN
LRVDLCSHVKKALHIESPSRFHNXVFWRCQYHEMTTKSSSSGVQAAGAXKTTCVLQRAWL
EKXPKPLEEPRRSMMSSVGCMGLSQLNPSVHCGLPSWSNPILLLPSRGAPCAAEESRAQC
EMQRSFRPXGRRNWKFKXGXLQRTLLQVHKCSFNFFRKKNXSGLDNSSRKALRVVGKXFX
LHXGLMEGALSLGMAXSXYXNCRRSRLHFAVSPXASLISQRNLRMQQTLPAQCXDNWXQL
PYAASLCGCWNFELXMHAQLTSTFLTEPSSXSLLXCFTNTFXNVDLYHVWSLCSTEKTGX
GLPXSLHXGAGNRKXPYKQAGNHVVYFSMMSVITGTLPXNLLMQLKLKSLEVYGLXSXSR
LGTMVCXFLXLXXPMSQSQKEVFKCLXXSYYYKCLXLLFRCSCSFLTAFQSAASAFMGIR
PMLVXHXYMLPAKSLKNAHYAILEWLFASRVXSXTRGTSVXVINFLAFFCIXFXLWIXXL
HEVKFYRIFFHXGKVFGSXTIILKVKCDNIKTKNIXIQEILXNVQELLKWIMMCVQEXMH
LLLXKIFSIFILNILNNNMFGTIKRISKIIFLLP
>ENSMUST00000155588.7_3
SFVGVHCAFVSGGRQGLDPGGREPLASPTSLRSNTLPLRFSLMGCXNYLQSGCKGASPRT
XGXICALMXRRPFIXSHLHDFITKCFGDASTMRXPPRAAAVEYRRLEPKRQHVCYKGHGW
RSDPSPWRNPEDLXXALWAAWDCRSLTHLCIVGYHHGAIQYFCYLHEAPHVLQKKVELSV
KCSAHLDHEEEGTGSSNRDSFKGLYSKYTNAHLISSGKRIKVAWITHQERLXELLESDSN
FIRDSWKVPCHWGWPEVSIETAEDLVFILLSHHELASLAREIXGCSRPCLPSVETTGNSF
HMQLLYVDAGILNSKCMLNXQALFXPSHHPSPYCSVLQTLSEMLICIMCGLSVALRRQVK
VCHKACTEEQETENDHINKQATMXCIFQXXVXSQALCLRICLCSLNXSLWKSMGSDLSQD
WGQWFVNSYNFNNPCLKVRKKCLNVCDNLITINAYSSCSDVHVHFXLLFNQLPLLSWGSG
PCLYDISICFQLRAXKMPTMLSXSGCLHLVYKVKLEELLFKXLIFWHSSVFSFDSGFSSY
MKXNFTEFSSIRVKYLDHEQLYLRXSVIILKLKISKFKKFYKMFKNFXNGXXCVCKNECT
FSCEKFSVYLFLIFXIIICSGPXREYQKSYFYF
>ENSMUST00000127328.1_1
VRVRSWLTPGDASPXLCDSKQTWEEQWARASKLAKCPXKQLSELGSRCSRDLGXGGTKEK
LPGDLLLQLAEPWRQALPPLLSTRHLLRCLHRHVMPEPSFTTPTSTSTQFWPVGVDLQQA
RIFCGRALCLCEWRTARSGPWGKRASSFSHLSQIKHPPPKILSDGMLKLLTVWLQRSXPQ
NLSVLEMPVPXDDHQEQQQWSTGGWSLKDNMCATKGMAGEVTQALGGTQKIYDELCGLHG
TVAAXPICALWVTIMEQSNTSVTFTRRPMCCRRKXSSVXNAALIXTMRKKELEVQIGIAS
KDSTPSTQMLIXFLQEKELKWLGXLIKKGSESCWKVILTSLGTHGRCPVTGDGLKLVLKL
QKISSSFCCLTMRXVGFLFFXTMDENLQSVSPNQHFFSXXINNLNFVTYSLIFKICIILF
LISIIRKMSSXLLIIKWPNXNYWDINHQXNQSXIAFTYIPFTKLSCILSIPQNEPIINKL
XKSSXSLLKYKSTSITCDLNMRELMSPXQYKSEFKKNPFTQNHHXKXILLLIYDHDFSLL
HVVFACLNISISKSYTKDFHFYKKERVXAIXIFTYEEFXQSTXKIYMXLDMFFNVAHSLP
XIGYXLLIIXKLNVSFRLFLSVXYLDFNLTFVVVNPDIAIYIYKLLANTNNLXVLTKHXC
TILQPLLXFHVKKSLTANEIVPLIAEVCMDSNTLNSEHTAVLSLHXRFGRVFAGITQCKC
LHIANYKCYVITTXAAVNKHDSSXAKTPHDCTLIFEXIFGSCVLRNRLLLPNLTQLPHCS
IXPPXXNPKLQLGVXIAYPLTAVKKQWLWRLLLDFKVKQCQRIHHXXAGALXVHWAWAIA
SFXRDVRKLVTXYFGXFXLNRENCXQFSRHRYNSXIVLHDYRHVQNSLTSLVSXKDFIIX
KITAGCLLNGKAYKYHLXQCYIFXQKGFIHIQTXKEKSMCGLENHIIFILSLCFIVMIVR
LDCSYKDLLYVYIQVSLHTYICIVCLVHVQNRRLEIPXYLSYMQLCAVMWVPGIKPGSSE
RGTIVPMFSYLPSPKGKFSXVXTCLVIMQVLVNLCFYFSENQGSLLITSIRXKERKRGME
GRIDSDREGEGERSTSISFNVSPFMKSIXKNXIDFPFXNTRDHFLTTXICSFVLRHNPVD
SSNSGNSDLLGSHVHLCLGYQCKLYLLLFLRCLKDVTLVCQGQELLVNYKHMLFFLISFH
XKMKXNSAVSQWSXKXGCXSNVSFLYLPHCFPSILYSIXNLKCLHFVHYXYAFFCEVGDC
SSTQIYKHWKQPEFQSTETIXTNXYNQIMEXHLEVGEESTIDKTTXVNPQHQEDXQHTEC
MLAATSVKLNKQTNKTWAKDLLWVKNQXQFPGNERCLSMKLYTSIGIGLLTILILEXQHF
SNVILIVTDLXLTDSKSSIRLSXVYIVINIRMWNYLQRGTQMSALIKFKKXDREIINRXT
EGTVYKADIVKLIXFSVDYKYVFLIKYFQXIYEYFIRYWRRLIYLLIKSTLSSSALMTEG
PKVPRGLSTPXAPXHTLDLGITGENGIQYLFQRIPKDLVPAGTGTKKQHPPTGWDSFHQG
QPHAILGVNWAGTSTPRILGSLKPVYTGEHLGGRSKRASXKGSLQAFILSQEAELRPRNL
GTFLARGESSSREGSDLGTQEVDLSSRILGIFPAGGEFACRDCSNRWDSGESWAPRSADR
GXQNHRRNNFQPETARTSNTRDYQMVKGKLKNLTNRNLDHWKSSEPTMPTITSHGYP
>ENSMUST00000127328.1_2
SEXGAGXPLGTRAPSSATQSKPGRSSGHGLQSXQSAPESSSQSWAPGVPEIXGEVGQRKN
SPGTSCFSLQSPGARRFRRSSALGIYXGACTGTXCQSPPLPPPPPPPPSSGLWESTCSKP
GSFVGVHCAFVSGGRQGLDPGGREPLASPTSLRSNTLPLRFSLMGCXNYLQSGCKGASPR
TXVFWRCQYHEMTTKSSSSGVQAAGAXKTTCVLQRAWLEKXPKPLEEPRRSMMSSVGCMG
LSQLNPSVHCGLPSWSNPILLLPSRGAPCAAEESRAQCEMQRSFRPXGRRNWKFKXGXLQ
RTLLQVHKCSFNFFRKKNXSGLDNSSRKALRVVGKXFXLHXGLMEGALSLGMAXSXYXNC
RRSRLHFAVSPXGEXVFFFSKPWMKTFNLXAQISIFFLNELTTSILXHIAXYLKYVLFYF
SSVLXGRCQVNYXLLNGQIKIIGILIINKINHKXHSLIFLLPNYPVSSPFLRMSQXSTNF
EKVPNHCXSINQLVLHVIXIXESXCHHDSTNLNLKRIPLLRIIIKSKYFYXFMTMTFLYC
MXYLHAXILAXVKATQKIFIFIKKKGSKPYRFSPMKNSNKVLERYICDLICFLMWPILSP
KXDTNCXLYKNXMFLLDYFYLYSIXISILHLLXLTLTLQFIFINFXPTLTTYKYXQSIDV
QYCSRYFDFMXRNLXQLMKLFLXLQKCVWTVTHLIQNTLQSXVCTEGLGECLLVLHSASA
CTLQITNVMXLQPRLQXTNMIAHRQKHLMIAHXFLNEFLVPVCXETDYYCQIXPNCHTVV
YDLHNEIPNCSXGSRXHIPSLQXRSSGYGDCFXILKXNNVKGYIISRQGHYEFTGPGPLP
VFKEMXENXXPDISVDSSXIERIASSSQDTDTIAKLFCMTTDMYRTHXLPWYLKKTLXSE
KLQQGVYSMARHTNIICNNVTFFDKKVSFTFKLEKRKVCVAWKITXYLFLACVSXSXXSG
XIVLTKIYFMFIFKFLCIPTYAXCAWCMCRTEGLRYHDTXVTCSYVLSCGCLESNLGPLR
EEQLCLCLAISPAPKVNFLKFKLAXXSCKFWXICVFIFQKTKEVCXLLQXGRRRGKEGWR
EEXIVTEREKGKGAPASLLMSLHSXKVFKKIKLTFPFRIQGIIFLLPRFAHSFLDIILLI
QAIVVTLTFWVLMSISALATSVNFICFYSXGVXKMXPXFARGRSFLLTINICFSFXFHFT
KKXNKTVLFHNGVKNEVVKVTFLSSTSLTASPPSFTPYKIXNAYILFIINMPFSVKWVIA
ALHKYTNTGNSLSFNPQKLYKQTDTIKXWNNTXKWVKNQLLIKQHKLIRNTKRTDSIQSA
CWLPLLXNXTNKQTKHGQKTYFGLKINDSFLEMKDVSLXSYIPQXEXDCXQFXFLNDSTS
QMSFSLSQIFNLLIVNLPSDXAKFTLXLISECGIIYREVHRCLHXSNLKNKTEKXXIDKQ
KGLFTKQIXXNSFNSVXIINMCSLXSTFSEYMNILXDTGEGXYIFXLRVHCHLQRXXQRV
PRSPEDSLRHRRPSTHWILGSLERMEYNICSKESQRILYQQEQGQRNNTHQPAGILSIRA
SPMPSWVXIGQALAHPGSWDHXNQSTQESTWVAEAKELLRKDPFRPSSLARRQSXDPEIW
APSLPEESLLPGRALTSGLKRWIXAPEFWASSLQEESLPAETALTAGTQERVGLQGVLTE
ANRITGGTTSSQRQPEHLTQEITRWXKANLRILLTETXTTGNHQNPLCPPXRVMDT
>ENSMUST00000127328.1_3
QSEELADPWGREPLALRLKANLGGAVGTGFKVSKVPLKAALRVGLPVFQRSRVRWDKGKT
PRGPPASACRALAPGASAAPQHSAFIEVPAQARDARALLYHPHLHLHPVLACGSRLAASQ
DLLWACTVPLXVEDGKVWTLGEESLXLLPPLSDQTPSPXDSLXWDAEITYSLVAKELAPE
LECFGDASTMRXPPRAAAVEYRRLEPKRQHVCYKGHGWRSDPSPWRNPEDLXXALWAAWD
CRSLTHLCIVGYHHGAIQYFCYLHEAPHVLQKKVELSVKCSAHLDHEEEGTGSSNRDSFK
GLYSKYTNAHLISSGKRIKVAWITHQERLXELLESDSNFIRDSWKVPCHWGWPEVSIETA
EDLVFILLSHHEVSRFSFFLNHGXKPSICEPKSAFFFLMNXQPQFCNIXLNIXNMYYFIS
HQYYKEDVKLIINYXMAKLKLLGYXSSIKSIINSIHLYSFYQTILYPLHSSEXANNQQTL
KKFLITVEVXINXYYMXFEYERADVTMTVQIXIXKESLYSESSLKVNTSINLXPXLFFIA
CSICMLKYXHKXKLHKRFSFLXKRKGLSHIDFHLXRILTKYLKDIYVTXYVFXCGPFSPL
NRILTVNYIKIKCFFXIIFICIVFRFQSYICCSXPXHCNLYLXTFSQHXQPISINKALMY
NTAAVTLISCKEIFDSXXNCSSNCRSVYGQXHTXFRTHCSPESALKVWESVCWYYTVQVL
AHCKLQMLCDYNLGCSEQTXXLIGKNTSXLHIDFXMNFWFLCVEKPITIAKFNPTATLXY
MTSIMKSQIAARGLDSISPHCSKEAVAMETAFRFXSKTMSKDTSLVGRGIMSSLGLGHCQ
FLKRCEKTSDLIFRLILVEXRELLAVLKTQIQXLNCFAXLQTCTELTDFLGILKRLYNLK
NYSRVFTQWQGIQISFVTMLHFLTKRFHSHSNLKREKYVWPGKSHNIYSXPVFHSHDSQV
RLFLQRFTLCLYSSFSAYLHMHSVPGACAEQKAXDTMILELHAVMCCHVGAWNQTWVLXE
RNNCAYVXLSPQPQRXIFLSLNLLSDHASSGKSVFLFFRKPRKSADYFNKVEGEEKRDGG
KNRXXQRGRRGKEHQHLFXCLSIHEKYLKKLNXLSLLEYKGSFSYYLDLLIRSXTXSCXF
KQXWXLXPSGFSCPSLPWLPVXTLSASIPEVFERCDLSLPGAGASCXLXTYAFLFNFISL
KNEIKQCCFTMELKMRLLKXRFFPLPPSLLPLHPLLHIKFKMLTFCSLLICLFLXSGXLQ
LYTNIQTLETAXVSIHRNYINKLIQSNNGITLRSGXRINYXXNNISXSATPRGLTAYRVH
AGCHFCEIKQTNKQNMGKRLTLGXKSMTVSWKXKMSLYEAIYLNRNRIANNSNSXMTALL
KCHSHCHRSLTYXXXIFHQIKLSLHCNXYQNVELFTERYTDVCINQIXKIRQRNNKXINR
RDCLQSRYSKTHLIQCRLXICVPYKVLSVNIXIFYKILEKVDISFNXEYIVIFSANDRGS
QGPQRTLYAIGALAHTGSWDHWREWNTISVPKNPKGSCTSRNRDKETTPTNRLGFFPSGP
APCHLGCELGRHXHTQDLGITETSLHRRAPGWQKQKSFLERIPSGLHPXPGGRAETQKSG
HLPCQRRVFFQGGLXPRDSRGGSELQNSGHLPCRRRVCLQRLLXPLGLRRELGSKECXQR
LTESQEEQLPARDSQNIXHKRLPDGERQTXESYXQKPRPLEIIRTHYAHHNESWIP
>ENSMUST00000149914.1_1
VSGGRQGLDPGGREPLASPTSLRSNTLPLRFSLMGCXNYLQSGCKGASPRTXVSRRKKSF
FGYXSLMRTRWRKTFRRLLKWILPDSXDMSGNMRCWLLKKDHQHLAFVKIRRVLXTIYHX
XTVRISKFSPRTDTCFASXSRNLLIVNSKSIALLSVVQFVQAHFVLKWIIXFPCLCIGSF
ESPHLKFLSLYLECLKDQIRLFQPLPVSFHYPAALLXSDPKVPGDMNLCFLEXQRMGSRH
IRKRATLNILRYRVTRFFFSVVHTEXMQICSLGILIHNXCPXHSGNRAFTSKTVQFLIKD
RXYSNSIVXXRWRSCLHGTLYVSLKNHRENXVKSVKSDCIFLKYLKRNLNKDDKKFGKAI
ITFNIRMAXIFIILSISLQXSCISNLLYKLFFDTVHVFIYYCNVYLSTERHNLSTSNECQ
NGTLVYDXSSPLXSHGRLWHFYSIVADTAVYLANTXSPTSLFHLKLXRLVLHGVPTFSSA
ATLGSDWCLFXATLKIDPCSSDXCSKRQFKQCLLIIQGRQGXIXSXGQGLQWFSFVIKRK
IIFRCXFVRFEKYSCYXAKRRDRLKNDLFTCXTKEXIVSVPPCSXPITPFSCYGRXQMDV
XATLAWLEYXLLVAXSTGIDMFLQRXFSFASILFRMLXLSMYVESKELPXNVCXPTSEFP
SEYMLXRXQLLHTAITSHLLSITSIKTSLHLFSWRCVMLHFLCLVLXXIELVSMY
>ENSMUST00000149914.1_2
XVEDGKVWTLGEESLXLLPPLSDQTPSPXDSLXWDAEITYSLVAKELAPELEFLEGRSLS
LATKAXXGPDGERLSEDYXSGYCLTVETCQETCGVGFXKRITSIWHLXKXEESFKQYIID
RLSESQNSVPGQIPVLHPRVGIYXLXTQKVLPYXVWCSLYKHTLFXSGLSNSPAFASAPL
RVLTSNFCLYIWNVSKTKSDCSNHYLSLSIIQLLFCSQTPKSLVTXIFVSXNSKEWEADI
SEREPHXTFSGIESQGFSLALYTQNRCKFVVWEYXFIISVPSIQEIGLLHLKQSSFXXRT
GDIVIVXYSKDGDHVYMEHFMCHXKIIERIELNLLKVIAYFXNIXRGTXIKMIRNLVRQL
SHLIXEWPKYSSYXAXAFNNLAFPIYYISFSLIQFMFLFIIATSICQQKGTTYPHQMNVK
MALWFMTEAVPCKAMAGCGISTLLWQILLCTWPTHNLPHLCSIXNCSVWFYMGSPPSHQQ
QPXEVTGAYSKQRXKXIPVAVTSVVRDSSSNACSSFKEGRAEFRAEDRGCSGFLLXSKEK
LSLGANLXDLKSTVVIEQREGTDXRMTSLPVEQKNKXCLFLPVPDQSLHFLVMGDNKWMF
KPHWLGLSISYLXPKALELTCFCKDDFLLLVFYSACCNYPCMWKVRNYLKMYANLPLNFQ
VSTCCRGDSYSILPXPHIFSLXPLSRHLYISSPGDVXCYISCVXYFNKXNLCQCI
>ENSMUST00000149914.1_3
EWRTARSGPWGKRASSFSHLSQIKHPPPKILSDGMLKLLTVWLQRSXPQNLSFXKEEVFL
WLLKLNEDQMEKDFQKTIEVDIAXQLRHVRKHAVLASEKGSPAFGICENKKSPLNNISLI
DCQNLKIQSQDRYLFCILEXEFTNCKLKKYCPTECGAVCTSTLCFEVDYLIPLPLHRLLX
ESSPQISVSISGMSQRPNQIVPTITCLFPLSSCSSVVRPQSPWXHESLFPRIAKNGKQTY
QKESHTEHSQVXSHKVFLXRCTHRIDANLXFGNINSXLVSLAFRKXGFYIXNSPVSDKGQ
VIXXXYSIVKMEIMSTWNTLCVIEKSXRELSXICXKXLHIFEIFEEELKXRXXEIWXGNY
HIXYKNGLNIHHIKHKPSIILHFQFTIXAFLXYSSCFYLLLQRLFVNRKAQLIHIKXMSK
WHFGLXLKQSLVKPWQVVAFLLYCGRYCCVLGQHIISHIFVPSETVASGFTWGPHLLISS
NLRKXLVLILSNVENRSLXQXLVXXETVQAMLAHHSRKAGLNLELRTGVAVVFFCDQKKN
YLXVLICEIXKVQLLLSKEKGQTKEXPLYLLNKRINSVCSSLFLTNHSIFLLWEITNGCL
SHTGLAXVLATCSLKHWNXHVSAKMIFFCXYSIPHAVIIHVCGKXGTTLKCMLTYLXISK
XVHVVEVTVTPYCHNLTSSLYNLYQDIFTSLLLEMCNATFPVFSTLINRTCVNV
>ENSMUST00000209405.1_1
GKITLFFSACLAICIVRSASPKRVAQVFQEGVLCIAGLEADSTSVSRLGIIPDSQPPKAS
EPGKLGSRNAAAXHQRPALPPGPALSHCPTHDREGSVQAKRRSVFXPQCRQHGDPGSASL
QPLRPPDSVAPWRPHSXGEGAGALQPEPAXTLGRPVCEIAAVTXGTPWQKRVXIGSRAAS
QPLPSLCCAARRGREPRGLEPRARVQSVSPESAPESRGAFSFSSQQGSGRRQAIQAVSRR
DLRGIAASTAIRPCACLTRVGRAWGSRTEGLGARGLRRVPRFCVSDSIPGALFQMKTYCL
SHLCGNGAKKTSTGTVSIFLKTRXHFHFRFWPYIVLEKTKXEGMHEVXGLSHTGDSGIEA
ETDILDXNEESISERSCQLTSEIWGESSLGYDLQNPPEDQXERSHXKGNRRDCXFHFFKV
LMNLLSKIXILHLYLTQSXTLPLELLLGDSRCWQGCGERGTLLHCWWDXKLVQPLWKSVW
RFLRKLDIELLEDPAIPLLGIYPEDVPTSKKDTCSTMFIAALFIIARSWKEPRCLSTEEW
IQKMXYIYTMEYYSAIKKNEFMKFLGKWMDLEGIILSEVTQSQKNSHNMYSLISGYXPRN
LEYPRYKIQFAKRMKLKKNEDQSVDTLPLLRIGNKTPMEGVTETKFGAETKRWIMXKLPY
PGIHPIISFQTLTPLHTLARFCXKDPDMAVPCKTMLGPGKHRSGCSQSAIGLITGPTMEE
LGKVLKELKVSAVLXVEQQYELTNTFSPALPPPLSSXLXLHMYQKMASSAINGKRGPLVM
QTLYASVQGNATAKKWEWVGREACGGLLGXHWKCKXNKYP
>ENSMUST00000209405.1_2
ARLLFFLAHALLYVXSEAHPPRGLLKFSRRVSYALQAXKLTQPRXVGXVLSQTRSRRKPQ
SLANSGRATPPRDIRDRLFLQAQLCLIVPPMTAKEACKQSGAPCFSHSVGSTGTQVVQAC
SRCVRPTRSLPGDRIARAKALGLCSLSLRRPWGDPFARSRQXLKAPPGRSAFESVPGLLP
SLCPVCAARPAEAGSRGGWSRGHACSRCLRKARPRAAGPSLFPLNKAAEGAKRSRRFLGG
IXEGXRHRPLYDRVLVXPAWEGLGDRALKVSERAGYAGFRASVCQIRFLEPYFRXRPTAL
AISVEMGPRRPPQVLCLSSXRQDDIFISDFGLIXYLRKLNKKECMKFKDFLIQEILELKL
KQISXTEMKKASQKDLANLLLKYGENQAWDMTFKILQKINRKDLTERATEEIADFISSRF
SXIFXARFKFSISTLLRVKPCPLNCFLVTADAGKDVEKEEHSSIVGGIESLYNHSGNQSG
GSSENWTXNYXRIPQYLSWAYIQKMFQPVRRTHAPLCSXQPYLXXPEAGKNPDASQQRNG
YRKCDTFTQWSTTQLLKRMNLXNSXANGWTWRASSXVRXPNHKRTHTICTHXXVDISPEI
XNTQDIRYNLLNAXNSRRMKTKVWTLCPFLELGTKHPWKELQRQSLELRQKDGSCRNCHI
PGSIPXSASKRXHHCIHXQDFAKRTQIWLSLVRLCWGLANTEVDAHSQLLDXSQGPQWRS
XGKYSRSXRYLQSYRWNNNMNXPIPSPLLSPPPXAHDSSCICIRRWPRRPSMEREAHWSC
KLYMPQYRVMPRPRSGSGWVGKRVGDFWDSIGNVNEINTQ
>ENSMUST00000209405.1_3
QDYSFFXRMPCYMYSQKRIPQEGCSSFPGGCPMHCRLRSXLNLGEXVRYYPRLAAAESLR
AWQTRVAQRRRVTSETGSSSRPSFVSLSHPXPRRKRASKAALRVLATVSAARGPRXCKLA
AAASARLGRSLETAXLGRRRWGSAAXACVDPGATRLRDRGSDLRHPLAEARLNRFPGCFP
ASAQSVLRGPPRPGAAGAGAEGTRAVGVSGKRAREPRGLLFFLSTRQRKAPSDPGGFSEG
SERDSGIDRYTTVCLFDPRGKGLGIAHXRSRSARATQGSALLCVRFDSWSLISDEDLLPX
PSLWKWGQEDLHRYCVYLPEDKMTFSFQILALYSTXENXIRRNAXSLRTFSYRRFWNXSX
NRYLRLKXRKHLRKILPTYFXNMGRIKPGIXPSKSSRRSIGKISLKGQQKRLLISFLQGS
HESSEQDLNSPSLPYSELNPAPXTASWXQQMLARMWRKRNTPPLLVGLKACTTTLEISLA
VPQKIGHRTTRGSRNTSPGHISRRCSNQXEGHMLHYVHSSLIYNSQKLERTQMPLNRGMD
TENVIHLHNGVLLSYXKEXIYEIPRQMDGPGGHHPEXGNPITKELTQYVLTDKWILAQKF
RIPKIXDTICXTHETQEEXRPKCGHFAPSXNWEQNTHGRSYRDKVWSXDKKMDHVETAIS
RDPSHNQLPNADTIAYTSKILLKGPRYGCPLXDYAGAWQTQKWMLTVSYWIDHRAHNGGA
RESTQGAEGICSPIGGTTIXTNQYLLPCSPPPPELMTLAAYVSEDGLVGHQWKERPIGHA
NFICLSTGXCHGQEVGVGGXGSVWGTFGIALEMXMKXIP
>ENSMUST00000191057.1_1
HPXPRRKRASKAALRVLATVSAARGPRXCKLAAAASARLGRSLETAXLGRRRWGSAAXAC
VDPGATRLRDRGSDLRHPLAEARLNRFPGCFPASAQSVLRGPPRPGAAGAGAEGTRAVGV
SGKRAREPRGLLFFLSTRQRKAPSDPGGFSEGSERDSGIDRYTTVCLFDPRGKGLGIAHX
RSRSARATQGSALLCVRFDSWSLISDEDLLPXPSLWKWGQED
>ENSMUST00000191057.1_2
THDREGSVQAKRRSVFXPQCRQHGDPGSASLQPLRPPDSVAPWRPHSXGEGAGALQPEPA
XTLGRPVCEIAAVTXGTPWQKRVXIGSRAASQPLPSLCCAARRGREPRGLEPRARVQSVS
PESAPESRGAFSFSSQQGSGRRQAIQAVSRRDLRGIAASTAIRPCACLTRVGRAWGSRTE
GLGARGLRRVPRFCVSDSIPGALFQMKTYCLSHLCGNGAKKT
>ENSMUST00000191057.1_3
PMTAKEACKQSGAPCFSHSVGSTGTQVVQACSRCVRPTRSLPGDRIARAKALGLCSLSLR
RPWGDPFARSRQXLKAPPGRSAFESVPGLLPSLCPVCAARPAEAGSRGGWSRGHACSRCL
RKARPRAAGPSLFPLNKAAEGAKRSRRFLGGIXEGXRHRPLYDRVLVXPAWEGLGDRALK
VSERAGYAGFRASVCQIRFLEPYFRXRPTALAISVEMGPRR
>ENSMUST00000189218.1_1
EDLVWEXGDPSHCKWGEKGPVKTIELHHPKKDQTDHSPCDLLPFLXFSILNICVSWSMPE
SNKDNXS
>ENSMUST00000189218.1_2
RTWCGSEGTQAIANGGKRGQSRQXSYIIQRRIKLITVLVTFYPSFNSQYXTSVFLGQCLK
VIKTIRA
>ENSMUST00000189218.1_3
GPGVGVRGPKPLQMGGKGASQDNRATSSKEGSNXSQSLXPFTLPLILNTEHLCFLVNAXK
XXRQLEL
>ENSMUST00000193790.1_1
LKLSYSTKXFIVFEPQIHVWXLVTKMTGKLFYIYLLYIYYIIXNNIIXYNKVFXXYIINY
CLHLCIYILYLIYVDIGKQLITYXFQTGSHESPXFWCLVIKNVVRVTDQGKLLGVSEKRK
QSHVYLVSSKVSLAVXILICKDHVLLAFXCFGKQHDQKHLGGGEQRVSXIYSLQMEFRAG
SXGRSKAEAWRHTCLLASYLGFLVACGRVTSCXRHTRLTQATFLLLNHPYFIKVNLLYPX
GLYXSPIQNIVSNVQXHPVFPLLTNSGYQILWXGSCEVVVCVEIRIXVCLSCLPSTSCWR
YFLFYXEASXRSSKDILKTXFEPTSNESNLLLLLLVNMAMFLLNKIIDXISKMDTELGFR
FRTXREHVFIQSFKTQLPQXEVTDWVGKTSHQVNVELFMKIYIIQLIFRLXGXLIRKGKV
WESNGRRXFMQKRNNSTNCSKVLSKITNNMLTMEKTCYHQRTIPPRGLVFPXWWGRRDSS
DFHSILXLIWCPYGKLIGFSDNEIEGNSQTLTYXKNYSLIEAVSAGIIWSCSLRYPNAVP
GXPRRMSVAEQLSKLPPCNXSXADXLKLKSIMIXLXITVCGDRAPVYNLPSQNDTRAHCC
YNXLLIYHFLQATACACSQMSCTYLKMVNINLXGXQLWVKFEVDXXFLIQMCAYITSFVI
CXRNRKLFYYIPSXYFIFFINYLXKQKQXNLNLSPLFGMEYXWSXGLXKIIFQPEGLXFV
NLTPCVCTVLSIQWALNKCHLVTLRSPKYFLLSRPYFVQAVFSFYKQPQQAXVGFLRGNE
VAHLSATPSSGVQKKILTGNTFVLTYLVTPTEHLRNFLLSLYLFAWRLENLFP
>ENSMUST00000193790.1_2
XNCHTVLNNLXYLNHKFMFGNWXQKXQENYFIFIYYIFIIXYKTILYNIIKYFSNIXXII
AYIYAFIFYIXFMWIXANNXSPTNSRQEAMKVPDSGAXSSKMWLESLIKASCWVFQRNGS
RAMCIXFPARYHWRFRYXFAKTMFYLLSDALVNNMTKNTLGAGSKEFLEFIVYKWNSEQD
LEAEVKQRHGGTLVYWLPTLAFXWHVEESPLVKDTLGXPKLPSFYXIIPTSXRXISSIHR
DSIRVLFRTLSPMFNSIPYFLFXQIQGIRSYGEVHVKLWFVXRXEYKCVSPVYLAPVVGD
IFFFTERLLEEAQKISXKLDLSQHLMNQIFCCCCWXIWLCFFSIKXLTKFLKWILSLGLG
LGHRENMCSYSHLKHNSRNERLQTGWGKPHIKLMXNSLXKFILSNXSSDYKDNSLGRERY
GKAMGGDNSCRREITAPIVPRFFRRSQITCXLWRKPVTTKGLYHQGVWYFHNGGEEETAQ
ISIVFCNXFGARMENXLVFLIMKXKEIVRLXHIKRTTPXXRQCQLGXYGLAPSGIQMQFQ
GSPGECQWLNSXASFPLATKAKQINXNLKALXFSYEXQFVVTELPSIIYHHKTTPGLTAA
IISFXYTISCKPQPVLAPRCPAHIXKWXTLICRDDSCGSSLRLIDNFLFKCVPTLLHLSS
ASEIESYSTTFLVNISFFSXIICKSKSNRTXTFLHYLAWNIDGAKGFEKLFSSQKAYDLL
IXHLVFAQCXAYSGHSINATWXLXGVQNTFCSAGHTLCKQSSHFINNHSRLRXVSXEAMK
WHIFRPHLAQEFRKKYLQETHSSXHIXLHQLNTSETFFFLFTSLPGGXRTFFP
>ENSMUST00000193790.1_3
EIVIQYXIIYSIXTTNSCLVIGDKNDRKIILYLFIIYLLYNIKQYYIIXXSILVIYNKLL
LTFMHLYFIFNLCGYRQTIDHLLIPDRKPXKSLILVLSHQKCGXSHXSRQVAGCFRETEA
EPCVFSFQQGIIGGLDTDLQRPCSTCFLMLWXTTXPKTPWGRGAKSFLNLXSTNGIQSRI
LRQKXSRGMEAHLFTGFLPWLSSGMWKSHLLLKTHXADPSYLPSTESSLLHKGKSPLSIG
TLLESYSEHCLQCSIASRISSSNKFRVSDLMVRFMXSCGLCRDKNISVSLLSTXHQLLEI
FSFLLRGFLKKLKRYLKNLIXANIXXIKSFVAVVGKYGYVSSQXNNXLNFXNGYXAWVXV
XDIERTCVHTVIXNTTPAMRGYRLGGENLTSSXCRTLYENLYYPINLQIIRITHXEGKGM
GKQWEEIIHAEEKXQHQLFQGSFEDHKXHVNYGENLLPPKDYTTKGFGISIMVGKKRQLR
FPXYFVINLVPVWKINWFFXXXNRRKXSDSDILKELLLNRGSVSWDNMVLLPQVSKCSSR
VAQENVSGXTVKQASPLQLKLSRLIKTXKHYDLVMNNSLWXQSSRLXFTITKRHPGSLLL
XLAFDIPFLASHSLCLLPDVLHIFKNGKHXFVGMTAVGQVXGXLIISYSNVCLHYFICHL
LAKXKAILLHSXLIFHFFHKLSVKAKAIELKPFSTIWHGILMELRALKNYFPARRLMICX
SDTLCLHSAKHTVGTQXMPPGDFEESKILSAQQAILCASSLLILXTTTAGLGRFPKRQXS
GTSFGHTXLRSSEKNTYRKHIRPDIFSYTNXTPQKLSSFSLPLCLEAREPFS
>ENSMUST00000161509.2_1
XGFVGLGYLSXKAQPXIGDRVPRTXGRMRKQAEHRHLSMALLPELNMPYEQLSLAPASVT
SHDKSTFQMXAKIDPFRCXPQPQERNTVYCEVFSNPETLSKHLPIRKNTLXTXMATKSSC
VQVPLATXCPALFNANVSHQEINTQNIIHLNPHLPPCKPIQAEVXVPQGVPEMEVCIVDS
FYNNNFCCFSSCYSHPTGNDSLIPRLPVHSFPQSQHFVSCMCSCLKIGDSNLWNXTXSHQ
EKTCSDTLIVSKDMILXKVLGTP
>ENSMUST00000161509.2_2
RDLLDXVTXARKLNPEXGIESPGLEEEXESKLSTGIYPWPCFLNLTCHMSNCLLLLLLXL
LMINLPSKCKPKSIHSGVSHSHKKETLSTVRCFPTPKLYQNISPSERTHCEHEWLLSPHV
SKFLLQHNVQHYLMLMYRIKRXIPRIXFTXTLIFLHVNLSKLKSEYLRGFLRWRSALWTV
STTTTSVASAPATVIPLVMTASSPGFQSTASPRVNTLSPACAAAXRXVTVTSGTEPKATK
RKLVQILXLLVRIXFYKRCLEH
>ENSMUST00000161509.2_3
GICWIRLPELESSTLNRGXSPPDLRKNEKASXAQAFIHGPASXTXHAIXATVSCSCFCDF
SXXIYLPNVSQNRSIQVLATATRKKHCLLXGVFQPRNSIKTSPHQKEHTVNMNGYXVLMC
PSSSCNIMSSIIXCXCIASRDKYPEYNSLKPSSSSMXTYPSXSLSTSGGSXDGGLHCGQF
LQQQLLLLQLLLQSSHWXXQPHPQASSPQLPPESTLCLLHVQLLEDRXQXPLELNLKPPR
ENLFRYFDCXXGYDFIKGAWNT
>ENSMUST00000227082.1_1
LFAVGQLKRYNLTAFRSPSLEXLRWTEGRDMTTVLKRHKQDSDRKPXKCKPTLPALEINK
XXPRFYAPQWGQKPAGQENHRGGGTCLQLVPRLGQVVLKLQGLHKLQAAVTSKGSGPLLW
LVKRNQVRLPERFGPLQPATAGLAKLNIWRKRREEKIAATALLMKSNAGFAIIA
>ENSMUST00000227082.1_2
SLQWDSXRGIIXQLSEARHWSDXGGQKAGTXPRSLKDTNRILTGSHRNASQHCQLWKXIN
NDPGSMLLNGGRSLRGKKTTEEEGPACNLSPGLDKWCSNSKDFTSFRLQSPPKGVAPCSG
WSNGTKSVFLRGLVPFNQLQQGWQSSIFGEREEKRKXLLQPCLXKVMLVLPS
>ENSMUST00000227082.1_3
LCSGTAEEVXFNSFQKPVTGVIEVDRRQGHDHGPXKTQTGFXQEAIEMQANTASSGNKXI
MTQVLCSSMGAEACGARKPQRRRDLPATCPQAWTSGAQTPRTSQASGCSHLQREWPPALA
GQTEPSPSSXEVWSPSTSYSRAGKAQYLEKEKRRENSCYSLAYEKXCWFCHHS
>ENSMUST00000185290.1_1
LPQTYSFFLSFLKYNIHLQGWKIPVSLEXLHKSASNLRYLGHWPCPRCHXYWEMSFTPSI
LVTQGSXSEGTTLGXRRHLSWFEKVTLSSGSXREEGRGQKLEQHGPCHHLLVSLQSSTDP
EEXPTVFSCRNSVDTPVRLCPRQRRQKDIQSXALIDFDPMSSSCYLDKERSASWKLGPQA
RSNTSMSDGSTNSREEASDETYPAIPLVLDYCSLALXGIIHSYDLSNLVLTWWPARTKIP
LSYLRSPCPNEAVFKSLQINGLSLQSDLPXLTTTSRTA
>ENSMUST00000185290.1_2
SPKHILSSYLFXNTTFTSRVGRFLSPWSDSINQLQILDIWATGLVLVAINTGKXASLQVS
WXHREVDLKGQHLGEGGTXAGLRKXLSAVEVKEKKEGGRNWSSMDPATIFWYLSRAPQTL
KNNPQSSHVEIPLIPQLDFVQDKGDKRTFKARLSLILIPCLPPAIWIKNAQLHGSWDHKQ
EATQACQTAPPTQEKRLQMKLTLPFPWSWTTVLXLCKEXYIPMIXAIXYLHGGLQGPRFL
SHICVLLVPMRQFSNLCKLMVFPSNLISHNSLPPPEQ
>ENSMUST00000185290.1_3
PPNIFFLPIFSKIQHSPPGLEDSCLLGVTPXISFKSXISGPLALSSLPLILGNELHSKYP
GDTGKLIXRDNTWVKEALELVXESDSQQWKLKRRRKGAEIGAAWTLPPSSGISPELHRPX
RITHSLLMXKFRXYPSXTLSKTKETKGHSKLGSHXFXSHVFLLLFGXRTLSFMEVGTTSK
KQHKHVRRLHQLKRRGFRXNLPCHSLGLGLLFFSSVRNNTFLXFEQFSTYMVACKDQDSS
LISAFSLSQXGSFQIFANXWSFPPIXSPITHYHLQNS
>ENSMUST00000181654.1_1
QPPQPSRGSXLTPLPSILPPTFRPSHPPPDLLNCKPLGGLRQPGMRFALCVLSQNHFLNP
LGGGGWIKKLHLPFPILAFFPLIALGXTRYNAQEITLCIPXRPCGHIFTSPCKTHTSAAV
ACEVGPSVNKLNWLCCXKAASIVQKKGNGKQNIWKQSELFIQWDFVHSVNEDVWILGCYG
QAEADSDPERVQGPVSVQGFPHRTVTRCAKHLPPRESSFISNGVLXEDXFLXFXNCGLXS
CARELKVGLXKPSQQSKGFQCATTKMXIKTANVXGSRGISGDSSLXCVVSLXGRFSTSSA
CTHFQQLLKHPKHASTIWACVFMXSCVPRTDDCKINTMDIQPVXVTVKRNKHMLLISVQC
HLSLXXMLKPYVC
>ENSMUST00000181654.1_2
SHRSPAEEVDXRRFLPSFHPPLDPRTHPQTFLIANPSGAXDSQGCGLRSVFFPKTISXIP
WGGGGGXKNFICHFQSWPSFLSLLXGELGIMPRKSRCASHEGPADTFSHPRARLILLLRL
HVKXDHQLTNXIGFAAEKLPASFRRKGMESKISGSKVNCSYSGISFTPXMKMFGFWDVMG
RLKQIRTPRESRDLSQCRAFPTGQXPGVQSTFHPGRAPLSQMESYEKTNSSDSKTVGCNP
VLGNXRXGCKNPHNSPRVSSVQQPRCKSKQPMCKEAEVSLVTLASDVXCHFRAGLALQAH
AHISNNFXNTPNMLLPFGPVCSCEAVFPGLMIVKSTQWIFSQFKSLXKETNTCFSLVCNV
TLVFNKCXSHMYA
>ENSMUST00000181654.1_3
ATAAQPRKLTDAASFHPSTHLXTLAPTPRPSXLQTPRGLETARDAVCALCSFPKPFPKSL
GGGGVDKKTSSAISNPGLLSSHCSRVNSVXCPGNHAVHPMKALRTHFHIPVQDSYFCCGC
MXSRTISXQIELALLLKSCQHRSEEREWKAKYLEAKXTVHTVGFRSLRKXRCLDSGMLWA
GXSRFGPRESPGTCLSAGLSPQDSDPVCKAPSTPGELLYLKWSPMRRLIPLILKLWVVIL
CXGTEGRAVKTLTTVQGFPVCNNQDVNQNSQCVRKPRYLWXLXPLMCSVTLGQVXHFKRM
HTFPTTSETPQTCFYHLGLCVHVKLCSQDXXLXNQHNGYSASLSHCKKKQTHASHXCAMS
PXSLINAKAICMP
>ENSMUST00000186612.1_1
EQIIASKCTEMQNEQRTVXFLFFFXNXFHGYEFAKIAVXRXLELNEVPXRNLSPVFXTVH
YLTDSPRASNSTGGAGGINAYIGLTFHGLSLTTLSPQSRLFXNSDLALXRTLEHLDSQCT
NVLMVNDLWEFPSHMXCLSGTSQMPYIYTAEFTWQCLRPLASSQQXLHAWEGATLEEDCP
TL
>ENSMUST00000186612.1_2
NKXSLLNVQKCKMNRGLFNFFSFFKISFTVTSLQKXQSEGNXNXMKFLKEIYLLYSKLCT
IXQTALGLLTPRAGRGALMPILDXPFMDYHSLRCLPNQDSSEIRTXPCKELWSTLTLNVQ
MFXWSMICGNFLRICNASLGQARCHIFIQQNSHGSVXDLLPAASNDFMLGRELLWKKIVQ
P
>ENSMUST00000186612.1_3
TNNRFXMYRNAKXTEDCLISFLFLKLVSRLRVCKNSSLKVTRTEXSSLKKFISCILNCAL
FNRQPXGFXLHGRGGGHXCLYWTNLSWTITHYAVSPIKTLLKFGPSLVKNSGAPXLSMYK
CSNGQXFVGISFAYVMPLWDKPDAIYLYSRIHMAVSETSCQQPAMTSCLGGSYFGRRLSN
P
>ENSMUST00000185842.1_1
AQSCTXLPGRGQKKDVGXRTLPPTNQLQREQDCVQETLKRTLKAGHSYGVRLRSTASGVR
NVNQTHDRLTSPQMSLRQTVVPEGGTVLRGDSNXSRASPQDFLVQQEVEEDNCDPDHPDH
DQDKDKVVSVCSTTHPQKKXKIEILENRNILLWLQTVYSFLLLXQKQKMFKNDMCEVQLL
HXDXFIYYXCLFCLTXHQVDSVHFSILFLK
>ENSMUST00000185842.1_2
PRAAPDSQGEDRRRTWDEGLYLPQTNSKENKTVFKRHLREHLRRVTATECACAVLHPEXG
MSIKLMTDXHLLRXASGKQLFQKEAQSSEETAIDPGRHPRTSXCSKRWRRTIVTLTIQTT
IRTRIKLXVCVQQHTHKKNEKXKYXKTEIFYFGCKLCTLSYCYDKSKKCLKMTCVKFNFY
IEINLFIIDVCFVXLNIKXTAFIFLFFFSN
>ENSMUST00000185842.1_3
PELHLTPRARTEEGRGMKDSTSHKPTPKRTRLCSRDTXENTXGGSQLRSAPAQYCIRSEE
CQSNSXQTDISSDEPQANSCSRRRHSPQRRQQLIQGVTPGLPSAARGGGGQLXPXPSRPR
SGQGXSCECVFNNTPTKKMKNRNIRKQKYFTLAANCVLFLIAMTKAKNVXKXHVXSSTFT
LRLIYLLLMFVLFNLTSSRQRSFFYSFSQM
>ENSMUST00000192487.1_1
EEPFCXFFPLIYIYFKITVTSLMVCVLWVANQAPNXKDXQAPXEXPEIXDKYPSRQKENV
LLPCPTIHLPHTQRLLFVIELNHAKLCSLLKIKTLSLSRAINLFSLPPCVVEGCLPTFYX
LTHNFMFMSLFFFHLKTSVVFLLSVPPPRPTPRILHTGQKTRINXHLPLMHTNCKATRPY
TLIPWHNLCFPRPSKPQGXGKQAEVMAAVIMGPCGEPLEPQADSPSQLPQRASGTSLPLS
SEQYKSVLHTSSLSMPLLVSXSPNRLLDADLMWPYLAEMMAPISEAGTYXSCYALLSPVA
PLSWETPCPPLLGTPHPGICSTLHLAQVVRVLFPYFDPKEEILRXLWASXVXSVRCTXKX
LTNKNGHIPSVKWFGTXIAKLXHLPKIRHIYITAPSPDIRSSIRCXKLFXLIWKGSDHRP
DSLMHACNLNTXVAEAENHGFKDSLTHTGKFKQQKLTVSLSWKKSLNXGGWHRXCLPRTS
FFMVLLSSHNLFFSSCMCTLLGYGTXTILNLDIPXXLRFXVNHFFKYSVFKYSSIXRDAG
HKGCNTXIGKGKPSSAPGKTSASITGSLAGXRVSLSSTSTLGSHYTKSTIIIHCYGPLSX
XHEIXNFYLSPCCEVILFGXAHLIIKSIDTRFXTXKNEFYTVLFSLKERKFQRLESPLPI
LAFSVSPKVSQKSDIKKKIKNPVLPNHRLERSYMLDHFIQVQFGLLRKELLFPGXAPSQS
ILNSPSGDRADCCPVEGAPHWQEMVAPDFSFNPIAKSLYLXFNLKLGLGNFQVHF
>ENSMUST00000192487.1_2
RNHFVNSSLLSTFISRSLXPPXWCVCCGWPTKPQTRKTSRPLENNLKYETSILLGRRKMS
FSLVPQSISHTLRGCCLSXSSTMPSSAAFXRLKHSLSQEQLTYFLYHLAWXKVACQPFID
XHIISCLCLSFFSIXKLAXFSFXVCHHLAPPPGSFTLGKKPESTSIFHXCIQTVRPPGLI
LSFPGTTCVFPGPQSPRDKANKQRSWLQXSWVPVVNPWNLRLTAPPSFLRGPQGPPFHSQ
VSNTSPSFTLLHSPCPSWCHDLQIDSXMLTXCGPTWQRXWLPSQRQGHTDPAMLCFHLLL
RXAGKRLVLRCWVRLTQASAAPCIXHRLSGSCFHTLIPKRKFSDSFGPAKSRVSGALEND
SLIKMDTSLLXNGLAHRXQSYSICQKLDTFTXQHHLQIXEAVSDVENYSNXYGRGVITGQ
IAXCMPVIXILRXLRQKIMDSKTVXPTLENLSNRNXLSRCLGRKVSTKGAGIGDAYLGHL
SSWSFCLHIICFSLAVCVLYWDMEHEPYSIXTYLNNFVFKLTTSLNTLSSNTVAFRGMLG
IRVATHELEKANPVQHLARLLLLXQVPWLAEGCPCLQPRPXVHTILSLQLLYIAMDPYPD
NMKSETFICLLAVRSFCLAEHIXLXNPXILDFEHRKMNSILCCLAXRKENSKDXNHHYLS
XHFLFLQRYLRSQILKKKLKILFYQITDWKGHTCXIISYKCNSVCLEKNCFSLAEPLLNR
FXTPQVGTGLIAALLKELLTGRRWXLLTSPSIQXPKVFTYDLTXNWVLEIFKYIF
>ENSMUST00000192487.1_3
GTILLILPSYLHLFQDHCDLLDGVCAVGGQPSPKLERLAGPLRITXNMRQVSFXAEGKCP
SPLSHNPSPTHSEAAVCHRAQPCQALQPSKDXNTLSLKSNXPIFFTTLRGRRLPANLLLT
DTXFHVYVSLFFPFKNXRSFPFKCATTSPHPQDPSHWAKNQNQLASSINAYKLXGHQALY
SHSLAQPVFSQALKAPGIRQTSRGHGCSDHGSLWXTPGTSGXQPLPASSEGLRDLPSTLK
XAIQVRPSHFFTLHAPPGVMISKXTPRCXPDVALPGRDDGSHLRGRDILILLCFAFTCCS
AKLGNALSSVVGYASPRHLQHPASSTGCQGPVSILXSQRGNSQIALGQLSLECPVHLKMT
HXXKWTHPFCKMVWHIDSKAIAFAKNXTHLHNSTISRYKKQYQMLKIILTDMEGEXSQAR
XPDACLXSEYLGSXGRKSWIQRQSDPHWKIXATEIDCLAVLEEKSQLRGLAXVMPTXDIF
LHGPSVFTXFVFLXLYVYFIGIWNMNHTQFRHTLITSFLSXPLLXILCLQIQXHLEGCWA
XGLQHMNWKRQTQFSTWQDFCFYNRFPGWLKGVPVFNLDPRFTLYXVYNYYTLLWTLILI
TXNLKLLFVSLLXGHFVWLSTFNYKIHRYXILNIEKXILYCAVXPEGKKIPKTRITTTYP
SIFCFSKGISEVRYXKKNXKSCFTKSQIGKVIHARSFHTSAIRFAXKRIAFPWLSPFSID
SELPKWGQGXLLPCXRSSSLAGDGSSXLLLQSNSQKSLLMIXLEIGSWKFSSTFF
>ENSMUST00000193885.1_1
LLARGARGARAASRGPAALTTRAARRAPYLRSPPRSPAPAPQPGSAARRARSRTRGERAP
PPRLAPSNELSPWGGGAVQSDVRTPGKSANRKRLRLHTRPDPRRANRSEPRGGTXSCRPE
QVQSGRAASRGSRPGQVWSLTALIVGRXRVLVRFSKISALKPRLLSCKRAAHIGWNIINQ
RYXFLKLSKASRIRKRNAXADSTQIAFSAVLDICVLKELARAPGISNLLVSVLIKIQTIS
G
>ENSMUST00000193885.1_2
FLPGALAGHEQPAAGPPPSPPAPPAALPTSAARRAAPLPRLSPAQRPGALAQEPGGNAPR
PLGWRRPMSSARGEAGPSNQMSGRPASRPIGSDSGYTPALILEERTAQSPEVGPDPAAQS
KSSRAGQRREGVGLGRSGAXLPSLXAGDVCLXGSARSPPSNPDCSHARELHTXVGTLLIN
VINFXSXVRRLALENGMHKQTALKLLFLRSWTSVFLKNXPEHQVSQTCXFLFXXKSRPLV
A
>ENSMUST00000193885.1_3
SCPGRSRGTSSQPRARRPHHPRRPPRSLPPQPAAQPRSRASARLSGPARSLKNPGGTRPA
PSAGAVQXAQPVGRRGRPIRCPDARQVGQXEATPATHPPXSSKSEPLRAQRWDLILPPRA
SPVGPGSVAREXAWAGLEPDCPHCRQVTCACEVQQDLRPQTQTALMQESCTHRLEHYXST
LLIFKVKXGVSHXKTECISRQHSNCFFCGLGHLCSXRISQSTRYLKPASFCSNKNPDHXW
>ENSMUST00000195365.1_1
FLPGALAGHEQPAAGPPPSPPAPPAALPTSAARRAAPLPRLSPAQRPGALAQEPGGNAPR
PLGWRRPMSSARGEAGPSNQMSGRPASRPIGSDSGYTPALILEERTAQSPEVGPDPAAQS
KSSRAGQRREGVGLGRSGA
>ENSMUST00000195365.1_2
SCPGRSRGTSSQPRARRPHHPRRPPRSLPPQPAAQPRSRASARLSGPARSLKNPGGTRPA
PSAGAVQXAQPVGRRGRPIRCPDARQVGQXEATPATHPPXSSKSEPLRAQRWDLILPPRA
SPVGPGSVAREXAWAGLEP
>ENSMUST00000195365.1_3
LARGARGARAASRGPAALTTRAARRAPYLRSPPRSPAPAPQPGSAARRARSRTRGERAPP
PRLAPSNELSPWGGGAVQSDVRTPGKSANRKRLRLHTRPDPRRANRSEPRGGTXSCRPEQ
VQSGRAASRGSRPGQVWSL
>ENSMUST00000191140.1_1
RWEDGFLLRTTFALFLDSTASLLGLQSQSXKSAHXFSFMKGNRXYFPQWRLVTQSCISFQ
MNFPPXSFLEMSHAVSINFTSFLATSGRRRREXCRKKENRFSXQFIKIVWPHAVFLLPFL
LCLLTSNLLCSQGXPWTPALLASTTRHWNCRFEPPRLAQMLLQNTLKRLWVNVKCHLQAR
IFYLEVFPLVNYAGHRWTDRIHVAXSIKNKPMIASHVPXXEQKWRSLXKTSGXISPLIHL
AIYPYQTTTXFSNYKKKKK
>ENSMUST00000191140.1_2
DGKMVFCCELPSLFFSTPQRACXVCKARARRVLINSASXRGTGDISPNGDWXLSHASAFK
XTSLLRVSWKCPMQFQLILLLFWLLRAEGEENDAEKKRTDFLNSLSKLFGLTRFFCCPFC
CVYXPPTCYVAKANLGLLLFLPPPPDIGIAGLSHHGWPKCFYRTHXKDFGSMXNVTFKPE
FSIWRSSPWLTMLGTDGQTEYMWLSLSRTNQXSLPMFLSKNRNGDPFRKPADKFLHXFIX
PYIHIKLQHNSPTTKKKKK
>ENSMUST00000191140.1_3
MGRWFSAANYLRSFSRLHSEPARFAKPELEECSLIQLHEGEQVIFPPMETGDSVMHQLSN
ELPSLEFLGNVPCSFNXFYFFFGYFGQKEKRMMQKKREQIFLTVYQNCLASRGFSAALSA
VSIDLQLAMXPRLTLDSCSSCLHHQTLELQVXATTAGPNASTEHTEKTLGQCEMSPSSQN
FLSGGLPLGXLCWAQMDRQNTCGLVYQEQTNDRFPCSLVRTEMEIPLENQRINFSINSSS
HISISNYNIILQLQKKKK
>ENSMUST00000192339.1_1
AGPQLSGPRADGLTCCSPDESHPXNGKGRGDHCAGSHSVCARAPRWEGRSTGEPAPSAQA
STRAEKGGASLCPWKSSTAQLPRVILQCLVLTSPRPWSCAVPGQRSXLFRWTXKTKPKAC
TKVINSRVHT
>ENSMUST00000192339.1_2
RAPNSQDPGRMALLAALQTKVIRETERVVETIAPAPTASAHAHQGGRGAPQGSPRPLRRR
QRGQRRAELRCVPGNPQLLNCLGXSCSALSSQVLALGPAQYLGSALSYSDGLKRQNQKPA
RKXXILEFTP
>ENSMUST00000192339.1_3
GPPTLRTPGGWPYLLLSRRKSSVKRKGSWRPLRRLPQRLRTRTKVGGALHRGARALCAGV
NEGREGRSFVVSLEILNCSTASGNPAVPCPHKSSPLVLRSTWAALLAIPMDLKDKTKSLH
ESNKFXSSH
>ENSMUST00000192408.1_1
MRKDSXRLRRFLSKSSTSSLLAAMARADPRASARAVGRCCPSSRXWGHPWCGHACSXSIS
VLIDDILNRSFQVLNSINGSPXSFIDXLHFLLSRCPNRTFFKDLFTLHPARFPLPDPLPS
HSPSPTPPSLLXVCEAGTSYPTEAGQGSPANKTYPTXMELLWGXXLPSPSRCXRPTXRPS
HTSATHAGGSGVRSSPCILFGWGFSLXEPQGSWLVGLPVEFLSPSGLQSFLLFFHKRPLA
PSTIWLWVSASVXIISWVEPTEYPYNSVRVWCLPMDGSQVGPPAGHFIARXSFCVXLKQG
WEFQQQLKISLRAVTLSHSSRXNEWGEQNTACDKNELGGESGVSXIXCEGTXCHXXSAXR
WLKMANIVYICXNKHEXNLSVHLAVVMWPCTLGRLKPSVKCDLTTGFSSVFGQNLNRIGM
PVSPYDNVCINDPSGTVTLVFYRQSHIYYDGCPQCTMVRYFWEVIFLXHQIXDXGKRSLS
LALPLWVQQLRVXRANILVHHVVMLLHGLMAVVSLGKEWYKTVTMPILQLKRKHSAVFQA
SHLXLLHWTGXEQPELQCDPFSQXVYERISFXASGMTCISLLNGDNEDXEDFATXXTQXR
RRLESIDNKCTFIIYVAXSLIMHCQENLETAQLIGLQSAFYSTVWKGSSSYVWIATQMIW
VFQVAKHLLGSEAVRQETPLLPPHFXVTPVECNYIVSSDSNDLTSWLILLSVCLELTMVF
CNVVFMLITTSFAIANAPERLTHMSYDSNPITSPDLLAHSSHGSVAHIRAFHRKSDEPPS
SPXLKQTSAHFPFPWVQRSVSRIWVLRMDSPSLESPSPTGCFLVSPVEFMSMCRLGFQIL
LYFKMISNSKEKSDMDKKKHYFXXDXRKGSKHTTNGIKEGCQLXIIXCMTVFANIIXNSH
ATNLKLFKHXFTMNXSLHKRKHSYLYQIKLLPF
>ENSMUST00000192408.1_2
CERTVEDXGDFSRSHLRLLSLLPWLEPTLAPLPGQWVGAAPAVANGAIHGVAMRAADLLV
SXLMTSXIEAFRSXIPLTEAHSLSLINFIFFFPAVRTEHFLKIYLLYILLGSPFQIPSPP
TVLPPLPLPFSESVRLALPIPLRQDKAAQLIKHIPHKWSCFGDSSSPPPPVVEDPHEDQA
THQPHMLEEVGLGPARVYSLVGGSVSESPKGPGXLVFLWSSYPLQDCNLSSYSSIRGPSL
HPLFGCGCLLRFESSPGWSLQSILIIVSGFGACPWMGLKLGHQQDILXLVKASVCDSSKV
GNFSNSXKFPSELXHFHTAQDKMNGENRTQLVIKMNXEERVVSLRYNVREHDATDNLLED
GXKWQILCIFARINMNETFLSTWQWXCGLVPXAVXNQVLNVIXPLAFLQFLGKIXTGLEC
PCHLMIMFAXMILLVQLLLFFTDRVISTTMGVHNAQWXGIFGKLYFFNTKYETEASEVXV
XHFLYGYNSFGFKGRIYXFIMLXCYFMAXWLWSLWEKNGIRQXPCQSSSXKESTQLCFRL
LTCNCCTGQAESSLSYNVIPFLNKYMREFLFKLVAXLASRCXMEIMRTEKTLLLSERSKG
EDWNLXTINALLXSMWHSLXXCIARRTLRLHNXLDYRVLFTARYGKAQAVTSGLQLRXYG
FSKWQSICSDQKLSDRRRPSYRHTSESLLXSVITXYRVTAMTXLHGLFSSQCAXSLPWCS
VMWCLCXLLPALPXQTHQRDXLICLMIQTLSLVLTFXLIPATALWLTSELFIGRVMNRLL
HHSXNRPLPTSPFPGYRDLSLESGFSGWTHQAXNPPVLLDAFLCLPXSSCPCADWVSKYF
SISKXFPTPRKSQTWTKRSITSSETRERDQNILRMEXRRAVNFRLFDAXQSLQILYKIVM
QQIXSYLNTNLLXIKACIKENILTCIKXNYCRL
>ENSMUST00000192408.1_3
AKGQLKTEEISLEVIYVFSPCCHGXSRPSRLCQGSGSVLPQQSLMGPSMVWPCVQLIYXC
LDXXHLKXKLSGLKFHXRKPIVFHXLTSFSSFPLSEQNIFXRFIYFTSCSVPPSRSPPLP
QSFPHSPFPSLSLXGWHFLSHXGRTRQPSXXNISHINGAALGIVAPLPLPLLKTHMKTKP
HISHTCWRKWGXVQPVYTLWLGVQSLRAPRVLVSWSSCGVPIPFRTAIFPPILPXEAPRS
IHYLAVGVCFGLNHLLGGAYRVSLXXCQGLVLAHGWVSSWATSRTFYSSLKLLCVTQARL
GISATAENFPQSCNTFTQLKIKXMGRTEHSLXXKXIRRREWCLLDIMXGNMMPLIICLKM
VKNGKYCVYLLEXTXMKPFCPLGSGDVALYLRPFETKCXMXFNHWLFFSFWAKFEQDWNA
RVTLXXCLHKXSFWYSYSCFLQTESYLLRWVSTMHNGKVFLGSYISLTPNMRLRQAKSKF
STSFMGTTASGLKGEYISSSCCDVTSWLNGCGLSGKRMVXDSDHANPPVKKKALSCVSGF
SPVIAALDRLRAAXATMXSLFSISIXENFFLSXWHDLHLVVEWRXXGLRRLCYLVNAVKE
KIGIYRQXMHFYNLCGIVFNNALPGEPXDCTTDWTTECFLQHGMERLKQLRLDCNSDDMG
FPSGKAFARIRSCQTGDAPPTATLLSHSCRVXLHSIEXQQXLDFMAYSPLSVPRAYHGVL
XCGVYANYYQLCHSKRTRETNSYVLXFKPYHXSXPSSSFQPRLCGSHQSFSXEEXXTAFF
TIAETDLCPLPLSLGTEICLSNLGSQDGLTKPRIPQSYWMLSCVSRRVHVHVPIGFPNTS
LFQNDFQLQGKVRHGQKEALLLVRLEKGIKTYYEWNKGGLSTLDYLMHDSLCKYYIKXSC
NKFKVIXTLIYYELKPAXKKTFLPVSNKTIAV
>ENSMUST00000185379.1_1
DVGSSIFTAEDTTLWDSCTADXKGESHLSTRTHHSLLPAFQPSPLAAGPPLPVTLPPPQS
LSQNQSYLPXPTPCPVFGHSPERTETRRFSCSXFPATTREREREVAYDXMXRCGFSLSLD
PITYXINTKDLFPDGRTILVTKXNMSVPL
>ENSMUST00000185379.1_2
MWEAPSSQPRTPPSGIHALLTEKEKVIXAQELIIRCFQPSSLLLLPLGLPCLSPCLLPSP
XARINLTSLNLPLVQYLVTVLKEQKPGDFPVANFLQQQEKEKEKXLMTKCEDVASPSPWI
QSLIELTPRISFQMGGQSXXQNKICQCHS
>ENSMUST00000185379.1_3
CGKLHLHSRGHHPLGFMHCXLKRRKSSEHKNSSFVASSLPAFSSCRWASPACHLASSPVL
KPESILPPLTYPLSSIWSQSXKNRNQEIFLXLISCNNKRKRKRSSLXLNVKMWLLPLPGS
NHLLNXHQGSLSRWEDNPSNKIKYVSAT
>ENSMUST00000192443.1_1
PSLQLDDSFLFLFLIKHXISSFXIFLRXNXSSNCFFKKKXLAHEKTREINTVPLVLRKPT
LLKIQNLIVVCEXLALSSSITYEIXVTWLQQGAMEHENSSXRFTDVYTXTFXFKMLALAL
LANWGCLENVXAPHILHQKKTAVLLQHQGRPDPGTCSHREEPSTSLQAXTQLKKKTVAFY
FYLLPFTLHVLXIVKCFLNSXKTTFNFITSLTRNEVDLQVAVFKSRFLXLKEIKMCMHLI
FQRQASLIIGFXIVKNTRXLLYLRRSNXHIVNSQMVNDGLVQXIIXSQIHFEYVITMYCL
XVTSMLXLGTSSPHGQRAQNDPMSKRKVIINLDLKTHRNNLQNT
>ENSMUST00000192443.1_2
HLFSLMILFYFCFXLSIRXVLFRFFXGRTSLQIASLKKNNLHMKKQEKXIQFHLFXENQL
YXKFRIXXLCVNSLPCLALLLMKYRXPGCNRERWSMKTHLEDLQMFIHEHFNLKCWLXLF
LPIGAAWRTCKPHTSYIKRKRLCYCNTRVDQIQGHVHTEKNLVHPSKHEHNXKKKLLLFI
FIFYHSHYMSSEXXNAFXTLKRPHSTLSLLLQGTRLIFRLLYLSLDSCNXRKXKCVCTLS
FKGRPLLSLGFKLXRIQDDFCTCGEAISILXIPKWXMMAXCNKXSDPKYILNMXLQCIVC
ELPLCFSXEHPVRMAKGLKTIQCLKEKXLXILIXKHIETICKT
>ENSMUST00000192443.1_3
ISSAXXFFFIFVFNXALDKFFLDFSKVELVFKLLLXKKITCTXKNKRNKYSSTCFEKTNF
IENSESNSCVXIACLVXLYYLXNIGDLAATGSDGAXKLILKIYRCLYMNILIXNVGFSSS
CQLGLLGERVSPTHPTSKENGCVTATPGXTRSRDMFTQRRTXYIPPSMNTIKKKNCCFLF
LSSTIHTTCPLNSEMLFELLKDHIQLYHFSYKERGXSSGCCIXVSIPVIEGNKNVYAPYL
SKAGLSYHWVLNCEEYKMTSVPAEKQLAYCEFPNGKXWPSAINNLIPNTFXICDYNVLSV
SYLYALVRNIQSAWPKGSKRSNVXKKSNYKSXFKNTXKQFAKH
>ENSMUST00000192367.1_1
CVCVCMRARTHAXMCLSVCLFSCPLNFYLKTTQSLLKKEVKEAEDLIYFEHXEQAIHFSN
IEEKILMFSTYINAVFLNNYNNINGERRLTMIYXSQLVTDTCCSRVGKLPQYSHFXKIXP
SLSLAVMFLWPVLSKTRSLVLSXSHTLWFSPIPIHNVPKFALSNVSLXLDSICTFKGPPG
XXFHVLISWEEPFVLYYHXWCXLEFFSFSLKTFTYTPKLDDCSLVYWFLRATNWVAKLGK
HIYCLTVLLTRSLKSRCXXSCVPLKALXEEYHFFVXFLLIWDVSXLVAIXLQSLVFLXLD
MGNFILSPIFVKVTSKIELEDHFIPKKIIQISGVPXGCFNTCIHCVTFKSSXTNFLIHLV
SSLLXKXSKSFLSSSFLRYAIQLLLVDSLLSHIAPERMTITLSVHSSTFPSSPQTLFHQV
QITTLSLSISTKTRXISCEXDQDVTHPSVTALFQXTXSPLLYMLXMTEVHSYSGYVHATD
SVSCVFPVHLSDAELXVVSTSXLLXILVNRRLXLTHQQVNFNSLDNIQXXGCXNMRKFNC
GCCYXGLRSLCSVSTVSLLIFTLTVCKGSHSSTPWLVLXSVFLIKLCPTEINQFLSVLXF
SFSXXLVIWNFFNRSVGIVFFQEISRFVYYHFXNLTILCFAVEFLKITLNILDQKXLSDV
IYXAHTLMXCYFVPLRKYYISPMLXCIFTXILMLVDSQAXLLSSXALGYFTAQIATVCRD
QLDNMYVCKLRNGSLCLEREWGHXAKPNFRRAVXRLXGLFCIWXETTENLRTXSEIISVY
FXKREISNEKCQVCKKXSPFLSLITLIYTVXSXLVELRGLSFAVFFFLXYQLELIXHXXL
NGLILILQIYFHVXEEKGHEPHFXQSRKIPDTADQLXSEXAEDLSXPNTDHPDGIRYQRK
ETDGVTILRSLDRFSPTMSXFQCPXKWRNSXRSNWLGSSCAANCNTQVTHRKRLYISRMX
VQTXGIIYRKVXYMFXNXXLCFRTXRNIYCLTNKILLQFVKXTKTGXIGSILQLXSSFYT
NGIVVILXLHMAFKSRIQGXDNESMMKQQIELQDKLMXKHANDPDMHFHHEDDEELIISV
NVMVYLXLXMISEFGGRAKRITSLRQAWVIXQAEHXSRHCSRSKS
>ENSMUST00000192367.1_2
VCVCVCVHAHMHECVCLSVCFPAPXTFIXKPPKAYXRRRXRRLKILFILSTESKPFISPI
XRRKFXCFLHISMQFFXITTIISMEKEDLRXYTEASXSQTHAVQGLENCPNIPIFKKYNP
ASHXLLCFSGLFXVRPDPWYFPSLILYGFLQSPYTMSLNLLYQMFHYDXIQFVLLRDHQG
NDFMFLSHGKSLSFYTTTSGVDLNFSVSLXRHSLIHRSXTIVPWCTGSXGRQTGWLNLAN
IFIVXQFCXLEVLNQDASRVVYPXRLCKRSITSLSDFCXSGMFLDLWQFNYNLXCSSDXT
WETSFCHLFLXKSPVKLNXRTILYQKKLYRLVVYPEDVSIHVYIVXLLNPVKQISSYTXS
LLCCENNQNPFFLLAFXDMQYNCCLXTAFXAILHQNVXPXLXVSIHQPSPALHRPSFIKF
RXPPFHSQFQRKQDKYHANEIRMLLILLXLPYFSEHDLHFYTCCKXQKSILIVAMCMPLT
VYPVFSPSIYLMLNSKLFLLLSSCEYLSTGDCSXLINKXISTLWTISSSRVARTXGSSTV
VVVIEVXGVCVLCLQCLCXFSRXQYARVPIPLHPGXYYSLSFXXSFALLRXTSFYLCFDF
HFPSDXXYGIFLIDLLAXSSFRKYLGLCITIFKIXRFCVLLLNFXKLLXIFXIRNNCQMX
YIELTPXCDAILFLXENIIYLLCCDAFLLKYXCWLTRKHDFSLPELXGTSLLKXPLCAEI
NLTICMFANXETGHCVXRENGATEPNQISEEQCEDYEVYSVFGKKPLKTLGREVRXLVCT
FRKEKFQMKNVRFVRNKALSXVXSLXFTLCNLNXLNLGGXVLLFSFSSNISXNXYNINSX
MGXYXFFRYISMYKKKKGMSHIFDNPEKSQTLLISFSLNEQRTXADLIQIILMVSGTRGK
RLMELLFSGASTDFPQPXASSNVPKNGEIAREVTGLGVAVQQIAIPKSLIERDCTSLGCE
CRPEELYIGRYNICSEISNYVSEHKGTYIVXPTKYYCNLLSRQKQGKXVRFYNYKAVFTL
MGLWLFYNYTWHLRAEFKDRTMNLXXSNKXSYRTNXCKSMLMTLICTFIMRMMKSXXYLX
MLWYTYDYKXSQNLEVEPRGSQVXGRHGLYSKLNISQGTVPEAKV
>ENSMUST00000192367.1_3
CVCVYACTHTCMNVSVCLSVFLPPELLFKNHPKPTKEGGEGGXRSYLFXALRASHSFLQY
RGENFNVFYIYQCSFSKXLQXYQWRKKTYDDILKPVSHRHMLFKGWKTAPIFPFLKNITQ
PLISCYVSLACFKXDQILGTFLVSYFMVFSNPHTQCPXICFIKCFIMIRFNLYFXGTTRV
MISCSYLMGRAFRFILPLVVLTXIFQFLFEDIHLYTEARRLFPGVLVPEGDKLGGXTWQT
YLLFDSSVDXKSXIKMLVELCTPKGSVRGVSLLCLISADLGCFLTCGNLITISSVPLTRH
GKLHSVTYFCKSHQXNXIRGPFYTKKNYTDXWCTLRMFQYMYTLCNFXIQLNKFPHTLSL
FFVVKIIKILSFFXLFEICNTTVACRQPSEPYCTRTYDHNSECPFINLPQLSTDPLSSSS
DNHPFTLNFNENKINIMRMRSGCYSSFCDCPISVNMISTSIHVVNDRSPFLXWLCACHXQ
CILCFPRPFIXCXTLSCFYFLALVNTCQQEIVADSSTSKFQLFGQYPVVGLLEHEEVQLW
LLLLRFEESVFCVYSVSANFHADSMQGFPFLYTLVSTIVCLFDKALPYXDKPVSICALIF
IFLVTSNMEFFXXICWHSLLSGNIXVCVLPFLKFNDFVFCCXIFKNYFKYFRSEIIVRCD
ILSSHLDVMLFCSFKKILYISYAVMHFYLNINAGXLASMTSLFLSSRVLHCSNSHCVQRS
TXQYVCLQTEKRVIVSRERMGPLSQTKFQKSSVKIMRFILYLVRNHXKPXDVKXDNXCVL
LEKRNFKXKMSGLXEIKPFPKSDHSNLHCVILISXTXGVEFCCFLFPLISVRINITLIVE
WVNTDSSDIFPCIRRKRAXATFLTIQKNPRHCXSALVXMSRGPKLTXYRSSXWYQVPEER
DXWSYYSQEPRQIFPNHELVPMSLKMEKXLEKXLAWEXLCSKLQYPSHSXKEIVHLSDVS
ADLRNYIXEGIIYVLKLVIMFQNIKEHILFNQQNIIAICXVDKNRVNRFDSTIIKQFLHX
WDCGYFIITHGIXEQNSRIGQXIYDEATNRATGQINVKACXXPXYALSSXGXXRANNICK
CYGILMTINDLRIWRXSQEDHKFEAGMGYIASXTLVKALFQKQK
>ENSMUST00000193392.1_1
XQVPLLPVNGIHFSKYFVTKLTLLEKSYGLSPFVLQVRRXVFKLHELQKKKKKYQEGSRR
XIXNSVLRSSSIQPYWLYYQLXRNTXKXGVSTSRSPNCLAVWSRLEESLFLLASHAAPCK
GNSVIHHICHFPASSPLKLVHSASWHLRYKQNSLENGARIETKXQHTNWQTVALRLFAEF
QTPAYKXVNSXELXLHSAFLKGIGGENRKCTLFFFSLPSLKMHCYLIMSCIRMCAYLHKG
THXEFTFLXSXRDTSRKLLLIWFGCHEPEIDTAVLNXRLFTVLLGTVRMIPLSHHYCKIP
CVQSVILLWGLYPSFNPSFYPSLFGGXGVCFQIWFVVXLICVCLFVCLFEGSNWSGLGMS
SEAALNPRSKPTXGRTPTLTXLASSLNQINYRPXMXFPXSLAFSKQSSRKKTDVLGLCKS
QSAIIDHGQFLRLFXINPRRKKVXGQINLITXSLSCGTCSDXXHSINGIPAEIKIKVXCW
KIXFLLIVYXXLVILESLMLNPSSLISCLLEAKTYLPGVSLXTFKSVCKMELGCSCEPNL
LLATCSCTNPNIVFLDPRWRMWIWLLLRCLFLLGYLLLCLSKLFLLLNISSCTSLCSCXK
VCRNTCGFSFCXLFTRISLANPYEISHTHTHTHTHTHTHTLTHPCSCFQNYCPXYLLPRR
YIFLIHILLINFLFVLXKMCIYVSVCMYTHTLAHIHTHTHTHTCSQPTYTQKLYPXIXPS
RVLIFLFTVSSKTVPITKSVLINCSLIHEIGISXPSFLRVSSSPIFNTINSMVIVIISFQ
NAQQKLTSAFYFCFSNKILFXXGXDNLIYCKLEIXFVCFXNSXIILXXFPQSRLLLWSHY
FLXHHSIQXEILKRWCLNVCPKWNSPXCKSSLNLLETISGINVLLCKSVPLIXNVESELL
CRISNLQFCNXESRWFIAGAIPDLPLIAGHKYGILCTPSQPRGQGSCVGYTILKSSSMFS
AXRLWIXFETNAAQKCILHMLSVYEXERQIDRQTDRHRGRERQRDERWKDVVVYVAFVWD
FFFPKRKRPFDIVSYSVSRLTWNSRYHQYQXQSXXCPPVQPPLCXDYRSAPYWALILLXC
YLQYXAEYLKASIIGRGIVVFYIFHCYIMEVLKNMNDLFYSKVLEFDTKLKNSITYRYND
SSXQ
>ENSMUST00000193392.1_2
NRFLFCLXMAFTFLSTLLLNXPFXKNLMGCHPLFYKLGDRYLSYMNCKKKKKSIKREVGD
EFETQFXGHLLSSHIGYIISYREIHRNEVSLLQGHPTAXQCGADWRNHFSCLHHMLPPVK
GTQXFITSATFQQALLXNLSIQHLGISDISKTAWRMGQELKQSNNILIGKQXPXDCLLNS
RPQHINRSIHKNCSYILHSLRVXGEKTENALFFFSPFPPXKCTVIXSCPVLGCVHTCIKV
PTENSPFYSPKETHPESCCSFGLAVMSQRLTQPYSTEDYSLSCLGLLEXYHXVTITAKYP
VYSQXFCCGGSILLLILLFILHFLGGRGFVFRFGLLFSXFVFVCLFVCLRGAIGQALECL
LKLHXIQGPSPHREELRLSLNXPQAXTKXTIDHRCDFHEALPLVNKAVEKRQMSLDYANH
RVPSXTMANFXGYSKLTHEEKKCKDRSIXSLEVFLVEHVLINDIQXMEFLPKSRSKYDVG
RFNFFXXFINDWSSXNHXCXTHHHXYHVSLKLRHICLGXVYELLSQCVKWSXDVAVSLTC
FLLLAHAQIPTLFSLTLDGGCGFGYCXGVSFCLATCCSASLSYSCFLTFPHVPAFALARK
FAEIPVASLFVSCLLGFLWPTLMKYHTHTHTHTHTHTHTHXLILVLASKIIVLNIYCPDA
IYFLFISYLLIFFLYFERCVYMFLCVCTHTHLHTYTHTHTHTHVPSLHTHKSYILKYDLQ
[truncated: 243,756+ more rows]

## Sheet: WT TPM 1
>ENSMUST00000193812.1_1
KERGXHLKCKXRKYLIKINKNMLSKEIKSWIQKFNFCSFGIIKEKTFAYKIYFEXNSVEE
WNRNISLMLSISTSKRIIKRNISWVYSYLPAQSLGYGSXHXGTSQITNKQRHKVLVFTIC
TFVDHLASLXCNHLXSTTMKGTVIIHWAFSVQDEKKPGEADLXVRDVHSXLKNLKFEMPP
KIXNFTGXDGVIVRNFHLXLLVKSNVRDYVCSMCMIYTXSCIQTWALSLRCVIIGIQKFX
NWQNSEIXSTFAXRTQSLCYCXIAAPGWGPHVHXLXSYLIISFSIQLFFFTKKVTNSYXX
NESCLFSPDASINTPKYXXRFLNHSRWEKEEGAESLCPCSRVTGLXFVNAGIKLEK
>ENSMUST00000193812.1_2
RKEDNTXNVNKENTXXKXIKTCFQRKXKVGFKNLTFAHLVXSRKRPLHIKYILNKIQWKN
GIEIXVXCXVXVPVKEXXKEIXVGYTVICQHKALGMVLSTKEPAKSPTNRGIRFXCLLFV
LLWIILPACSATISNPPPXRELXXFTGLFLCKMKKSQVRLIYEXGMCIPNSKIXNLKCRP
KYEISLAETVXXSEISICDCLXSQMLETMYVACAXYIHEVVFRLGPYLXDVSLXVFKNSK
TGKILKSEALLHKGLNLCATAELLLRAGGLMFTDFEVIXLSLFQFSYFFSPKRXQIVIDE
MNLVSFLQMLQXIPLNINEDSXTILGGRKKKEQSPYVLVLGXLDCNLXMQVXSXRN
>ENSMUST00000193812.1_3
GKRITLEMXIKKIPNKNKXKHAFKGNKKLDSKIXLLLIWYNQGKDLCIXNIFXIKFSGRM
EXKYKFNAKYKYQXKNNKKKYKLGIQLFASTKPWVWFLALRNQPNHQQTEAXGFSVYYLY
FCGSSCQPVVQPSLIHHHEGNCDNSLGFFCARXKKARXGXFMSKGCAFLTQKSEIXNAAQ
NMKFHWLRRCNSQKFPSVIACKVKCXRLCMXHVHDIYMKLYSDLGLISKMCHYRYSKILK
LAKFXNLKHFCIKDSISVLLLNCCSGLGASCSLTLKLFNYLFFNSVIFFHQKGNKXLLMK
XILSLFSRCFNKYPXILMKIPEPFXVGERRRSRVPMSLFXGDWIVICECRYKVREM
>ENSMUST00000195166.1_1
IXLSHIYFYSFXIXIIIKFXNTTAFLTCALTYXQDQVVVLIVLVLIDLLMSLYGEXNIKH
IYLVNLIMDSTQAFNLSNQEVEAGRSLXCKGWLGLHNEFHAIXCYIVRLCPTPNXKQTSK
QTNKQKTKNKKAXVTHLYFFSLPLSWEWLELPETFCXHKSVYTGCXREERSRKWQXCNQC
FHPYIKIESEQXMLKPIWKSSTKGHRRSPTCCLLKTLCIYFPISSTIPGXQGSILSLPLP
XNLQDLMGTQARKISLFFWHLLMPSVXKSFLFPCVLSQCSVDFRVSDCNLFFNWIKTEAK
ALQXDNHIQTIYMVNFLMIFRXPKARYMEAILCKEFFFTVTNMASYKNNKXSNLSXPXVS
FHXSAILQCHVNLESVXXQIPLFSNRMVVPLLRLLLYNLLSNQFAVWSILPLVNYEQLSX
YAEHYTGQNDECILSTERCPHVDPWTLLLYLVSKQRGSLMTQMKLWLPNSXFQCMEIILS
YVKXSQFKSDRAAVHMARVYNSTSQRLEEEYCFEFKAILDXIARPYLKNKTKQNITNRKK
CLYFFLFKVEAXSSNRIQREAVQQDWVWGIRISNXEIWVSIAARTGKNXISSQSLQKRYN
NGDILTLAQXLYQITDPENHTHTHTHTHTHTHTHTHTXLINPCSXXLLTAMIRNXEDTPV
AWAIIFKIHXFDSQQPWXQTLWKHFGHLAENRAFFNQLCSPXVSXSGFLLLXXNTMIKSN
LRRTGFISSFTSTXXFINEDSQGKTTSSSGSLRQKLKQRLXRNTAYWLFPSGLLSLHSYT
IXDYRSQGXHHPSMGWAFLPQTLWVPVSAWNGSLDAGGQSVDEXXTDTHRRGCVESECNF
SNRTSDFLCRRQXGSWVTYPQGTNEVTGCLMTLAQNRGMKTQRLAGTGQXNNXDRVSPIX
GQLXSXKPGVRTFHSXGKGFHTQVMVLTREFRSSXPSHEXCITLKPQPNLLPKPLXIPVY
GSDLAFIDSVIPEAILNVTVXLKDCWNTGGRLXLCQNLILKGTY
>ENSMUST00000195166.1_2
SDFLIYIFILSRYKLLLNFKIQLHFXHVLXHIDKIKLXYXXYXYXXTCXCLYMENEIXNI
SIWLIXXWIAHRPLISAIRKXRQEDHCNVKAGXVYIMSSMLYSVTXXDCVLPQIENKQAN
KQTNKKQKTKKPKXLIFIFSHYLYHGNGWSFLRLFANTSLFTLDAEGKKEVGNGSNVISA
FIPIXRLNLSSKCXSQYGSHQRRVTEGHQPVAFSRPSVFISPFPAQFQVDKAPFSVCHFH
KTFRIXWVPRPGKYLFFFGIFXCQVYKNPSCSLVFCLSVLLISESVTVIYFSTGXRLRPK
HFSEIIIFRLFTWXISXXYLGSQKPDIWKPFCARSSSLLXPIWLLIRTINDLTCLDPRLA
FINLLFYNVMXILSQCSSKFHYFPTEWLFLSLDFFYIICYPISLQYGPFYHSXIMNNXVD
MQNTILGKMMNAFFPQKGVHMLIPGPCYYIXFQSKGGAXXHRXNYGYQTANSSAWKLFXV
MXNSLNLKVIEQLCTWHVFIIPPVRGWRRNIVLSSRLSWTKXQDPISKTKQNKTXQTVKS
VCISFFLKXKHKAVIGSRERLSSRIGYGGSGSLIKKYGCLXQLGQVRIRFLPRVCRSGTT
MVTSXLXLSDYTRLLTQRTIHTHTHTHTHTHTHTHTHSXLTPVHDNFXRQXXEIKKIPLW
HGQSFLRSTDLTLSNHGNRLYGSILVTXQKTEHFSTSCALHRSLSQDSYCYDKIPXSKAT
XEGQDLFHLLLPHNNLSMRTVRERPQAAQEAXGRNXSRGCRETLLTGFFLLACLAYILIP
SRTTGPKGNITPQWAGLSCRRPSGSLCLRGTGLSTRVGKAWMNDKQTHTGEVVWNLNVIF
QIEHQTFYAEDNKEVGXHTRKVQMRXPDAXXLLHRTEEXKRKDWQELGNKITETESALSK
VSFSLRSQVXELFTPRARAFTPKSWFXLGSSVLANHLMNNALLXNHSPIYFLNHCKFLYM
GATWLLLIVXYQRLFXMSLSSSRTVGTLAEGFSYVRIXSXKAL
>ENSMUST00000195166.1_3
LTFSYIFLFFLDINYYXILKYNCIFNMCSNILTRSSCSINSISINRLVNVFIWRMKYKTY
LSGXFDNGXHTGLXSQQSGSRGRKITVMXRLVRSTXXVPCYIVLHSETVSYPKLKTNKQT
NKQTKNKKQKSLSNSSLFFLITSIMGMVGASXDFLLTQVCLHWMLKGRKKXEMAVMXSVL
SSLYKDXIXAVNAKANMEVINEGSQKVTNLLPSQDPLYLFPHFQHNSRLTRLHSQFATSI
KPSGSNGYPGQENISFFLASSDAKCIKILPVPLCSVSVFCXFQSQXLXSIFQLDKDXGQS
TSVRXSYSDYLHGKFLDDIXVAKSQIYGSHFVQGVLLYCNQYGFLXEQXMIXLVLTLGXL
SLICYFTMSCKSXVSVVANSIIFQQNGCSSPXTSSIXFVIQSVCSMVHFTTRELXTIKLI
CRTLYWAKXXMHSFHRKVSTCXSLDPVTIFSFKAKGELNDTDEIMVTKQLIPVHGNYSEL
CKIVSIXKXXSSCAHGTCLXFHQSEAGGGILFXVQGYPGLNSKTLSQKQNKTKHNKPXKV
FVFLSFXSRSIKQXXDPERGCPAGLGMGDQDLXLRNMGVYSSXDRXELDFFPESAEAVQQ
WXHLDFSSVIIPDYXPREPYTHTHTHTHTHTHTHTHIVDXPLFMITFDGNDKKLRRYPCG
MGNHFXDPLIXLSATMVTDFMEAFWSLSRKQSIFQPAVLSIGLLVRIPIVMIKYHDQKQP
EKDRIYFIFYFHIIIYQXGQSGKDHKQLRKLEAETEAEVVEKHCLLAFSFWLAXPTFLYH
LGLQVPRVTSPLNGLGFPAADPLGPCVCVERVSRRGWAKRGXMINRHTQERLCGIXMXFF
KSNIRLFMQKTIRKLGDIPARYKXGNRMLNDSCTEQRNENAKTGRNWAIKXLRQSQPYLR
SALVLEARCENFSLLGQGLSHPSHGSNXGVPFXLTISXIMHYSKTTAQSTSXTIVNSCIW
ERLGFYXXCNTRGYSECHCLAQGLLEHWRKALAMSEFNLKRHL
>ENSMUST00000192427.1_1
NLTSEAQKASVAWPAFIRQLAPDIRKELQRLGGVLXEGDSYMIXXKRQRKCVCVRERGGR
QKKENRRDHRQRNLPQWXEKKKRQDLDRKPGQLKTEPQLKRLSCVRLKLSIXDTPFKVES
SGXRKPEKKTNSDSHPDYTKASKRILGYCWLLQTLNTWVGDLSCPVVPPNQXRGGVLWTP
NHQKAFKPYSDFGTLKKASGLPIQEVTPCCQQVVFLPDGXXPTLLXHIRTFRXLNEXPLL
HSTCCPTVXDCTXSSLRXHSGRRAGTLMAVASWLKPLFSRLKVLQXVRQRAKKQLQNAYS
>ENSMUST00000192427.1_2
ILPRKPRRPQWPGRPSXGSWPPISERNFRDXEVYYERETVIXSSERGRESVCVXEREAGG
KRKKTGGIIDKEICHSGRRKRKDRIXTGNLGNXRPSLSXRGSAVLDXSYLFETHPSRWKA
VAKESQKKRLTQIPTPTTPKQVREFLGTAGFYRLXIPGLATLAALLYPLTNEGEVFCGLQ
ITRKPLSLTQTLGLXKRPVAYLSKKLHPVASRWFSCLMDDDQRSCDTSELFVDXTSDLCF
IPPAVPLCETAHSHHFADILAEELVHXWQXPHGXSLCSLGSRCSSEXDSERKSSSRMPT
>ENSMUST00000192427.1_3
SYLGSPEGLSGLAGLHKAVGPRYQKGTSEIRRCIMRGRQLYDLVKEAEKVCVCERERREA
KERKQEGSXTKKFATVVGEKEKTGSRQETWATEDRASAKEAQLCXTEVIYLRHTLQGGKQ
WLKKARKKDXLRFPPRLHQSKXENSWVLLASTDSKYLGWRPXLPCCTPXPMKGRCFVDSK
SPESLXALLRLWDFKKGQWLTYPRSYTLLPAGGFLAXWMMTNAPVTHQNFSLTERVTFAS
FHLLSHCVRLHIVITSLTFWQKSWYTDGSSLMVKAFVLXAQGAPVSETASEKAAPECLL
>ENSMUST00000195771.1_1
TALSPVFYLLHFFSIFPFAMFPETYKVIEVSCSGLSTLKLFCSSFIPLYLATEVGDIFKN
RLLSTIYNGXPRGVILFWXHYXPTTHKGGTRILFNNSXQXQKHYPDLERTILNFGWKNKN
PGYLKQSRMILEISPSLISSCTIELXXYKAHGIGIKTGMLINDXXNRIGDPVGNPHTYGH
LIFEKEAKNTQXKEESITNGAYLTGCFACRRIQRHPYLSSCTKLKSKWIKDLNGNIRYTE
YGEEVENNLEFIGTKEDFLKRTPIALALRSRINKWGLIRLKSICKAKDSVSKTRPQHTEW
EKIFTNSVSDRGLISKIYKEFEKLDVNRLINPIKNGAQIXTENTKQRNLKWPRNTXKNVQ
QPXSSRECKSKQIXDSILHXQNGXDQTPQMTAHAGEDMEQEEPSSMATGTLFXXVSHPFI
VPILPPPSFTXILLLLGIPSLLXYNLWPIISPSLMSFPINLFLFLSFYRXLKVNNANQKX
VARNSTXTGAPSTCVSMPDLLHNXTKFLCVCVPHRHLCWFLFXKCYCEXSCGGHGXMSIS
VLVCRVESPLGICLRRSITGSRAGFVSRFXRNLQVDFYIGYTSSHSHQQXANVTLFFFFS
NICFLYFFILTILNGCDKYMFSYYYLQMGXNGLVGCSLKAVPMLXMVRDSCGFMXEQRKP
SLILXINVMISXEKLGHFRGXSANSVFIMIIKESKXCLLXNISFXHQSQQVTLLGSXNNI
XRXEDXESFEDSVNQDAAILYSDALNPSEVGSSTLSHNSNMTSXPILLNEHMIKLTSLDH
VASXXRFTSELTWCGYSLLVFLFDLYYRXLCGSFAKEWEPQCPXGNKGGNREVKFVRHXR
KNMFYFHKECXTFSPVPLNYTGNETPRLAGHIYSSIXLICLFIFLQXEERTEALAYARHM
FSHXSTSAAQFTFLFNDDIKYFP
>ENSMUST00000195771.1_2
QLFPQSSTSYIFFLYFLLPCSLKLTRXXKCPVQDXVLSNCSVPASFLYTLQQRXEISSKI
GSYQLSIMANQEEXYYFGDIIDQQLIKVVLGFCLITHDSNKSIIQTLKEQYSTLDGKIKT
QDIXNNPEXFWRYHRPXFQAALXSYSNIKHMVLAXKQACXSMINEIELETQLEIHTPMDT
XFLRKKPKIHNEKKKAXQMVLIXLDVLHVEEYKDIHIYHPAQNSSPSGSKTSMVISDTLN
MARKXRITLNSLAQKKIFXKEHQXHLHXDQELINGASXDXKAFVKQRTLSVRRDHSTQNG
KRFSPTLYLIEGXYPKYIKNSRNXMSTDXLIQXKMGHRSKQRILNREISNGPETLEKMFN
NLSHQGNANQNKFEILYYTDRMAKIKPLKXQLMLVRIWSKRNLPPWLLGLYFDKSPTPSS
SPFFHLPVLLESFYSWAFPLYSDIICGLLFPPPLCHSPXTCFCFLVFIDDXRXTMQIKNK
XLGIAHEREHLAPVFLCLTYFTTEQNFFVSVCHIDIYAGSFFKSAIVSRAVVGTDEXASL
YXYVEWRVLWVYAXGEAXLVLVLVLFLDFKGTSRLISIXAIPVHIPTNSEQMLLFFFFLA
TFVFFISLYXPFXMGVINTCLVIIIYRWARMALWVVAXKLFPCCRWXETHVASCKSKGSL
PXSSESMSXYHERNWDISEVNLQIVSLSXXSRNLSDACFRIFPFDTSLSKXLYLGHKTIS
EDRRIKKALKTVSIKMLPFCTQMLXILLRWALPHCHTILIXLVNQSCSMSIXLNSLHXIM
LPASKGLLQNXPGVVTPCLFSCLIFTTDDFVAVLPRSGSLSVLEETKEEIERXNLLDTEG
RTCSTFIRNVELSLLFPLTIQVTRHQDLLVIFILLFNXYVYLFSCSERKGLKPLHMLGIC
SPIDPHLQPNLPFYLMMTLNIFLR
>ENSMUST00000195771.1_3
SSFPSLLPLTFFFYISFCHVPXNLQGDRSVLFRTEYSQTVLFQLHSSIPCNRGRRYLQKX
ALINYLXWLTKRSNIILVTLLTNNSXRWYXDFVXXLMTVTKALSRPXKNNTQLWMEKXKP
RISKTIPNDSGDITVPDFKLHYRAIVIXSTWYWHKNRHVDQXLMKXNWRPSWKSTHLWTP
DFXERSQKYTMKRRKHNKWCLSNWMFCMXKNTKTSISIILHKTQVQVDQRPQWXYQIHXI
WRGSREXPXIHWHKRRFSEKNTNSTCIKIKNXXMGPHKTEKHLXSKGLCQXDETTAHRMG
KDFHQLCIXXRANIQNIXRIRETRCQQTNXSNKKWGTDLNREYXTEKSQMAQKHLKKCST
TLVIKGMQIKTNLRFYITLTEWLRSNPSNDSSCWXGYGARGTFLHGYWDSILISLPPLHR
PHSSTSQFYLNPFTLGHSLSTLIXSVAYYFPLPYVIPHKPVFVSXFLXMIEGKQCKSKIS
SXEXHMNGSTXHLCFYAXLTSQLNKISLCLCATXTSMLVPFLKVLLXVELWWARMNEHLC
TSMXSGESFGYMPKEKHNWFSCWFCFXILKEPPGXFLYRLYQFTFPPTVSKCYSFFFFXQ
HLFSLFLYINHFEWVXXIHVXLLLFTDGLEWPCGLXPESCSHAVDGKRLMWLHVRAKEAF
PDPLNQCHDIMREIGTFQRLICKXCLYHDNQGIXVMLALEYFLLTPVSASDSTWVIKQYL
KIGGLRKLXRQCQSRCCHFVLRCFKSFXGGLFHIVTQFXYDXLTNLAQXAYDXTHFIRSC
CQLVKVYFRINLVWLLLACFLVXSLLQMTLWQFCQGVGASVSLRKQRRKXRGKICXTLKE
EHVLLSXGMLNFLSCSPXLYRXRDTKTCWSYLFFYLINMFIYFLAVRGKDXSPCICXAYV
LPLIHICSPIYLFIXXXHXIFSLG
>ENSMUST00000195445.1_1
SQGYTEKPCFEKPKKKKKKKKKKINKIKXKKKQKTPHXQSSPEFXIESIDYKYPPLSNID
WELVSPVLKWQNHLFXSXRKVTISXVTGLXEAHCFISSVKHSREKDSSPIKWAVNTKWIS
PSSXGQPTRQYCQCFAFQAVPDPWFXNLFLLTXGXVRFVFYYXNIKDVFCVCVSYLHICL
CTSYVPSTWRGQKRGHRHWIPWTWSYIWLXATMWCCKVNPGPLEEKLVFSFCFCFFLRDR
VSLCSPGCPVLELTELTLXTRLAWTQKSACLCLLSAGLKACATTAQPALXLLNHLSSLRK
FCSXSFIMXHYLVGKNRNGLVKWLHGXTATGPRDMCLIPGIHAQARRDSHQTVFXLVHAC
CMLXLDTPPPPPHTHKLLLNILF
>ENSMUST00000195445.1_2
ARATQRNPVSKNQKKKKKKKKKKXIKXNKKRNKKPHINNQVPSSELSLLIINIHHYQIXI
GNXSHPYXNGKIICSEVREKLPYPEXQDFKKPTASSLVLNILGKKIPLQXSGQXIQSGFP
PLLKDSQPVNIVSVLLFRLFQTLGSETSFCSLRDRXDLFFIIKILKMFFVYVYLTYIYVC
APHMCLVPGEVRRGVIGTGSPGPGVTYGCEPPCGAAKXIRVLWKRSXCSLFVFVFFFEIG
FLCVALAVLSWNSRNSLCRPGWPGLRNPPASASXVLDXRRAPPLPSQLFNCXTISPVSGS
FVLSLLXCSIILWVRIEMGWXNGFMGKRPLDLETCAXSLGSMRRRGGTATKLSSDLYMHA
ACCDXTLHPPPHTHTNYFXIYFS
>ENSMUST00000195445.1_3
PGLHRETLFRKTKKKKKKKKKKNKXNKIKKETKNPTLTIKSRVLNXVYXLXISTIIKYRL
GTSLTRTKMAKSSVLKLEKSYHILSDRTLRSPLLHLXCXTFXGKRFLSNKVGSEYKVDFP
LFLRTANPSILSVFCFSGCSRPLVLKPLFAHLGIGKICFLLLKYXRCFLCMCILPTYMSV
HLICAXYLERSEEGSSALDPLDLELHMVVSHHVVLQSKSGSSGREASVLFLFLFFSSRXG
FSVXPWLSCPGTHGTHSVDQAGLDSEIRLPLPPKCWIKGVRHHCPASSLTAEPSLQSQEV
LFLVFYNVALSCGXEXKWAGKMASWVNGHWTXRHVLNPWDPCAGEEGQPPNCLLTCTCML
HAVTRHSTPPPTHTQITFKYTFR
>ENSMUST00000194052.1_1
GGTWPLYCLRAGNDSYSFXKRTLGALRDVLGAGSGCWSSKAGPGHFPALRVYKVYKGSPC
QGKFSLPFGMNRXXKGLATHVPKGTYIYEYMFQESGSYLVHEPGCLSWSXVYDGIPKEXV
IKAEKNRLVCKMRARRQRAKVSFILCPLYRLPAEGMTQIRSALNIWIQGVSSNLKIRIXS
RSSHLKLHKNCSKVXPLVFLVLVHFRYTVKWTTKKSHHREMGLXQMGLIKWNYXXRCILM
LYHAQTPTQNDSRFTYXGPKLXITYIKIQQKXPQRCXWILKMVPKQKLQKQMKKWQYMRI
KHFLSTQETVHRRKAAYGXSGRPCSNTMYASVKSXSRKSXNLAADLPEKDPPWTKICNRF
ASLGKAXKIK
>ENSMUST00000194052.1_2
VGPGHSTASGLEMTVTAFRKGLLVLXGMSWGQVRVAGVPRQGLATFLPXGFTRFIKGVHV
RESFPCHLAXIDSRRAWPLMCLKGLTFMNICSKNPVATXSMSLGVSAGLEYMMESQRSRL
XRQRRIDLFARXEQEDKEQKFLSSCVLYIGFQQKAXPRLDLHXISGFKVCLPTSKSGFEV
DLLISSCTKIAQRCDLXFFXFXFISDIQSSGQPRRAITGRWVCNRWAXXNGITDEDASSC
YTMHKPQLKMIQDSHIKAPNCKSLIXKYNRNDLSVADGFXRWCQSRSYKNKXRNGSTXES
NTSCLHRKQSTEGKLPMDRVGDPAQTLCMHLSRASLGKAKTXQLIFLRKIHHGLKSATDL
LLXARHRKLN
>ENSMUST00000194052.1_3
WDLATLLPQGWKXQLQLLEKDSWCFEGCLGGRFGLLEFQGRAWPLSCLEGLQGLXRESMS
GKVFLAIWHEXIVEGPGHSCAXRDLHLXIYVPRIRXLLSPXAWVSQLVLSIXWNPKGVGY
KGREEXTCLQDESKKTKSKSFFHPVSFIXASSRRHDPDXICIKYLDSRCVFQPQNPDLKX
IFSSQVAQKLLKGVTSSFFSFSSFQIYSQVDNQEEPSQGDGSVTDGLDKMELLMKMHPHV
IPCTNPNSKXFKIHILRPQTVNHLYKNTTEMTSALLMDFEDGAKAEATKTNEEMAVHENQ
TLPVYTGNSPQKESCLWIEWETLLKHYVCICQELVXEKLKPSSXSSXERSTMDXNLQQIC
FSRQGIEN
>ENSMUST00000194114.1_1
FFSFLFFSFLFFSFLLFSSLLFSSLLFSFQSNSSFGSDFLFHFALIVFSFSVGFLKTNYL
CSXYHIHWISEDLRMEFGVSLVFLWYVYCYQVKIVTRNXKKVLSCQIFVPGSRKCHLLXA
LVALRFPWLWFMAATRHLKIGYRLVSQCYDCKNVPEHPPLPSTSAWTQXRGPNPQAFLGD
LSSKAQRREDKSTEKWAEAVLSGGLHILCTVGLQVHFSELALLHFISLLIVGFHLPXLHX
FQHRNINVSFTVRESILPTAWXGYRSCLDQTPGAGSPNKPTDQLERQSKSKHHENEIYLM
XLYWQKEQRGPSNPPKSILGCKRXVXDXMQEVCLVTQYCYHRGVLMGVFLSASQRIKRQE
NLVYRRQKHREYXPCSQQWTESVSEKGFIXLKHRERHTERSLGPWRLKPSLSLRARGFKS
HRGVFLPXFRICHFEQRRPTQAFSLGVNRSXXCIGPVHQQAVPSSRKKRPARPLFKLPGF
GLRSGRXERRVRKEPEVSHSGSSPSLLPRCGTSRXLPTYQVFVXLWSLSPAQSTLSLSLS
RSRLSSKVDWQVIGIVLLGDKLFFSARHQGPQGFSFSRYLRNSNSTGYIVSVVCYPKEGA
HLSLXHITFLLAKXQRAIQASGPCHPGVWMICSQKLVLRLILPTISHVGTVEISHCFFQS
ALSIHKRRKSLXLEWQSLCCHLKRXXAETAIESLSCKVFRKVANWESRIIIP
>ENSMUST00000194114.1_2
SFLFFSFLFFSFLFFSSLLFSSLLFSFLFNPIHHLVQIFFFILPXXCSHFQWVFXRQIIC
VLDITFTGFLRTXGWSLGFHWCFFGMCIVIRSKSXPEIERRSFPVRSLSRVPGNVICYEP
LWPXGSHGFGLWQPLGTXKLGTDWCLNAMTVKMCLSIHLCPPLQHGHSKEGPILRPFWET
SAPKHREGKTKAQRSGQRQFXVVASTYCALWGYKFISVNXLFFTSFLCXXLVSICHSCTD
FSTETLTFPSLCVRASYQQPGEVIGAVWIRPRVLAALISQQTSXRDRVRVNIMKMRFIXC
SYIGKRNKEVHQTPQSPFWDANVRFRIRCKRSAXLRSTVITEGSXWGSFFLPAKELKGRK
ILCTGGRSIGNIDPAASSGQSQSVKRDLFNSNIEKGTQREAWDPGDXSLASPXGLGDLRV
TEGSSSPNLGFVILNKEDLPRLSVWGXIGPNNVXGQFISKQFLVAGKKGLPDLCLSFQAL
VSGQEGEKGGLGRSQKFLILEAHHLYYLGVAPLDSCQPIKYLSNFGPXVLLKAHYHYLCL
GPDSPARWTGKSLALSSWETSSFSLPGTRAPKAFPSPGIXEILILLATLSQXSVIQRKGH
ICLFSISHSCXQSNKERFRLLAHAILGYGXFALRNWYFGSFFPPSHMXAQXRSAIVFSNQ
LCPYTREERVYSWNGKVYAVISNASEQKQQLNHXAVKYSERWQTGKAELSS
>ENSMUST00000194114.1_3
LFFSFLFFSFLFFSSLLFSSLLFSSLFFSIQFIIWFRFSFSFCPNSVLIFSGFFKDKLFV
FLISHSLDFXGLEDGVWGFTGVSLVCVLLSGQNRNQKLKEGPFLSDLCPGFQEMSFAMSP
CGLEVPMALVYGSHXAPKNWVQTGVSMLXLXKCAXASTSALHFSMDTVKRAQSSGLSGRP
QLQSTEKGRQKHREVGRGSSEWWPPHTVHCGVTSSFQXISSSSLHFFVDSWFPSAIVALI
SAQKHXRFLHCAXEHPTNSLVRLXELFGSDPGCWQPXXANRPVRETEXEXTSXKXDLFDV
AILAKGTKRSIKPPKVHFGMQTLGLGLDARGLPSYAVLLSQRGLDGGLSFCQPKNXKAGK
SCVQEAEAXGILTLQPAVDRVSQXKGIYLTQTXRKAHREKLGTLETEAXPLLEGXGIXES
PRGLPPLIXDLSFXTKKTYPGFQFGGKXVLIMYRASSSASSSXXQEKKACQTFVXASRLW
SQVRKVRKEGXEGARSFSFWKLTIFTTXVWHLSIAANLSSICLTLVPKSCSKHTITISVX
VQTLQQGGLASHWHCPPGRQALFLCQAPGPPRLFLLPVSEKFXFYWLHCLSSLLSKGRGT
FVSLAYHIPASKVTKSDSGFWPMPSWGMDDLLSETGTSAHSSHHLTCRHSRDQPLFFPIS
FVHTQEKKESIAGMAKFMLSSQTLVSRNSNXIIKLXSIQKGGKLGKQNYHP
>ENSMUST00000144339.1_1
SCWETVDPRSALVSILFRRMLKXIDFXVXLDAGTLSCSVAITVXKPIXFQPMTINENLDE
MVFTRSRPQNLIKALSFMSYDPVRWTAFGNEGRVSXSLQLLIFLLLPSKFLVSGMRLSTG
YSSXEHQMTKELANTDXNLPGFLYPREXWEFLVMNADEFANCPFXLGEELNWNFDGDCIE
VQPLWKSVWRFLRKLDIVLPEDPAIPLLGIYPEDVPTCNKDTCSTMLIAALFIIARSWKE
HRCPSTEEWMQKMWCIYTMEYYSAIKNNEFMKFLGKWMGLEDIILSEVTQSQKTSHAMHS
LISGYXPRNLEYPRCNLQNTXNSRRRKIKVWLLHSFLEWGTKHPWKELQRQCSELRWKEG
PSRDCPTQGFIPYRTTKLRHYCICQKDFADRTLIXLSLMRLCQCLANTEVDAHSHLLDGT
QGPXXRSQRKYPRSXRGSATIXEEQQYELSIPPRTVSLVAYVAEDGLVGHQWEESPLVLX
RPYALLNSGKKHPVGWVVXPSPKVVMGWLHYGQXVVSFCFLXPLXSWPWGKWLAGDRCCH
SRMRANSGTRSIVLXISQPGIFLXVXASPVITGENLSLFSKEKHMXTLGQCCLLWWXVTT
YIXYLHIEILCEVGCVCMKMCVFIXVQASTHTXIMLIHVCFINQPVHSDLEERDFLNVSF
DTEKKTLSSVFSLSXSPEQXVXTNSVMQWCEERTINTQRTTPTHKYISSHTCATTVXIMR
KTPVATRTVGIQSSCFSGINLLXVGAMALSHSKNILKLTIYTSYNAAIAVFEINSPGSLH
QNIQKPTPYSPTESDKAKGRRSGEWQMXLQYRLTVDSTNSMRPTVILISSTVLSEGKRTG
WLGHMSVYGAXEAFTVPXVHSHATSNRNGNKMQVSVCCLTLFQENIEPGKTLSAVQSQNT
APGASTAVINSMAMAAQSREDLFSFISQLXSIMKESQGRNSRKGPKGRNXSRDHKRTLLI
TGFLPEACSACLSLKNVHWCFACMYECVGVSDPLELDLQIVVSCHAGTGNQTPSSERVGR
ALNCXAISPTPSACFLKXKQDHXLRGDTTHSALGPPASITFYGFVYRHFLACESLFPIYS
NLCQVNIKLTITPIVEDSGYLIWMLLCRCFSLXKGIKQHIHLFVTCHTHSFKSSMXIARL
EXDMLPWWKELNKDXVAFVCQVTVTCDVHRNNKAGKQPALAADSDRNSLCFTMXTLSCFL
SHIXISLXGLLQLVYFIPAMVLTLWSKEXXASWKSYFXKMIT
>ENSMUST00000144339.1_2
AAGKQSTPDQHWFLFCLEGCXNELIFKFDWMLVHYPAVXPSLFKSPFSSSPXLLTKTXMK
WSSQEVDHKIXXKLCLLCHMILXDGQPLVMKAGFHEAFNSXSSFFYLPSSWYQAXGYQLA
THLRSIKXPRSLPTLTKTFLAFSIPGNNGNFLXXMQMNLQIALSNSVKNXIGILMGIALK
YNHSGNQSGGSSENXTXYYQKIQQSLSWAYIQKMFQLVIRTHAPLCXXQPYLXXPEAGKN
IDVPQQRNGCRKCGAFTQWSTTQQLKTTNSXNSXANGWVWRISSXVRXLNHKRPHMLCTH
XXVDISPETXNTQDAICKIHETQEEGRSKCGYFTPSXNGEQNTHGRSYRDNVRSXDGRKD
HPETAPPRDSSHIEPPNSDTIAYARKILLTGPXYSYLLXGYASAWQIQKWMLTVIYWMEH
RAHNEGARESTQGAKGGLQPYRRNNNMNYPYPPELCLLLHMXQRMVXLAINGRRAPWSCE
DHMPFXTQGRSIQLAGWSNLVQKLXWAGSIMGSEXSVSVSCSLYRAGPGESGXLGTDVAT
VGXGQTLGLGLXCSRLVSLVYFSKYELLLXXLVKISVFFQKKSTCKHWGNAVFCGGRSLL
TYSTYTXKYCVKWAVYAXKCVYLYKYRHLLIHEXCXYMSASXISLFILIXRKEIFXMYHL
ILRRKHXAQSFLFLNLQSSKYRPTVXCNGVKRELSIHRGQHPHTNIYPATLVPQQFKXXG
KLQWQQGQXASRALAFLVSIYYELVQWLCHTPRIYXSXQYTHLIMQPLQSLKXTLQEVCT
KTFKSLHRTHLQSLTKPRGEGLENGKCNCSTDLQXTAPTAXDLQXSXSHQQYXVKGNAQG
GXGICQSMVHKKHSQCPEFIPMQPATAMATRCRXVYVVXLCSKKTXNLAKLFLLFKVRTL
LLVLLLPXXTAWQWQLRAGRIYFHLYLNYSPSXRKVREETQGRDPKAGTEAGTIKELCLL
LDSSPRLVQPAFLXKMYIGVLLACMNVWGSQIPWNWTCRXLXAATQVLGIKPHPLKEXAE
LXTAEPSLQPLQPAFXNRNRTTSXGVTPLTVPLALQHQSHSMDLSTGISXPVNPSSQFTL
TYVKLTSSXPSHQXWRILGTXFGCFYVDVSVYKKVSNSIYTCLSHAIHILLKAQCKXQDW
SKICYHGGRSLTKIRLLSFARSQSPVMSTETIRQVNSLPWQQILTVTACASQCKHSLASF
PTFKYLSKVCYNLFTLSQQWFXPCGQRSSRHHGRATFKK
>ENSMUST00000144339.1_3
LLGNSRPQISTGFYFVXKDAEMNXFLSLTGCWYIILQCSHHCLKAHLVPAHDYXRKPRXN
GLHKKXTTKSNKSFVFYVIXSCKMDSLWXXRQGFMKPSTPDLPSFTFQVLGIRHEAINWL
LILGASNDQGACQHXLKPSWLSLSQGIMGISCDECRXICKLPFLTRXRIELEFXWGLHXS
TTTLEISLAVPQKIRHSTTRRSSNPSPGHISRRCSNLXXGHMLHYVNSSLIYNSQKLERT
XMSLNRGMDAENVVHLHNGVLLSNXKQRIHEILRQMDGSGGYHPEXGNSITKDLTCYALT
DKWILAQKLRIPKMQFAKYMKLKKKEDQSVATSLLLRMGNKTPMEGVTETMFGAKMEGRT
IQRLPHPGIHPIXNHQTQTLLHMPERFCXQDLDIAISYEAMPVPGKYRSGCSQSSIGWNT
GPIMKEPEKVPKELKGVCNHIGGTTIXTIHTPQNCVSCCICSRGWSSWPSMGGEPLGLVK
TICPFELREEASSWLGGLTXSKSCNGLAPLWAVSSQFLFLVAFIELALGKVASWGQMLPQ
XDEGKLWDXVYSALDXSAWYISLSMSFSCNNWXKSQSFFKRKAHVNTGAMLSFVVVGHYL
HIVLTHRNTVXSGLCMHENVCIYISTGIYSYMNNVDTCLLHKSACSFXFRGKRFFKCIIX
YXEENIKLSLFSFLISRAVSIDQQCNAMVXRENYQYTEDNTHTQIYIQPHLCHNSLNNEE
NSSGNKDSRHPELLLFWYQSIMSWCNGFVTLQEYTKVDNIHILXCSHCSLXNKLSRKFAP
KHSKAYTVLTYRVXQSQGEKVWRMANVTAVQTYSRQHQQHETYSDLNLINSTEXRETHRV
ARAYVSLWCIRSIHSALSSFPCNQQPQWQQDAGECMLSDSVPRKHRTWQNSFCCSKSEHC
SWCFYCRDKQHGNGSSEPGGFIFIYISIIVHHEGKSGKKLKEGTQRQELKQGPXKNSAYY
WIPPRGLFSLPFFKKCTLVFCLHVXMCGGLRSPGTGLADSCKLPRRYWESNPILXKSRQS
SELLSHLSNPFSLLFKIETGPLVEGXHHSQCPWPSSINHILWICLQAFPSLXIPLPNLLX
PMSSXHQVNHHTNSGGFWVLDLDAFMXMFQSIKRYQTAYTLVCHMPYTFFXKLNVNSKTG
VRYATMVEGAXQRLGCFRLPGHSHLXCPQKQXGRXTACLGSRFXPXQPVLHNVNTLLLPF
PHLNISLRFATTCLLYPSNGFDPVVKGVVGIMEELLLKNDN
>ENSMUST00000193241.1_1
QSSTRSLWMKTXNSQLLLHHACLDTAMLPPXXXWTEPLNLXASPNXMLGFFIRLALVMVS
VYSSKTLTKTEVGNGSGIFLXXAXPCFYLKECGFWDFGFAKQWNALNGAXWVILVGIWKT
LLLGVIXTMLTWSKRFQSRRLSVCGIKTVFVVFWLLFAPVXKVCLRLRXRDLDXLHXQRK
FQKSPAETLFSGXVSQREVXTNITSLERQNIKYIVRVLKAYQEVKWSKILCSRKXQIKGV
GPWGQDPTQLNLDLGMEIHTFNPMRXACXSLHSRLKLQSMNQDSQAXAVKDLENIKLVIM
XXYKGIIFXFLXAAELGSFSHVALALELRMKGTTQKIDAGXLELRNXRXLRRDQHRXGEF
FWKLFSGSTKKLCSRDTQGCTSCCGWTWXCVRVTQVVLLVKEXRDHGEKLRLNTVRGQGR
PLEKMKPQLXLMAQDXRDHAKDLRLGTLKRAYERXLVKPSWRGTPQCMGDVSTMGXSPRT
AAVVEWINLSLRVLQRAELEKXCQPLGGVQKIKWNPRHXNKKLXHXNCLGNXKMLKMPEP
WDTCXGKLLTGSGTSPGESSLLQSTKMKQEWRAEDRFDISHGDAEFGICPAGFLPCFGDY
SXLSXTNLRRDLELRTFNIVAITIDYEDFESWTKCILHYAMFKYGPHRLMFLNKSMGTRE
WNVMVCISLDQGVAPSEGVALLEXVXPGWNGCVTVGVGIRSSPXLPGSQSSTRSLWMKTX
NSQLLLHHACLDTAMLPPXXXWTEPLNLXASPNXMLGFC
>ENSMUST00000193241.1_2
SLPLEAFGXRHRTLSSSCTMPVWILPCSHLDDNGLNLXTCKPAPIKCWVFLXDLPWSWCL
FTAVKPXLRQKLVMGVGYFCDRPDHAFIXKNVDFGTLDLQSSGMLXMGLNGSSWXEYGRL
CCWEXFELCXPGPRDFKVEDFQYVAXRQFLWYFGYFLPLSEKSAXGXGEETWINCIDKGS
FKKAQQRLCSLVKSHKEKFEQTXQAXKGKIXNIXFEYXRHTRKXNGAKSCVLGNNKLREW
DLGDKILPSXIXIXAWRYTPLIPXDRHADLCIQDXSYRAXIRIAKLRRXRIXKTXSXXXC
NSTRGSYSSSCKQQNSAASAMWLWLXSXEXKELLRKLMLVSWSXGISGDXEETSIVEVNS
SGNCFLGAQRSCVPEIPKVVPHAVAGLGNVXESLRWYCLXRNEGIMERSXGLTLXEAREG
HWRRXSLSCSXWPRTEGIMQRIXGLAPXREPMRGDWXSLVGGEHPSVWEMSVPWDDHQEQ
QPXWSGSTXAXECYRGQSWKSDASPXEESKRSSGIPDTETRSCNIEIALETERCXRCQSH
GIHAEESCXQGVEPAQEKAVCCSQQRXNRSGELKTALTSAMEMQSLEFAQLVSCLALGIT
VNXVERISEETLNFGLLTLLQLLXTMRTLKVGLNAFCIMLCLSMAPIDSCFXTSLWGPGS
GMXWFVYRWIREWHHLKVWPCWNRCDLVGMGVSLWVWVXDPHPSCLEVSLPLEAFGXRHR
TLSSSCTMPVWILPCSHLDDNGLNLXTCKPAPIKCWVFV
>ENSMUST00000193241.1_3
VFHXKPLDEDIELSAPPAPCLSGYCHAPTLMIMDXTSEPVSQPQLNVGFFYKTCLGHGVC
LQQXNPNXDRSWXWEWDISVIGLTMLLFERMWILGLWICKAVECFKWGLMGHLGRNMEDF
VAGSNLNYVDLVQEISKXKTFSMWHKDSFCGILATFCPCLKSLPEAKVKRLGLIALTKEV
SKKPSRDFVLWLSLTKRSLNKHNKLRKAKYKIYSSSIKGIPGSEMEQNPVFXEITNXGSG
TLGTRSYPAEFRSRHGDTHLXSHEIGMLISAFKIKATEHESGXPSLGGEGFRKHKASDNV
IVQGDHILVPVSSRTRQLQPCGSGFRVKNERNYSENXCWLAGAKELAVTKKRPASLRXIL
LEIVFWEHKEAVFQRYPRLYLMLWLDLVMCKSHSGGTACEGMKGSWREAEAXHCERPGKA
IGEDEASAVVDGPGLKGSCKGFEAWHPEESLXEVIGEAXLEGNTPVYGRCQYHGMITKNS
SRSGVDQPELKSVTEGRAGKVMPALRRSPKDQVESQTLKQEAVTLKLPWKLKDVKDARAM
GYMLRKAANREWNQPRRKQFVAVNKDETGVESXRPLXHQPWRCRVWNLPSWFPALLWGLQ
LIKLNESQKRPXTSDFXHCCNYYRLXGLXKLDXMHFALCYVXVWPPXTHVFEQVYGDQGV
ECDGLYIVGSGSGTIXRCGLVGIGVTWLEWVCHCGCGYKILTLVAWKSVFHXKPLDEDIE
LSAPPAPCLSGYCHAPTLMIMDXTSEPVSQPQLNVGFLY
>ENSMUST00000194850.1_1
KQMERKENIXSCXKSFLTKSKTYSCYKSWRDQSYKVATXTYXKQYTASQXPTLNXMXRNL
KQFHXIQVQEKDDHYLCIYSSXYLKFYLEQXANXRRSRGYILERRKSKSHYLXMIXXYTX
VTPEIQLENCFGXXTLSVMRLDIKLTQKVTLHKTQVQVNQIPQHLNGHTKSNRRECGELP
XTHWHRRQNCDQNINSIGSKINNKWDLLKLKSFCKPKDTIKRTKWQPRNDKWSEEEFRET
ASYIIATNNEKYIGKTLTQQVKTFMTTTSGFXRKRLKKISEDGMISHTHGSVGLAXXKQP
SYSKQSTDSMQFTFKFPHTSLETLKXEFSTSYEKTKSKDSXKILYDKRNSGGVTISDFKL
YKRAKVIKPAWYXHQDSLISGIELKTQKXTHTSINSXVLIKKPKLYSGKMKASSTNGVGL
TGCLHVEEYKYVHIYYLAQNLSPGGLKTSTYKXTHXIXXRKMWGTALNPWPQGANSXQEY
EXLRHXDQQLINRTSXNXKAKYTIYRTKWXPAIWEKIFINPTSDRRIISKIYTELKKLDK
ASNPIKKMGYRDKQRILNRAISNSQEALKEIFNILRPQENASQNYSEIPSXTCQNGXDQS
LKXQCMLTRVXRKQNTPPFWWEXKLVQLLWIALGLNSPVSDCEQGMSQYSGDFLXTCFPP
SXNKGELMIGQIKGKIE
>ENSMUST00000194850.1_2
NKWKEKKTYNHAEKAFXQNPKHILVTSLGEIKVTRWLPKHTKSNIQQANSQHXIKCRETX
SNFTKFRYKKRMTTISVSIQVSTXNSTXNNKPTKGGQGDTYXKGGNQSLTICRXYDNIHE
XPQKFNXRTVSADKHFQSCGXIXNXLKKSHCTKPKFKXIKYLNIXMDTLNLIEENVGNYL
EPIGTGDKIVTRTSIAXAVRSIINGTSXNXKAFASLRTPSRGQNGSLEMINGLKRNLGKQ
HPIXXPQIMKSILAKLXPSKXKLLXQQLQVFEERDXRRYQKMEXSPILMDQXDXHSKNSH
HTQSNLQIQCNSHLNSHTLLXRHXNRNSQLHMKKQNPRIAKKSCMIKEILEVSPFLILSC
TKEQKXXNLHGIDIKTAXSVEXNXRPRNKPTHLXTVEFXXRSQNSTVEKXKHLQQMVLVX
LDVCMXKNTNMFISIILHKTXVQVDXKPQHTNEHTKSNRGKCGELPXTHGHRVQIPDKNT
NSSGTKINNXXIGPHETERLSTPFIGQNGSLQYGKRSSSTLHLTEGXYPKYIQNSRNXTK
QATQLKKWATEINREFSTEQSLIAKKHLRKYSTSLDLRKMQVKTTLRFHLKLVRMDKTKA
SSDSACXQGCRESRTLLHSGGSENLYNCCGXPWGXILLXVIVNKEXVSTQVISCKPVSHL
RKIKESXXLGRXKGRXS
>ENSMUST00000194850.1_3
TNGKKRKHIIMLKKLFDKIQNIFLLQVLERSKLQGGYLNILKAIYSKPIANIKLNVEKPK
AISLNSGTRKGXPLSLYLFKLVLEILPRTISQLKEVKGIHIRKEEIKVSLFVDDMIIYMS
DPRNSTRELFRLINTFSHAARYKINSKSHTAQNPSSSESNTSTFKWTHXIXXKRMWGTTL
NPLAQETKLXPEHQXHRQXDQXXMGPPETEKLLQAXGHHQEDKMAAXKXXMVXRGIXGNS
ILYNSHKXXKVYWQNSNPASENFYDNNFRFLKKEIKEDIRRWNDLPYSWISRISIVKTAI
ILKAIYRFNAIHIXIPTHFFRDIEIGILNFIXKNKIQGXLKNPVXXKKFWRCHHFXFXAV
QKSKSNKTCMVLTSRQLDQWNRIEDPEINPHIYKQLSFDKEAKTLQWKNESIFNKWCWFN
WMSACRRIQICSYLLSCTKLKSRWIKNLNIQMNTLNLIEENVGNCLEPMATGCKFLTRIR
IAQALRSTINKXDLMKLKGXVHHLXDKMVACNMGKDLHQPYIXQKDNIQNIYRTQEIRQS
KQPNXKNGLQRXTENSQQSNLXXPRSTXGNIQHPXTSGKCKSKLLXDSILNLSEWIRPKP
QVTVHVDKGVEKAEHSSILVGVKTCTTVVDSPGAKFSCEXLXTRNESVLRXFPVNLFPTF
VKXRRADDWADKREDRA
>ENSMUST00000193807.1_1
VSIVSRHFFYHAINTHTHTHTHTHTHTHTHVYVYDVYLLELWDTIXRPNLKRVVIXERAE
NLVKSPGNIFDKSXKKIFLTXRRCPXRYKKHTKYQIDXPRKESLLIIXXLKHKTNRKTTK
ENNYTXLLNYTXDFKSQLEPEXICCRYXQTTYISPNYYTXVSSQHRXLKYEISRXNQIXA
ISNYKFSPKKELXEKLPPSVVNNMHGNTEKRMXDLQNQKKGGTQTHTYKHIQYHHHPFPT
NITGINNHXALISLNLNNLNSLIKXYKLIDXMXKQDPFFCYIQEIQQXGXTLLQGERLEK
NISSKWAXEVSWXLGMVAKAFNPSTWEEXAGRFLSSRPAWSTEXVPGHPGLHRETLSXKK
TXQTNEQKTEKKKKQNKTTTTKQNKAKQNKXAGITILISDKRDFKPKQIRRDRYGHYIQF
KEKNPPRYHFSSYHLCLKYKDIXVCKRSTSIAXITYXSSHTDSERLQYPTLTNGQVILTK
TXQIYAGTNRYYKTHXPNXYLQNVXPEYKRIQLLFCILWHFLQNXPGTEKRGKGXEIQDK
RYNSLYHIRPSWIKAKDRPEHLGETSWFTDPSETSLCRXECGLQKLTAYGTGRSNTASGA
>ENSMUST00000193807.1_2
CPXLAGIFSIMQXTHTHTHTHTHTHTHTHTYMYMMYISXNSGTRFKDQIXKEXXYRKEQK
IWSKAQEIFLINHRRKFSXPKGDAHEGTRSIQNTKXISPEKKVSSSYNNXNIKQTEKQQK
KIITPDFSITPEILKASWSLNRYAADTSRPHISAQITIPRLVVNTDDXNMKFHDKTKFKQ
YLTTNSVLKRSYKKNSHLVXLTTCMGTQRKECETCKIKRREEHKPIPTSIYNTTITPSPP
TXQESTIIRHXYHSISIISIPXXNNINXXIRCENRIPSSVTSKKYNNKDRHYFRVKGWKK
IFLANGLKKXAGSWAWWRKPLIPALGRNRQADFXVQGQPGLQSEFQAIRDYTEKPCLEKK
HNKQTNKKPKKKKNKTKQQQRNKTKQNKTSKLVXPFXYLTKEISNQNKSEEIDMGITYNL
KKKIHQDIISVLTIYASSTRTSKFVKEALLXLKSHIDLHTLIVRDFNTQLSPMDRSSXLK
LNRYMLELTDITKHTDLTDIYRMFNQNTKEYNFFSASYGTFSKIDQVLRNGARVKRYKIK
DITLCTISDHHGLKLKIGQSTWGRHLGSQIPQRLVYAGESVAYRSXQLMGQAEATQLLG
>ENSMUST00000193807.1_3
VHSXQAFFLSCNKHTHTHTHTHTHTHTHTRICIXCISPRTLGHDLKTKSKKSSDIGKSRK
SGQKPRKYFXXIIEENFLNLKEMPMKVQEAYKIPNRLAQKRKSPHHIIIETXNKQKNNKR
KXLHLTSQLHLRFXKPVGAXIDMLQILADHIYQPKLLYLGXXSTQMTKIXNFTIKPNLSN
IXLQIQSXKGVIRKTPTXCSXQHAWEHREKNVRPAKSKEGRNTNPYLQAYTIPPSPLPHQ
HNRNQQSLGIDITQSQXSQFPNKIIXTNRLDVKTGSLLLLHPRNTTIRIDITSGXKVGKK
YFXQMGLRSKLVAGHGGESLXSQHLGGIGRQISEFKASLVYRVSSRPSGTTQRNPVLKKN
ITNKRTKNRKKKKTKQNNNNETKQSKTKQVSWYNHFNIXQKRFQTKTNQKRXIWALHTIX
RKKSTKISFQFLPSMPQVQGHLSLXKKHFYSLNHILIFTHXXXETSIPNSHQWTGHLDXN
LTDICWNXQILQNTLTXLIFTECLTRIQKNTTSFLHPMALSPKLTRYXETGQGLRDTRXK
IXLSVPYQTIMDXSXRSARAPGGDILVHRSLRDXSMQVRVWPTEANSLWDRQKQHSFWG
>ENSMUST00000191825.1_1
TPMLALRGRDKGITSRFLPSGHSGPGPNPLRFPEPDTPVHRALETEAAIQASGEHRRPAA
PAILSAASGPQGPRRTAAATLRAGAARRSGEPVRCXAAGPSPPPDGSRGGTYPAAPPPPA
AATQPAALRTIFCRRPGLGGGYQPPLRRRQPTQPSAPSRRVPGEARKDGSRAQPLLRPLG
SARGPESAGRGTESLAGLGRGRRGVCYCRLGLSAAEHAGKQPAGGGVTQVSAQIRKSLGW
PDGRGSVGERSPWLATCLSFPDPGRYFGACLGRPQGERDLLAAADRPRQTWGSPNRGTGG
XRVSTSTDLGPSSAAPKSADCHLGHSYRDCQNGRLLGKYAWHLCKGGAAQSQTRXVKSTS
RRGTEAKWTVLXAARPNNTEVDNRSTASRLEKRMSAYENITFVFGLRQGLETTKLEFDEK
MFVTSRLINYVTXTRIKLLFPGISDRGKSLGMVSLSQQLAVPDKMRHKGYXTDXDLQFFI
VIDTGKTVVVFXELFRKELVAYLTLFLTLHFCHIPEKSCMHTVIHIEYFLNWNFSTLHQQ
IKQKWKKNKHSIFVHQGKXXIGKTKEKKNCXYINKCKLYCSLARTMKIKAGRVVHIPLIP
SLRSXGLLYRMSFREPRLHRKRKIRAGEMAQRVRRSTDYQNXQPEFHPRTDVVGGENHSL
KFTHTKKSTKELCFLTVNKYHXIAEMYSSFKCXSTTCHVVYVAQTSLGNCXYKCLLLYTL
KXMFRVYMHLKLFSKTKVKICYMNFAKQHRXMLIIMHIHKFSVTSYFSSSSXAFYSPXXT
KTNSCNTMXSFGAFLNETSNRFTRTIEXSFMGSAETSFQLTKAWAVLPSPSLCYLYPIAC
KLLSIYCILFPHFSIRIYCGXCEGWFLYKTTYSWLPLNFXFSICQCFSEFSRNNXKCFLP
RTELTPFLHMYVCTINXIKCNFXSEFFFFLVLXLEELCSLSTTNHLNFXVSFSQLKLKRL
LVFIRHVCNSGSFKCLTCXLXALLXILTPPLNNDTHSVLTFVSSTLQLAQALFFCLALYX
HSLFFYQEPSNYVSSLPKDCHWFCFVDGXNLNIAQHILSGLGLGTNSSHTILDXILLXXI
FKLDGFLKFIGLWREXHKLXGIYRIQXILXILNVNIXYHXXHILIFKAKXVSMKNSCPQM
SQRPFKQNCKDSCIXGSNTFYSLFSQSXYXPTIDFYHYLIAXKTIXFCDRSQILRSILYF
DFILLAVLVIVDFLNVLFYXKYESILRFVSLGFYITVLLSCLNXSRFYHLPSVLQMRDXF
MKTNQYTSNXCSLVKGVXKXNQVVSSKAITILHNPAPYFGINSNXGLKRVXTXKFRSKPS
FSMIELFCGHRAGNSSVNSQAILWMLCFLKMYFSILFGYSLCMYDDHAPCACFMLRDQKR
ALDPLALELQKAVGAGTXTCSLEEQPMLXVAESRAHSSSTFSDFXHLWLPSPDTLSHNCL
SSDPRTRSXSAYFTYQSRPGLQLLPASLCPYLIYPAPNLELSSLGAWAVLPPETLPYIIH
TFCTTLAGCALFLPPPLFLPPHGCKSAHVYFGLFTSGEITYYXXCLCRHSSTPRTEKSIP
FLINNLYHATPYTYXNCISEKNXKTWNQPDGGGAHLXSQHSGGRGQPGLQSEFKDSQGYT
EKPCLEKQTNKHTKAWNQTTVIPIFMVISGNLXMRILKSCHSFPRHIKLQSWXLRKXNSK
DFXKDFISKTIXNDDINMRXWYDLKKKVMEFIKTSLLHFGFSRXGFPVXPWMXNXTLWTG
XPXTQRSACLYXVLGLKAYGTTSSNQNSXNTKGYFFLICTYSIFFKPCMFYIFXTVYLLX
PIIKLRLLS
>ENSMUST00000191825.1_2
HRCLHSGVGTKASPLGSSRQGTPALAQTLSGFPSPTLQCTEPWRRRPRFRPRVSTGVLPL
PRSCQRPAGLRVPVGLPRRPSEPAPPDAPANPSGAERPGQARRQMGAGAALTRQRLLRPR
QQHSRRPSAPSSAAALASAAAINRPCGAANRHNRRRPAAEYPARPGRMGVGRSRCSGPSA
PRGDPSPPAEALRAWQGWVAAAVGFVIVDSAFPPQSTPGNSQPGEGXLRCLRRSGSRWAG
RTGAARSASVVPGWQLVCPSLTLEGISVLALDGPKVSVTFWPRQTDLAKPGAAPTGEPEA
DEXAPAQIWGPHLLPRNQPTVTWATRTGTARMAGYSESMPGIFARVGRPRVRPGKXRARP
EEEPKQSGLYCKRHDRTILRSIIGQQHQDXRRECQLMRTLHLYSGLGKDLKLQNLSLMRR
CLLQAGSSIMXRKHVLNYYSQEYLIEVKVXEWSLXANSXRFPTKXDIRGIKLIEICSSLL
XXTLEKQXLCFKSCLERSLLLISLCFXLCTSAISQKNLVCTLLYILSIFXTGILVHYTSK
XSKNGKRTSTQFLCTRGSSELARLKRRKIVSILTNVSYIAVXLEQXRSKLAGWCTYLXSL
LSEAEACSTEXASGSQGYTEKGKSGPVRWPRGXGDLLTTKTDNLSFILGLTSWEERTTPX
SSHTLKRAPKSCVSSQLISTIEXQKCTPVSSVKVPLVMLYTWPKLLWETVNTNVCYFILX
SECLEFICISNYLVRLKXKYVIXILLSNIDKCXXSCISISFLSQAIFPHPLEHSILHNKQ
KQTPAILCEASGLFSMKLQTDLQGPXNDLSWGVQKHHFNLLKHGPFCLPPPCVISILLLV
NSYPFTVFFFPTSQLEYTVGDVKVGFCIRLLILGFHXIFNLVSVNVSVNFQGTTKSAFYQ
EQNXLRSSTCMCVQSIESNVIFKVNFFFFXFYNWRNYAVXVLQIIXIFKSLFLSLNLSVF
XSLSDMSVILDLLSVXHADCKLFFKYXPHPXIMIRIQYXHLLAAPYNLLKPSSSVWPCIS
THYFSIKNHPIMSLPFLRIVTGFVLXMDKTXTXHNISCLDWVXVPTHLTLYLIKFSSDES
LNWMDFXNSXDSGENDTNYEAFIEYNKFCKYXMLIFNIINNTFXYLKPSKFLXKILALRC
LKGHSNKTARIVASEAVILSILYSPNPSIDPPLIFITIXXLEKPFDSVTGARSXDPYYIS
ISYFWQCLLLLIFXMYFFIENTKVFLDLCLLDFTLQFYLAVLTNLDFIIYPQFYKXGIDL
XRPINTLLISVPXXKECKSKTRWXVLRPXPYYTILPLTLVSIQIKVLKGYELESLEVNQV
SQXXNYFVGIGQGIAQLIHRPFCGCYVFXKCILVFYLDILSACMTTMHHVHASCLETKRG
HWILWHWNYKKLWVLGPEHALWKSSQCSRWLSLEPTLAPHFLIFDISGFHHLILLAITVC
LQTPGQGAEVHILHTKADLASSFSQHPSVPIXYTLPPTLNFLVXELGLFFPQRLFPIXSI
HFAPPSLDVLFFFPLPSFSLLMAANLPMYTLAYLLVEKXLTIDNASADTLVLPGQKNQFL
SXLTIYIMLHHTPTEIVFQKKIRRHGISQMVVAHTFNPSTREAEASLVYKVSSRTARAIQ
RNPVSKNKQTNTQRHGIRLLXFPFLWLSLEICEXGSXNLAIHFLGILNFNHGSLENKILK
ISKKILFLKQSKMMIXTXGSGMIXKKKXWNLSKLLCSTLGFQGRVSLCSPGCRTKLCGLA
DLELRDLPASTECWDXRLMALPPAIKTLKIQRDTFFLFVPILYFLNHVCSISFKLCIFCN
LXXNXGFFL
>ENSMUST00000191825.1_3
TDACTPGSGQRHHLXVPPVRALRPWPKPSPVSRARHSSAPSPGDGGRDSGLGXAPASCRS
RDPVSGQRASGSPXDCRGDPPSRRRQTLRRTRQVLSGRAKPAARWEQGRHLPGSASSARG
SNTAGGPPHHLLPPPWPRRRLSTAPAAPPTDTTVGAQPPSTRRGPEGWESGAAAAPAPRL
RAGTRVRRPRHXELGRAGSRPPWGLLLSTRPFRRRARRETASRGRGDSGVCADPEVAGLA
GRARLGRRAXSLAGNLSVLPXPWKVFRCLPWTAPRXAXPSGRGRPTSPNLGQPQQGNRRL
TSEHQHRSGALICCPEISRLSPGPLVPGLPEWQATRKVCLASLQGWGGPESDQVSKEHVQ
KRNRSKVDCTVSGTTEQYXGRXXVNSIKIREENVSLXEHYICIRAXARTXNYKTXVXXED
VCYKQAHQLCDVNTYXITIPRNIXXRXKFRNGLSKPTVSGSRQNETXGVLNXLRSAVLYC
DRHWKNSSCVLRVVXKGACCLSHFVFNFALLPYPRKILYAHCYTYXVFFKLEFXYITPAN
KAKMEKEQALNFCAPGEVVNWQDXREEKLLVYXQMXAILQSSXNNEDQSWPGGAHTFNPF
SQKLRPALQNELQGAKATQKKENQGRXDGPEGKEIYXLPKLTTXVSSXDXRRGRREPLLE
VHTHXKEHQRAVFPHSXXVPLNSRNVLQFQVLKYHLSCCIRGPNFSGKLLIQMSVTLYSE
VNVXSLYASQIIXXDXSENMLYEFCXATXINVNNHAYPXVFCHKLFFLILLSILFSIINK
NKLLQYYVKLRGFSQXNFKQIYKDHRMIFHGECRNIISTYXSMGRSAFPLLVLSLSYCLX
TPIHLLYSFSPLLNXNILWVMXRLVSVXDYLFLASTEFLIXYLSMFQXIFKEQLKVLFTK
NRTDSVPPHVCVYNQLNQMXFLKXIFFFFSFITGGIMQSEYYKSFEFLSLFFSAXTXASS
SLYQTCLXFWIFXVFNMLIVSSSLNINPTPEXXYAFSTNICXQHLTTCSSPLLLSGLVLA
LIIFLSRTIQLCLFPSXGLSLVLFCRWIKLEHSTTYLVWIGFRYQLISHYTXLNSPLMNL
XIGWIFKIHRTLERMTQIMRHLXNTINSVNIKCXYLISLITHFNIXSQVSFYEKFLPSDV
SKAIQTKLQGXLHLRQXYFLFFILPILVLTHHXFLSLSNSLKNHLILXQEPDLEIHTIFR
FHTSGSACYCXFFKCTFLLKIRKYSXICVSWILHYSSTXLSXLIXILSFTLSFTNEGLIY
EDQSIHFXLVFLSKRSVKVKPGGEFXGHNHTTQSCPLLWYQFKLRSXKGMNLKVXKXTKF
LNDRTILWAXGREXLSXFTGHSVDVMFFKNVFXYSIWIFSLHVXRPCTMCMLHAXRPKEG
TGSSGIGITKSCGCWDLNMLFGRAANALGGXVXSPLXLHIFXFLTSLASITXYSXPXLSV
FRPQDKELKCIFYIPKQTWPPASPSIPLSLSDIPCPQPXTFXFRSLGCSSPRDSSLYNPY
ILHHPRWMCSFSSPSPLSPSSWLQICPCILWLIYXWRNNLLLIMPLQTLXYSQDRKINSF
PDXQFISCYTIHLLKLYFRKKLEDMESARWWWRTPLIPALGRQRPAWSTKXVQGQPGLYR
ETLSRKTNKQTHKGMESDYCNSHFYGYLWKSVNEDPKILPFISXAYXTSIMVAXKIKFXR
FLKRFYFXNNLKXXYKHEVVVXFKKKSNGIYQNFFAPLWVFKVGFPCVALDVELNSVDWL
TLNSEICLPLLSAGIKGLWHYLQQSKLLKYKGILFSYLYLFYIFXTMYVLYLLNCVSFVT
YNKIKASF
>ENSMUST00000097832.1_1
HRCLHSGVGTKASPLGSSRQGTPALAQTLSGFPSPTLQCTEPWRRRPRFRPRVSTGVLPL
PRSCQRPAGLRVPVGLPRRPSEPAPPDAPANPSGAERPGQARRQMGAGAALTRQRLLRPR
QQHSRRPSAPSSAAALASAAAINRPCGAANRHNRRRPAAEYPARPGRMGVGRSRCSGPSA
PRGDPSPPAEALRAWQGWVAAAVGFVIVDSAFPPQSTPGNSQPGEG
>ENSMUST00000097832.1_2
TDACTPGSGQRHHLXVPPVRALRPWPKPSPVSRARHSSAPSPGDGGRDSGLGXAPASCRS
RDPVSGQRASGSPXDCRGDPPSRRRQTLRRTRQVLSGRAKPAARWEQGRHLPGSASSARG
SNTAGGPPHHLLPPPWPRRRLSTAPAAPPTDTTVGAQPPSTRRGPEGWESGAAAAPAPRL
RAGTRVRRPRHXELGRAGSRPPWGLLLSTRPFRRRARRETASRGRG
>ENSMUST00000097832.1_3
PMLALRGRDKGITSRFLPSGHSGPGPNPLRFPEPDTPVHRALETEAAIQASGEHRRPAAP
AILSAASGPQGPRRTAAATLRAGAARRSGEPVRCXAAGPSPPPDGSRGGTYPAAPPPPAA
ATQPAALRTIFCRRPGLGGGYQPPLRRRQPTQPSAPSRRVPGEARKDGSRAQPLLRPLGS
ARGPESAGRGTESLAGLGRGRRGVCYCRLGLSAAEHAGKQPAGGGV
>ENSMUST00000194854.1_1
KYICMCHVGLCLGNVLXNCLLLSRFLFSKMYCIGVDPXPAAKVKIWAIITLKFCLDSFVE
QGLFWLNLKXLLXLEIACCMXGCSVTISVERMVVPIDKAFKGARSIGIPHSYHTTRFQCR
TXPRLQARLLSRGLSLIPSSGSKCQGEKLXGIWATTQGFISRAQTXRRVPECIXVSSFSA
FLLSSFSRCPCIFVVFSFVSSYLSXCEKRLDWLKTTKLSPTALPQLLQXSSRGFVQHIIA
GSLSTSGRIEGVEALRLFLSIIYKIDLSWPGKLSIFEQLFSLDLFYLYECFAYVSVSTAT
YMSGGYRVQERAFDPLHWSYRQFERCHVGTGSLSSPRITFLXEXLTPNLYSRLFSIAYCI
YSKIETHLTEIKVISSSYLTRSXYXTLASVFVFIIFLLSNDXCGCXVLRCGQDXFLFSYW
VFFNYWIFCKTCFNIEAXLPIRSFXIYFNLKSIKVILTKAXKSLIRSVTYELXVHFICXY
VKVQFLILIQQAXGRLESLRQICPGLLLRCGSGNSEECYDFSDFHFVXHNKXAXRLFRCL
ICYLFNGVCVCVCAHVSVDIKVCTHVCICGDQGLMAREGSLFLITLHLSVCFRQGLSPKL
KLINSAKCVLPCQAFYMFLGDTNSSPHEHDRQSVVYLLSPFLFVSQKNKCFHIIEKXSKF
FCLFFEYCFTVFKNNSXNDPXHLAKNNLXRXMFLLFYLKSLTRYLSXLLKFYSLFLNHFY
VNPFXRRWNNFSLLLSRWYCSQVSIIVINTVTKSILGRKGYISFYSLMSITEGSHSRTSK
AGTWLQELKERPQRWLLTNLFPMAFSASQPACLLACLLPSFLPSFLPSFLPSFLPFXIYL
LLYISTLXISKGKPGEGIRSHYGWLXATMWLLGFELRTSGRAVSALTCXAISLALSLLSY
CNLGPPANSTVHSSSLGPPTSIISQXNTLHRLDYRPVXWRHFFSHVSSFPEDPSLCQVNH
LSITGTKYYLLFNILYXIXSYSCIQRVVLGNCFILHKIATGIKLCYQSSFGYFFILYYII
WFWXPVRGYIFSFCHTCILMILXVFLILRYSYFLSIKKLEHLQNVRSFSCKQFHIXYSYG
CVCVKIEIKEKGSLNFVLISHHVXNSVVLMSCMCFKVHVEGLLTYMCXDQDEFSYKRGXE
IYXLTSVRISNIXCRNTCVCVCVCVCVCVCVCLVYRLGSCVLNCIFSLSKSVLNICPLVY
ASSAXTGTWLRAAPQFIVIGSGKLEXRIAYYSLNFLLNWSCYKGFHKYKXPDKFSGFLGS
MVSEGRVSGFTSAGKDGSIHLACSSSFTLLLPVYXPLIMSIYDTMLYLFYXIFLLHLLPG
VDSYLPLCWSWGSNSGCQIWXQA
>ENSMUST00000194854.1_2
NTFVCVMWGCVWEMFYRIVYFYPGFFFPKCIAXVLILDPQQKXRFGLXSRXNSALTVLWN
KGSFGXIXNNSYDLKXPAVCRAVVXLFLXSAWXFQXTKPLKGPEAXAYHTVTIQQGFSVE
PDPGSRRGFLAGASHLSLALAPNARGKNCRGSGPLPKVSSQEHKHRGEFQNVFEYLPFLL
FCSLPSPDALAFLLSSLLXVRIYPSVKNAWTGXRQQNXAPPHCLSSCSSLAEALCNTLXL
DRXALQAGLRELRRSGYFCLXYTKXIXVGQVNYRFLNNFSLXIYFICMSVLPTCLXVQPH
TCLVDTEFRRGHLIPCTGVIDNLRGAMWALEVFPAPEXLFFRSNXHLIYTLGYFQLPTAF
IPKXKHIXQKSKSLAQVIXQEVDIKLXHLFLSSSFFSCLMTNVVAEFXDVGKINFYLVIG
FFLIIGFSVKHVLILKLNCPXEVFEYILTXKVXKXYXQRLKNLXXGLLHMSCEYISSVDM
XRFNFXSLFNRLKEDLSHXGKYVQVCCXDVVRVTVKNAMISVIFISCSTTNKLEGYLDVS
FVIYLMVCVCVCVLMXVWTXRCAHMCVYVETRDXWPGRDLFSXSLFICLYVLDRVSHPSX
SSSTQPSVCYHARLFTCFWGIQTPVLMSMTGNPWYTSSALFSLCLKKTNVFTXLKNDQNF
SVCFLNTVLQFLKIIPKMIHSIWRKIIYDVECFCCSTXNHXPGIYHSCXSFTAYFXIIFM
LIHSKEDGTILVYFLAGGIVVRFLLLXXTLXPKAFWEGKDIFLFIAXCPSLKVVTAGPQK
QEPGYRNXRKGHKDGFLLTCSLWLSQPASLLACLLACFLLSFLPSFLPSFLPSFLSRFIY
YYTXVHCRFLKASQERASDLITGGCEPPCGCWDLNSGPPEEQSVLLPAEPSHXPSAFFLI
ATXDLQQIALSTVVVWALPHQSXVNKIPSTDLTIGQYDGDIFFLMFPLSQKTLACVKLTT
XAXQVQNTTYCSISYIEFNHILVYKEXYXEIVSFYIKXQLVXSYVIKVHLATFLFFITXF
GFGNQLEDIFFLSVILVSXXFFKFFXSXDILTFFQLKNXNICKMXEVSLVNSFIFNTVMD
VCVSKXRSRKKGHXILCXYLIMSRIRXCXXVVCVLRCTLKVCLLICARIRMSSHTREGER
SINXPVLEYLIYNVEIRVCVCVCVCVCVCVCVWCTGLGLVSXIVFFLXVKVSLIYVHWFM
LVLHEQVRGSEQLLSLLXLALGSWNEGLLIIHXISFXTGLVTKVFINTNDQINFQDSWAQ
WSLKVESVVLPLQEKMAPFIWHVLVALPCCCQFTDLXXCPYMTQCYIYFIKYFYCIYFQE
LILTFHYVGPGDQTLVVRFGSK
>ENSMUST00000194854.1_3
IHLYVSCGVVSGKCFIELFTSIQVSFFQNVLHRCXSLTRSKSEDLGYNHVEILPXQFCGT
RALLVEFEITPMTXNSLLYVGLXCNYFCRAHGSSNRQSLXRGQKHRHTTQLPYNKVSVXN
LTQAPGAASXQGPLTYPXLWLQMPGGKTVGDLGHYPRFHLKSTNIEESSRMYLSIFLFCF
FALFLLQMPLHFCCLLFCEFVSILVXKTLGLVEDNKTEPHRTASAPAVVXQRLCATHYSW
IVKHFRQDXGSXGAQVIFVYNIQNRFKLARXIIDFXTTFLFRFILFVXVFCLRVCEYSHI
HVWWIQSSGEGIXSLALELXTIXEVPCGHWKSFQPQNNFSLGVINTXFILSVIFNCLLHL
FQNRNTFNRNQSHXLKLFNKKLILNFSICFCLHHFSPVXXLMWLLSFEMWARLIFIXLLG
FFXLLDFLXNMFXYXSLTAHKKFLNIFXLKKYKSNINKGLKISNKVCYIXVVSTFHLLIC
EGSISDPYSTGLRKTXVTKANMSRFVAEMWFGXQXRMLXFQXFSFRVAQQISLKAIXMSH
LLFIXWCVCVCVCSCECGHKGVHTCVYMWRPGIDGQGGISFLDHSSSVCMFXTGSLTQVE
AHQLSQVCATMPGFLHVSGGYKLQSSXAXQAIRGIPPQPFSLCVSKKQMFSHNXKMIKIF
LFVFXILFYSFXKXFLKXSIAFGEKXSMTLNVFAVLLKIINQVFIIVAEVLQLIFESFLC
XSILKKMEQFXFTSXQVVLXSGFYYCDKHCDQKHSGKERIYFFLXLNVHHXRXSQQDLKS
RNLVTGTEGKATKMASYXLVPYGFLSQPACLLACLLASFFPSFLPSFLPSFLPSFLDLFI
IIHKYTVDFXRQARRGHQISLRVVVSHHVVAGIXTQDLRKSSQCSYLLSHLTSPQPSFLL
QPRTSSKXHCPQXXSGPSHINHKSIKYPPQTXLXASMMETFFFSCFLFPRRPXLVSSXPP
KHNRYKILLIVQYLILNLIIFLYTKSSTRKLFHFTXNSNWYKVMLSKFIWLLFYSLLHNL
VLVTSXRIYFFFLSYLYLDDSLSFFNLKIFLLSFNXKIRTFAKCKKFLLXTVSYLIQLWM
CVCQNRDQGKRVIKFCVDISSCLEFGSVDELYVFXGARXRFAYLYVLGSGXVLIQERVRD
LLTNQCXNIXYIMXKYVCVCVCVCVCVCVCVFGVQAWVLCLKLYFFFEXKCPXYMSIGLC
XFCMNRYVAQSSSSVYCNWLWEAGMKDCLLFTEFPFELVLLQRFSXIQMTRXIFRIPGLN
GLXRXSQWFYLCRKRWLHSFGMFXXLYPAVASLLTSNNVHIXHNVIFILLNIFIASTSRS
XFLPSIMLVLGIKLWLSDLVAS
>ENSMUST00000181554.1_1
VSAAVPGTADWKQEVTGRGQNLSLLPSQSEDNPFWLPEXLTRKIFIKDGVEDADLPRTVP
DPDNAELVSGNWSEGFDETLEALRAAVLKINSTPVDLSLTEGLSSWISSAFSYFKEWVGV
VLFAAAICCGLVFMLXLVCKLRTQQNRDKVVITQALAAIEQGASPEIWLKTXMLKTXMAS
EFSAIASHGFVDPLHWDERDSTLIDQHLHFAEFYXFIFRLASFIEFTLGHLAVTVTQYCG
IQRGATFLMYRPTXDTXPGGDRVTLXQERLXHWRNDLRQEPPQMDMTAEAYTSLKFXXNX
KGEMWRAVPXAIAIIRWRWLPLRLTSKAPNXXNAQVQEXIHAQSLPISGHSNGVMGEQLI
RCCHATSGAETSHCGLYKQCRFPGSGSSLCXSNKSFA
>ENSMUST00000181554.1_2
XAPLSRGPRIGSRKSLAADRISLSFHLRVKITHFGCRNDSPERYSSRMVWKMLTSRGLFL
ILTMLNLSQEIGPRGSMRLSRPXEQPFXRSTRHQWTCHXQRVSPPGFHLHFLILRNGWGX
FYLLLPSAVDLCSCSDWFVSSEPNKTVTRSLLLRHLQPLNKGLPLKFGLRLKCLRLKWHL
SSLLLRPTDLWIHCTGMRGTQRSLISTCTSLSFTNSFFGWPLLXSSPXVIWQLLSHSTAV
SREGQLSSCTDQPKTRDPVAIGLPYDRKGCDIGGMTXDRSHRRWTXLQRPIPASNFNKIK
RGRCGEPCREQSPLXDGAGFHCAXLVKRLTSKMRKCKSEFTPSHCPSRGIVMGXWVSNXS
GAVTPHQVLKRHTVGYISSAVFRVRGLPYVEAIKALP
>ENSMUST00000181554.1_3
ERRCPGDRGLEAGSHWPRTESLSPSISEXRXPILAAGMTHPKDIHQGWCGRCXPPEDCSX
SXQCXTCLRKLVRGVRXDSRGPESSRSKDQLDTSGPVIDRGSLLLDFICIFLFXGMGGGS
FICCCHLLWTCVHALIGLXAQNPTKPXQGRYYSGTCSHXTRGFPXNLAXDLNAXDLNGIX
VLCYCVPRICGSIALGXEGLNAHXSALALRXVLLIHFSAGLFYRVHPRSFGSYCHTVLRY
PERGNFPHVQTNLRHVTRWRXGYPMTGKAVTLEEXPKTGATADGHDCRGLYQPQILIKLK
GGDVESRAVSNRHYKMALASTAPNXXSAXLVKCASARVNSRPVTAHLGAXXWGDGXATNQ
VLSRHIRCXNVTLWAIXAVPFSGFGVFLMLKQXKLCH
>ENSMUST00000193732.1_1
RTEPSVFPPLPPENCPARVSPPLXAPLSRGPRIGSRKSLAADRISLSFHLRIGSRASAGL
NVKSFVFHSEEFLRVLXPQNDAAYVLRLLLLFCFXHLVXGWLSVLAKSTTHEKEIKGILE
SLKSDSTIHQHSENEIDTSLISSTLSSEKRSFRNEKXXMSKEKXPLXILLLKXTASTLRS
CHHDQRSVIPTPIIMTQTLXIRSHNKYFLP
>ENSMUST00000193732.1_2
ELSLPFSRLYHPKTARQGSLRLCERRCPGDRGLEAGSHWPRTESLSPSISESDPEPLLAX
MXRVLFSTQKNSXEFYSHKMMLLMFXGFCFCFVFNIXYEVGCQFXPNQPHMKKKXKAFLR
VXKVILLYISIQKMRLIQVXYQAHXAQKKEVSEMKNNEXVKKSNHCKFSSXNEQLPPCVP
ATTIRDQSYLPPSXXLKPSESGVTINISFL
>ENSMUST00000193732.1_3
NXAFRFPASTTRKLPGKGLSAFVSAAVPGTADWKQEVTGRGQNLSLLPSQNRIQSLCWLE
CEEFCFPLRRILESFIATKXCCLCFEAFAFVLFLTFSMRLAVSSSQINHTXKRNKRHSXE
SKKXFYYTSAFRKXDXYKSNIKHIKLRKKKFQKXKIMNEXRKVTTVNSPLEMNSFHLAFL
PPRSEISHTYPHHNDSNPLNQESQXIFPSS
>ENSMUST00000194886.1_1
GATVLYPCVVYDRGLFTFIRKIASSTSCFGISHWPCFVSCPLGSFSLFSFSCSSSTVFQW
TVATETVYLSMFLTPHHTMTVKILVHKPCFKGNSLFSSDSSRAESERPTTXGLPHVLTQE
RRHLKITHKKRVLLQIARGFLFKSALRPMVIYHAGVEDRGAPSSWVILXKSNLMMKELSG
ETPTQLPIRRAPKNHEXNTTPXCNNKRXLHFVMAEXRHGGSKVGAHISNYKQNNEIEFEM
AXVSKLXKPLSRYIPPSARPHFLGRPKPCYXSWTNYVNVVDYGGAYHXNYHTYIYXPICL
YSHSLVSRFLVPDMISFSLSGPXVQFASHWLTLTYESHLFQLFRCLSIPAIVVVHRCHSW
IELLSVFCIVFSGTMKARLXEGDSVILQYKLXSYLRRDFPSLMTSRCTQLXQLLYXCKRS
ELGFINPLSPLSSPAKCFLTLKNQLQEFLXLTCLKIFGSLSLGRSKCSVMLXNILTDXNR
FFCTKRVPLKPPPSGQDKLLXFXNLAXKIPCKPSRFQLSILIRGFHPYSLIYLSHFHQLH
FLLPMSLLPNSAKSTSVSHVPFRTLELELVLSTTAIIFKLSFFLXDLXSYNFHFPSFYIF
LIFFQNYVSXIAFWXMTVGFQTWEKPLNTDSYLEYKILIPESPAAVETRQXCXXXDLRTR
HMFCLSETVGYVLIHYQVSYFKITNFDILSSFFPLCEKKLIFLIXYILITISSPHKTLRS
FPPLPTICIHSFSVSHXKTKVSEEXXYIXYNKLEXDNTEPIHCNWIKQTEGKEWKRRHKK
QRPTHLHTQESHYTTKMETIKYVLRTWXSLVQILCIHLQSLXVYLSFDLIDLEGLFFFAF
KSKIKTGICQSGFEISEYXITIISH
>ENSMUST00000194886.1_2
APRSSTPAWCMTVGFSLSSEKLQAVLLVLVSHTGHALSPALWAVLVSFLSPAVAPLYFSG
LXPQRQCIFPCFXHHTTQXQXKFXSTNPALKEIPCFPVTPAELNLKDPQREDSPTFXLRR
GDTSKSPTRNGSCCKLQEDFYSRALSGPWSYTTQGXRTVAPRVAGXSCERAIXXXKNSVG
KPPLSSRFGVHPRITNRTQHLDVTTRGSYILXWLNEGMEAAKLELTSRTTNRTMRLNLKW
LESLNSKNLCPDTYLLQQGHTSXAAPNHATNHGLIMXMSXTMGGHIIKTTTLTFINQFVY
IAILLFQGFXSLTXFLSHXVGPKSNLPVTGXHXHMKAIYFNFSDVSPYLLLWWFIGATAG
XNYXVFFVXYFLVLXKLDFKKETLXFYNTNYDLTXEEIFPHSXQVDVHNSDSFYISARDL
NWGSLIHXALSLVLQSVFLLXKINCRNFYDXHAXRYLDLFPLEDQNVLLCYKTYXLIKIG
FSVQKECPLSLHPQDRTSCCDFRIXLRKSHVNHHAFSYPSXFVVFILIPSYICHTSINCI
FSYQXVYSPTQRKALLSAMFLLELWSWNWYYQQLPLFLNXVFFFKIYNLIIFISLPFTFF
LFFFKTMFHKXHFGRXLXASRLGKNHXILIHILNIKSLFQNLLQLWRQGNDASNKIXEPD
TCFVXVRQWGMSLFTIRYLTLKLQTLTFFHHFFLYVRKNXFFSYNISXLQFLLPTRLSVP
SHLFLPSAFTLFLSLIRKQRCLRNNDTFNIISXSKITQNPSIVIGXNRQKEKNGKEDTRN
RDLLICTLRNPITPLKWKPXNMCXGLGEALCRYCAYTFSLCEFICPLILSIXRDCFFLPL
RVRXKQGFVNLALRSLNIKXQLFLT
>ENSMUST00000194886.1_3
RHGPLPLRGVXPWAFHFHQKNCKQYFLFWYLTLAMLCLLPFGQFXSLFFLLQXLHCISVD
CSHRDSVSFHVSNTTPHNDSKNSSPQTLLXRKFLVFQXLQQSXIXKTHNVRTPPRSDSGE
ATPQNHPQETGLAANCKRIFIQERSPAHGHIPRRGRGPWRPEXLGDPVKEQFDDERTQWG
NPHSAPDSACTQESRIEHNTLMXQQEVATFCNGXMKAWRQQSWSSHLELQTEQXDXIXNG
LSLXTLKTFVQIHTSFSKATLLRPPQTMLLIMDXLCKCRRLWGGISLKLPHLHLLTNLSI
XPFSCFKVSSPXHDFFLIEWALSPICQSLVNTNIXKPFISTFQMSLHTCYCGGSXVPQLD
RTIKCFLYSIFWYYESXTLRRRLCDSTIQIMILLEKRFSLTHDKXMYTTLTAFILVQEIX
TGVHXSTEPSLXSCKVFSYFKKSIAGISMTNMLKDIWISFPWKIKMFCYVIKHTDXLKXV
FLYKKSAPXASTLRTGQVAVILESSLENPMXTITLSAIHLDSWFSSLFPHIFVTLPSIAF
SLTNEFTPQLSEKHFCQPCSFXNSGAGTGTINNCHYFXTEFFSLRFIILXFSFPFLLHFS
YFFSKLCFINSILVDDCRLPDLGKTTKYXFISXIXNPYSRISCSCGDKAMMLVIRSENQT
HVLSEXDSGVCPYSLSGILLXNYKLXHSFIIFSFMXEKTDFSHIIYPDYNFFSPQDSPFL
PTSSYHLHSLFFCLSLENKGVXGIMIHLIXXARVRXHRTHPLXLDKTDRRKRMEKKTQET
ETYSFAHSGIPLHHXNGNHKICVKDLVKPCADTVHTPSVSVSLFVLXSYRFRGIVFFCLX
EXDKNRDLSIWLXDLXILNNNYFSL
>ENSMUST00000192338.1_1
TIAXFNGLLKYXRKYLIIWSFVSKSMVSWERGLSTLSEIPQNNNKQVXYRLGMDKSFHCL
IFLKFFIRYFLHLHFKCYPQSPLYTPPILLPNPPTPTYWPWHSPVLGHMIFTRPRASPPI
DGRLGHPLLHMQLEPQLWGVLVSSYRCSFYRVAEPFSSLGTFSSLFIRGPVFHPIDDIVX
FLIDLNVSKVKVLLQIIEKSYFTXLXKIHLYYSFQILSSTRSYAYRXHXMGQXSYIYVFT
CVFLCVVCLCAXEREKERERERKEREQCMRKVGGRNGKGSYAITSXKIFXKLNIEXISFQ
GSNLPIEYLKSLAICGVFIXGXXLTFNIKSILYLDEQPQQXTHIFLFVVWLWFLLFSSLX
MEGDHSRSATELCXDXVTGLRGRDGDMKVCRLPAFSAXVACRFPVNDWLLCLEVGINEWC
SGSXEGKTCVTHWRWVQEGKGGCSGWLTTELGKILRIFGGEEGKVTYRXPTCFSGXCDLX
VPGESEYTLKVLFYLCRIISTLXVRHSLICRGLLCTYXIIIDNIELPLITSREDYCFYKK
XKYCCNXFLDLHIFIRPDIDLISXLAHMIHSXKQLFNXTQIXIYINLPLYFFVAVSVSRI
TVKRIENIIFSGRNFTMGTFFLKINHNVCLSRATLHLNVEXFPYSINDEVNTVVANGRXN
ESKXKQLIFSKTMKNYPCHGHFISCISKFYEVLHHCKRKMFLWREQCQVEEEGTTLHTQK
LPLEKLAQFYCPFCXILHILIKIENLWLGICICLNFIXSLSMFNINLXNIRKHLHCXHXK
KRCSFISLFHIAIVYRKDCSALRWTLQCELRWMLQLEHSHMRLNAVAHDMVTYFITITFI
KLHF
>ENSMUST00000192338.1_2
LXPNLMDYXNIRENIXXFGHLYQKVWFHGKEGSQHYLKSPKTIISRYNIGLVWISHFIVX
FFXNFLLDIFFIYISNAIPKVPYTPLPSCSPTHPLPLTGPGIPLYWGIXSSQDQGPLLPL
MADXAILCYICNXSHSSGEYWLVHIVVPSIGLLSPLALWVLSLASSLGALCSIQXMTLFD
FXLTXMFQRXKFYFKLLKNLILHNYEKFIYITLFKYYHPQDHMHTDNIKWVNKVIFMYLH
VCFCVWCVCVHERERKRERERGKRESNAXERLEGEMEREVMQLQVKKFFKNXILNKFPFR
EAIYPXSIXNHWRYVVYLSKGDSXHLIXNQFYILMSSHSNKLIYFCLLFGCGFSYLVPCE
WRETTAGLLQSCVEIRXLDLEEGMATXRSADFLLSRPEWPVGSQXMTGCCAWRLGXMSGV
PEVRKERPVXLTGDGCRRGREAAVGGLLQNWGRYXGYLEERREKSPTVSLRASRASVICR
FLGNQNIPXKYYFICVELYQHYEXGTVSFVEDCFVPTKXLXIILNFLXLPLEKIIAFIKN
ENIVVISFWIYIFLLDQIXIXSVSLRTXFTLESNCSIRLKFKYIXIYHCIFLXQSQXVEX
LXKGLKTLFLVEEILQWVLFFLKXITMFVCLEQLCIXMWNNFLTQXMMKXIQXWQMADKM
RANRSSXYLAKQXKITRVMVISSVVFLSFMKFCIIVKGRCSYGESSAKWRRKEPHCTHRN
CLXKNLLSFTVLSAKSYIFXLKXKICGWEYVYAXILFKVYQCLTXIYKTLENIYIVNIEK
NAAPSSLCFTXPLSIERIAVHXGGLFSVNXDGCFSWSTHTXDXTLLLMIWSPISLQSPLL
NCT
>ENSMUST00000192338.1_3
YSLIXWITKILEKIFNNLVICIKKYGFMGKRALNIIXNPPKQXXAGIIXAWYGXVISLFD
FSKIFYXIFSSFTFQMLSPKSPIHPSHPAPQPTHSHLLALAFPCTGAYDLHKTKGLSSHX
WPTRPSSATYATRATALGSTGXFISLFLLXGCXALXLFGYFLXPLHXGPCVPSNRXHCLI
FNXLKCFKGKSFTSNYXKILFYIIMKNSFILLFSNIIIHKIICIQITLNGSIKLYLCIYM
CVFVCGVFVCMREREREREREERERAMHEKGWREKWKGKLCNYKLKNFLKIKYXINFLSG
KQFTHRVSKITGDMWCIYLRVIADIXYKINFISXXAATAINSYIFVCCLVVVSLIXFLVN
GGRPQQVCYRVVLRLGDWTXRKGWRHEGLQTSCFLGLSGLXVPSEXLAAVLGGWDKXVVF
RKLGRKDLCDSLEMGAGGEGRLQWVAYYRTGEDTEDIWRRGGKSHLPLAYVLLGLVXSVG
SWGIRIYLKSIILSVXNYINIMSEAQSHLSRIALYLLNNYRXYXTSFNYLXRRLLLLXKM
KILLXLVSGFTYFYXTRYRFDQLACAHDSLLKATVQLDSNLNIYKSTTVFFCSSLSEXNN
CEKDXKHYFXWKKFYNGYFFSXNKSQCLFVXSNFASKCGIISLLNKXXSKYSSGKWQIKX
EQIEAADIXQNNEKLPVSWSFHQLYFXVLXSFASLXKEDVPMARAVPSGGGRNHTAHTET
ASRKTCSVLLSFLLNLTYFNXNRKSVAGNMYMLKFYLKSINVXHKFIKHXKTFTLLTLKK
TLLLHLSVSHSHCLXKGLQCTEVDSSVXTEMDASAGALTHETERCCSXYGHLFHYNHLYX
IAL
>ENSMUST00000115480.7_1
RRXQAALNSFCFHVEQQLLLEPGMSEMIPTHHXLSWVRGSATLIPRRVXRKSGGSWNXVQ
CSSTAMRSMPLWDVQSGGGHTCAGAALETSGLXRXTLQERSSRHHMDAENXTWVIWKSSX
XSPNCQATSPVPVHCFGSRVFFVCFKPESHVAWMISPXLCRRGXPXTPGPPASTLEVWDY
KXAAVSGVANTFLYXSALNMTLFYSLSTIVECXLLEMCIQHFQLHITHEXTVLXGNPLCI
PXILLWLVKQXAKGDEHFQALVHFAYLLFGIINSPSHGTEGDACRCLVSXHSSTLNSQHS
VCFLSFXIFXNFKVLYKKVSVKVXFGDINKDSDRSFLCCIXETKERSCPXDFTNHNIXQD
TEEWDPPFSAGMNEKTGVKTRVVVSKKKLIIIQNYHRFRNSIHLYQVREIKMYTQ
>ENSMUST00000115480.7_2
EDDKQLXIPSVFMLSSSCCXSLVCLRXFPLITDSLGXEEAPHSSLEEYEEKVEEAGTKFN
AAQQLXEVCRCGMFRVEEATHVQVPLWKHLGCEGEHCRRGAVDTTWMLRIEPGSFGRAAD
NLLIAKPPLLSLSTASVAEYSLFVLSLSLMWPGXSHPDCVEEDDLKLLVLLPPPXKSGIT
SELLCLVLQTLFYINLPXTXLYFILXVLXLSVNYWKCASNIFNYILHMSEQFYKETHCAY
HEYYFGXXNSEPRGMNTFRLWYILLTCFLVXXIHPPMAQKVMLAAALYPNIALLLTLNIL
FAFFLFKFFKISRYYTRKFQSKYNLGIXTKILIVPFSVVYKRLRKDPALEILQITIFSKT
QRNGTPHSVLAXMKKLVXKLEWXFLKRNXXXYKIIIDSEIPFICIKXEKXKCTHK
>ENSMUST00000115480.7_3
KMTSSFEFLLFSCXAAAAARAWYVXDDSHSSLTLLGERKRHTHPXKSMKKKWRKLELSSM
QLNSYEKYAAVGCSEWRRPHMCRCRSGNIWAVKVNTAGEEQXTPHGCXELNLGHLEEQLI
ISXLPSHLSCPCPLLRXPSILCLFXAXVSCGLDDLTLTVXKRMTLNSWSSCLHLRSLGLQ
VSCCVWCCKHFSILICLKHDFILFFKYYSXVLTIGNVHPTFSITYYTXVNSFIRKPTVHT
MNITLASETVSQGGXTLSGSGTFCLLAFWYNKFTLPWHRRXCLPLPCILTXLYSXLSTFC
LLSFFLNFLKFQGTIQESFSQSIIWGYKQRFXSFLSLLYIRDXGKILPLRFYKSQYLARH
RGMGPPIQCWHEXKNWCKNXSGSFXKEINNNTKLSXIQKFHSFVSSKRNKNVHT
>ENSMUST00000145176.7_1
SLLARAWTGPRERRGRRXQAALNSFCFHVEQQLLLEPGMSEMIPTHHXLSWVRGSATLIP
RRVXRKSGGSWNXVQCSSTAMRSMPLWDVQSGGGHTCAGAALETSGLXRXTLQERXAPQK
GHGAGERDAQNSSSNTLTXLELXAVKGSRCGLGCSLVAEFLPGFHPHTHXXIYLXKLGXX
XELVEXFIVKYFYHKRVIHIIFLGFICLHXTXNWVRHAMAG
>ENSMUST00000145176.7_2
VCWQEPGQALENEEDEDDKQLXIPSVFMLSSSCCXSLVCLRXFPLITDSLGXEEAPHSSL
EEYEEKVEEAGTKFNAAQQLXEVCRCGMFRVEEATHVQVPLWKHLGCEGEHCRRGEHHRK
AMGLGREMHRTALPTLXHDXNYEQSRALGVGWGAAWWQSSCQGSIPTPTDEYTYRNWDNN
KSXLSNLLLNIFTTRGXSTLYSLALYVFTKPEIGXDMPWL
>ENSMUST00000145176.7_3
SAGKSLDRPXRTKRTKMTSSFEFLLFSCXAAAAARAWYVXDDSHSSLTLLGERKRHTHPX
KSMKKKWRKLELSSMQLNSYEKYAAVGCSEWRRPHMCRCRSGNIWAVKVNTAGEVSTTER
PWGWGERCTEQLFQHSDMTRTMSSQGLSVWAGVQPGGRVLARVPSPHPLMNILIEIGIII
RASXVIYCXIFLPQEGDPHYIPWLYMSSLNLKLGKTCHGW
>ENSMUST00000153239.7_1
AEAXFTIASSCRAVCWQEPGQALENEEDEDDKQLXIPSVFMLSSSCCXSLVCLRXFPLIT
DSLGXEEAPHSSLEEYEEKVEEAGTKFNAAQQLXEVCRCGMFRVEEATHVQCLPQXIWKS
FVKXRSEFAYSVSAQLGWRISQKRNRRNVSFAISVPGSHSRKEGLFLLLQGNRIFICHML
TPLPSKFLFXIKGLFFHHI
>ENSMUST00000153239.7_2
RKHSLQXHPAAEQSAGKSLDRPXRTKRTKMTSSFEFLLFSCXAAAAARAWYVXDDSHSSL
TLLGERKRHTHPXKSMKKKWRKLELSSMQLNSYEKYAAVGCSEWRRPHMCSVCRSEFGSL
LXSDEVNSPTQLAHSLAGGFHRRGIDETSVLLSVCPGLIPERKGFFSSSRGTGSSFVICX
LRSLQSFYFKXKDCFFTT
>ENSMUST00000153239.7_3
GSIVYNSIQLQSSLLARAWTGPRERRGRRXQAALNSFCFHVEQQLLLEPGMSEMIPTHHX
LSWVRGSATLIPRRVXRKSGGSWNXVQCSSTAMRSMPLWDVQSGGGHTCAVSAAVNLEVF
CEVTKXIRLLSXRTAWLEDFTEEEXTKRQFCYQCARVSFQKGRAFSPPPGEQDLHLSYVN
SAPFKVSILNKRTVFSPH
>ENSMUST00000181821.7_1
SMRKARSPSNAQSNSSPWFMSRRSLARPVCLSIPXRANIGDNNLQWXLERPITFTSSVFF
LGAPVTPSSAFRSRLCSTTSGSVTSSTPSSCCCSCRCPHSVHSMLTEPEAGKKRRAWHLG
SGQLPERILRSLRFERPPGEAAAARDDEVCGASGGGGGGGSGGGGGGXDIALGSRSASQA
TLKGTXPDLRRPDEVXSRPRANGFPFPTSSSSSXAKAEAPDVVSLLTSPLPXPLPRTXRP
PPHPALTLTHSRSLPQTQTYTPSLRLRRRSFCSALWEPESSGSSLAKECXALPSRKNFKY
RDAKRLDARGEEEEEGTRKRTSGGSRLSEDRSLSSVCFKKSGVLAAPNSQKNGEGRXSFI
TQLCGGFGXSSTSKLSTFLPQISKPSQHKTSQMTLSTDTRTIQQRSGTCGHGRHXKYTPS
SEQLRHYTITIFTLQMTVWMXTWQHSXEFIAGDKKKNIVKAKQCIYFSVVICLPFYFSNY
FFILLSHTTSQPQFLLLPSFPGAPHASPLPXIHSSISLQKTEGLPGIXTKHGIERSWQNV
KGQKPXNWQDRRQCXQNXLHXFRKIEVHNALATPXTCVSANVLTRCVPIAAPSLDSFLVP
LPYPFLENRHCLDLEIPXSPPSPFPPEGLXKLGTLFPRGRLLYPCVGYESSPELWLSPNK
ASCGL
>ENSMUST00000181821.7_2
RXGRPGHQVTRNRTVRLGSCPGEAWPGPFVCPFHSVPILATIICSGSWRGPSPLPVPCSS
WEPPSLRVARSAADCAALRPGRSPPPLPAAVAARAAVRTRYTRCXQNPRPGRRGAPGTWD
PGNSRKGFFGPFVSKGPPEKPPPPETTKSAEPQGEAAAAAAEEAAAAETSLSALARRPKR
PSKAHSQTSAGPTRSSPGPGRMAFLFLPVPPPPRRRRKRRTLFLFSLLHCLSRCPERNGH
HPTPHSHSLTLALSLRHRHTRPHXDCAGVASALPSGNQSLPAPLSRRSARRFRPERTSNT
VMQSDSTHAGRRKRKALGRGQVVAPDCLKTGVCQVSALRNQVCWLLLTLRRMGKGDKVLS
PSSVEALVEVPLVNCQPFCLRSASLPNTRLRRXPFQQIRGQFNRGVEPVDMEDTENILHL
QNSXDTIQLLSSLYRXQFGCELGNIPRNSXLVTKKKIXSRPNSAYIFLLSFACLFIFLII
FLFFFHTLHLNHSFSSFHPFQVPHMPLLSPRSTPPFPFRKQKAFQGYEPNMGLKDPGRMX
KDRSPEIGKIDVSVSRTSFTDLEKXKCTMLWPLLEPVCLPMFXPGVCPLLHLHXTLSLYP
SHTHFLRIDIVXIWKSPNLPLLLSPLRAYKNWELFSLEVDSSTPAWDMSRPQSSGFPRIK
PHVVC
>ENSMUST00000181821.7_3
DEEGPVTKXRAIEQFALVHVPEKLGPARLFVHSIACQYWRQXFAVVVGEAHHLYQFRVLL
GSPRHSEXRVPQQIVQHYVRVGHLLHSQQLLLLVPLSALGTLDADRTRGREEEARLALGI
RATPGKDSSVPSFRKAPRRSRRRQRRRSLRSLRGRRRRRQRRRRRRLRHRSRLSLGVPSD
PQRHIARPPPARRGLVQAQGEWLSFSYQFLLLLGEGGSAGRCFSSHFSTALAVAPNVTAT
TPPRTHTHSLSLSPSDTDIHALTETAQAXLLLCPLGTRVFRLLSREGVLGASVQKELQIP
XCKATRRTRGGGRGRHSEEDKWWLQTVXRQESVKCLLXEIRCAGCSXLSEEWGREIKFYH
PALWRLWLKFHXXIVNLSASDQQAFPTQDFADDPFNRYEDNSTEEWNLWTWKTLKIYSIF
RTAETLYNYYLHFTDDSLDVNLATFLGIHSWXQKKKYSQGQTVHIFFCCHLPAFLFFXLF
FYSSFTHYISTTVSPPSILSRCPTCLSSPLDPLLHFPSENRRPSRDMNQTWDXKILAECK
RTEALKLARXTSVLAELASLIXKNRSAQCSGHSLNLCVCQCSDQVCAHCCTFIRLFPCTP
PIPISXEXTLFRSGNPLISPFSFPPXGPIKTGNSFPSRSTPLPLRGIXVVPRALAFPEXS
LMWFA
>ENSMUST00000191287.6_1
RVFRLLSREGVLGASVQKELQIPXCKATRRTRGGGRGRHSEEDKWWLQTVXRQESVKCLL
XEIRCAGCSXLSEEWGREIKXCPAQPTGHLPAPSPVPYMLSLLNTASLWDSXGEENMQGR
TGDIXILKYQKSEDSKLSLRCLSSLNXFEMLLXKCVRSCICTSLGIFSGLCPISDFFSVL
XTKSYFITSFLVICLLFXDRILLCSLGXPRTHYVDQAGLE
>ENSMUST00000191287.6_2
ESSGSSLAKECXALPSRKNFKYRDAKRLDARGEEEEEGTRKRTSGGSRLSEDRSLSSVCF
KKSGVLAAPNSQKNGEGRXSDAQPSPQDTSPLQALFLTCCHCXTRLASGTPEEKKICKEE
QETFRSXNTRSLKIANYLXDVYLLSTNLKCYFENVXDLVYAPVLEYFLDSAPFLIFLVSY
RPSPISXQVSXLFVCCSETGSYYVALVSLELTMXTRLVWK
>ENSMUST00000191287.6_3
SLPAPLSRRSARRFRPERTSNTVMQSDSTHAGRRKRKALGRGQVVAPDCLKTGVCQVSAL
RNQVCWLLLTLRRMGKGDKVMPSPAHRTPPRSKPCSLHAVIAEHGXPLGLLRRRKYARKN
RRHLDLKIPEVXRXQIISEMFIFSQLIXNATLKMCKILYMHQSWNIFWTLPHFXFFXCLI
DQVLFHNKFLSYLSVVLRQDLTMXPWLAXNSLCRPGWSG
>ENSMUST00000207445.1_1
GRHSEGGGRKEVDDSRSLSVPSXPVLFWRXRNXATRTSGGSRLSEDRSLSSVCFKKSGVL
AAPNSQKNGEGRXSFITQLCGGFGXSSTSKLSTFLPQISKPSQHKTSQMTLSTDTRTIQQ
RSGTCGHGRHXKYTPSSEQLRHYTITIFTLQMTVWMXTWQHSXEFIAGDKKKNIVKAKQC
IYFSVVICLPFYFSNYFFILLSHTTSQPQFLLLPSFPGAPHASPLPXIHSSISLQKTEGL
PGIXTKHGIERSWQNVKGQKPXNWQDRRQCXQNXLHXFRKIEVHNALATPXTCVSANVLT
RCVPIAAPSLDSFLVPLPYPFLENRHCLDLEIPXSPPSPFPPEGLXKLGTLFPRGRLLYP
CVGYESSPELWLSPNKASCGLQ
>ENSMUST00000207445.1_2
EGTRKVGAERKSMIRGACRYHHNQFYFGDEETEQQGQVVAPDCLKTGVCQVSALRNQVCW
LLLTLRRMGKGDKVLSPSSVEALVEVPLVNCQPFCLRSASLPNTRLRRXPFQQIRGQFNR
GVEPVDMEDTENILHLQNSXDTIQLLSSLYRXQFGCELGNIPRNSXLVTKKKIXSRPNSA
YIFLLSFACLFIFLIIFLFFFHTLHLNHSFSSFHPFQVPHMPLLSPRSTPPFPFRKQKAF
QGYEPNMGLKDPGRMXKDRSPEIGKIDVSVSRTSFTDLEKXKCTMLWPLLEPVCLPMFXP
GVCPLLHLHXTLSLYPSHTHFLRIDIVXIWKSPNLPLLLSPLRAYKNWELFSLEVDSSTP
AWDMSRPQSSGFPRIKPHVVC
>ENSMUST00000207445.1_3
KALGRWGQKGSRXFAELVGTIITSSILEMKKLSNKDKWWLQTVXRQESVKCLLXEIRCAG
CSXLSEEWGREIKFYHPALWRLWLKFHXXIVNLSASDQQAFPTQDFADDPFNRYEDNSTE
EWNLWTWKTLKIYSIFRTAETLYNYYLHFTDDSLDVNLATFLGIHSWXQKKKYSQGQTVH
IFFCCHLPAFLFFXLFFYSSFTHYISTTVSPPSILSRCPTCLSSPLDPLLHFPSENRRPS
RDMNQTWDXKILAECKRTEALKLARXTSVLAELASLIXKNRSAQCSGHSLNLCVCQCSDQ
VCAHCCTFIRLFPCTPPIPISXEXTLFRSGNPLISPFSFPPXGPIKTGNSFPSRSTPLPL
RGIXVVPRALAFPEXSLMWFA
>ENSMUST00000209020.1_1
MIRGACRYHHNQFYFGDEETEQQGQVVAPDCLKTGVCQVSALRNQVCWLLLTLRRMGKGD
KVMPSPAHRTPPRSKPCSLHAVIAEHG
>ENSMUST00000209020.1_2
XFAELVGTIITSSILEMKKLSNKDKWWLQTVXRQESVKCLLXEIRCAGCSXLSEEWGREI
KXCPAQPTGHLPAPSPVPYMLSLLNTA
>ENSMUST00000209020.1_3
DSRSLSVPSXPVLFWRXRNXATRTSGGSRLSEDRSLSSVCFKKSGVLAAPNSQKNGEGRX
SDAQPSPQDTSPLQALFLTCCHCXTRL
>ENSMUST00000182580.7_1
LSRQRRRARADGAAWRTAEAAGGRTRRVLGRFQVQQNLLIXRCLNKYFLNTCHGEXLKQA
ARTTFANNKHVGGCSGCPTLGAVMSKNPLLFWVQLTYWKVKXRPXTKSRSHKQKQMVKIN
IXFNINKLYINKQLFLIAVGSNFFKMSFSXXNKLVFH
>ENSMUST00000182580.7_2
FLGSAVEREQTVQHGAQRRPRAAEPGVSLGVSRCNKTCSFEGAXTNIFXTLVMESDXNKL
PGLHLPITSMXVAVVDVQLWELXCLKTLYCFGCSLHIGRXNEGHEQSQEAINRSKWXKLI
SNLILISYIXINSYSXLLWAVISLKCHSRSKINSSFM
>ENSMUST00000182580.7_3
FSAAPXSASRRCSMAHSGGRGRPNPACPWAFPGATKPAHLKVLEQIFSKHLSWRVIETSC
QDYICQXQACRWLXWMSNFGSCDVXKPFIVLGAAYILEGKMKAMNKVKKPXTEANGENXY
LIXYXXVIYKXTVILNCCGQXFLXNVILVVKXTRLS
>ENSMUST00000182819.7_1
MPFPVLMSQXWSAQLHICLKLFRASTKTEKPRLGTQSFKLVLAVKGVSKMFFCLXWTDDG
TGTEAPQEPGVSGCRSHGGCYXLTLWFLENTGPPAQGRWLPPYPSHXLXKCLTGVLVHSP
ILRMHFYNCSFLHQXLACVKVTXKXPVHTHARYXNMEVKXEFTNILIFRCNKTCSFEGAX
TNIFXTLVMESDXNKLPGLHLPITSMXVAVVDVQLWELXCLKTLYCFGCSLHIGRXNEGH
EQSQEAINRSKWXKLISNLILISYIXINSYS
>ENSMUST00000182819.7_2
CRFLFXCPSDGLHNCIYASSFSVQAPRLRSQGLVLSPLSXYWQXRAXVKCFSVCDGRMMG
QELKHHRNLELADAEAMEDAISLRFGSXRTQGLQPRGGGCPLTPVTDYENALQACLSTAL
SXGCIFTIVASYTSDXLVSRXHKSSQCTLMQGIKTWKXNESSQIFXFLGATKPAHLKVLE
QIFSKHLSWRVIETSCQDYICQXQACRWLXWMSNFGSCDVXKPFIVLGAAYILEGKMKAM
NKVKKPXTEANGENXYLIXYXXVIYKXTVIL
>ENSMUST00000182819.7_3
AVSCSNVPVMVCTIAYMPQAFPCKHQDXEAKAWYSVLXVSTGSEGREXNVFLSVMDGXWD
RNXSTTGTWSXRMPKPWRMLLAYALVLREHRASSPGEVAAPLPQSLIMKMPYRRACPQPY
LKDAFLQLXLPTPVISLCQGDIKVASAHSCKVLKHGSKMRVHKYFNFXVQQNLLIXRCLN
KYFLNTCHGEXLKQAARTTFANNKHVGGCSGCPTLGAVMSKNPLLFWVQLTYWKVKXRPX
TKSRSHKQKQMVKINIXFNINKLYINKQLFL
>ENSMUST00000182043.7_1
KMPYRRACPQPYLKDAFLQLXLPTPVISLCQGDIKVASAHSCKVLKHGSKMRVHKYFNFX
VQQNLLIXRCLNKYFLNTCHGEXLKQAARTTFANNKHVGGCSGCPTLGAVMSKNPLLFWV
SLLNQSCIWIQYCLITLRGWGQFVLKIIRVNTWAXFEMEEKXFGVSDFFFFLLGRCSLHI
GRXNEGHEQSQEAINRSKWXKLISNLILISYIXINSYS
>ENSMUST00000182043.7_2
KCLTGVLVHSPILRMHFYNCSFLHQXLACVKVTXKXPVHTHARYXNMEVKXEFTNILIFR
CNKTCSFEGAXTNIFXTLVMESDXNKLPGLHLPITSMXVAVVDVQLWELXCLKTLYCFGX
VCLISHVSGFNTVXXHXGAGASSFXRSLGXTPGPSLRWKKNDLGFLTFFFSFWEGAAYIL
EGKMKAMNKVKKPXTEANGENXYLIXYXXVIYKXTVIL
>ENSMUST00000182043.7_3
NALQACLSTALSXGCIFTIVASYTSDXLVSRXHKSSQCTLMQGIKTWKXNESSQIFXFLG
ATKPAHLKVLEQIFSKHLSWRVIETSCQDYICQXQACRWLXWMSNFGSCDVXKPFIVLGK
FAXSVMYLDSILFDNTEGLGPVRFEDHXGEHLGLVXDGRKMIWGFXLFFFPFGKVQLTYW
KVKXRPXTKSRSHKQKQMVKINIXFNINKLYINKQLF
>ENSMUST00000182498.7_1
RRARADGAAWRTAEAAGGRTRRVLGRFQVQQNLLIXRCLNKYFLNTCHGEXLKQAARTTF
ANNKHVGGCSGCPTLGAVMSKNPLLFWVSLLNQSCIWIQYCLITLRGWGQFVLKIIRVNT
WAXFEMEEKXFGVSDFFFFLLGRCSLHIGRXNEGHEQSQEAINRSKWXKLISNLILISYI
XINSYS
>ENSMUST00000182498.7_2
VEREQTVQHGAQRRPRAAEPGVSLGVSRCNKTCSFEGAXTNIFXTLVMESDXNKLPGLHL
PITSMXVAVVDVQLWELXCLKTLYCFGXVCLISHVSGFNTVXXHXGAGASSFXRSLGXTP
GPSLRWKKNDLGFLTFFFSFWEGAAYILEGKMKAMNKVKKPXTEANGENXYLIXYXXVIY
KXTVIL
>ENSMUST00000182498.7_3
XSASRRCSMAHSGGRGRPNPACPWAFPGATKPAHLKVLEQIFSKHLSWRVIETSCQDYIC
QXQACRWLXWMSNFGSCDVXKPFIVLGKFAXSVMYLDSILFDNTEGLGPVRFEDHXGEHL
GLVXDGRKMIWGFXLFFFPFGKVQLTYWKVKXRPXTKSRSHKQKQMVKINIXFNINKLYI
NKQLF
>ENSMUST00000182742.1_1
FLGSAVEREQTVQHGAQRRPRAAEPGVSLGVSRCNKTCSFEGAXTNIFXTLVMESDXNKL
PGLHLPITSMXVAVVDVQLWELXCLKTLYCFGLHIGRXNEGHEQSQEAINRSKWXKLISN
LILISYIXINSYS
>ENSMUST00000182742.1_2
FSAAPXSASRRCSMAHSGGRGRPNPACPWAFPGATKPAHLKVLEQIFSKHLSWRVIETSC
QDYICQXQACRWLXWMSNFGSCDVXKPFIVLAYILEGKMKAMNKVKKPXTEANGENXYLI
XYXXVIYKXTVIL
>ENSMUST00000182742.1_3
SRQRRRARADGAAWRTAEAAGGRTRRVLGRFQVQQNLLIXRCLNKYFLNTCHGEXLKQAA
RTTFANNKHVGGCSGCPTLGAVMSKNPLLFWLTYWKVKXRPXTKSRSHKQKQMVKINIXF
NINKLYINKQLF
>ENSMUST00000192111.1_1
KMYCKYSVCIFICSFCPVESXNFCFKRYIPKIIGSQTFRIYTLHYLRKDVQQYRIVSTXX
ISIYVTEXISHSLYFHILSNFGTIAVRXIALRXFLSPLIXRTLIXVIXFPSNIGLFGFFF
XFDTSWNCLRRRGLGXIVSIKLGYGQDSGTFSXLMISVRKVRLLXVGPTLGPGFYKKAGX
ASHKEKANKXHSSMTSASIPGLDFLYDGLWHRNVSEINPLTLQVVLSQQLKAKFNIRKVH
ILWMIIXFQCSLFLLAFKALSXKNGLFFILYCSRIYYIDSFRRVSSKRVFREGMKMISKX
RKIXTFLLKSFFKILWSVXMLLKSRGGYHKNWRSXNPCKSSEICLACTQQQMVETLLQIR
WEAGTSTQSSDLMYAGMATQMXCDHTRTGMCAYTNITHTYRKNDFKNRVSFCKTHIFYNF
ILSHCSTLGRSMFQIXIKILKCFXTQISRARKINYCFFSILKIGTXWKXNXGYXLYTEEE
CILIXLLDMKKTFLIKNLIILAFHSELMKITIRRNNFSNLELVGXRRSRLGPXDAHQAAH
SLMQLXVKELXCPLLASECICMRVIHIIIQIYTY
>ENSMUST00000192111.1_2
KCTVNIVFAFSFVLFVLWNLKIFVLKDTYQKXXVPKLLEYILYTIXERMCSSTEXXVHSR
YQYMLLSEXVTHYISTFXVTLELLQSDELPXDDFCLHLYKERXYKLSNSHQIXVCLVFFF
NLTQAGTVLEEGVLVELSLLNWAMDRTLGHFLDXXXVXERSGYCEXGQLLVLGSIRKQAE
QAIRKKPINSTPPXPLLQYLVWISFMMDFGIEMXVKXTLXLSKLFYHSNXKQSSTLGKCI
FCGXXYNSSAVYFCLHLRLXVKRMACSLFFIVVGYITLTVSGEFLAKGCLEKEXKXYQNR
GKFKHSYLNHFLKFFGVFKCYXSLEVVTTKTGDPRTLVNPQKFAXHAHSSKWXRPCYKXG
GRREPAPKALTSCMQAWLHKCSVTTLVQECVHIQTSHTHTEKTTLKIVXASAKHIFSIIL
FCHIVLLXGEACFRFKLKFXNVFRPKSQEPEKXIIASSVFXKXELDGSKIKVINYILKKN
VFXYSSLIXKKPFSLKIXXFWHFILNXXRLLXEETTLAIWSXWVREDPGXVPRTHIRQLT
AXCNSRLRSSSALFWLLSVFACVXYTXLYRYTHT
>ENSMUST00000192111.1_3
NVLXIXCLHFHLFFLSCGILKFLFXKIHTKNNRFPNFXNIYFTLFEKGCAAVQNSEYIVD
INICYXVNKSLTIFPHSEXLWNYCSQMNCLKMISVSTYIKNVDISYLIPIKYRFVWFFFL
IXHKLELSXKKGSWLNCLYXIGLWTGLWDIFLIDDKCEKGQATVSRANSWSWVLXESRLS
KPXGKSQXIALLHDLCFNTWSGFPLXWTLAXKCKXNKPFDSPSCFITAIESKVQHXESAY
FVDDNIIPVQFISACIXGFELKEWPVLYSLLXXDILHXQFQESFXQKGVXRRNENDIKIE
ENLNIPTXIIFXNSLECLNATKVXRWLPQKLEILEPLXILRNLPSMHTAANGRDPVTNKV
GGGNQHPKLXPHVCRHGYTNVVXPHSYRNVCIYKHHTHIQKKRLXKSCKLLQNTYFLXFY
FVTLFYFREKHVSDLNXNFKMFLDPNLKSQKNKLLLLQYFENRNLMEVKLRLLIIYXRRM
YFNIAPXYEKNLSHXKFDNFGISFXIDEDYYKKKQLXQFGVSGLEKIQARSLGRTSGSSQ
PNATLGXGALVPSSGFXVYLHACDTHNYTDIHI
>ENSMUST00000194845.1_1
LVLGIKARTVHLLGXHSCTGYIQSPSCPQSSISPSLSPSPSLPPSLPPSTHPPFPSLFIS
SLFSPFLXHSPGWPLTYHLPGQLPXCYDYLYIPPHLAVCPSXFIFIHHKFLCYIKQNKQK
FTLLQSLSLVAXLLVPDXKNSSESICLRSRGXQVEERSRAMTWFSYXMSIADAAFMTKXM
LXGAQIWIIKFILICQGKMDCRXQSYQIKNENTTPVRMAKIKNSGDSRCWQGCGESGTPL
HFXWDFKLVQPLYKSVWWFLRKIGEDPAIPLLGIYPKDAPISNKDTCSTMFIAAFFIIAR
SWKKTQMSLNRGIDTENVAHLHNGVLLTYXKQXIYEIFXANGCIWRISSXVRXPNHKXTH
MVCTQXXVDISPRAPNNQDTIHRLHEAQEEGKPKYKWFCPSXKQNKILTGANMEIKCRAE
TEEKTIQTLPHPGIHPKHXHYCVKSACXQEPDITVSXEAVPEPYKYRGGCCSQPLDXAQS
PQXRSXRRDXRSXRGLQPHKKNNNINQPGPPELPGTKPLTKEYTWLKLHMXQMMVLSCIN
ERRGPWSYEGSMDAPVXGNXGQGGGSGWVSGRTPSXRQGEGGWDRGFPGLGGNWERRXHL
KCKXRKYPIKKRMRIHSQRKGNENNNSETAGYHSENVNKYYLLGSERDKPKGWQRSRNKE
NSKTYPHERHSQILEAMNLKIKETTKLKIESNAIXQFSQCXTXSYMXPKILTRYIYSRQF
KTQVYRDXHMNVHNSVIHNSQKLSIRXXTNLLKYVIYMQYFSAMKVLKTNITNYHVDNIM
LMKXSXYKSPYVPFIXKFYLGNSRYXXXVTVGHSALNRTLYHPVXRLKNMVEXGTXRYKN
RKVGRRASKSHPLGIIQPLESXTHSSNGCLHXACPRPALLVGRYEWAKTYTQALPAELQM
LKNSGGRQYSFFFQL
>ENSMUST00000194845.1_2
XYWGSKPEQYTCXVNIHALDIFNLLPVPSPPFLPPSLPLLPSLHPSLHPPIHLSLLSSSL
PSSLPFCDIAQAGLXLTIFLVSFPSAMTTCIYLHTWLSAPLSSSSYTTSFYVIXNKTNRS
LPYYKAFLLLHDCLCQIERTQVRAYVYGPGGSRLKREAGLXHGFPTRCLLQMLLSXQNEC
FKEHRFGXXSLFXFVKERWIADDKVIKLRMRIQHQSEWLKSKTPVTADAGKDVEKVEHPS
ISNGISSWYNHSTNQFGGSSEKXVRTQLYRSWAYTQKMLQYLIRTPALLCSXQPFLXXPG
AGKKPRCPSTEEXIQKMWHIYTMEYYSPIKNNKFMKFFRQMDVSGGYHPEXGNPITNEHT
WYALSDKWILAQELQITRIQFTDYMKLKKKENQSISGFVLLRSKTKFSQEQIWRXSAEQR
LKKRPSRHCLTRGSIPNTDTIVLKVHADRSLIXLSPERLCQSPTNIEVDAAANHWTEHRV
PSRGVREGTEGAEGVCNPIRRTTISTNQAPQSSQGLSHXQKSTHGSSCICSRXWSCHASM
RGEALGPMKAQWMPQCRGIEGREAGVDGXVEEHPHRGRGREDGIGGFQDWGETGKGDNIX
NVNKENIQLKKEXEYIHKEKETKITIQKLQVIILKMXTNITYWEVREINPRAGRGQGTKK
TAKHIHMRDTHRSXKQXTXRXRKLPNXKXNQMQFSSFHNAKHRVTCDPKFXPDIYTQGNL
KHKCIETSIXTFTTVLFIIVKSSPSGDEQIFXNMLYTCNIFQQXKYXRLILPTTMXTTLC
XXNEANTKVHMFHSYENSTLATQGIDDKXQLDTRPXTGLYTTLCEDXKTWXSREHRDIRT
GKXGGGLPRAILXASYSHWSHRLTAAMVAYTEPAQGQPCWWAGMNGQKLTLKLSLLNYRC
XKILGADSIHFFFS
>ENSMUST00000194845.1_3
STGDQSQNSTLARLTFMHWIYSISFLSPVLHFSLPLSLSFPPSIPPSIHPSTFPFSLHLF
PLLSLSVTXPRLASNLPSSWSASLVLXLLVYTSTPGCLPLLVHLHTPQVFMLYKTKQTEV
YLITKPFSCCMIACARLKELKXEHMFTVPGVAGXREKQGYDMVFLLDVYCRCCFHDKMNA
LRSTDLDNKVYSNLSRKDGLQMTKLSNXEXEYNTSQNGXNQKLRXQQMLARMWRKWNTPP
FLMGFQAGTTTLQISLVVPQKNRXGPSYTAPGHIPKRCSNIXXGHLLYYVHSSLFYNSQE
LEKNPDVPQQRNRYRKCGTFTQWSTTHLLKTINLXNFLGKWMYLEDIILSEVTQSQMNTH
GMHSVISGYXPKSSKXPGYNSQTTXSSRRRKTKVXVVLSFLEAKQNSHRSKYGDKVQSRD
XRKDHPDTASPGDPSQTLTLLCXKCMLTGAXYNCLLRGCARALQIXRWMLQPTIGLSTES
PVEELEKGLKELKGFATPXEEQQYQPTRPPRAPRDXAINKRVHMAQAAYVADDGLVMHQX
EERPLVLXRLNGCPSVGELRAGRREWMGEWKNTLIEAGGGRMGXGVSRIGGKLGKEITFE
MXIKKISNXKKNENTFTKKRKRKXQFRNCRLSFXKCEQILLTGKXERXTQGLAEVKEQRK
QQNISTXETLTDLRSNELKDKGNYQIKNRIKCNLAVFTMLNIELHVTQNSNQIYILKAIX
NTSVXRLAYERSQQCYSXXSKALHQVMNKSFKICYIHAIFFSNESIKDXYYQLPCRQHYA
NEMKLIQKSICSIHMKILPWQLKVLMISDSWTLGPKQDFIPPCVKIEKHGRVGNIEIXEQ
ESREEGFQEPSSRHHTAIGVIDSQQQWLPTLSLPKASPVGGQVXMGKNLHSSSPCXTTDA
EKFWGQTVFIFFSA
>ENSMUST00000193623.1_1
AYEAXEEGRPKYGCFSPTXKGEQNNHARXRKGDLRERKGVKERGAESAVRGDKKKIQRVG
KLNEDVTEXGFYSSGAXGTGVSYKKVPDARKTRGSQDPMEMTYFEMPNKGEREPVETISR
SXAQALGXGMGPPPISKSLTQNYSCLKEMQGQRVKQRLKERSSRNSSTXRSIPSADTKSR
QQYXCHEVLDDDGSLVXLSPERLWKSLINTDVDACRQPSDXALRPXWKSXGKDLRSXKGL
QPHRRNSNINXPDSSELPGTKQPTKEYTWRNHGSSCIXSRGLPYLASMRGKAFGPVETXC
PHVGECXNNEAGVGRXVVELHYRIRGRGGXDMRFVEGNQEGGXHLNSRXIKXPIKMYQRK
FXLFXTYLKVXRMXEIHMGVRNVVGRPLIXITPGXPIVTVVKDGYEPEFVKSTRMCSLKL
LQFXDEKYEYKRALRKHYSKGRAXKFSVDSLYSHDEGVFDMISFLNSXNHLILAFIHIFP
PFLLXKILYPFLKLFSSFLKVFFLIIHVFLLIDMTHSFHFILQWVKVSDFKFRSKGSVLY
XGSXKPLXVLNICPNSIFNHXFTXXRSQSQXTLFINFQFLQKDLIXXECLEXKKYFYNRI
HQVRVSIFTLFGIWKGKLYPVEKKYEQHVNDIXLSVIEWSKEVKRIQIGKDEFKISLFAD
DMIVYLSDPKNFTRDSYSXXTIXANXLDIKFTXKNQXLSYTQRINGLRKKLWRPDPLQXS
QTIXNIMVXLXPNKXKNLYDKNFEVSEERSQRRLQKMEKSSMLVDWQDXYNKNDHRSESN
IQIQCNTHQNSNSVLHXVRKSKSEIHLGXEKTQDSENYSQQXKNFXGKSQSLTSRXAIVI
KNKTNKKNAWYWYDDKQVDQWTRIKDPEMNPHTYGHLIFEKEAKTIQWKKKDSIFNKXCW
FNCQSTYRRMQTECKQSSSPCGSRKSTXNQIQXNXXKSKWERPSNTWAQGKVSXTEHNWL
MLXDQELTMGPHEIAKLLXGKGHXQYDQIATNRLGKTILNNRTSDRGLISNIY
>ENSMUST00000193623.1_2
HMKLKKKEDQSMDVSVLLRRENKIIMRGRGRETCEKERGXKKEEQNQLXEETRKKYRGSG
NXMRMXLNEDFIAVGHRELGLATRKSQMPGKQEAPRTQWRXHILKCPTKGRENLXRPYPE
VRPRPLVEGWGHHPSQNHXPRITPVXRKCRDKEXSKDXRKGHPEIALPRDLSHLQTPNPD
NNIDAMKCLMMTGAXYSCPLRDSGRAXSIQMWMLADNHQTEHXDPDGRVRGRTXGAERVC
NPIEGTPISTNQTAQSSQGLNNQPKNTHGGIMAPAAYEAEDCLIWHQXEGRPLVLLRLDA
PMXVNARTMRQEWVGRWWSSIIESGDGGDEICGLWREIRKEDNIXIVDKXNNQXKCTKGN
SNYFRHIXRYKECKRFTWEXEMLLGDLXFKLPQGDQLSLXXKTGMSQSLXSPQGCVLXSC
YNSEMRNMNIRGLSGSTTAKEGLRSSLWIPSTPMMKGSLIXFLFSIHEITXFXLLFIYFP
PFYCRKFYTHFXSFSHHSXKCFFXXYMSFFXXTXLIVFILFCNGXKCQILNLEAKGVFYT
EEAESHCEFXTFVPIVYLIISLLNKDHSHSEHCSXIFSSYKKIXFSRNALNRKNIFTIEF
IRXGSLFLHYLASGKVNFIQWKKNMNSMXMISNYQXLNGQRRSKGYKLERMNSKYHYLQM
IXXYTXVTPKISPETPTADKQFKQISWIXNSLKKISSFPILKGXMVXERNYGGQTLYNSH
KQYKISWYDSNQTSEKICTTRTSKFLKKEVKEDFRRWKNHPCLWTGRINIIKMTIVLKAI
YRFSAILIKIPTQFYIELERANLKFIWDKKKPRIVKTILNNKRTSRGNHSPXPQGEQXXX
KTKQTKKMHGIGTMTSRXISGLELKTQKXTHTPMVTXFLKKKLKPSSGKKKTAFSINSAG
STVSQHIEECKLNANKAQVHVDQGSPHKTRYNETNRRASGKDPRTHGHRGKFPEQNTIGL
CSKIKNXQWDLMKLQSFCKAKDTDNMTKXQPTDWEKRSXTIVHLIEGXYLIYT
>ENSMUST00000193623.1_3
IXSLRRRKTKVWMFQSYLEGRTKXSCEVEEGRPARKKGGERKRSRISCERRQEKNTEGRE
IEXGCDXMRILXQWGIGNWGXLQESPRCQENKRLPGPNGDDIFXNAQQRGERTCRDHIQK
LGPGPWLRDGATTHLKIINPELLLFKGNAGTKSEAKTEGKVIQKXLYLEIYPICRHQIQT
TILMPXSAXXXREPSIAVPXETLEEPDQYRCGCLQTTIRLSTETLMEELGEGLKELKGFA
TPXKELQYQLTRQLRAPRDXTTNQRIHMEESWLQLHMKQRTALSGINEREGLWSCXDLMP
PCRXMLEQXGRSGSVGGGAPLXNQGTGGMRYAVCGGKSGRRITFEXXINKITNKNVPKEI
LIILDIFEGIKNVRDSHGSEKCCWETFDLNYPRVTNCHCSERRVXARVCEVHKDVFSEVA
TILRXEIXIXEGSPEALQQRKGLEVLCGFPLLPXXRGLXYDFFSQFMKSPDFSFYSYISP
LFIVENSIPIFEAFLIILKSVFFNNTCLSFNRHDSXFSFYFAMGKSVRFXIXKQRECFIL
RKLKAIVSSEHLSQXYIXSLVYLIKITVTVNTVHKFSVLTKRFNLVGMPXIEKIFLQXNS
SGEGLYFYIIWHLERXTLSSGKKIXTACKXYLIISNXMVKGGQKDTNWKGXIQNITICRX
YDSILEXPQKFHQRLLQLINNLSKLAGYKIHLKKSVAFLYSKDKWSEKEIMEARPFTIVT
NNIKYHGMTLTKQVKKSVRQELRSFXRKKSKKTSEDGKIIHACGLAGLIXXKXPSFXKQY
TDSVQYSSKFQLSSTLSXKEQIXNSFGIRKNPGXXKLFSTIKELLGEITVPDLKVSNSDK
KQNKQKKCMVLVRXQAGRSVDXNXRPRNEPTHLWSLDFXKRSXNHPVEKKRQHFQXIVLV
QLSVNIXKNANXMQTKLKSMWIKEVHIKPDTMKLIEEQVGKTLEHMGTGESFLNRTQLAY
ALRSRIDNGTSXNCKASVRQRTLTIXPNSNQQIGKNDLEQSYIXXRANIXYI
>ENSMUST00000194502.1_1
KNSFXESRIXNRQLPXLSLPTVLDGGPRVSDTGFFSGXSVHXEYVPLCALYGRNIWTPHF
XNXRNTLKGAYXSYLKNVKXERXPPPXDXGWLDMRPRLRWLKLPIQATSGSKRSTCLCLP
NAGKLKAXIAIPGLTLKKFTKFKYIVYLLVMDFITNTVSLVMLKNCFVHHSENRLKLTLI
SGDLGIHLXIRIKIVXSITKPCLKIIAXESWVMAFQKSTNTHKMKMTRTPQTLRFMXRVI
ISVFLWLIKGRQAELSLGIWIXECFSELRYSRCMTLTALKFTSNFLSDRVXNGSCSTTVE
SFYNIRKNVSCENRSGVKLQGQKVSSLKKFSTXIIWQIPAXRIKVTPLSLVEIIXLSSQE
IIWYRSSKFLIFHTKRYVISXIFFIPINYTEXLLTNYWLEKSSKXHVYXFCPHTMVXHPE
LLQSRIVLTLCVFTHFKCMCVLTLYPAQLTISFKCGLMLSKXNRVTLLSCSWLSVVRLTS
PNFVXANLLHPGXVGHMDRPGASPDKCRHIMLQWHLLISSTYTSGSSNFNLLPCFPSSXL
SFAPFHYRMKRLSPLLSLGSAPGCDGGTQVXLACSKXGKEECXSLFARLKSXAPCLPYSD
RLMXKMXSXXNAFWEEEIKNTTLLFRNSSCXXXANTFLEXFFCLFVFVFRDRVSLCSFGC
PGTHFVDQAGLELRNLLASASQVLGSKVCATMPGWSNSCXRFLPSSXSYKNFSCFXIDIA
LYNPGTVKVKDEERHLFXSSFQESKLTHFYXFNIKIIFXNVFDMLXINAHXFSSLPCYVL
FSNSLXGNKITPEGNSAEDAAQXESTXLSYARSGLNREHSYXQT
>ENSMUST00000194502.1_2
KIPFKKVEFKIGSCHDYHSPLCWMEAPGLVIQVSSVVRVFIESMSHCVLCMGGIFGPPIF
KISETLXRELIKVTXRMSNRKDNLLPRIEDGWIXGQGCAGXNFLYRPRQAQRDPPASASQ
MLASXRHELLYQAXLXKNSQNLSTXFISXLWTLSLILCHXXCLKIALYTTVKIDXNXLXF
QVIXEYTFKYELKXFEALQNHAXKSLHKSPGXWHFKRVQTHIRXKXLALHKLXDLCSVXX
FRFSFGLLKAGKQSXAWAFGYRSVSQSXDTADVXLXPLXNLHLTSXVTGYKMVPVPPQWS
RFITYVKMXAVKTGVVSNSKARKLVAXKSSALELSGKYLLRELKXPLCLXXKSFDLVHKR
LYGIDHQNFSFSIQRGMXFLRFFLFPLTIQSNYXRTTGWKNPQSSMYIDSALTQWYDILN
YFKAEXCXLCVFSHILSVCVCXPCIQPNSLYPSNVVXCSPSRIESHSYHVRGSVLYDSHR
LILYELICCIQGELDTWTDLGHPQTNVDTLCFSGTCSSLLLIHLEAQTSICFHASLAHDY
PSLLFIIGXKDYLLCSHXGVLLGVMVVHRCDWHALNRARRNASHSLLDSRAKLHAYLILI
DXCKKCSRSKMLSGKRKXKILPCYSETLHVNDKPIHFWSNFFVCLFLFFETGFLCVALAV
LELTLXTRLALNSEICLPLPPKCWDQRCVPPCPAGVTLVRDFYPVLEVIRTFLVSKXILL
FTILGQLKSKMRKGIYFNQVFKSQSXHISIDSTSKXSFKTYLICFRLMPINFHLYLVMSY
FQIVCKEIKXLQKEIVLRMQPSEKALDFHTQGLDLIVSTPTNK
>ENSMUST00000194502.1_3
KFLLRKXNLKXAAAMIITPHCVGWRPQGXXYRFLQWLECSLRVCPTVCFVWEEYLDPPFL
KLAKHFKGSLLKLLKECQIGKITSSLGLRMAGYEAKAALVKTSYTGHVRLKEIHLPLPPK
CWQVKGMNCYTRLNFKKIHKIXVHSLSLSYGLYHXYCVISDAXKLLCTPQXKXTETDFDF
RXSRNTPLNTNXNSLKHYKTMPKNHCIRVLGDGISKEYKHTXDENDSHSTNSEIYVACNN
FGFPLAYXRQASRAEPGHLDIGVFLRAEIQQMYDFDRFKIYIXLLKXQGIKWFLFHHSGV
VLXHTXKCELXKQEWCQTPRPESXXLKKVQHLNYLANTCLENXSDPFVFSRNHLTXFTRD
YMVXIIKISHFPYKEVCNFLDFFYSHXLYRVIINELLVGKILKVACILILPSHNGMTSXT
TSKQNSVDSVCFHTFXVYVCADPVSSPTHYILQMWFNALQVEXSHTLIMFVAQCCTTHIA
XFCMSXFAASRVSWTHGQTWGIPRQMXTHYASVALAHLFYLYIWKLKLQSASMLPXLMTI
LRSFSLXDEKTISFALIRECSWVXWWYTGVTGMLXIGQGGMLVTLCXTQELSSMPTLFXX
INVKNVVVVKCFLGRGNKKYYLVIQKLFMLMISQYIFGVIFLFVCFCFSRQGFSVXLWLS
WNSLCRPGWPXTQKSACLCLPSAGIKGVCHHARLEXLLLEIFTQFLKLXELFLFLNRYCS
LQSWDSXSQRXGKAFILIKFSRVKVNTFLLIQHQNNLLKRIXYALDXCPLIFISTLLCLI
FKXFVRKXNNSRRKXCXGCSPVRKHLTFIRKVWTXSXALLLTN
>ENSMUST00000195360.1_1
VGFNTWKXSSVVVDLLNLGVSLVFQLNELXFLXLGFWGLDIYQKKLVPNLGPEPMTLRQN
LXQRIQQHKEQEEQQKEIYKVXIQTLREEFKFSIKENTQVETEDKIRENQPKVIRKQTLV
YPVNIQQRPPDDDYPXGYQESEWQPMDVLDLRKFKESVTLEYIHHLXKKSXLLGLLKTEX
SPKTERIWQEQYXNLLQIYNGSHGGERRRGRXHDKIEPKVGRFSQTRCLVKATXLRXRYR
VYMMKKLXYCVNCQPXRPGTKLQNQGKDLNHLLKSYKVQKKQKNKKQKQTNKQTNKKTKK
PSLTFYKGXPQLXKGEYQIHQQERXXLNLXPLKMQMLSTRKXSDYXGXGQHXXISRLDIQ
LLLDLAYLIXLXXEKXPLDTXRXPKISNVLVVVSRIISETTQCLAMKPVRLLIKILNXLG
NVIKGSYRLSKLSINKIQPRLTIXFYTKKPLLPRHQQTYHXVGXLTIHLDXXIVYDKIKT
TGIRTASPGAARGSTYRSVYQPLKFSNICHXKNLANGGCXQISDWLIRLFSQWVPXSLGS
HCLPCSLRNGLSXXLIXRIVFFTIPLHECDKERFAFLVPTFNKGHPMKTYRXKALPXLGS
GGACLXSQYLGVRGRWISEFEASLVYKVSSRTVRAIQRNPVSKQTNKQTNKKSCHKECXI
ALPCVNSLYNSHWKXFTSNFSNPLFIIIEMTSYXLIQIISXKNVXXCXRKANSFS
>ENSMUST00000195360.1_2
WDLIHGNRVVXWXICSIXVCRLYSNXMSCDFFDWAFGGWTFTKRNWCPTWGLNPXPXGRT
FNKEYSNTRNRKSNKKKYIKCRYRPXGRNLNFQLKKILRXRQKIKLEKTNQRLLGNKLXS
TQLIYNKDPQTMIIHRVIKNQNGNPWMCXILENLRKVSLWNTFTICKRNPDFLGYXKQNN
PPRLKGYGKSSTRTCFKFTMVRMVEREGEGDSMTKXSQRXGDFHRPDAWXRPLSXGKGTG
YIXXRNSDIVSIVSLKGLGQSYRIREKTXIIYSSHTRSRKNKKTKNKNKQTNKQTKKPKN
LPXLFTKANLSYEKENIRFINKKGNNXIFSLXKCKCXVQGSNQTTEGKVNINRXVDXIYS
CCXIXHTXYDCNRRSSHXTPRDDPRFQMFXLWXAGLSQKRLSVXPXNLSGSXXKFXISXG
MLSKAVTDCPSCPXTRYNRGXQFNSTPRSHCCQDTNRLITKLADXPFIWIDKXSMTKXKL
QVLEQLVQEQLEAQHIEVSISPXNSPIFVIKKIWQMEDVDRFQIGXXDYSANGFLEAWDP
IAFLVLXGMAYHSDXSEGLFFSPFLYMNVIRKGLLSXCLHSIKVTQXKHIVKKPCHSWAV
VEHVFNPSTWEXEAGGFLSSRPAWSTKSVQGQSGLYRETLSPNKQTNKQTKSPAIRNVKX
PYLVSIVCTIAIGNDSQAISPIHYLSLXRXHLIDXSRXYHEKTFDDVKEKLTPF
>ENSMUST00000195360.1_3
GIXYMEIEXCSGRSAQSRCVACIPIKXVVISLTGLLGVGHLPKEIGAQLGAXTHDPEAEP
LTKNTATQGTGRATKRNIXSVDTDLKGGIXIFNXRKYSGRDRRXNXRKPTKGYXETNFSL
PSXYTTKTPRRXLSIGLSRIRMATHGCVRSXKIXGKCHFGIHSPFVKEILTSWAIKNRII
PQDXKDMARAVLEPASNLQWFAWWREKEREIAXQNRAKGREIFTDQMLGEGHLVEVKVQG
IYDEETLILCQLSALKAWDKVTESGKRLESFTQVIQGPEKTKKQKTKTNKQTNKQKNQKT
FPDFLQRLTSAMKRRISDSSTRKVIIESLAFENANAKYKEVIRLLRVRSTLIDKXIRYTA
AVRSSIPDMTVIGEVATRHLEMTQDFKCFSCGKQDYLRNDSVSSHETCQAPNKNFKLVRE
CYQRQLQTVQAVHKQDTTEADNLILHQEATAAKTPTDLSLSWLTDHSSGLINSLXQNKNY
RYXNSXSRSSXRLNIXKCLSALKILQYLSLKKSGKWRMLTDFRLVNKIIQPMGSLKPGIP
LPSLFSKEWPIIVIDLKDCFFHHSSTXMXXGKVCFLSAYIQXRSPNENISLKSPAIAGQW
WSMSLIPVLGSKRQVDFXVRGQPGLQSQFKDSQGYTEKPCLQTNKQTNKQKVLPXGMLNS
PTLCQXFVQXPLEMIHKQFLQSIIYHYRDDILLTDPDNIMKKRLMMLKKSXLLF
>ENSMUST00000191708.1_1
GNPECGSLRWVSLTERQTVHIXPSFVVXIRMVCISAXTXMLGHQGVALLFERIRGSDLFG
GSVLALRFQKLMPTSESFSPLLFVDPDVEHXAPSPVCCHAPRQANDELNLLXYRQAVMKC
SPLXDVLPRSWSLHSSRTSTPTEXQRVLHFSNYIDGYCFVAHRSSIKIYTESWVQRFLPV
IPAL
>ENSMUST00000191708.1_2
EIQNVVVXDGSVXQKGRLYTFNPLLXFEXEWFAXVHRLECLVTREWHYYLKGLGVVIFLE
EVFWLXGFRSSCQLQSLFLPYCLWIQTXNTKLLLLCAAMLLAKLMMNXTSYSIGRPXXNA
LLYKMCFLGHGLFTAVEHRHLLNSRGCYIFQIILMVTALXPTDPQXKFTLRAGYSGSSLS
SQH
>ENSMUST00000191708.1_3
KSRMWXFEMGQFNRKADCTHLTLFCSLNKNGLHKCIDLNAWSPGSGTIIXKDXGXXSFWR
KCFGFEVSEAHANFRVFFSPTVCGSRRRTLSSFSCVLPCSSPSXXXTKPLIVXAGRNEML
SFIRCASSVMVSSQQXNIDTYXIAEGVTFFKLYXWLLLCSPQILNKNLHXELGTAVPPCH
PST
>ENSMUST00000195493.1_1
TDIVNVHRLIYLLPTPASFSPXFLENXTNNQTFCTFQCCLEXGQIYTVHLTEINIXPGVS
LNKGLEXKQKLKRCPXQTCSVPLGSKCPTFNYLDGGSVVFREMGSTERKLHIDVQNRECR
AQGDSSLSKRTSWLVMRTXVQIPKSVLKDKGVLACSPLTPYCGRLGWDCXGTYRCTHHMY
TLIHTPTKVTMNSHFXKKLVMLGAAPCIXXKCSRRFSLSWGASPAQEQAGVLTHYCCIVC
RPNGTSSEITAKGRGKSKVISPSPLHSCISVTFPQMLIVQSTAYIEQEVIPRAATSASLQ
AAEDSSQPCPSTLAPXGYRGRRCLTEXSLTEKSETSPLPVILWPGHLGASSSTHQICVTT
TLETXYFSXNHLRSNXVLTFFSXIEVFFLCEMFVMKYSSINLKIILRENTLSQLIYFVFL
VLTIEVLGAGEMAQRLRALTALPKFKSQQPHGGSQPSVVRSDTLFWGVXRQLWYTXIXXX
INLYFFLFIYLFYFILFFGFSRQGFPVXPWLSWNSLCRPGWPRTQKSTCLCLPSAGIKGV
HHHAQHKSXKKKXKYLTFLKTLKQLHWLRSVLGFQVCLALSPDTQCFSVLLLHREKKQSL
AKQCEAVGRGGRLRTSVPSDTAKESRGRLSLDTPCLGVMLLSWCFXYYXEIMERLILTXX
TVYTLFAPXXXFDLRKFIXGARELAQREVKRALAALLDHQAHFSAPTXWFTTCCNSSSTY
ICLGKIHKIKNKNKFLKIKDSLSFQAVILCH
>ENSMUST00000195493.1_2
QTXXMYTDXSICSPHLHLFHPNFLKIKQIIKHFVPSNVVXNKGKYIQYIXQKSIFNLVFH
XIKAWNRSRNXRDALSKHVQCRWVPSALHLITXTGALLCLERWDPLKGNCTXMYKTGNAE
PRVIAHSVRGLPGXSXGPEFRSPRAYLKIKVCLLAHLXPHTVEGWGGIARAHTGAHTICT
HSYTPPQKXLXIATFKRNLXCXELPPASSRNVLEGFPXVGGHLRLRNRQVCXLIIAAXYA
DQMERLQRSQPRAEENRKSXARVLYTAVFLLPFHKCLLYKAQHTXNRKXSPEQPLQHPCR
QQRTAASHVPVPXLPEVIEEGAVXQSEALRRNQRPLPYLXFSGLATLGRVVQPTKSVXQL
RXKHDTFLKIIXEATEFXHFFPESKSSFCVKCLLXNTVLXISRLFXEKIHXASXFTLYFL
SXQXKYWELERWLSGXEHXLLYLNSNPSNHMVVHNHLXXDLTPSSGVSEDSYGILRYNNK
XIFIFFYLFIYFILFYFLVFRDRVSLCSPGCPGTRSVDQAGLELRNPPASASRVLGLKAY
TTTPSINLKKKNRSIXPFXKHXSNYTGLGLCLGFRYVXRFRLTHNAFQFYYYTVRRSKAX
QSSVRRWAGEVAXGRAFHPTLQRKAEADCPXTHHAWGLCCFHGVFNIIKKLWKGLFXPDK
LFILSLPHNNNLIXESLFRVRGSXPRERLREHWLLFLTTRLTSQLLHDGLQHAVTPVPLT
YVWAKYTKLKIKTNFXKXRIVXVSKLLFFV
>ENSMUST00000195493.1_3
RHSKCTPTNLFAPHTCIFFTLISXKLNKXSNILYLPMLSRIRANIYSTFNRNQYLTWCFI
KXRLGIEAEIKEMPLANMFSAAGFQVPYIXLPRRGLCCVXRDGIHXKETAHRCTKQGMQS
PGXXLTQXEDFLASHEDLSSDPQERTXRXRCACLLTSNPILWKVGVGLLGHIQVHTPYVH
THTHPHKSDYEXPLLKETCNARSCPLHLVEMFXKVFLELGGISGSGTGRCADSLLLHSMQ
TKWNVFRDHSQGQRKIESHKPESFTQLYFCYLSTNAYCTKHSIHRTGSDPQSSHFSIPAG
SRGQQPAMSQYPSSLRLXRKALFDRVKPYGEIRDLSPTCNSLAWPPWGEXFNPPNLCDNY
VRNMILFLKSFKKQLSFNIFFLNRSLLFVXNVCYEIQFYKSQDYFKRKYIKPVDLLCISC
LNNRSIGSWRDGSAVKSTDCSTXIQIPATTWWFTTICSEIXHPLLGCLKTAMVYLDIIIN
KSLFFFIYLFILFYFIFWFFETGFPCVALAVLELALXTRLASNSEIHLPLPPECWDXRRT
PPRPAXILKKKIEVSDLSENIKAITLAXVCAWVSGMFSAFAXHTMLFSFTTTPXEEAKPS
KAVXGGGPGRSPEDERSIRHCKGKQRQTVLRHTMLGGYVAFMVFLILLRNYGKAYFDLIN
CLYSLCPIIIIXFKKVYLGCEGASPERGXESTGCSSXPPGSLLSSYMMVYNMLXLQFHLH
MFGQNTQNXKXKQIFKNKGXFEFPSCYSLS
>ENSMUST00000194357.1_1
VIHLSIYPSIHPSIHPSIHLSIHPGGGDEVCLCSPDWPXTQRSLVSVTXVLLGSKACTTI
AYHSDLLFXKXNHPPPHRVSLYSPGTHSVDQAGLELRYSPASASASQVLGLHCCFKTPTF
TTDPFPQPRKAPIINTXXLSSHLSLSVPEILTKNXDIKAPNCVILGNLRYNILPDSGDRP
FPALRXQRQVFLSLQGASSTKXVPGHARLHRETLFGKNKHNSNTQNQKIRQCNFXKQSIN
XKXCNVFLRAIKFILXLLCICKGARRPQLXTFVSEXFLFPIVEWCTAVSSHTPLSAHPEP
LSPSLLLHSHESSTFRSYVFTCVVCLCALHDLVALVTSSAIRAFTGHNXKLMIPHNCRLQ
XNSKRGYCCLGCGXRNSCIFXLNKGWLMPENXSIEQEGLXAFKQIRNLRITVCRFFCHXX
IXVLAMLSGDLRSPDRCLASVPLRREGLAXDFGSIDSXGISSRWQDLGESGVIVYXVLVC
VHMRVCVCVCVCVCVPMCTLEPWHLCGSQGCYREXFFSFLYLGPRDQTQVVRPGASHIIM
AEPSQQVHVLLFILEGYCFDFFSIFEQSIDELIVSIVNFFLFXKGSXHSSKCCALSEMIR
GRQTSLSDLAGKRLSLCRGFRGTI
>ENSMUST00000194357.1_2
SSIYPSIHPSIHPSIHPSIYPSIQVVGMKCVCVAQTGLELRDLLSLSPKCFWGQRRVPPX
PTILICYFRNKTTPPPTEFLSIALELTLXTRLALNSDIPLPLPLPPKFWDYIAALKHPRS
LQTLSLNQERHQLSTLDNLVATXAFLYLKSXQKIETXRPQTVLFXEIXDITFYQIVVTGL
SPHSGSRGRCFXVCREPRLQSEFQDMQGYTEKPCLERTSTTVTHKTKRYGNVTSRNNQLI
KNDAMFFLGLXNLFCSSCVFAREPEGLSSRLLCLNDFFFQXLNGAQQCLPTRLXVPTLNP
CLLPCSYTPMSLLLSGHMCSRVLCVCVHSMIXWLWSHPVPSEHLQGIIKSSXYLTIVGCN
ETVRGGIVVXGVVREIVVSFNXTKDGXCLKTSLLNRRDCELSNKSGTXESRCVGSFVTDE
FESXRCSVVISGAQIVAWHLYPXEERALLETSVAXTLKASLPDGRIWGRAGXXFTKSXCV
CTCVCVCVCVCVCVSPCAHWSHGTYVEVRAATESSFSPSSIWVPGIKLRXXGLVPPILXW
LSHLSRSTCYFSYLKAIVLTFSVFLNKVLMSXXLALXIFSYFKKEVDIVASVVLXAKXXE
EGKPAXVTWLARGCLFAGDLEGR
>ENSMUST00000194357.1_3
HPSIHLSIHPSIHPSIHPSIHPSRWWGXSVFVXPRLALNSEISCLCHLSASGVKGVYHHS
LPFXFVILEIKPPPPPQSFSLXPWNSLCRPGWPXTQIFPCLCLCLPSSGITLLLXNTHVH
YRPFPSTKKGTNYQHLITXXPLEPFCTXNLDKKLRHKGPKLCYFRKFKIXHFTRXWXQAF
PRTQVAEAGVSEFAGSLVYKVSSRTCKATQRNPVWKEQAQQXHTKPKDTAMXLLETINXL
KMMQCFSXGYKIYFVALVYLQGSQKASALDFCVXMISFSNSXMVHSSVFPHAFECPPXTL
VSFLAPTLPXVFYFQVICVHVCCVSVCTPXFSGFGHIQCHQSIYRAXLKAHDTSQLXAAM
KQXEGVLLFRVWLEKXLYLLIKQRMANAXKLVYXTGGTVSFQTNQELENHGVXVLLSLMN
LSLSDAQWXSQEPRSLLGICTPEKRGPCLRLRXHRLLRHLFQMAGFGGERGDSLLSLSVC
AHACVCVCVCVCVCPHVHTGAMALMWKSGLLQRVVFLLPLFGSQGSNSGSKAWCLPYYNG
XAISAGPRVTFHTXRLLFXLFQYFXTKYXXANSXHCEFFLILKRKLTXXQVLCFKRNDKR
KANQPEXLGWQEAVSLQGIXRDD
>ENSMUST00000195506.1_1
IWNKASPRSRLVGTHLLLEPYIRTLEEGRYMLSSSPACLWGXATARSLDFHSQLLLTIVG
SWTTDLSHQQISLLYTDYPXVLXLXRALIITGTYRFYFFIIFFRYGFSVXLVVVNSFCRS
DXPQIQRSTCLCLWSSGIKGVHYHYLAIXFXLKSTXTEXLELHTXCRGREVTRCCHSLPA
PXRVSVVQNTLGIVFSSSLRMEAKHVSTTLCVWMFIVAXSCSQRXEKLKCLSTGKVTQRN
PVKLXKEAVNEKGDSHVDGADLLCKRPEHALCLFLXNLGTRTREIRRLLLEAGVEKKTHL
EWXAXLVCCSAPPVWCASVVRKWTHLVYKRSLCPPVLVALCKVESSLSWWTASVPSLYTW
PQLNLKVTQINICGTWFGDIFGTRRVYYSAXSPTGLSSSGHSILSSPFLITELRDMFFMG
RXFLSFXEFXNRFWFPEILFEIVWNLFLCRISKXMHSYVWVVLFVVLLFLPINSVSESLS
FYFSGXVDLXLMXLGLIFFKRLTQICSVFVNIYILLITGFYLFTINRLXCLPPAPXKAPG
LDXTSQRSLXXWPKRTGSFHLRSGPVGDCSGFSLIEVFSQYSXLQGHKTNHALYAHWKLL
FCFVFPSKQGFSVXPWLSWNSLCRPGWPRTQKSACLCLPSAGIKDVRHHCPAHWKFLQAL
VLPLXIXYCCLRYIVKKSRLSCAFYSIFFIVXYRIHFKIYHLSTWLRLSLFLLQQHKEHY
LLXQRLHAFIXLFFNLFVLYLSRCLTLXPXLGLELTELLPLPPSPEAPARSCVAGEMSEY
TLXKSLFXNLNLFSITLQCCWSELVHCLALPCLFLPSQLLPAWGGLLSSPPPLSPIRAVL
FAWFFXDRVSWFLVPFPMWLWLALSAXCSCFYLPVAGITRASHLVCLAVRLLKGVLRCTI
KVLTSQLLFEMXFAHTGSNKFGVSQERKPGIFXQAVLLYYCLHSVLCDQICVESCKNTEW
LLSVFYSFLVHSLGKANTVIQGLRSRQPMDPEQIPYLVYASSCYRCLYSTGSRLSIAATL
XYGSSCCGDPQLXDYLHCYFIAMILHKYQYFLMVLGNLCERAVGPLWNGWPYLSLITLXW
XTCFVLCSCPEEPTRVQDTVDXLCMLLXQTXTPVNHTFLLQAHKSCFGTIFLSFFLSFFL
SFFLSFFLSFSLSLSLSLSLSFFLSFNFKKIFMSVGTLXLSSDTPEEGIRPHYRWLXATM
WLLGIELRTFGRAASARKCXAISPVRDHVSNRPFCSLVCFDFEIGPALYSRCTYDLPLSC
LSLWIARIPVLHHLTWPGRWILENCQRXTNFKEIQSXKTRLIRADLFILCWCMFNFIHSI
THSILSKNQLYXXFLKXIFSKPCLNSLSYKSXICIXSFSLSNELXVFRKSIHLLVIGMLQ
HVQTVTXVYYFSNTATYEEIXGKWXIIMRNSXCDRTQKCISVLVPGGLSWXFLEDIXXVT
VLFSSVAIIAMILILFYMADLRGTXKIEFAGXGCSXVGRVLTCGEASSIPSTSXSGFSGL
CLXSQHSGVGRQVDPILSCVAINSKVKARLGYMRLXDSIRKKKXXLG
>ENSMUST00000195506.1_2
SGTKQVPDPGLLAHTFCWSPTXGHWKKEDICSLLHLLACGAEQLLDPWTSIHSCCXPLLG
VGLQTXVINRFPYYIQTTRKFCDSREPXLLQAHTDFIFLLFFLDTVFLCSWLSXTHSVDQ
TSLKFRDPPAFASGVLGSKVFTTTTWRFDFSLNLHRQNSXNCTPSAGEERXPDVATACQL
HRECLXCRIHLAXCSALLSGWKLSMCPQHCVCGCLXWPSHAARDKRSSSVCPRGKSPNGI
LLSCKRKQXMRKVTVTWMGQTCCVRDQSMHFVFFSETWELEQEKSDGCCLRLGWRKRPIX
NGKRSLYVVVHHLFGVRQLSGSGPTLCISGPCARRCWLLYVKXKAAFLGGPHPSPAYTRG
LSXILKLPKLIFVALGLGTFLGPEGCITLHNLQLVSAVLGTPYCLPLFXXQSFGTCFLWA
DDFXASENFRTDSGFQKYCLKLFGIFSFVGFQNECTPMSGLYCLLFCFSCLLIPCLSHXV
FTFLVRLTYSXCDLAXYFSKDLHRYVVYLXIFIFCXSLDFTCLLLIDSSVYHQLLRKLQG
XTRLLRGPCDDGQKGQGVSISGRVRWETAAGSPXSKCSHSTRDYRVIKQTMLCMHTGSCC
FVLFFLQNRVSLCSPGCPGTHFVDQAGLELRNLPASASQVLGLKTCATTAQHTGSFYKPX
YCPCKFDIAVLGILXRNLDCPVLFTLYFLLYDIEYISKFITLAHGYAYLYFCCNNIKNIT
YYDKGYMHLFSFFLTFLFCIXVGVSLCNPSLAWNSQSSFLCLPALRLLPVLAWQGRXVST
RSKNLFFKIXISSQLLSSVAGQSLCTVWLFHAFSCHHSFFQLGVGFCPVPLPFLLLEQFY
LLGFFEIGFHGFWFHSLCGCGWPXVPDALASTSPLLGSQEHPTLFAXQXDSXRVYLGVQX
RCLLHSCYLKCNLLTQGVINLECLRRESLGFSDRQFCSITVSTLYCVTRYVXSPARTPSG
FCLYFIVSXFTPXAKQTQXSRAXGPDSPWTQNRFPIWFMPPAVTVASTALAPVFPSLRPS
NTVPLAVVTLSCKIIFTATSXLXFCISISIFXWCXATSVKGLLDHCGMVGPTSAXXPYDG
KRVLFSALVLKSQPGCRIQXISCVCFSNKPELQXITLFCSRLIRVVLVPSFFLSFFLSFF
LSFFLSFFLSLSLSLSLSLFLSFFLLILKKFLCLWVHCSCLQTPQKRASDPITDGCEPPC
GCWELNSGPLEEQPVLASAEPSLQSGTMFLIGLFVHLSALILKXGLPCTLDVPTTCHSPA
XASGLLGFQFYTTSPGLEGGFXKTVKDEQTLKKSRVRKPDXSGLIYSFYVGVCSILYTQL
HIQFYQRTSYTNDFLNEYFPNLVXTLXVTKVESAYNLSVCQMSCEFSGNLSICXXXECYN
MFKLLLKFIILAILPHMKRYKGSGKLXXGIVNVTGPKSVFQSLSLEVCHGSFWKTSSESL
FYLVQWPLXQXYXFCFIWQIYGAHEKXNLQARDVAKLVECLLVERQVRSPAPHKVGLVAC
ACNPSTQEWGGRWTQYYPVLLLIAKSRPGWVIXDYETLSEKKNNNXG
>ENSMUST00000195506.1_3
LEQSKSQIQACWHTPSAGALHKDIGRRKIYALFFTCLPVGLSNCXILGLPFTAAADHCWE
LDYRPKSSTDFLTIYRLPVSSVTLESPDYYRHIQILFFYYFFXIRFFCVAGCRELILXIR
LASNSEIHLPLPLEFWDQRCSLPLPGDLILAXIYIDRIVRIAHLVQGKRGDQMLPQLASS
IESVCSAEYTWHSVQLFSQDGSXACVHNTVCVDVYSGLVMQPEIREAQVSVHGESHPTES
CXAVKGSSEXERXQSRGWGRLAVXETRACTLSFSLKLGNXNKRNQTAVAXGWGGEKDPSR
MVSVACMLXCTTCLVCVSCQEVDPPCVXAVLVPAGVGCFMXSRKQPFLVDRIRPQLIHVA
SVKSXSYPNXYLWHLVWGHFWDPKGVLLCIISNWSQQFWALHTVFPFSDNRASGHVFYGQ
MIFELLRILEQILVSRNTVXNCLESFPLXDFKMNALLCLGCIVCCFAFLAYXFRVXVTEF
LLFWLGXLIVNVTWPDIFQKTYTDMXCICEYLYFVNHWILLVYYXXTLVFTTSSLESSRV
RLDFSEVPVMMAKKDREFPSQVGSGGRLQRVLLDRSVLTVLVITGSXNKPCFVCTLEVVV
LFCFSFKTGFLCVALAVLELTLXTRLASNSEICLPLPPKCWDXRRAPPLPSTLEVFTSLS
TALVNLILLSXVYCEEIXIVLCFLLYIFYCMIXNTFQNLSPXHMVTLIFIFVATTXRTLL
TMTKVTCIYLAFFXPFCFVFESVSHSVTLAWPGTHRAPSSASQPXGSCPFLRGRGDEXVH
ALKISFLKFKSLLNYSPVLLVRACALFGSSMPFLAITASSSLGWASVQSPSPFSYXSSSI
CLVFLRXGFMVSGSIPYVAVVGLECLMLLLLPPRCWDHKSIPPCLLSSETPEGCTXVYNK
GAYFTVVIXNVICSHREXXIWSVSGEKAWDFLTGSFALLLSPLCTVXPDMCRVLQEHRVA
SVCILXFLSSLLRQSKHSNPGPEVQTAHGPRTDSLSGLCLQLLPLPLQHWLPSFHRCDPL
IRFLLLWXPSAVRLSSLLLHSYDFAXVSVFSDGVRQPLXKGCWTTVEWLALPQPDNPMMV
NVFCSLLLSXRANQGAGYSRLVVYASLTNLNSSKSHFSAPGSXELFWYHLSFFLSFFLSF
FLSFFLSFFLSLSLSLSLSFFLSFFXFXKNFYVCGYTVAVFRHPRRGHQTPLQMVVSHHV
VAGNXTQDLWKSSQCSQVLSHLSSPGPCFXXAFLFTCLLXFXNRACPVLXMYLRLATLLP
KPLDCXDSSSTPPHLAWKVDFRKLSKMNKLXRNPELENQINQGXFIHFMLVYVQFYTLNY
TFNSIKEPVILMISXMNIFQTLFKLFELQKLNLHIIFQFVKXAVSFQEIYPFASDRNVTT
CSNCYLSLLFXQYCHIXRDIREVVNYNEEXLMXQDPKVYFSPCPWRSVMVVFGRHLVSHC
FIXFSGHYSNDTDFVLYGRFTGHMKNRICRLGMXLSWXSAYLWRGKFDPQHLIKWVXWLV
PVIPALRSGEAGGPNIILCCYXXQSQGQVGLYETMRLYQKKKIIIRG
>ENSMUST00000195718.1_1
ACSRARVCYGCCAGWCFRVYLSSHTCTVFFLFSFPXYFIFAFKSXNRNAYXXTFPSQSWG
LXRAICVVHDVPYQLRFELLAGKXSITETANPTVSQGERTLRYSGVQHSLLSLKHVITVN
XKRLVCXLRSVHALTWIDXIKTIVFTGNRHIAVPSHSWFTDXNSXTQCLTASGCFLDMKX
TDLSLSQQNNSFYELWRTKSYLFSFISLGIKCFRYKLLCAFMILCFSQLVYCXEHGNFMV
VKVSWRGWRDGSAVKSTDCSSEGPDFKSQQPHGSSQPSIMRSGALFWCVXRQLXCTYIXX
INKSXKKKFPGDXRPPLSSPVRXAGPCLGDISSECLAYXWPFPSMIFMGTPLPLHACLWC
LLTLXSFPSSSCSSSPSSSSSLLPPHRWXLGLCIFNEETNRFSSRRKRCWSXRMPXVGNG
QSISFXRILLXYSTHMILYKKQDYMFFVLFLFFNLQEAMCWDCAXTFIPSTQRQTQNLCV
LGQPSPHSEPQDSQDYIENLSQNTKACVRRRHACLYLTAVGQDLNENXDSRETVDXNLLY
SQLVSFHLHIINFIMSSSSLRLLSPLXAXITXXNCFTFGNYDIIAQRVLVSTVFTSYLRR
LPVLSDVLRYFSCQFGALXTIRSXRDRVLGWPLVSVPSEILHSFXFYRIFIHSFIHSFSL
SSLPHSSPPSPHLTEAGACLXSXDLGVKVRRXEGQHLGQPPLHTSSLPIXARRLTRRKGK
QSQTDTQNLKSSKSLKQIPSIISFCVKNE
>ENSMUST00000195718.1_2
HVQELGCATGAVLVGVLGSTYLATHALSFFCFHFLSISYLLLNLEIGMHISELFRHSPGD
CRGPSVSFMMCHINSDLSFXQESKALLRQPIPQXVRVRGPCVTAESSTVYXAXSMXXQLT
ERDXYVNXEVSMLXLGXIKSKLXCSPGIGTLLSPPIRGSLTRIPEHNAXQLQVVFXTXNE
PISAFLNRTIVFMSSGGLSPICFPSFLXAXNVLDTNFYVLLXFFVLASWFIVRNMEISWL
XKFPGGAGEMAQRLRALIALLKVLTSNPSNHMVAHNHPXXDLAPSSGASEDSYSVLTYNK
XINLKKKNSLETEGHLCLPLSGEPVLAWVTSVLNALLIDGPFPLXSSWALPFHCMHACGV
FXPYKAFPLPPAPPLPPPPLLFFLLIGGSWGFVSLMKKQTASVVEGRDVGVRGCLKLAMG
RVLAFKGFFYDIVLTXSCIKNKITCFLFCFCFLTYKKPCVGTVHEPLFQALRDRHRICVF
XASLVHIVSPRIARIIXRTCLKTPRRVSGEDMHVCTXRLLARTXMRTEILEKLXIKICYI
LSWLVFISISSTSLCQVRLCVCYHLCKLEXHDKIVLHLAIMTXXLNECXSLQSSLRTFGG
FLFSLMSLDISPVSLEHFKQXEVKEIVSWDGLLFQYLLKFFIVSSSTGYSFIHSFIHSLS
LPSPTALPHPPIXQRQVHACNLRIWGXRXEDRKVNTWVSLHCIPVHCPFELGGXLGGKGS
NPKQTPKTXRAARVXSKFQVSFHFVLRTR
>ENSMUST00000195718.1_3
MFKSXGVLRVLCWLVFXGLPIXPHMHCLFFVFISLVFHICFXILKXECILVNFSVTVLGT
VEGHLCRSXCAISTQIXAFSRKVKHYXDSQSHSESGXEDPALQRSPAQFTKPEACDNSXL
KEISMLTKKCPCSDLDRLNQNYSVHREXAHCCPLPFVVHXLEFLNTMLNSFRLFSRHEMN
RSQPFSTEQXFLXALEDXVLFVFLHFFRHKMFXIQTSMCFYDSLFXPVGLLLGTWKFHGC
KSFLEGLERWLSGXEHXLLFXRSXLQIPATTWXLTTIHNEIWRPLLVRLKTAIVYLHIIN
KXILKKKIPWRLKATSVFPCQVSRSLLGXHQFXMPCLLMALSLYDLHGHSPSTACMPVVS
SDLIKLSLFLLLLLSLLLLFSSSSSXVVVGALYLXXRNKPLQXXKEEMLELEDALSWQWA
EYXLLKDSFMIXYSHDLVXKTRLHVFCFVFVFXPTRSHVLGLCMNLYSKHSETDTESVCS
RPAXSTXXAPGXPGLYREPVSKHQGVCQEKTCMFVLNGCWPGLEXELRFSRNCRLKSVIF
SVGXFSSPYHQLHYVKFVFAFVITSVSLNNMIKLFYIWQLXHNSSTSVSLYSLHFVPSEA
SCSLXCPXIFLLSVWSTLNNKKLKRSCPGMASCFSTFXNSSXFLVLQDIHSFIHSFILSL
FPPPQLSPIPPSNRGRCMLVILGSGGEGKKIGRSTLGSASTAYQFTAHLSXEADXEEREA
IPNRHPKPKEQQEFEANSKYHFILCXERG
>ENSMUST00000194537.1_1
FFFFFFETGFLCIALAVLELTLXTRLALNSEIRLPLPPKCWDXRRAPPPPGXMFNLNCYT
YTXXIQAFLNPELSCYLVFSVLGYRGWEISFLSIFSXNFSYAXXVCSSMSXXRENHAXPL
LMWTNVNXRKPXKXKQGPFLLGSHYGIEGLGFTTAXXGXVGHDLRIGTWEVTKKKPGIRR
FPTNPAXQDYCXWQXXDTRGPPSTAKHFFSPVLFTLASTRTQENSESGQVSIAERCPPPS
SXGPWLGWKIELTKTELMFLXGSGGFXNKDPAYXETTCFHAVWWSRRGEVXLERRRELGR
PPREFCSASVQTFHQKXGYLYLSIKLVSSGKAEHSXVWKRVKGRRHGGGGSEKAPCFFSS
PSCPLLYLLRMLEVAQXXEHPLLLQQTPVRFPAPTKXLTHLHIKFXGILLFVLNAVGTST
IS
>ENSMUST00000194537.1_2
FFFFFLRQGFSVXPWLSWNSLCRPGWPXTQKSACLCLPSAGIKGVHHHLPARCLILTVIH
ILDKYKPFXILNFRVTSSFLCWGIGVGRFPFYPSFPKISVMLNEFVVLCPDKEKTTHDLC
XCGQMLIEGSHENRSRDHSCWGLTMEXRDWASPQLSKAEWGMTXGSAHGRXLRRNQAXGD
FQLTQLDRIIANGNDEIQGVHHQQQSISSHLSCSHXLPPGLRKTQSQAKSAXQRGVLLHL
LKVPGXVGKXNXQRQNXCFYEAVEASEIKIQPTEKLPVFMLFGGVVVGKCNWREDVSXGV
RLGSSAQRLFRLSIRSEATFTXVXSWCPQERQSIPRFGNELRGEGMGVGGQRKLPASSLL
PHALCFTYSGCWRXLSDESTRCSCSRPRLGSQHPQNSSPTCTSSSRGSYSLFXMLXALVQ
FL
>ENSMUST00000194537.1_3
FFFFFXDRVSLYSPGCPGTHFVDQAGLELRNPPASASQVLGLKACTTTSRLDVXSXLLYI
YLINTSLSESXTFVLPRLFCAGVXGLGDFLFIHLFLKFQLCLMSLXFYVLIKRKPRMTFV
NVDKCXLKEAMKIEAGTIPVGVSLWNRGIGLHHSLVRLSGAXPKDRHMGGNXEETRHKEI
SNXPSLTGLLLMAMMRYKGSTINSKAFLLTCLVHISFHQDSGKLRVRPSQHSREVSSSIF
LRSLARLENRIDKDRINVFMRQWRLLKXRSSLLRNYLFSCCLVESSWGSVTGEKTXARAS
AXGVLLSVCSDFPSEVRLPLPEYKAGVLRKGRAFLGLETSXGEKAWGWGVRESSLLLLFS
LMPSALPTQDAGGSSVMRAPAALAADPGXVPSTHKIAHPPAHQVLGDPTLCFECCRHXYN
F
>ENSMUST00000193148.1_1
HCMVLTSLSKINCLWVCWFISGPLIQFHXSMCLSQXCTXLLLVKXWVXIEACVRAHTHTH
THTHTPQLLXFQAKITFXKSHTFLLRRNKXXKYTQXXLIFKIKEHTITFKLFRKVSELHR
YVXXTEQAFAIPRQMXDYWIRQRTLAPWKTQRSLAVKGNHSIKXQPYPXYLLPNLLGEFL
SASVRVQPEKRTSNRYVWXELLQGAALCGHRGWGGSPKCIPLGCASWRPVHELEEFLPFR
KVTDLTKSCYXGLNMSPKVVCWKRNSXCHSVGKWHLTRGGEIMKDLLLRIDKCCYQDGSW
NTTSKLISKASITPSYFPVWSTFRLPKPRPXTVACILITDGSSLHNXETVFFLFMNYSAC
GVMLKLYIIGKTXIHSDYGXXSPLLKVTDCALCIVAKHLXSSMQSLTEFLGTTSXASKAT
DNTQSALCPSCISLKQTFSKXGQXXNHTPTFDFGKAHTFPVISLLPFCDKKNSLLVIKCN
WKLKVKTTMFTYVYRXWNKEYFISITAILFSPMSITRPIGHCPDRNYWSQVATTLASLPR
LSSITTITIVQGEDCDSKENNYQVLRNTKRIKKXIXKXVVLKQELLITIYKXLSLPLINE
SYLCNRGDYRKPKSIKMHSYGANSNGYIYNSPTLRLKRQQKDCRSQRIREFALQLCLLII
SELHPXSLTNMAAQRXAEQGXHQXTCQTAXGKAHEVLNPTQRTXATEGSWEWERWYYPDE
STPGGCVKLSALKTPTQVMLYRLNRLCICMGXQRMENEVMHVMKWGVSMKXSGRKGTKTC
SNXNTISKLKRRCVCVCVENSCFLQRKRVLGQRDXVPETPXLFSECACREEGFPSESKVD
SDLXNAYISSLLGIVSYEQWPLTLFVLALALPASRENSGXKQKGGWGXFFSMKTLLGNWG
ERQVLQRGTHRDPKSQEDQEIKKXMKSGAGRCMDQARQVHLHPGMAEGVAITQRIPXKYG
HFDFLPICEIIXYIINYTLSITISXLLYMQXSXFLXSHSILXEDQLVSKYYLPLSHERNA
FIMLLCIFXLQXXVCXFFSSPESTVFPKDSHSPTNXCSVQNRAGCLKPTDITSFHEELSI
HCFHYXSSSFLQGLCLSFNLSTNTANKRMSSKANIFLSPGRKGNQYKGQRLEFPLDSDKE
FTAWPLQDLSPCCSLLCYKRRAMSQTVSHGPLQDCHPTVYVFLGKGPASRLTCPHGPVIE
IT
>ENSMUST00000193148.1_2
IVWFXLLCQKSIVCGYVGLFQGLXFNSIDQCVCLNNVHDYFXXNNGYKLKRACVHTHTHT
HTHTHHSYYDFKLRXLSENLIHFYFEEINNKNILSDDLFLKSKSTQXLLSCLGKFQSFID
TYDKLNRPLLSPDKCRTTGLGREPXPLGRHREVWQXRETTVXNSSLTPDTCYLTSWESFF
LHQSGFNQRREPAIDMYGRNYCKELPCVVIGVGEAVRNAYLWDVQAGDQCTSWRNFFLLG
KSQIXPNHAIRAXICLPKLCAGKGIPNATVLESGIXQEGARSXRTYSXEXTNAAIKMVHG
IPRVNXYQRPVXLPLTFLFGQPSAFPSQGLRQLLVSXXLMGQASTIEKQFSFFLXITQPV
VLCXNYTSXARHKSTQTMDNNLPYXRXLTVHYAXLQNTFEAACRVXLSSWVLHPKPAKQP
TTHSLHFAHHASPXSKRSPNKDNNKTTLPPLTLVKLIHFLLYHCFHSVIKKIHSXXXNAI
GNXRXKQQCLHMCTDDGIRNTLXVLQQYCSHLCQXQGPLDIVPTGTTGHKXPQHWHHYQD
YHLLPLLPXCRVRTVTQKRTIIRFXEIRRELRNEYRSEWCXSRNYXXQSINNCLYPSXMK
VISVTEVTTENQSQSKCTVMEPTPMDTSTTLPPXGSRDSRKIVGARGXGSLLCNCVFXXY
QNYTHKVSPTWLPKGELNKDDTSRHVKLHREKPMRSSTLHKELRQLKEAGSGRGGTTQMR
AHQVAVSNCQPXRHPHKXCCIDSTGYAYAWDNNGWKTRSCTXXSGEXVXNSLEERERRHV
VIKTQSQNXKGGVCVCVXKTVVSYKGKGFLDRETKYRKHPDYFLNVHAERKASLQRAKLI
LTCEMPTFHLYWEXXVMSNGPSLFLYLPWHFQPAERTLAKNRKEAGDDFSAXRLYXETGE
KDKSYREEHTEILKARKTKRSRNKXSLGLGDVWTKPGKYIFTRAWLKVXPSLNEFPENMA
ILTFYLYVKXSDTLSIIHYQXQYLNCYTCNDLNFYKATAYFRKTSXYQNTISLLVMKEML
LLCCFVFSSYNDKCADFFHHQRVLSSQKTVILQQTDAQSRTGLAAXNLPISHLFMKNSPS
TVFITKAPVFFRAFVCHSIXVQTQRINAXAAKLTFSCLQVERETSTKARDSSFLWTLIKN
SQRGPCKTFLRAVACSAIKGEPXARLSPMDPFRTAILPFMYSLGKDRQAGXLVLMAPXXK
S
>ENSMUST00000193148.1_3
LYGFDFFVKNQLSVGMLVYFRAFDSIPLINVSVSIMYMITSSEIMGINXSVRACTHTHTH
THTHTTVIMISSXDNFLKISYISTSKKXIIKIYSVMTYFXNQRAHNNFXAVXESFRASXI
RMINXTGLCYPPTNVGLLDXAENPSPLEDTEKSGSKGKPQYKIAALPLILVTXPPGRVSF
CISQGSTREENQQXICMVGITARSCLVWSXGLGRQSEMHTFGMCKLETSARAGGISSFXE
SHRSDQIMLLGLKYVSQSCVLEKEFLMPQCWKVASNKRGRDHEGPTLENRQMLLSRWFME
YHEXIDIKGQYNSLLLSCLVNLPPSQAKALDSCLYLDNXWVKPPQLRNSFLSFYELLSLW
CYVKTIHHRQDINPLRLWIIISLIKGNXLCIMHSCKTPLKQHAEFDXVPGYYILSQQSNR
QHTVCTLPIMHLLEANVLQIRTIIKPHSHLXLWXSSYISCYIIASILXXKKFTPSNKMQL
EIEGENNNVYICVQMMEXGILYKYYSNTVLTYVNNKAHWTLSRQELLVTSSHNIGIITKI
IIYYHYYHSAGXGLXLKREQLSGFKKYEENXEMNIEVSGVKAGITNNNLXIIVFTPHKXK
LSLXQRXLQKTKVNQNAQLWSQLQWIHLQLSHPKAQETAERLXEPEDKGVCSAIVSSNNI
RTTPIKSHQHGCPKVSXTRMTPVDMSNCIGKSPXGPQPYTKNLGNXRKLGVGEVVLPRXE
HTRWLCQIVSPKDTHTSNVVXTQQVMHMHGITTDGKRGHARDEVGSEYEIVWKKGNEDMX
XLKHNLKIKKAVCVCVCRKQLFLTKEKGSWTERLSTGNTLIIFXMCMQRGRLPFREQSXF
XPVKCLHFIFTGNSELXAMAPHSFCTCLGTSSQQRELWLKTERRLGMIFQHEDFIRKLGR
KTSPTERNTQRSXKPGRPRDQEINEVWGWEMYGPSQASTSSPGHGXRCSHHSTNSLKIWP
FXLFTYMXNNLIHYQLYIINNNILIVIHAMILIFIKPQHTLGRPASIKILSPSXSXKKCF
YYVALYFLVTMISVLIFFITREYCLPKRQSFSNKLMLSPEQGWLLKTYRYHIFSXRTLHP
LFSLLKLQFSSGPLFVIQFKYKHSEXTHEQQSXHFLVSRXKGKPVQRPETRVSSGLXXRI
HSVAPARPFSVLXPALLXKESHEPDCLPWTPSGLPSYRLCIPWERTGKQADLSSWPRDRN
H
>ENSMUST00000193605.1_1
VWGAFGIALEMXMKKISNXKNKNKPXFKQIKIKKXNWHHADKSYVVTVYILAILLFPQNH
QSEPSIYWFMWIXLSHANHMQMISTWIAHWSLIVWSINSVNEFLGQERRSSDLGEWLVLK
CTKEETSNMSLCDKYIEITLGNISPV
>ENSMUST00000193605.1_2
YGELLGXHWKCKXRKYLIKKIKINLNLNKXKXKNKTGIMLISLMWXQSISXPSFYSHRII
RVNPVFTGSCGYDYHMQIICKXYQHGLLTGASLCGVLIVXTSSLAKRDVLVTWENGWFXN
VQKRKPQIXVCVISILKLPXEIFPLL
>ENSMUST00000193605.1_3
MGSFWDSIGNVNEENIXLKKXKXTLIXTNKNKKIKLASCXXVLCGDSLYLSHPFIPTESS
EXTQYLLVHVDMIITCKSYANDINMDCSLEPHCVEYXXCERVPWPRETFXXLGRMAGFKM
YKRGNLKYESVXXVYXNYLRKYFPC
>ENSMUST00000194564.1_1
RPVNSQSWTRKELMGPFFLISXSEISFLFFFFLILFYFYXVFSSFTFSMLSQKSAIPTPP
IHYPPTPPFWPWGSPVLGHIQFASPIGLSLQXWPTRPSFDTYAARVKSSGVLVSSXCCST
YRVAVPFSSLSNFSSSSIGGRVTHPIADCDHPLLCLLGPGIVSQETAISGSFQQNLASVC
NGVSVWELIMGWIPAYGNHXMVHPFVTAPNFVSVTPSMGVLFPQNFFSXTMFIKRTCNWT
TLVXXLGAALICIIAELRYNLYGIKFAYVLYSLGFCYSHXFVHLWIQLSLHFHHFIKKKP
TEQKGYITSIPFCAPHTLXAPRAYSRPLLHINAIMXCVGFGFFHLAXGLQGSSTVXHVPV
LHLNLSSFTCGHLGFCFETIMNNTSVNIHEXDLIEHVLLFHXEXNCXMIGXIYVXHLDRL
TAVFXSGNTIIYLYQKEXFQVFHVFINTCLLSASPCTXNTASLSFLCASPXLLMIMSICX
LCLSATCLSSLXKCQFGALYIGWAIXFLXFDYKSSFKILVVNPLVEIGIANIFVPVLFVA
XKLIHFFFSCLXVLASHLRSCWXRKSKRFTLVFLKIYISSFIYRLIYXSCFLCMIQKGDP
TNFYHVDMTCYQIVPALFVGKIVLSPNXTVLVSSFFQNVKNHKKTNXQYFLKLKDLLRIN
XVGGYVYWILFMSYSNXRAXFSISWTLVKYVLRVEF
>ENSMUST00000194564.1_2
DLLIANHGPGKSLWDPSFXLASPKFLFFSFFFXFYFIFIRYFPRLHFQCYPKSPPYPPPQ
STTHPLPRFGPGVPLYWGIYSLQVQXASLCSDGRLGHLLIHMQLESRAPGYWLVHNVVPP
IGLQFPLAPXVISLAPPLGAVXPIQXLTVIIHFCVCXALAXSHKRQLYLGPFSKILLVCA
MVSAFGSXLWDGSLHMAITRWSILSSQLQILSLXLLQWVFCSHKISFLKPCSLRELATGP
PLSNDXGLLSYVXLLNXDTICMVXNLPMYCIVXGFVTVIDLCICGYNXAYISIISLKKNL
QSKRDTXHPFLSVPHTHCKHPEPTLGLCFILMQSCNVXALVSFTXLKVSKVHLQYNMYQF
CTXIYPVLPVGIWVSALRLLXIILLXTSMNKIXLNMCFYFTKSRIVRXXGKSMFSTWTDX
QLCSEVVTPSYTSTRKNDFRFSTSLLILVYCQHPHAHETLPHYHFYVLLPNCXXSXASAD
YVYQLLACLLCRNVSSVHCTLGGLFNFYDSIIRALLKFWSXIPWWKXELQIFLSLYYLXH
KSXSIFSLVVCEFWHHIXEAVGEESQKGLRLSSXKFILALSFIVXSIRVAFCAXYKKGIQ
LIFTMWIXHAIKXFQHCLLERLFFPPIELSXFLHSFKMLRTIKRQTSNISSNXKIYXELI
RXVAMSTGYCSCPTAIKEPNLASVGPWLNTSYVLNS
>ENSMUST00000194564.1_3
TCXXPIMDQERAYGTLLSNXLVRNFFSFLFFFNFILFLLGIFLVYIFNAIPKVRHTHPPN
PLPTHSPVLALGFPCTGAYTVCKSNRPLFAVMADXAIFXYICSXSQELRGIGXFIMLFHL
XGCSSLXLLEXFLXLLHWGPCDPSNSXLXSSTSVFARPWHSLTRDSYIWVLSAKSCXCVQ
WCQRLGADYGMDPCIWQSLDGPSFRHSSKFCLCNSFNGCFVPTKFLFLNHVHXENLQLDH
PCLMTRGCSHMYNCXIEIQFVWYKICLCIVXFRVLLQSLICASVDTIKPTFPSFHXKKTY
RAKGIHNIHSFLCPTHTVSTQSLLXASASYXCNHVMCRLWFLSLSLRSPRFIYSITCTSS
ALKFIQFYLWAFGFLLXDYYEXYFCEHPXIRSNXTCASISLRVELLDDRVNLCLAPGQID
SCVLKWXHHHIPLPERMISGFPRLYXYLFIVSIPMHMKHCLTIIFMCFSLIANDHEHLLI
MFISYLPVFSVEMSVRCIVHWVGYLIFMIRLXELFXNSGRKSLGGNRNCKYFCPCIICSI
KANPFFLXLFVSFGITSKKLLVKKVKKVYACLLKNLYXLFHLSFDLLELLFVHDTKRGSN
XFLPCGYDMLSNSSSTVCWKDCSFPQLNCLSFFILSKCXEPXKDKLAIFPQIKRFTENXL
GRWLCLLDTVHVLQQLKSLIXHQLDPGXIRPTCXIL
>ENSMUST00000195710.1_1
EFLSRPRSRPTSSHVVVAQDAGDRDEGRLRRRDVGCQGMPRVRADRRRHPPGTGXRSEKN
EHESGDPRLRVGGRAEAAERRGQAAVLGEGLCRSPAAPTAGDGGGHSCFHPAGEREGKSI
PAVAREPSGRHPRVGARSGAPTAKRTTNFALSSPXAAFMPQLRGRYCPRPPADTPARLAA
RRSPDAPRSGKVARSQAQRSRTPTPRRRSPRLDGPLALPAAAAPLTCIDAMMKPSPQGQR
GPRRRGRSRRARVTPRGPNIPGTGVESPMGRGPRVRLASARVPGAGRGGARPGSLGTLHP
SQFIRGPTLSAGGGAAPGRTEALCRGHNAVRAFGREGISFCFSSYKCKIYSPPPSYVFFT
PTVFSLLRQIQLRLEMLSGICRPRKLLLXGAESHRFPYRTEXKLRAVILKARTIGFETCW
KGKEGEXWSSLLCAIFXFPNPLNCKVQVYHKSRCYISLTFDXQFDSSREISIXXIXFTXF
NTXYLILKPSAMPRFLFTLFCGGQLHDQTTYEXAXVEIAEHTEFILGMHQFCQHLSEVTF
LKLLRNQRCRLLKYQTKNGSQKLAPHVLSLKESERMACXVEGFYFTRMKVXIFIFIDLAS
FLDISLKYKYNGDVGYHSHTXARARCSSENIRKEMCSREEKMSKSASFSVVXYSRRFLFT
MEELFHGVCMTWSTGLNQKHIRYQFRYVVTITTWNKVPTXPSDEVRLQERVSTRPSRDLC
PCDLRLXCTSXCSCCFKSXFFSKVXMTKETLQTWHYDLIKVNGLLDKVLRRKKSNYTLVL
LTVELMSGFHLTGVQGIFTGGKVTSXEILSSSXLPIVFILXLIHNRVWGVXFTGKTCGXH
VGDPGFDLXVRKAKQKAKIYNRLFADILRSKEXCRGYFQXEXVFLKLLTARYLMEILTFF
SQNMAYXWIWPLKVGYYEKGKWKXIPNNREGIDTTMLEKGSAMMKXKLENLLKSSIFDKT
XVAQNVMLIPLSNSNELXNTSLGQLEPSKSRMN
>ENSMUST00000195710.1_2
SFYRGRGAGPRARTLWXHRTLGTGTKGGFEEETWAARECPECGLIEGGTHRAPDEDQRRT
SMSPAIRGCAWEAGQRPRSAVGRRPSSARGSAGLRPPRPRVTAAGTAVSTPLGSARGKAS
RRWPGSRAAGILAXGRGAEPPPRSARRTSPFLPPKPPLCHNFAAATVRGHRPTPPLGSPP
GDPPTPRGQGRSPGARPRGLGRRPRADAHLVSMAPSPSPLQQLRSPALTPXXNHPPKASE
ARDAGGGAAVLASRRGGPTSRARGWSRRWEGARVSDWLARGCPGRGGAGPGRAPXVPCIP
ANLYAGPPSVLAEALLQVGLKRYAEVTMLSGHLAGRGSHFVFPATSVRFTAHPLHMSFLH
LPCFRSXGRYNFAWRCFLVFADLGSFYFEGQRVTGFPIGQNENXEQXSXKQEQLDLKRAG
KGRRVNNGVPFCVQFSSSLTLXIVKSRYTIRVVVTSVLLLINNLTLAVKSQYNEYSLRNL
ILNTXYLNLLPCLDFSSPYSVVGSCMIRRPMSELEXKSLSIQNLFXECTSSASIYQKSHF
XSSSGTKDVVYLNTKRKMEAKSLHLMSCLXRNQRGWHVEXKAFTLPGXKFKSLFLLTWLH
FXTFLXNINIMVMXVITLTLKLEHDVPLRTSVRKCVQERKRCLNLPVFLWCNIQDGFSSP
WRNFSMGFAXLGVQDSTRSISAISSGMSLPSQHGTKCPHSPVMRYAYRKESPPGLPEIFV
PVISGCNVPANVHVVLKVDSSQRCKXQRRLYKHGIMTSSKXMAYXTRYSEGRKAITPWCC
LQXNXCQVSTSQVSKGSSREAKSHPRKFXAAHNYLSSLFFNXYIIGSGVYSSLGKPVVNM
XEILDLISEYGKQNKRQKYITDCSPTYSGARSDVEAIFSENKCSXSSXLPVIXWRYSHFF
PRTWLISGYGPLKWDTTKRGSGSESPTIGKELTQPCXKKAQPXXSKSXKIFXKAVFLIKH
KXHKMXCXFHLAIQTNCKIHLWDNWSQVKVEXI
>ENSMUST00000195710.1_3
VSIEAEEQAHELARCGSTGRWGQGRRAASKKRRGLPGNAQSAGXXKEAPTGHRMKIREER
AXVRRSEAARGRPGRGRGAPWAGGRPRRGALPVSGRPDRGXRRRAQLFPPRWGARGEKHP
GGGQGAERQASSRRGAERSPHREAHDELRPFFPLSRLYATTSRPLLSAATGRHPRSARRQ
AIPRRPEVREGRPEPGPEVSDADPAQTLTSSRWPPRPPRCSSSAHLHXRHDETIPPRPAR
PETQGAEPPCSRHAAGAQHPGHGGGVADGKGPACPIGXRAGARGGAGRGQAGLPRYLASQ
PIYTRAHPQCWRRRCSRSDXSVMPRSQCCPGIWQGGDLILFFQLQVXDLQPTPFICLFYT
YRVFAPEADTTSPGDAFWYLQTXEASTLRGRESQVSLXDRMKTESSDLKSKNNWIXNVLE
REGGXIMEFPFVCNFLVPXPSKLXSPGIPXESLLHQSYFXLTIXLXPXNLNIMNIVYVIX
YLILNTXTFCHAXISLHPILWWAVAXSDDLXVSLSRNRXAYRIYSRNAPVLPAFIRSHIF
KAPPEPKMSFTXIPNEKWKPKACTSCPVSKGIREDGMLSRRLLLYPDESLNLYFYXLGFI
FRHFSKIXIXWXCRLSLSHLSXSTMFLXEHPXGNVFKRGKDVXICQFFCGVIFKTVSLHH
GGTFPWGLHDLEYRTQPEAYPLSVQVCRYHHNMEQSAHIAQXXGTLTGKSLHQAFQRSLS
LXSQAVMYQLMFMLFXKLILLKGVNDKGDSTNMALXPHQSKWPTRQGTQKEEKQLHLGVA
YSRTNVRFPPHRCPRDLHGRQSHILGNSKQLITTYRLYSLINTXXGLGCIVHWENLWLTC
RRSWIXSLSTESKTKGKNIXQTVRRHTQEQGVMXRLFSVRISVPKALDCPLFDGDTHIFF
PEHGLLVDMAPXSGILRKGEVEVNPQQXGRNXHNHVRKRLSHDEVKVRKSFKKQYFXXNI
SSTKCNVNSTXQFKRIVKYIFGTTGAKXKXNE
>ENSMUST00000181371.1_1
RHLSXKAEKQLSXVSSLLFSWSGLENLDSRYSVNQSQLCNSIPQKEVXYVCAIWNFXNFS
KGFVFEFLRQGISVLPWNYESQTSYVFGDNSISFLSHQAQXFPYVILGCPPTPIYNSVSA
SKCXNDRCCLPWVALKVFVCLFVFVFLLYLIWQLCMLLWNXKQKYSCGLELIFKGFGEIM
KVFWLYPXFKVVSXXKRHLVAEDKTKEKNMKKLSETXVSLXAVRVGPTSIVYLDXRTKDR
FMRLAQDSVGLFXDLFVCFLNFICFFFFFFSFFFVSVFCFVLFLFLFFXGRVSLYSPGYP
GTHSVDQAGLELRNPSASASQVLGLKACATTPGIILFVFKIYVFIYYLCFYVXVLYLHAR
REHQIPLXMVVSHHVVARSXTQYLWKKSQXAFNCRDISPVPWIPSKRTQKRELGQTTAIG
FWLGLFCLFVSLLLVKXINSSQSEMILSAGLLEVALWPQGQKPERKEENCTYSLLTPFPV
SFPFEGMRNGLRXLWQALIFRYSCSVKLTKSXERLCNSQSNQYHXPNLFCITNFKCLSAK
AQCYXXISYRYTYANPSHDADVVFHILRLEAGFVLFKEXPSVXYGAXTLSYXHPPTTKSG
IKDNPPHTHTQSFSVXPRLSWNSLCRSGWPXTQKSTCFCLPSAGIKGTCYHCPARTNSYI
NKPSKYFSLAPCISQDSLESQNLWVVSIVKKFVMMTYNLXSNSALLXMGSPRIXXLLNLT
RRTPCQDPDQKLLSPSLKVRITAGACPILMKIRRRHSMVLKIAERRLQTQIVFRNNQHVR
GWECQPFFEMLTPRQRCTSLLIGNQELSRGTSIRSPDIGVMSYKXLXATMWMLRIEPRSS
VRTGDPSERVVCPEKGSXSCCARXEIFPDASDCEVDLKIFRGQIHQVYLWKPMXYYVKQF
ISIILYHQYFXLIFKNNLFLILNKYLLHS
>ENSMUST00000181371.1_2
GTFPRKLKSSSVKFPLCCFHGVGLKTXIQDTQLISRSCVIVSHKRKYSMYVLFGISETSQ
RVLFLNFXDRVFQCYPGTTSPRLAMYLGTILSPSLAIRHSNFPMXSLAALQLQFIILFQP
QSVETTGVAYHGLLXKCLSVCLCLCFCFIXFGSYVCFYGIESKNIAAALNXFSKALEKXX
KCFGCIHNSKXFHSKRGIWXQKIKLKKKIXKNXVRPESPFRQXGWARLPSYILTKEPRIG
SCGWLRIPLVCFKIYLFAFXILFVFFSFSFLFFLFLFFVLFCFCFCFFEAGFLCIALAIL
ELTLXTRLALNSEILLPLPPKCWDXRRAPPRPAXFYLFLRFMYLFIICVFMYECSICMPE
ESTRSHYRWLXATMWLLGVELSTYGRKASEHLTAETSPQSHGFLLKGHRKGNXVRQLRXV
FGWVFFVCLFLCYWXNESIQARVRXYXVQDYWKLLSGPKDRSQRGRKRIVHILCSLLFQF
PSRLRVXEMAXDDFGKLXSSGTLAPLSSPRAKKGSVTLKAISTTNLTCFVSLILSVFLLK
LNVTSRFPIDTHMPTLAMMLMLFSIFXGWKLVLFCSKSDLLSNMGPELSAISTPPQQSQV
LRTTPPTHTHRVSLCSPGCPGIHSVDQAGLELRNPPAFASQVLGLKARATTAQQGQTLIL
INLRSIFPXHPVLVRILXSHRIYGXSLXXRNLLXXLTICSPTQHFCEWEVQGSSSCSISQ
EEHHAKIQIRNFYLPASRSGSQQVHAQYSXRSEEGILWFXKLPKEDSRLRXSSETTSMXG
VGSVNHSLKCXPPDKGAQAFLXGTRNSLEELASDPLISELXVTSDYEPPCGCXELNPGPL
XEQATPLKGLFVLRRGHRAAVLDEKFFLMHLTVKLIXRYLEDKFIKFTFGNLCSIMXNSL
SPLYYITSIFSLFLKIIYFXFSINTCYIV
>ENSMUST00000181371.1_3
APFLESXKAAQLSFLSAVFMEWAXKPRFKILSXSVAAVXXYPTKGSIVCMCYLEFLKLLK
GFCFXIFETGYFSVTLELRVPDXLCIWGQFYLLPXPSGTVISLCNPWLPSNSNLXFCFSL
KVLKRQVLPTMGCSESVCLFVCVCVFALFDLAAMYAFMELKAKIXLRPXINFQRLWRNNE
SVLVVSIIQSSFIVKEAFGSRRXNXRKKYEKTKXDLSLPLGSKGGPDFHRISXLKNQGXV
HAAGSGFRWFVLRFICLLFKFYLFFFLFLFFFFCFCFLFCFVFVFVFLRQGFSVXPWLSW
NSLCRPGWPXTQKSFCLCLPSAGIKGVRHHARHNFICFXDLCIYLLFVFLCMSALSACQK
RAPDPIIDGCEPPCGCXELNSVPMEEKPVSIXLPRHLPSPMDSFXKDTEKGTRSDNCDRF
LVGSFLFVCFSATGEMNQFKPEXDDIKCRIIGSCSLAPRTEAREEGRELYIFSAHSFSSF
LPVXGYEKWLEMTLASFDLQVLLLRXAHQELRKALXLSKQSVPLTXPVLYHXFXVSFCXS
SMLLVDFLXIHICQPXPXCXCCFPYFEVGSWFCFVQRVTFCLIWGLNSQLLAPPHNKVRY
XGQPPPHTHTEFLCVAQAVLEFTLXIRLALNSEIHLLLPPKCWDXRHVLPLPSKDKLLYX
XTFEVFFLSTLYXSGFSRVTEFMGSLYSEEICYDDLQFVVQLSTSVNGKSKDLVVAQSHK
KNTMPRSRSETSISQPQGQDHSRCMPNTHEDQKKAFYGSENCRKKTPDSDSLQKQPACEG
LGVSTILXNVDPQTKVHKPSYREPGTLXRNXHQIPXYRSYELQVIMSHHVDAKNXTQVLC
KNRRPLXKGCLSXEGVIELLCXMRNFSXCIXLXSXSEDIXRTNSSSLPLETYVVLCKTVY
LHYIISPVFLAYFXKXFIFNSQXILATXS
>ENSMUST00000186604.1_1
TERLLGIELPTKRRDSGENQDSXKGEDLESALYKISALSSKSRGKTSGFRGSGIHVIF
>ENSMUST00000186604.1_2
LNDCWELSCRLKEGTVGRTRTVKKVKIWNQHFIKYQHCQASPEEKPQVSVVVASTXSS
>ENSMUST00000186604.1_3
XTIVGNXAADXKKGQWGEPGQLKRXRFGISTLXNISIVKQVQRKNLRFPWXWHPRDLP
>ENSMUST00000189853.1_1
XSTPSSGQDCQXAKIYSVCEDVEESLAGSHHELXLPXHSLAGLELTEMCLLLPSKCWDXR
TAPLYQIHLDXLEPTHYTANHRGKLAGRTLWRETTQRDQQLXDFLAHAXERGEYLRXWWL
RSSNKXKPHPHHPLPGTTQLNLRKRPGDSTEGQLLLALHLTMYFGLXGFSIETGTFEKEI
QLLLNSQRCVFQNSVYICYTESEIKFKACS
>ENSMUST00000189853.1_2
KAPQAVGKTASKQRFTQCVRMWKSPWLDLTMNSDCPDTHWLALNSQRCAYCCLPNAGIKE
LHHYTRYILTNLSQHIIQPTTGENWREGHCGERPHRGISSCEISWPMLENGESTSGDGGL
GPVINESLTPTTHSQGPPSXTYGKGLETLLKASFFLLCTXLCTLASEVFPXKLELLRRRY
NCFXTHNVVFSKTVFISVTQKVKXNLKHA
>ENSMUST00000189853.1_3
KHPKQWARLPVSKDLLSVXGCGRVLGWISPXTLTALTLTGWPXTHRDVLTAAFQMLGLKN
CTTIPDTSXLTXANTLYSQPQGKIGGKDTVERDHTEGSAAVRFLGPCLRTGRVPQVMVAX
VQXXMKASPPPPTPRDHPAKPTEKAWRLYXRPASSCFALDYVLWPLRFFHRNWNFXEGDT
TASKLTTLCFPKQCLYLLHRKXNKIXSML
>ENSMUST00000209898.1_1
TTTTLVIQGSLSSHXFFXVISAIYQRRCANCVFLSIDSIPGALFQMKTYCLSHLCGNGAK
KTSTGTVSIFLKTRXHFHFRFWPYIVLEKTKXEGMHEVXGLSHTGDSGIEAETDILDXNE
ESISERSCQLTSEIWGESSLGYDLQNPPEDQXERSHXKGNRRDCXFHFFKVLMNLLSKIX
ILHLYLTQSXTLPLELLLGDSRCWQGCGERGTLLHCWWDXKLVQPLWKSVWRFLRKLDIE
LLEDPAIPLLGIYPEDVPTSKKDTCSTMFIAALFIIARSWKEPRCLSTEEWIQKMXYIYT
MEYYSAIKKNEFMKFLGKWMDLEGIILSEVTQSQKNSHNMYSLISGYXPRNLEYPRYKIQ
FAKRMKLKKNEDQSVDTLPLLRIGNKTPMEGVTETKFGAETKRWIMXKLPYPGIHPIISF
QTLTPLHTLARFCXKDPDMAVPCKTMLGPGKHRSGCSQSAIGLITGPTMEELGKVLKELK
VSAVLXVEQQYELTNTFSPALPPPLSSXLXLHMYQKMASSAINGKRGPLVMQTLYASVQG
NATAKKWEWVGREACGGLLGXHWKCKXNKYP
>ENSMUST00000209898.1_2
PPPPXLFKVVYPVIDFSKXSVLYIREDVQTVCFCQXIRFLEPYFRXRPTALAISVEMGPR
RPPQVLCLSSXRQDDIFISDFGLIXYLRKLNKKECMKFKDFLIQEILELKLKQISXTEMK
KASQKDLANLLLKYGENQAWDMTFKILQKINRKDLTERATEEIADFISSRFSXIFXARFK
FSISTLLRVKPCPLNCFLVTADAGKDVEKEEHSSIVGGIESLYNHSGNQSGGSSENWTXN
YXRIPQYLSWAYIQKMFQPVRRTHAPLCSXQPYLXXPEAGKNPDASQQRNGYRKCDTFTQ
WSTTQLLKRMNLXNSXANGWTWRASSXVRXPNHKRTHTICTHXXVDISPEIXNTQDIRYN
LLNAXNSRRMKTKVWTLCPFLELGTKHPWKELQRQSLELRQKDGSCRNCHIPGSIPXSAS
KRXHHCIHXQDFAKRTQIWLSLVRLCWGLANTEVDAHSQLLDXSQGPQWRSXGKYSRSXR
YLQSYRWNNNMNXPIPSPLLSPPPXAHDSSCICIRRWPRRPSMEREAHWSCKLYMPQYRV
MPRPRSGSGWVGKRVGDFWDSIGNVNEINTQ
>ENSMUST00000209898.1_3
HHHLSYSRXFIQSLIFLSNQCYISEKMCKLCVFVNRFDSWSLISDEDLLPXPSLWKWGQE
DLHRYCVYLPEDKMTFSFQILALYSTXENXIRRNAXSLRTFSYRRFWNXSXNRYLRLKXR
KHLRKILPTYFXNMGRIKPGIXPSKSSRRSIGKISLKGQQKRLLISFLQGSHESSEQDLN
SPSLPYSELNPAPXTASWXQQMLARMWRKRNTPPLLVGLKACTTTLEISLAVPQKIGHRT
TRGSRNTSPGHISRRCSNQXEGHMLHYVHSSLIYNSQKLERTQMPLNRGMDTENVIHLHN
GVLLSYXKEXIYEIPRQMDGPGGHHPEXGNPITKELTQYVLTDKWILAQKFRIPKIXDTI
CXTHETQEEXRPKCGHFAPSXNWEQNTHGRSYRDKVWSXDKKMDHVETAISRDPSHNQLP
NADTIAYTSKILLKGPRYGCPLXDYAGAWQTQKWMLTVSYWIDHRAHNGGARESTQGAEG
ICSPIGGTTIXTNQYLLPCSPPPPELMTLAAYVSEDGLVGHQWKERPIGHANFICLSTGX
CHGQEVGVGGXGSVWGTFGIALEMXMKXIP
>ENSMUST00000159108.2_1
GGQPQAGPWQESLIWVHSILRAMAHEGQVVAAVGIEATQLPPLLVQAGGLESPRIVQICI
DAAHGYPAGALISIQPYWQLAVATXFFCKXMXVELTWEILCLHVKTFMCSQITSFPFIXV
ISNQLXQRRGXEQSWHIQYCKVTDITLLFYTLLNYTYLPGAVVKVKTSKKLXQHCHPLNN
VSLMDKKMWFIYTMEYYSTIKNEDILSFAANGWNXKILPXVRXLRPKKTFMMHKCWDYVG
VCLDIWLLEQRESRAKHNMEVTKTLPNCTLGYTIHSMSQSFVLWPAWVDKGKYHXSMSKQ
WKXTKI
>ENSMUST00000159108.2_2
AASPRLGPGRSLXSGCIPYXEPWLMRDRSWRRXASRQPSSRLCSSRQEDLRARALCRYVL
MLHMAIQLEPSFPSSLTGNXLWPHDFFASECEWNXRGKFYVFMXRHSCALRXLPFPSYKX
XVTSFDKEEDKNNHGIFNIARLLTSHCSFIPCXTIHIYQELWSRXRHQRNCDNTVIHXTM
FLXWTRKCGSFTQWNTTQLLRMRTSXVLQQMDGTRKYCPEXGNSDPKRHSXCTNAGIMWV
CALTSGFXSRERAEQNTTWKXPKPYQTVLLGILYTACHSLLFYGQPGWIKANITDQCLNN
GNKQK
>ENSMUST00000159108.2_3
RPAPGWALAGVFDLGAFHTESHGSXGTGRGGGRHRGNPAPASARPGRRTXEPAHCADMYX
CCTWLSSWSPHFHPALLATSCGHMIFLQVNVSGIDVGNSMSSCKDIHVLSDNFLSLHISD
KXPALTKKRIRTIMAYSILQGYXHHIALLYPAELYIFTRSCGQGEDIKEIVTTLSSIEQC
FFNGQENVVHLHNGILLNYXEXGHPEFCSKWMELENIALSEVTQTQKDIHDAQMLGLCGC
VPXHLAFRAEREQSKTQHGSDQNLTKLYSWVYYTQHVTVFCFMASLGGXRQISLINVXTM
EINKN
>ENSMUST00000194347.1_1
FLVFCKLYLGCSVFLGXYPLISEGISIXXLFCDWVASLRMISSRYIHLSKNFINPLFLIA
ESYSIVXMYHIFCIHSSVEGHLCSFQFLAIINKAYMNTVEQHVFLLPIGTSGYMPRRGIA
GSSSSIMYNFLRSILISLYKAQVXVDQRPPHKSRDTEINRGESGEKPQGYGHRRKIPKQN
SNVLCCKIKNXQMGPHKIAKLLEGKRHCQXDKKVTNRLGKDLDQSXIXXGTNNQYIQRAQ
EAGLQKFKLDFLKLKMAFRAKQRILNXGMPNDXDAPEKMFNILNHQGNTNQNNLEIPPVT
QSEWLRSKIQVTADAGEDVEKEEHSSTAGGIASLYNHSGSQSVFCFLCFLGHSAFISQAR
NIQVLFLSXFSFSHTSLFLVCXILXIXTSSFDSXCTYLFLHFTISSVQPHLLSEGLCLPI
LSNCFTPSVSIPYVXHSISTSKCSQICPHIYLLSFLPTQDEPFYRFLNLRIYTTSLLSTX
HKAFLCLPYHLIXIYIFSKPDLIYHNDYYIKNHRERQERCFSKALRKASVFGNYXLIASL
XRCSLKGGVNSSFFIXFFIRYFLYLHFKCYSESSLYPCLPPCSPKKIKKKEDQRVDTSFC
LRIRNKIPMKGVTQTKFGAKTKGXTIQTLPHLRIHPIISHQTQTLLHMPARFCXRDPDIF
PILKAXIKSSTSXNNFKISTEISVAIQYFTKHKILDFLLKYVQKKXFNHFTLQYSFDTIV
CSQIXFKIKKTTLETIYRLYXNLKLTLLCKVILAXEFHYSNKKQRNTMNASDVVRXYHGS
GFNMWSVLKIWXTKXELYFAKQFKETLNMVEDDHMFMVYVSXLQRPIYLCXCYFNHFIHC
QMIXDDSKFLHKILTSEMECQPSKLNXANXCHGCENDRIXQRGKIYVTTLHTLQILXYIY
IWLXLXKIYIWLXLXKNIFGYDYENKSIYYILGNLDLEKXPIVKVKTKQRYRXCQLGGNT
ETKCGAETEEKAIQKLFHLGIHAIYRHQHRHYGGCQEVTGSWYACLSRDSARARQIQSQM
LXANHWTGHGVPNGRARERTEDAKGVCNPNINQPEPPSPELPRTKPPTSVHMEGPMTPTA
YAAEDVLVRHQXEERPLVLXKFVKARCPSVGECQVREAGVGEWVGQHPPRSRRSYIVXGR
SGWXDWERGXHLKCKXRKYL
>ENSMUST00000194347.1_2
FLCFANCILGVLYFWANIHLSVRAYLFNDFFVIGLPHXGXYPPDTSICPRISXIHCFXXL
SHTPLCKCTTFSVSIPLLRDICVLSSFWLLXIRLIXTQWSSMCSYYQLELLGICPGEVLL
DLPVVLCTIFXDPFLSPCTKLKSKWIKDLHISPETLKLIEEKVGKSLKDMGTGEKFLNRT
AMSCAVRSRTDKWDLTKLQSFWKAKGTVNKTKRSPTDWERILTNPKSDRELITNIYKELK
KLDSRNSNWTSXNXKWRSELNKEFSTEECQMTETHLKKCSTSLIIREIQIKTTLRFHQSH
SQNGXDPKFRXQQMLVRMWRKRNTPPLLVGLQACTTTLEVSLYFVFSVFLVIAPSSPRLE
ISKFCFFPSSVFLILPSFLFAEFYKFRLPLLILDVLIFFFISQYLQYSHIYCLKACVFPS
SPIALPQVSVFLMYNTASPLQNVLKYVHIFTFSHFSQLKMNLFTDSXISEFILPPSCQLN
IRLSYVYLIIXYKFISSLSLTSFTIMIIILKTTGKDRRDVSPKRXEKQVYLETTNXXHLY
RDAHXKGEXIVPFLFNFLLDIFFIYISNAILKVPYTPASRPAPLRKSRRRKTNVWILHSA
LEXGTKYPXKELHRQSLELRQKDRPSRHYPTXGSIPXSVTKPRHYCICQQDFAEGTLIYF
LFXKHEXNLALLKITSKLALRFLLLYNILLNIKFXISYSNMYRKNNLIISPYNTVLTLXY
VVKYNSKSKRQHXKPFIDYIRIXSXLFFVKLSWLRNFIIATKSKGTQXMHRMWLGSTMEV
ALICGQFXRYGEPNKNYILPNSLKKHXIWXRMIICLWYMFHSYKDLFTYVNVISITLYTV
KXYKMILNFFIKYXPVRWSVNPLNXIKQIDAMAVRMIGSSREVKFMLPLFTLFRFCDIYI
FGYDYEKYIFGYDYEKIYLAMIMKINLSITSXVIXIXKNNLXXKXKQNRGIDNASXEEIQ
RQSVEQRLKKRPSRNCSTWVSMPYTDTNTDIMVDVKKXLDPGMHVSQETLPEPDKYRVRC
SKPTTGLGMGSPMEELEKGLKMLKGFATPISTNQNPHPQSSQGLNHQPVYTWRDPXLQQH
TQQRMSLSGINRRRGPWSCESLXRLDAPVXGNARSGRQEWVNGWGSTLLEAGGVILYRGV
QGGRTGKGDNIXNVNKENI
>ENSMUST00000194347.1_3
SCVLQIVSWVFCISGLISTYQXGHIYLMTFLXLGCLTKDDILQIHPFVQEFHKSIVFNSX
VILHCVNVPHFLYPFLCXGTSVFFPVSGYYKXGLYEHSGAACVLITNWNFWVYAQERYCW
IFQXYYVQFSEIHSYLLVQSSSLSGSKTSTXVQRHXNXXRRKWGKASRIWAQEKNSXTEQ
QCLVLXDQELTNGTSQNCKASGRQKALSIRQKGHQQIGKGSXPILNLIGNXXPIYTKSSR
SWTPEIQTGLLKIKNGVQSXTKNSQLRNAKXLRRTXKNVQHPXSSGKYKSKQPXDSTSHT
VRMAKIQNSGDSRCWXGCGERGTLLHCWWDCKLVQPLWKSVCILFSLFSWSXRLHLPGXK
YPSSVSFLVQFFSYFPLSCLLNFINLDFLFXFLMYLSFSSFHNIFSTATFTVXRPVSSHP
LQLLYPKCQYSLCITQHLHFKMFSNMSTYLPSLISPNSRXTFLQIPESQNLYYLPLVNLT
XGFLMSTLSFDINLYLLXAXPHLPXXLLYXKPQGKTGEMFLQSAKKSKCIWKLLINSISI
EMLIKRGSKXFLFYLIFYXIFSLFTFQMLFXKFPIPLPPALLPXENQEEGRPTCGYFILP
XNKEQNTHERSYTDKVWSXDKRIDHPDTTPPEDPSHNQSPNPDTIAYASKILLKGPXYIS
YFKSMNKIXHFLKXLQNXHXDFCCYTIFYXTXNFRFPTQICTEKIIXSFHLTIQFXHYSM
XSNIIQNQKDNIRNHLXIILEFKADSSLXSYPGLGISLXQQKAKEHNECIGCGXVVPWKW
LXYVVSFEDMVNQIRTIFCQTVXRNTEYGRGXSYVYGICFIATKTYLLMLMLFQSLYTLS
NDIRXFXISSXNINQXDGVSTLXIKLSKLMPWLXEXXDLAERXNLCYHSSHSSDSVIYIY
LAMIMKNIYLAMIMKKYIWLXLXKXIYLLHLRXFRFRKITYSKSKNKTEVXIMPARRKYR
DKVWSRDXRKGHPETVPPGYPCHIQTPTQTLWWMSRSDWILVCMSLKRLCQSQTNTESDA
LSQPLDWAWGPQWKSXRKDXRCXRGLQPQYQPTRTPIPRAPKDXTTNQCTHGGTHDSNSI
RSRGCPCQASIGGEALGPVKVCEGSMPQCRGMPGQGGRSGXMGGAAPSSKQEELYCIGAF
RVVGLGKGITFEMXIKKIS
>ENSMUST00000185494.1_1
FFISSXISQHYGMXGSVWFWQVLLQGRWLHPENMLLTSSFLGYIFLPAGALFPRNLPLQT
SPTILGFRSTMLPILAPLYQHPSHLLSGNQLPGSXFLPLLIWLLQWMFLPSKLRDSSWCQ
VCDLCYKQRVYNYWALKNTTLVEGSTSPGPAAVLSTSQPHVSVLLLGHTVXRKMGVLKXC
CNHSVAXVPLFSTQCPVFPVLTLVSKLMSXRRXTLEGNREEALXXYARCRLRLHXTCSLS
SYPKQNEAPWHLKTGTMPRSPEWQKRKIKDMCISWTLKNISIPNTLGSVHTPKXDAATLG
TTTSLFQEPGSSLATIMSMPPYSSGDRXECGTGVVDGGRLIEKGQLEDXAXDRTTVDQFP
GSGXFGKIVVTLRVFLVSRVWRPGVQRSMYSVQTISIAKKYPGQNVNVXRSRKPVFISMV
SDTGIFQEKKSLSFLFXTSVFFIXNIXCFKLNFFPLTAYLFFXLAHGFFFLPWCLVSCRS
EIRDMLYRWLCCXGWIKRHGQTQGKSWGSCVQNSFSEIISDSQAVSAPAVAWLLVPXHKL
WTRXTWEEIEGRSHKTPIIRKRTVEKVRLXQPSQEDSHQGGVAQDTEELXYYPRVTLYFV
MLISLITTFIHDRCAFIQLPFLQCPVGCFKVXGTLMIRDRPLXLESIWKKPGTWLPHFXT
CPVDFNTFTDKYKFLLMSDGAHSLGKMELKVKFWPQRQAXLPLRLSYKPCXSPLCTLGTX
NTLHYYQNSQEANXACFPQYRQTCXPVKMLLNTSIPNIIIXYFSVSNSQYQINNXXIDKX
XINKXINKXINKXNQECISGFXTQKISGWFCLFYFVLFLETDFLCVVLAVLELTLXNRLA
SNSKIHLLLLPKCWNFRCVPPLPGHTFFSMTSIYQEEENMLASNXPQRRKLVFCKHSTIF
SAYIFPLLMPIPYGDSKPYFRGAFPSYLHLISLYYXQAESRGYPFYSMVLKLXIPQNHWE
SRVHEFGDPTPGYVRVVNVTFRLKGQLVSSYILESRLLHDLQEPKMPLFPSIDSTKVSST
HSFKPKDCDSYYWEKEXIXYIXIIKKLSNNVNXXIVVTIFIXMSLTDIMXGKIKMPQINI
YNIKIYXFRTCINEKSYKEKHLNYKKTRNSVSXLLYIPHPLIFHFXCKHDTFIEGYIMYI
YICIQIYLTMLRLFXNIKEKSVYFFHILXLYSIFVPNVPIXKKNKSXIKXINKNXKAYDF
VRFLSSSVRGXSGXCSLWGXFMLMWFSLLQAWTSGAQTPRTSQASGCSHLQREWPPALAG
QTEPSPSSXEVWSPSTSYSRAGKAQYLEKEKRRENSCYSLAYEKXCWFCHHSLMFPRRKK
KGESPSSQVTCSTHRILCHTHTFXITHIXSHAHIFHAHPLMMLRMELEPTLDQSVAEYDT
XETGLLLTRTQKHKXGHXPWKHNTVQWKCSREHAXSKIXFIYIYIYVCVCVCVCVCVCVC
MDACIYIYTYIYIYIYKYLXIWMYMSIYSXLSSPXHSTSFSMKLRTLCTLRLKYTERGCL
APSGXYQXLRXNLGFLFESYPSCRLAMMCAQSNSLSYLRKNISCFFTSKWKEXPGSHYCS
KILRGQCLXITSHNHSENVCFAVXQXWCHAQRHGSQRRKNKFXKIIFPKXILHXFWYTYI
PTIDSTSMQHTFILVCTVRMXCFLLKIASRVRFYCLGRGFXQLLSLLYSTEPPGCVRLXS
MFSKGREXTRLQLAACPSTLNLFPHGKNGNINNYLXXKEFVGVKKYTRVXNXDWVHNVVF
LFDNAFKTKLVFIKLFSN
>ENSMUST00000185494.1_2
SLYPHRYLSTMECKEVCGFGKCFFKADGSTQRICCXLLRSLATFSYLQVPSSPEIYLYRL
LPQYWVSGQLCSPSXPLYTNILHIYSQGISSRGPSSFLCSYGSCNGCFYQASSGIVHGAR
CVTCVINREYTTTGLXRTPPWXKAPHLLALLLFFLLHNPMSVCCFWVTLSEERWGSXNSA
AIIQWPKFLCSQPSALCSQFXLXCLSSCHEGGRLXRETEKRRCSDMPDAGXDSIKHAAXA
LTQNKMKHHGIXRLAPCPEAQNGKKGRXRICVFPGPSKTSAYRTHWAVFILPSEMQPHWG
PLHPSFRNQVVPXLPSXACHPILLGIGESVEQGWWMGGDXXRRASXRTEHRIVPLWISSQ
EVGNLEKLLSHLGYSWCLGCGDQGCNEACIVYRPSPXQRSTQVKMSMCEDRENLYLLVWC
PTLAFSRKKNLCPFCFRLQSFLYKISDASNXTSFHXQPIFFSNXPMDFFFYPGVWFHVVL
KSEICYIDGCVAEAGSKDMGKHKERVGGAVFRILFQKXSQTARLSLPLQLPGFLFPNISC
GQDRHGRRXRAGVTRRLSLEKGQWRRXDCDSQAKKIHTKEVWPRTQRNFSTILESHCILX
CXFLSSQHSYMIGVPLSSCLFCSALLGALKYEVPXXFETGLSNXSPSGRSQAPGYLTSKR
VQWILTHSQISINSCXXVMGHTLXARWSXKXSFGLRGRHNCPSDSPTSLASLLCVPXELR
TPFITIKIHKRQTRHVFHSIDKHADLSRCYLTPQYQTSLYDISQYQILNIKXIINKXINN
KXINKXINKXINKIKNASVDFEPRKFQDGFVCFILFCFXRQTFSVXCWLSWNSLCRTGWP
QTQRSICFCFPSAGILGVCHHCLAILSSQXLLFIKKKKTCXPVTSPKGESWFSASTQLSF
RPTSFLSLCQYLMEIASHIFGEPFLLTYTXSHFTTNKPKAEDTPSIQWFSNFRYLRITGK
AGYMSLGTPLLGMSGWXMLLFAXKVNLXVLTYWNPDFFMIYKNQKCLCFPRXTLLKSVPP
ILSNQRTVIAITGRRNEYNIFKXXKNCQTMXISELXLPYSYEXALQISCKVKLKCHRXIF
IILKYIDSEHAXMRKAIKKNIXITRKQETQYHSYCIFPTHLYFIFNANMIHSXRVIXCTF
TYAYKYTXQCXGYFRIXKKRVSIFSIFYNCIPFSCLMFQFEKKIRAKXNKXIKTKKHTTL
XDFFQALXEVSQDNVLFGVDSCXCGSLCYRLGQVVLKLQGLHKLQAAVTSKGSGPLLWLV
KRNQVRLPERFGPLQPATAGLAKLNIWRKRREEKIAATALLMKSNAGFAIIALCSQEGRR
KEKAQVHRSHAQHTESSATHTPSKSPTFRAMHTSSMHTHXXCXGWNLSQPXTSQWQNMIH
RRQVFCSQGHRSISKATDHGNTTQYNGNAVENMLNPRYNSYIYIYMCVCVCVCVCVCVCV
WMLAYIYIHIYIYTYISIYEYGCIXVYIVDXVRRDILHHFPXSXELYVHXDXSTQKEVAX
LPVADTSNXGKTLASCLNPTHLVDXLXCALSQIASVTSVKTLVASSPVNGKSDLDHTIVL
RFXEDNVCKXPAIITQRMCVLLYDNDGVMPRGMAPREGKTNFKRXYFQNKFYINFGILIF
PLLILLACSIHSSXCVLFVCNAFCXKLLHVXDSTAWEEVSDSCXACSIAQSLLGVXGYEA
CFLKAENEHGCSWLPAPPLXTCFLMERMETSIIIYNKKNLWEXKNIQGSKTRTGCTMWFF
SLTMLLKPNWYSLNFSLI
>ENSMUST00000185494.1_3
LYILIDISALWNVRKCVVLASASSRPMAPPREYAVDFFVPWLHFLTCRCPLPQKSTSTDF
SHNTGFQVNYAPHPSPFIPTSFTSTLRESAPGVLVPSSAHMAPAMDVSTKQAQGXFMVPG
VXLVLXTESIQLLGSEEHHPGRRLHISWPCCCSFYFTTPCQCVASGSHCLKKDGGPKIVL
QSFSGLSSFVLNPVPCVPSSDSSVXAHVMKEVDSRGKPRRGAVVICQMQAKTPLNMQPEL
LPKTKXSTMAFEDWHHAQKPRMAKKEDKGYVYFLDPQKHQHTEHTGQCSYSQVRCSHTGD
HYIPLSGTRXFPSYHHEHATLFFWGXVRVWNRGGGWGEINREGPVRGLSIGSYHCGSVPR
KWVIWKNCCHTXGIPGVXGVETRGATKHVXCTDHLHSKEVPRSKCQCVKIEKTCIYXYGV
RHWHFPGKKISVLSVLDFSLFYIKYLMLQTELLSIDSLSFFLTSPWIFFSTLVFGFMSFX
NQRYVIXMAVLLRLDQKTWANTRKELGELCSEFFFRNNLRQPGCLCPCSCLASCSLTXAV
DKIDMGGDRGQESQDAYHXKKDSGEGKIVTAKPRRFTPRRCGPGHRGTLVLSXSHTVFCN
ANFSHHNIHTXXVCLYPVAFSAVPCWVLXSMRYLDDSRQASLTRVHLEEARHLATSLLNV
SSGFXHIHRXVXILVDEXWGTLSRQDGVKSEVLASEAGIIAPQTLLQALLVSSVYPRNLE
HPSLLSKFTRGKLGMFSTVXTNMLTCQDATXHLNTKHHYMIFLSIKFSISNKXLINRXII
NKXINKXINKXIKSRMHQWILNPENFRMVLFVLFCFVFRDRLSLCSVGCPGTHSVEQAGL
KLKDPSASASQVLEFXVCATTAWPYFLLNDFYLSRRRKHVSQXLAPKEKVGFLQALNYLF
GLHLSSPYANTLWRXQAIFSGSLSFLPTLDLTLLLTSRKQRIPLLFNGSQTLDTSESLGK
QGTXVWGPHSWVCQGGKCYFSLKRSTCKFLHTGIQTSSXSTRTKNASVSLDRLYXSQFHP
FFQTKGLXXLLLGEGMNIIYLNNKKTVKQCKLVNCSYHIHMNEPYRYHVRXNXNATDKYL
XYXNILIQNMHKXEKLXRKTSKLQENKKLSIIVTVYSPPTYISFLMQTXYIHRGLYNVHL
HMHTNILDNVKVILEYKRKECLFFPYSITVFHFRAXCSNLKKKXELNKINKXKLKSIRLC
EISFKLCERLVRIMFSLGLIHANVVLSVTGLDKWCSNSKDFTSFRLQSPPKGVAPCSGWS
NGTKSVFLRGLVPFNQLQQGWQSSIFGEREEKRKXLLQPCLXKVMLVLPSXPYVPKKEEE
RRKPKFTGHMLNTQNPLPHTHLLNHPHLEPCTHLPCTPTNDAKDGTXANLRPVSGRIXYI
GDRSSAHKDTEAXVRPLTMETQHSTMEMQSRTCLIQDIIHIYIYICVCVCVCVCVCVCVY
GCLHIYIYIYIYIHIXVSMNMDVYEYIXLTEFAVTFYIIFHEAENFMYTETKVHRKRLPS
SQWLIPVIKVKPWLPVXILPILSISYDVRSVKXPQLPPXKHXLLLHQXMERVTWITLLFX
DFERTMSVNNQPXSLRECVFCCMTMMVSCPEAWLPEKEKQILKDNISKINFTLILVYLYS
HYXFYXHAAYIHPSVYCSYVMLFAKNCFTCEILLPGKRFLTAVELALXHRASWVCEAMKH
VFXRQRMNTAAAGCLPLHSEPVSSWKEWKHQXLSIIKRICGSEKIYKGLKLGLGAQCGFS
LXQCFXNQIGIHXTFL
>ENSMUST00000191648.1_1
DMANEEAKKKKKKKKKKTSRTDSILSSKLYFKFLFGECTVXKATVCCPXSDMAPTLXLWE
GDQHPFTFSLMPRLRNPHLHSFSFINLLHLELGGHSPSCSIRKVCSLSLSLNKDCPVLAS
KLWSLGMTVCYYFAXKKKSKANCGEFASRCLSHLQLTIFPLFISRGPVQSLTASTXVSEV
YSMTFIQXRKEKLVSSCSDLXXCMPTVHWSSTXTSEKCKKPXTSIEGIIKSFTINIASSV
LSHHTNPHTPIITTTSYPRTGQAQPCLIPGIPEACXYLGVATNRFIPRKAFQKLLRTYHX
KDTKCYDTVDNVXSSLATCIYTCIIWLTDTYVSKLRDCCCRQGKMKCIWSRLLVSALEMD
SGRDSLSQSXKXPHLLPFTYXREGIFLPQDLSRLXETSQFEILISVRIXTKHKIIYAYYS
GIRTVTIKXIFNGITQLLLLWSCGVSXVVVLGXHVYCADFHSKACLKKKTHKTKNRNIAT
YXGVKINCGYFFKDLFIYLLYVSTLXLSSDTPEEGIRFRYGWLXATMWLLGFELGTFGRA
VGALNHXAISPAQLWLFTTSXQCFTEEHWWNXTXHICAIYCVAIEKSAVLIHAPAVVDLE
DIMLSERSXNSHVLYPVSMKCQKKRSPWRVLETKHNYXTYRWPRSCSRTRXEXMTVHQQR
KCAKYHSVIIAQMCSMFCEFYLXINSQKEKIKVXRSKIWL
>ENSMUST00000191648.1_2
TWPMKRQKKKKKKKKKKPAGQIPSYPPNSILSFCLENVLSRKLRSVVLEVIWPPPFDSGK
ETSIPLPSHXCQGLETPTCILFPLXTSFTWSWGVTLLPVPSGRFVAXAXAXIKTVLFLHP
SCGPWAXQFVIILLEKKKVKLIVVSLPAGASAIFSXLSFLCSYQEALCNLXPPPLRFQKY
TPXHSYNEEKKNLLAVVLIFSDACQQFTGVLHRLVRNARSHRLALRASLRVLQXILLLQF
FLITLILTHPLLPQPLTREPGKHSHVSFQGYLRLVNISEWLLIGSYQGKHFRNCXEPTIK
KTQSAMIQSTMFNHPSRHAFIPAXFGSLIHMXASXEIVAADRAKXSASGHACLYLPXRWT
LVGTAXVNPKSDPIYCLSHIKGKEFFCLKISLDSKRHHNLRSLFQXGFRQSIKXFMHIIL
ELELXLLNKYLMVLPNYYFCGAVESVEXXYLVSMYIVLTSIPRPVXKKKHTKRKIETLLP
TEVXKSTVVTFLKIYLFIYYMXVHCSCPQILQKRASDFVTDGCEPPCGCWDLNSGLSEEQ
SALLTIEPSRQPNCGYLQHHSNVLQRSIGGIKHNIYVLYIVXPXKRVQYXYMLQQWWILK
TLCXVKEARTVMYYILFLXNVRKKEVHGECWKQNITTELTDGREAVLELDRNEXQFTNSG
NVLNTTLSSSLKCAQCFVNFTFKXTPRKKRLRYEDLKYGS
>ENSMUST00000191648.1_3
HGQXRGKKKKKKKKKKNQQDRFHLILQTLFXVSVWRMYCLESYGLLSLKXYGPHPLTLGR
RPASLYLLINAKAXKPPLAFFFLYKPPSPGAGGSLSFLFHQEGLXPKLELEXRLSCSCIQ
VVVPGHDSLLLFCLKKKKXSXLWXVCQQVPQPSSVNYLSSVHIKRPCAISDRLHLGFRSI
LHDIHTMKKRKTCXQLFXSLVMHANSSLEFYIDXXEMQEAIDXHXGHHXEFYNKYCFFSS
FSSHXSSHTHYYHNLLPENRASTAMSHSRDTXGLLISRSGYXXVHTKESISEIAENLPLK
RHKVLXYSRQCLIIPRDMHLYLHNLAHXYICKQVERLLLQTGQNEVHLVTLACICLRDGL
WSGQLKSILKVTPSTAFHILKGRNFFASRSLXTLRDITIXDPYFSEDLDKAXNNLCILFW
NXNCNYXINIXWYYPIITFVELWSQLSSSTWLACILCXLPFQGLFKKKNTQNEKXKHCYL
LRCENQLWLLFXRFIYLFIICKYTVAVLRYSRRGHQISLRMVVSHHVVAGIXTRDFRKSS
RRSXPLSHLASPTVVIYNIIAMFYRGALVELNITYMCYILCSHRKECSTDTCSSSGGSXR
HYAKXKKLEQSCIISCFYEMSEKKKSMESAGNKTXLLNLQMAEKLFXNXIGMNDSSPTAE
MCXIPLCHHRSNVLNVLXILPLNKLPERKDXGMKIXNMA
>ENSMUST00000194737.1_1
WCSPVLGHIKFVRLRGLSSQXWPTRPSSDTYAARDMSSGGTGWFILLFHLXGCRPLQLLG
YFLXLLHWGPCDTSNSXLXSSTSVFARPWHSLTRDSYIWVLSAKSCXCMQWNLGYSXXVH
LCCFCXNIRTFXSNDIAFPVLLFLLYFFLLLCHLEVHPQKQFLETMSVFMCAASRXNXKY
QLRSCCFLHTSFIVHNXXIVXIGLSGISCCYTIRLMACXIFKSGECVHFIVLGISRKHLS
LCRTVVYKWXQSGLRPLLQYXXLCPVHPILILHCAFFLYFSSAFENSIHIYVFXLILSPV
NAHYRKISVGSPAGPTTTYQRPYLQRKVTFPGKPAITNCPPXPXRTEVXKQDESQNHIPF
GDHRNAIFHIQTQIHIHACTHTHTHTCTHAHTHVHTYTKAHTHAHGQASGDTXKFVTFFL
PCYSHLPLIRLLSNCACIPNCKYLSPYKDTTYXIXRPLKPRRVSFQFSKYVHIHRYLELG
IQHMSSXGIXFNTXXWYIXISVILYHLXVGFCKTLLKHSVNT
>ENSMUST00000194737.1_2
GVPQYWGIXSLXDLGASLPNDGQLGHLLIHMQLETXALGVLVGSYCCSTYRVADPFSSLG
TFSSSSIGGPVIHPIADCDHPLLCLLDPGIASQETAISGSFQQNLASVCNGIXAILNEYT
YVVFAKISGPFNLMTXLFLFFCFSYTFSYCFAIXKSIHKSNFWKRCLFLCVQLHVKIKNI
NXEVVASFILLLLSIINELFELGSLALAVVILSDXWHAKYLSQVSVFISXYLVFLGSTXV
YAGLLFINGSSRGXDLYFSTSNFAQFTLFLYCIVHSFYIFLQLLKIPYTYMFFNXFXVQL
MLTIEKXVWDHLLGQQQPTRDPISREKXLSLGSQQSPTVLLNPREQRFESKMNHKIIFPL
ETTEMLFFTYKHKYTYMHAHTHTHTHARTHIHTYTHTQRHIHMHMGKLLVIPRNLXLSFY
LVTLICLSSGCFPTVPAFLTANTSLLIRTLLTEFRDHXSPEESLFNFQNMFISTDTWSXE
SNICLLRGYSSILNNGIFKFLXFFIIYRXDSVKHSXNTLXTP
>ENSMUST00000194737.1_3
VFPSTGAYKVCKTXGPLFPMMANXAIFXYICSXRHELWGYWLVHIVVPPIGLQTPSAPWV
LSLAPPLGALXYIQXLTVIIHFCVCXTLAXPHKRQLYLGPFSKILLVYAMESRLFLMSTL
MLFLLKYQDLLIXXHSFSCSSVSPILFLTALPFRSPSTKAIFGNDVCFYVCSFTLKLKIS
IKKLLLPSYFFYCPXLMNCLNWALWHXLLLYYQIDGMLNIXVRXVCSFHSTWYFXEAPEF
MQDCCLXMVAVGAKTSTSVLVTLPSSPYSYTALCILSIFFFSFXKFHTHICFLIDSESSX
CSLXKNKCGITCWANNNLPETLSPEKSDFPWEASNHQLSSLTLENRGLKARXITKSYSLW
RPQKCYFSHTNTNTHTCMHTHTHTHMHARTYTRTHIHKGTYTCTWASFWXYLEICDFLFT
LLLSSASHQAAFQLCLHSXLQIPLSLXGHYLLNLETTEAQKSLFSIFKICSYPQIPGVRN
PTYVFLGDIVQYLIMVYLNFCNSLSSIGRILXNTLKTLCKHP
>ENSMUST00000181002.1_1
NFPGFVPILHSTXGRSIGRHASFLKGLFGLFQTYLNQVRNKESISMCLQLSLEVFXGXYV
CTSSXHKEGGGRDGARRGGASSKKIKLDRVYRHENNLKLSSRFTXLXQEIEXMDVGQNSS
KLQSHGKLSNAXGKNKHLLPTIFSFSFSHTLLDGEGLVNTHTHTHTHTHTHTHTHTLSRR
HKCQLNTLLASGHSWPLCISTTAPLAMFLNPSSPLSAGTACHRAWVALXTLTTSMWQXLL
RALTDFPLMTAVMVARRVSGRAYNLVSLSLHHVAASSAXPQSXLWTHSXPSPRHSIPPGH
ALPVSPVSGWCTTSRSYPQLLGAPLSXLSAYQDLIAPDYLSRLSPASAFNHPGTWNXPVS
PLGALGQKGSMXTRARGGTREIEGSRGPMATRAKKXKPPRVCSSACEGMARGTRGRKWGR
GYSHERVVDERPAAGSLQHVVQIVLHPPVLDVAPTALAAGVGERLPQQAHSGPLLAPAAR
SVGTRDXGCAGCPEARSHACTPSRVRVCLSPAPRQNTGLTLSRSPRMSLVRFFLGLGAVR
RAKSASXINWTSGSLGFSRCYAAPGPAILGXWVWAGKVLSYPPGFGXPRSEPAGAKLLAV
ALGFPRWGPAHRSSMDTPGESQAGTQQLPATQSSLQAVTFHPSLRQQACESQNILPIPRG
GVWGGRKTPKXLLRGEGAPPDRAAWEKEPTSLLPEISM
>ENSMUST00000181002.1_2
TFLGLCQFFIPHKGEVXDGMPHFXKVFLVCSKHILTKXETRNQSVCACSFLWRSSKANMF
VLHLNIKKEGAETGQEEAGLPLKRLNXTGCIDMKTTLSCRPDSPNSNRRLNEWTSGKTVV
NFKATESFLMPKGKINICFQPFSHFHSRILCXMVRAXSTHTHTHTHTHTHTHTHTLYLGA
ISVNXTHCLLQVTAGPCAFPLQHLWPCSXTPVLHFQLALPATELGXPSRLXPPLCGNDYY
VHXQIFRXXQLXWWPGVFPGALTTXSLSLSITXQLPLLDPRADCGPTLNLLLATPSHPVM
PSQSLQSRDGAQPPGAIPSSWAPHSVNFPHIRTXSLPIIXVAXVRLLPSITQVPGTDPLV
PWVLWGKRALCEPEREVGRERLRAPEGRWQHVQRNKNHHVCVALRVRAWLGAHGVGSGGA
GTHTNAWXTNAQPRGRSSTLYRXFCTRRYLTLRRQLWLLVXESGFPSRLIRAPCLPRRLG
VSAHGTEGVRDARRHARTRAHPAGFESVCPLHPGRIPAXPXVGLPGXVWFGSSWDSELSG
GRSLPLEXTGRAGLWASPAAMPRLVLPSSGDGCGQERFCPTLQVLASLGASQRGLSFWQW
RLGSRAGDQPTAVQWTHPERARQGPSSFPRLNPACRLXLSILASDNKPASRRTSFPSPGV
GCGEGVKLQSSSFVVRELLLTEQPGKRSPLLSFQKFPC
>ENSMUST00000181002.1_3
LSWVCANSSFHIREKYRTACLISERSFWSVPNISXPSKKQGINQYVPAAFSGGLLRLICL
YFILTXRRRGQRRGKKRRGFLXKDXIRQGVXTXKQPXVVVQIHLTLTGDXMNGRRAKQXX
TSKPRKAFXCLREKXTFASNHFLIFILAYSARWXGLSQHTHTHTHTHTHTHTHTHFISAP
XVSTKHTACFRSQLAPVHFHYSTSGHVPEPQFSTFSWHCLPQSLGSPLDSDHLYVAMTTT
CTDRFSVDDSCDGGQACFRARLQPSLSLSPSRSSFLCLTPELTVDPLLTFSSPLHPTRSC
PPSLSSLGMVHNLPELSPAPGRPTQLTFRISGPNRSRLSESPKSGFCLQSPRYLELTRXS
LGCFGAKGLYVNQSERWDERDXGLQRADGNTCKEIKTTTCVXLCVXGHGXGHTGSEVGAR
VLTRTRGRRTPSRGVAPARCTDSSAPAGTXRCADSSGCWCRRAASPAGSFGPPACPGGXE
CRHTGLRVCGMPGGTLARVHTQQGSSLSVPCTPAEYRLDPKSVSQDEFGSVLPGTRSCPE
GEVCLLNKLDERVSGLLPLLCRAWSCHPRVMGVGRKGSVLPSRFWLAXERASGGXASGSG
AWVPALGTSPPQFNGHTRREPGRDPAASRDSIQPAGCDFPSXPQTTSLRVAEHPSHPQGW
GVGRAXNSKVAPSWXGSSSXQSSLGKGAHFSPSRNFHV
>ENSMUST00000191045.1_1
LAGXNIHLDHKGQIKRLLPXRLSIQMEEKPCHPQDSKKMTVCDLTVDFPHLFVQTPRXCY
RQADLYAYTEVRRETRRISKETRSTQKDLPLICRLFXFIPXIRNIIILALRILPALTNPF
QFTXLLLSGXSMTLLQVSSGNLDWFKQPENALVRSLGILPGLHPHNYLATARYALPHSYL
ATAKXAWPTIKRVAXPLLSLLLLLLSLASYPLAPLFPHSLPPSLRVVMASLYFSPLLSAL
LSASTMLSSSRSMPXINSILYYTIVWLVPQGEGMPXLEPAEASSSPTPHHTPIEHIPIPL
SFYKHIEESSLSIMTLYCGKRTPLEGPALKEKKLGVVHCLTHMRRMTADNTVNNLSPVGP
TPFRLSILYCIXXLLSNYCQAHSSSERNILAKGISSLLIIIRLLNTGLGFSYFPKKRXXL
KNCLXFLCSXGFKINLVFXQPXIQRAMLTXIQLQIHSYMQXIWNYLXNNSLFCXKIQIYC
DIRXTFVYKLTXNKFRLXVESXWLXPTQKELKAXHFKEFLNINKQRKQIXFRKXKNKLYX
VLAKFICFYIIIIIFCWXSINSTKGTVLFLNFPCLYYVCYQIIFYSTSNXKILFYLFLFN
YLIFSVHIILFVXFHFLNGSATQRXKXFCIXPSAQFTYXLXXFVNSFEFSMLIKLCGMIR
KLLSFEFIGFXLLVNLIALIRTPIFCQIKVVAS
>ENSMUST00000191045.1_2
LLGETSTWIIRDKLRDSFPKGXAYKWRRNPATHRIPRRXQCVTSLWTFPTSLSKHLVDAI
DRPICMPTQRXGEKPGEYLKKLDLHKRIYLXFADCSSSFLKXGISLFWLCASFLLXQTLS
SSPDCCXADDPXLSCRYLQETWTGLSSLKMRLSGVLVFCLDSIPTITWQQPGMLCPTVTW
QQPSRPGPLXKGLHDPSSLCYSCFSPLPLTLLLPSSPIPFPHLSAWSWPVSTSLPFSLPF
SLPLLCSHLPDPCPEXTLFYTIQSCGWSLREKGCLDLSLLRHPLPPHLTTPPXNIFLYLY
LFINTLRRAASVSXPCTVGREHPWKDQHSRRKSWEWCTASLTXGGXPQIILXTTCPQXDP
HLSDLAFCIVSNNYCLIIVKHTPLLKEISXQKASHLYLLSSDYXIQVXGFPISQRKDNSX
RIVYSSCAREDSKXTXYFSSLKFRGRCXHEFSYRFIHICNKYGTIYEIIVYFVEKYKYTV
IXGKHLSINXHKTSLDCKLRVNGYNQHKRNXKHNTLKSFXIXINNGNKYNLENEKTNCIR
SXQNSSVFILLLLFFAGDLLIRLKAQFCFLIFPVYIMFAIRSYFTQHLIKRFYFISSFLI
IXYSLFTLSCLFNFIFXMALLPRDKNDFVFSLLLNSLINYNSLXILLNFLCLXNYVEXXG
NCFHSNLXDFNFLLILLHXLGHQFFVKXRWXH
>ENSMUST00000191045.1_3
CWVKHPLGSXGTNXETPSLKAEHTNGGETLPPTGFQEDDSVXPHCGLSPPLCPNTSLMLX
TGRFVCLHRGKERNQENIXRNSIYTKGSTSNLQTVLVHSLNKEYHYFGSAHPSCFDKPFP
VHLTAVKRMIHDSPAGIFRKLGLVXAAXKCACQESWYSAWTPSPQLPGNSQVCSAPQLPG
NSQVGLAHYKKGCMTPPLSVTPASLPCLLPSCSPLPPFPSPISPRGHGQSLLLSPSLCPS
LCLYYALIFPIHALNKLYSILYNRVAGPSGRRDALTXACXGILFPHTSPHPHRTYSYTFI
[truncated: 239,649+ more rows]

## Sheet: WT TPM 0.5
>ENSMUST00000194454.1_1
GXLRSLMLGDINEQYLLIPAFVFLCGVCVFPLFSSPGLFIPHIFLSVVNLFSXSFSPCNP
PVRMDLSTDIAENCFYRGISYFLHLLXLKIWMGAVVLVIIHSLFSVYCSXPFXLLESSSR
SQVXFXXVCLYIFFVFSLVYVNNLSLLYSLVFLLLWDKGNFISGPVYLAFCLLLVTXXPF
PFSSXENVLLXLCXNYFLHIXPDFPPSSISIILRFCFFHSIXYFMNGFCQCHEDLTRNDH
PDTVYSQLKVFISACWSYTXVFVIXVLPRAFTPRGFXMQTPHLTQELQGDVXHLILVRIX
NKRILSHFXSINLYSHYGNQCTSASTRWESICLSTXLYHTXACTQRTLRMIFSSSTHLIP
KLVMSSLVELLAXAHSANGHGYLGRWNSKILTTLTWHCHLGRYTKAPFQGCKSAVXDIGK
LELVWGSSGLRLWGSWALCHPGATESXRRAETRVGDGSAVGWEQGGGDRERGTPSCPKSL
AWQIQVWWWLWLGAQETRLWLCRQRPSPWLPKADINEKRQSVVLNSLLPWWKCMCKIIPN
FSRWAXDYIPFSGRNVSKRKLIGYALQASRYLVSMGNSILSLRDHRPPLFYVRSMEHVPS
QELPKPQVCAHQDSGSQPVLPYQTFCHVFTSHINFLIAKXYSIVXMYHIFYTCSLVERHL
GCLQLLAIMNKVPRTWYPXDMVGHCLGICPGVVXLGLQVDLFPIFWRNLQIDFMSDCCWH
QKQASESSGDVIHRRQGLVHLLPWQLPCLPAIPYLHQVRXGACHYFTKSRAPXPSLLLLF
FFNT
>ENSMUST00000194454.1_2
GNXDHXCWETSMSSICXFLLLCFCVVCVCFPSSPVLDYLFPIFSXVXLTFSVKVFLLVIL
LXGWICQQILLKIVFIVEYLIFSIYCDXKFGWVQXSXLSYIASLVSIVHSLSSFXSPHRE
VRCNSNRSVFTYFLSFPLYMLIIFLCFIVWCFYYYGTREISSLVQSIWHSVCFLXLDNHF
LFQARKMFFYDFVEIIFYTFDLIFLLPLFLLSLDFVFFIVSDILXMVSVNVMKTSPEMTT
QTQFIVNXKSLFQLAGAILRYLXSKCCPGHLHQGVFKCKHHISLRSCKGMYDTLFLXGYE
IKEYLAISSRXTCTVTMEISVLVPQQDGNQSASAPSYITLRPVPKGHSGXYFLVPPIXFQ
NWXCPHLXSCWLEPTQPTGMATWGGGTQRFXLHLPGTATWEDTPRHHSRGAKVLSETLES
WSWFGGPLAXDCGVLGLFVIQVPLRVEEEQRPELGMVVLWAGNRVGVTEKGEPHLVPSPW
LGRYRFGGGCGWEHRRLDCGSVGKGLLHGSLRQTSMKRDSLWFXTAYCHGGNACVKSYPT
SQGGPKIIYLFQGGMSRKGSLLVMPSRPLGTSLAWGTLFXAYVTTGHLSFMXEAWNMFQV
RNYLNLRCVPTKILGLNLFYLTKRSAMFLHPTLIFXXLSSIPLCKCITFSILVLWLRDIW
VVCSFWLLXIRCHEHGILEIWWGIVWVYAQEWYSWVFRWIYFQFSGGTSRLISXVIVVGI
RSKLLNQVVMSSIGDRDWCICCHGNCHVYLPYLTCTRCAEVHAITSQKAEPPDLLSSFSS
SST
>ENSMUST00000194454.1_3
VIEIIDVGRHQXAVFVDSCFCVFVWCVCVSPLLQSWIIYSPYFPECSXPFQLKFFSLXSS
CKDGFVNRYCXKLFLSWNILFSPFIVIKNLDGCSSLSYHTXPLXCLLFIAFLAFRVLIEK
SGVILIGLSLHIFCLFPCICXXSFFALXSGVFIIMGQGKFHLWSSLFGILFASCNLITIS
FFKLGKCSSMTLLKLFSTHLTXFSSFLYFYYPXILFFSXYLIFYEWFLSMSXRPHQKXPP
RHSLXSIKSLYFSLLELYLGICNLSVAQGIYTKGFLNANTTSHSGAARGCMTPYSCEDMK
XKNTXPFLVDKLVQSLWKSVYXCLNKMGINLPQHLAISHLGLYPKDTQDDIFXFHPFDSK
IGDVLTCRVVGLSPLSQRAWLLGEVELKDFDYTYLALPPGKIHQGTIPGVQKCCLRHWKA
GAGLGVLWPETVGFLGSLSSRCHXELKKSRDQSWGWXCCGLGTGWGXQRKGNPILSQVLG
LADTGLVVVVAGSTGDXTVALXAKAFSMAPXGRHQXKETVCGSKQLIAMVEMHVXNHTQL
LKVGLRLYTFFREECLEKEAYWLCPPGLXVPRXHGELYSEPTXPQATSLLCEKHGTCSKS
GITXTSGVCPPRFWVSTCSTLPNVLPCFYIPHXFFNSXVVFHCVNVSHFLYLFFGXETFG
LFAASGYYEXGATNMVSLRYGGALFGYMPRSGIAGSSGGSISNFLEEPPDXFHEXLLLAS
EASFXIKWXCHPXATGTGASAAMATAMFTCHTLPAPGALRCMPLLHKKQSPLTFSPPSLL
LQH
>ENSMUST00000194382.1_1
TLLSLQAAQQVEECPSQVSQVGPGSSAGLGFFHAAALVSGFFAALAYLRSFAVXFVREXL
SAVYIAYSGRKGGVXWIXSVSGTSXSLLSRLPSVLRSFHGRWKVLILEETVKQFRQSKRE
LIXIWGHGLVVGYFLSMHEALVSILNEGRMQKXKEERKENLGKNSXHIXNVKXSKIWGDT
KFEXXTWVRSCVMLEXSASLLKAMRNKGHVFQKDXHERNDYFILSIYYDCESCCLLFPWI
QSVLLSTGSSSVHLTNEKHXTHSDILFVIMPXTTHCKDLANSIYIALGMTYKYISMFVDY
IKLYTIFCKRLERLQNLVSVGVMNSGINSTFTEKDNCVCSLFDPYIKHTKNTYPHVLYKG
GRRGGKKCIAQGYKNKPKREGLNXSLTNFKEXMTVVDCPGALCIWCXFCFLKRGFPYQEW
IMYSGEPLPIVTGQINAKACDWAVEGKDVAGSFREGERGRKKGIWQDRGERGRWWKRRWK
EDGAESYGLEEWQVA
>ENSMUST00000194382.1_2
HCXACRQLNKLKSVLPKCLRLVRAAQLVXASSMLLLWSQVSLQPWLIXEALQFDLLESDS
QLSTLLTLGGREGSSGSDLFQGLLEVFXVVYLQFXGVFMGDGKFXSXRKLSNNSGKVKES
XYRFGDMGXWXGTFLACMKLWFRSXMKEECKNERKKGKRIXEKTHSTFKMXSDQKYGVTQ
NLNSKLGSDHVSCXSRVPVYXRLXGTRVMFSKKTDMKEMIILFXAFIMTVSPVAFFFHGF
SQYYYPQVLHLCIXLMKNTKHIQTFSLSLCLKQHIVRIXQIAFTLHXEXLTSILVCLXII
XNFTPFSVKDLRDCRIWCLXGXXILESILHSQRKIIVYVPYLTLTSSIQRTHILMYYTRE
VDVEEKSAXLKVIKINRRGKGXTEVXPTSKNEXLLWIALVLFVFGVNSASSKGASPTRSG
SCIQVNLSPLXLVKXMLKPVIGQWKGKMWLEVLEREREEGRRGYGKTEGREEDGGRGGGR
KMEQNHMAWRNGK
>ENSMUST00000194382.1_3
TAKPAGSSTSXRVSFPSVSGWSGQLSWFRLLPCCCSGLRFLCSLGLSEKLCSLICXRVTL
SCLHCLLWEEGRGLVDLICFRDFLKSFESFTFSFKEFSWEMESFNLRGNCQTIQAKXKRA
NIDLGTWVSGRVLSXHAXSSGFDPEXRKNAKMKGRKEREFRKKLIAHLKCKVIKNMGXHK
IXIVNLGQIMCHARVECQFIKGYEEQGSCFPKRLTXKKXLFYFEHLLXLXVLLPSFSMDS
VSTTIHRFFICAFNXXKTLNTFRHSLCHYALNNTLXGFSKXHLHCIRNDLQVYXYVCRLY
KTLHHFLXKTXETAEFGVCRGNEFWNQFYIHRERXLCMFLIXPLHQAYKEHISSCIIQGR
XTWRKKVHSSRLXKXTEEGRVELKFDQLQRMNDCCGLPWCSLYLVLILLPQKGLPLPGVD
HVFRXTSPHCNWSNKCXSLXLGSGRERCGWKFXRGRERKEEGDMARQRGERKMVEEEVEG
RWSRIIWPGGMASS
>ENSMUST00000159618.1_1
GSRWAGRTGAARSASVVPGWQLVCPSLTLEGISVLALDGPKVSVTFWPRQTDLAKPGAAP
TGEPEADEXAPAQIWGPHLLPRNQPTVTWATRTGTARMAGYSESMPGIFARVGRPRVRPG
LTSWEERTTPXSSHTLK
>ENSMUST00000159618.1_2
EVAGLAGRARLGRRAXSLAGNLSVLPXPWKVFRCLPWTAPRXAXPSGRGRPTSPNLGQPQ
QGNRRLTSEHQHRSGALICCPEISRLSPGPLVPGLPEWQATRKVCLASLQGWGGPESDQD
XRRGRREPLLEVHTHXK
>ENSMUST00000159618.1_3
KSLGWPDGRGSVGERSPWLATCLSFPDPGRYFGACLGRPQGERDLLAAADRPRQTWGSPN
RGTGGXRVSTSTDLGPSSAAPKSADCHLGHSYRDCQNGRLLGKYAWHLCKGGAAQSQTRT
DVVGGENHSLKFTHTKK
>ENSMUST00000181272.1_1
VADAQIYGSRFLFXGFYLQCCLTLSFLYCFYFPFXVXYGFVHFHHLFVCFFLFFCKDFYL
FDCVFLFFFKDLXLFSSVLLYFFKXFIKVLLDVLYHHHEICFXIXVXVFGCVGVPWTGRS
GSAGFXXWXVVLVPVSRIPTFTFRHLVISGVSSYSXLCLEIVLLVILLPSLSRPGRQILS
SEFQCSEHSLLASSLTGKVRRYLVFGPLPGRRRRPKTGPLSEAVLLWQFPEAVSFCGADS
HLCRLKSXVPGSPGNKMVTAAPEAEAVSQARLTPVLWSGWWPVVCGPPRLLPQRLCASAS
PRSCPVLWRTRXPVQTNLLSSAESLFVFSXISLMDXFISSLWTPNIFIKIILKSLSRTSA
IFAFLSSCCDRVAGLXWRHVVLASLIVFLHWWLGIXVCGDCNSRCXNLVLSLLGGCFVPL
VSVAFWGAXEHVVPVGHLVGNASXILLGMASGCSGLSDCLGIGSXHLGMETRXKESTGWK
TGGCTTRICLVPXEXEQRRSGSHSRWFAPEXQXGSAYLLRQIQDYIXSHNAGFVTSLSIV
SRWFLRLIKKKMRPVNVSGKVDLQTERGLRNKKYNNNNNMKITKQPXVKXIAFSLCLKTG
SLINCSSVXKFELXRSQAGFXNPHIKSFASVREIXSHDTLNGFEILXNEFXXHPSQTERE
NSQLHGFMLPFSLVHXFSKDAILACTKXEGKGYQMEARGSQKPEQPSQWKGNPNCQLXIE
RNCMCEIDNQQRSGTIREARKLTQPGSYLLDXSWGSVEMYSRFTPRHLXPLDHTGNVRFX
LEGILNKXSISEQFLMIQKKQEEIQTTSXELLTMDASVFSCTLLYQLEANLCIXLFFVFL
CFSLLSTIXVFWLRETKITVNNQGASRXSXSELDGWLLLYRNSREKGTIQKKWWTLHLGQ
TVAYIHHDIHCFITTEKKQNEHRPQEWTCXERNHKAIHSQXAQREEVCVCVCVCVCVCVC
VCVCVCFKTSPRGWGKFLLXRLQNTEEIKKDIRRHTFHTCRELILLQEHTSKSNVQIQSD
SHRSSNNILHRNGETNPKFIXNPKRPRVAKAIPSQKKMSDIHSTYFT
>ENSMUST00000181272.1_2
LLMLKSMVPDFFSRVSISSVASLXVFFIVSTSLFRFSMVLFISITCLYVFSSFSVRTSTC
LIVFSCFSLRTCNSLAVFSCISLSDLLKSFLMSSTIIMRYAFKSRSRFSGVLGCPGLGEV
GVLGSDDGEWSWFLLVGFLRLPFAIWXSLELVVIVDSVXRLFFWXFCYRLSADLGDRFSP
LSFSAQSTLCWQALLQGRCADILFLDLFLVEEEGPKQGLSQKLCCFGSSQKLSASVVQTL
TCADXNPKFQGVLETRWXPLLLRLRPSPKPGXHLSSGPDGGRLSAARPGCCLSGSVLLPV
PEAVRFSGAPANLFRLISXVLLSPCLSFHRFLXWINSFLHYGPLTYSXRLFXNPCLVLPL
SLPFSVPAVIGLQGFNGDMLSWLLXLYFYTGGXASEFVVIVILDAKIWSCLCWVVVLFPX
FLLPFGVLRSMWCQWVIWWEMLLRSCXVWLLDALGXVIVLVLGADTXGWRQGRRSLQDGR
QEGVPPGSAXFPENENREGVGATAGGLLQSSNEGQRIYXGRSKTTSKVIMLDLXRHSQLF
PDGFSGXSKRRXGQXMXVGKXIFKQKEGSGIKSIIIIITXRSQNNRRXSKLPFPSVSKQG
LXSIVPVYKNLNSKEARQASKTHTSKALLPLEKFKAMILXMGLKFSKMSSNNTLRRQKGR
TASYMASCYHFLWYISFPKMPFWLVPNKRAKVTKWKPGEARNQNSPHNGKGIQTVSSEXR
EIVCVKLTTSSGLAPSERPGNXLNRVPTYWIRAGVLSRCTQDSHLDISSPWITLAMSGFS
WKAFXTNKVSVNNFXXYRKNKKKYKLPLKNCXQWMHLSFHAHCFTSWKPICVYNCFLCFC
VLAYLVLYKFFGXGRQKSQSTIRVQVDEVSQSLMAGSFSTEIAERKGQYKKNGGHCIWDR
LWHTFIMTYIVLSQQKRNKMNTDPRNGLAEKGITKQFILNRLKEKKCVCACVCVCVCVCV
CVCVCVLKLAQGGGGNFYYEDCKTQKKLKKTLEDILFILVENXYCYKSILAKVMYRFRAI
PIEVLITFFTEMGKQILNSYETPKGPEXPRPSQVKRKCQISTVPIL
>ENSMUST00000181272.1_3
CXCSNLWFQISFLGFLSPVLPHFEFSLLFLLPFLGLVWFCSFPSPVCMFFPLFLXGLLPV
XLCFPVFLXGLVTLXQCSPVFLXVIYXSPSXCPLPSSXDMLLNLGLGFRVCWGALDWAKW
ECWVLMMVSGLGSCXXDSYVYLSPSGNLWSXXLXLTLFRDCSSGDSVTVSQQTWETDSLL
XVSVLRALSAGKLSYREGAQISCFWTSSWSKKKAQNRASLRSCVALAVPRSCQLLWCRLS
PVQTKILSSRESWKQDGDRCSXGXGRLPSQADTCPLVRMVAGCLRPAQAAASAALCFCQS
QKLSGSLAHPLTCSDXSPKFCXVPVCLFIDFFNGLIHFFIMDPXHIHKDYFEILVSYFRY
LCLSQFLLXXGCRALMETCCPGFFDCIFTLVARHLSLWXLXFXMLKSGLVFVGWLFCSLS
FCCLLGCLGACGASGSSGGKCFLDPARYGFWMLWVEXLSWYWELTLRDGDKVEGVYRMED
RRVYHQDLLSSLRMRTEKEWEPQQVVCSRVAMRVSVFTKADPRLHLKSXCWICDVTLNCF
QMVSQADQKEDEASECEWESRSSNRKRAQEXKVXXXXXHEDHKTTVGKVNCLFPLSQNRV
FDQLFQCIKIXTLKKPGRLLKPTHQKLCFRXRNLKPXYSEWVXNSLKXVLITPFADRKGE
QPVTWLHATIFSGTLVFQRCHFGLYQIRGQRLPNGSPGKPETRTALTMERESKLSALNRE
KLYVXNXQPAAVWHHQRGQEINSTGFLLTGLELGFCRDVLKIHTXTSLAPGSHWQCQVLV
GRHSKQIKYQXTIFNDTEKTRRNTNYLLRTVNNGCICLFMHIALPAGSQFVYIIVFCVFV
FXLTXYYISFLVEGDKNHSQQSGCKXMKLVRAXWLAPSLQKXQRERDNTKKMVDTASGTD
CGIHSSXHTLFYHNRKETKXTQTPGMDLLRKESQSNSFSIGSKRRSVCVRVCVCVCVCVC
VCVCVFXNXPKGVGEISTMKIAKHRRNXKRHXKTYFSYLXRINIVTRAYXQKXCTDSERF
PXKFXXHSSQKWGNKSXIHMKPQKAPSSQGHPKSKENVRYPQYLFY
>ENSMUST00000194866.1_1
SLTSIGXXVLHSCIHWALPSVPYILCHLLRPVQRTQNYKXLRGKCWNVGXDCRKXSKDTF
VPYFLKRRPAGPFLGVTCKKPLLPXXGWXXSYCQQSVSNTMIFKVVNFSLKHTYLKFFPL
SIECDCSPPTKSAHVASNHIQNXISLRELFSRFLSSSEGLNAIPRPKYKXITNSNNKNSF
FPHLGEHRWPVLHSEYFWLEHHYAHLVMNLHVLLWVXFCQWMEASXHPRLCIRQSTKPLX
GTTGLLKAILLQTALTSHERPQQTEKVFXKTLHCIHXDIFLLIQLILVKFFVNKVTFXII
TXGNMFIRESTTPECGGLXRKTNXQETSHVCTFRNKILRVGKMPWWLXALTPSRGPXFNT
QHSHGSSXLSVCPVLGDLTLFSSLHRHCKXVVCRHTCNTCKXNTHTHKIRRKLXKVGTEY
IFKALRAKQHTIRRHXKVMSKAKLSFSPNDPGQSHCSAPHPVLPPTEGNSGXLNKISYIG
LFLETESLYTAXAQFEFEILPPLVNLGFHTRQFILRVINLXIYKSIITVHTLQMRKLIHR
DIKXIAXSQAFQDGESGFELHGLLYIELDLLIIWPHLIIWLQLPMLTYXNXYXPHLNCXN
KALLDTDCFSXGFTAVNRYHDQSKSYKXQHLIEAGLQVQRFSPLSSRQEHGSIQADMVQE
ELRVLHLHMKAASRRLPSGSXCEGFKFHNHSDTPLQQSHTSXXCHSLGRAYTNHNTNSTF
SLKVGFEDWALNFXENSIFLNLSIINIFLSRSNLTLAKNGVTVSLRYNHWLSLTFEVCFE
VIAYIFRPFRLLTKEXSSMXDXCAKDSXNFIIKSSSHKGXFHYYTSAILNYTHVFLSILV
SPFTWSIXQTRKLISRANQPTPGIKQPFLSSGQDIGSLDCYXSHFYTLYQSMFLPNXQTL
RISSLWFSAHFXKTLNGXQSFLSRIDLQPGSPDIGLLFVXFGRFSLQNCLSTXNVSCLSF
LFFXXMNLFCXRKNFPELFXERQDKXKVIDQTCLFVPCLVRIGLCIAMCCMEGXGTMSHT
EVAERGVIALVESQEDAHLWQVWNHHSHXGESRWSPLCYHQSKTERTASLEDPXELFQGH
GRNWVTATLHNSYXSCFIRGEHALSTVTVLCFPFLRFRKLIAHITHPVKDNWTARHPFKQ
VLFTGHLPLLPRAGQRGTANSLRXGYKREQPKXRVEGTNLNMAXGQSSXPTSGMLLVXEA
SIGKFAGLMRXAMAWTVMIVFSIMYLEQRNNILEKLGKINELWGDVXMKTEXGSEVGESW
TSFCKDQXXRDNYQAIGIXLLVLKTSLRVQSAKIVXGLIYGCLLCLKLKLRNSKVDXVIL
KEILYQYVNHIKNFMLISIXNILGQXLFYIVKGXYVIFLQYSLMSDXXNPEKLSYIXQSE
NHMYTSERVRRTSXTVSSXIFLMLWHCERLMGILIRPWSKSEETTHWRVAEKTEGDKKTK
>ENSMUST00000194866.1_2
VSHQXADEFFTAAYTGLYLQSPISSVTSXDLCSVHRITNSXEGSVGMLGRTAGNSQKTPL
SPTSLREGQQALSWEXLAKSHSCPDEDGDRVIVSRVFQTLXFLKLXTFHXNIRIXNSFLX
VXNVTVPHQPKVLTXPATISRTRSVSGNCSQDFCLLLRALMPFPGRSINRSLIPITKTPF
FLIXENIDGLCYIVNTSGWSTTMHIWXXTCMCFCGCNFASGWKHPDILDYASGKALSHFR
ALQACLKQSFFRQPSLLMRDLNKLKRSSEKHSTVYTEIYFCXYSXFXXNFLLIKLLFESX
LRGTCLXGNQQLQNVEVCEERQISKRLVMSVRLETRFXELGRCLGGCEHXLLPEVHDSIP
SIHMAAHNCLYAQFXEIXHSSLASIGIASKWCADIHVIHVSKTPIHIKXEENFKKWEQSI
YLKLXEPNSILXEDTRKSCQKQSCLFLLTIQGRATALLPTLFFLQLKAILVNXTRFLILV
YFWKQSLSIQPRLSLNLKSSPPXLIXDFTQDNLFXEXXTCEYIKVXLQCIPCKXENXYTE
ILSELLSHRPSKMENQALNYMGCSTLNLIFXSFGLIXSFGYSYLCXHIKTNIDLTXIVRI
KHCWILTVLVRVLLLXTDTMTKASLINDSIXLKLAYRFRGSVHYHQGRNTAASRQTWCKR
SXEFYIFIXRLLVEDCLQAASVRVLSSTTTVTHHSNKATPPNSAIPSAEHIQTIIQIPLS
LXKWDLRTGLXTSKKILFFLIYQLSTYSSVEAIXHWPRMVLQYLXDITTGCHLLLKYALR
XLPTFLGHLGYXQRNDLACRISVQKTLRILLSKVVLIKADFIITHQPSXITHMYFYLFWC
LHSPGPFNRPENSSPEPINQLQAXSSHSYPQDRIXEVWTATRAISIPCTNPCFFLTDRLX
GFQVCGSQHTSERLXMANSHFSAGLISSQGHQTLASFLCSLEDSLFKTVSLHKMFPVXVS
FFSNEXIYFARGRIFLSCSEKGKINERLXIKRVYLSPVWXGLAYVLLCAVWKAEGQXATL
RLLREVXXHWSSLRKMHIYGRCGTITAIRVSQDGALYAIIRAKQREQHLLKTPENSFRVM
VGTGXQPHCIILTDHVLLEVNMHCPQLLYFVFHFSDSESXLLILHIQXKITGLQDIPSSR
CSSQGTCLCCLGLGRGELLTVXDEDTRESSLNREXKVQTXIWPEVRAVSLPLGCCLYRKP
ALGNLQDXXGKPWHGQXXLFFPSCIWNREIIFWKNLGRXTNSGVMCRXKQNEVQKWGSHG
PASAKTNDRGTIIRQLVFDYWYLKHPXGSKALRLCRVXSMDVYCVXNXNXEIPKLIKSSX
KKYYINMLIILRTLCLSQYETFXDNNCFTXXKDDMXYFYSILXCLISRTQKNYHTFDSQK
ITCILLREXGGQVRQCHHEYFXCCGIVKDSWGFXXDLGASLKKQRTGGWLRRLREIKKQN
>ENSMUST00000194866.1_3
SHINRLMSSSQLHTLGFTFSPLYPLSPPETCAAYTELQIAKREVLECWVGLQEIVKRHLC
PLLPXEKASRPFLGSNLQKATPALMRMVIELLSAECFKHYDFXSCKLFTKTYVFEILSFK
YRMXLFPTNQKCSRSQQPYPELDQSQGTVLKISVFFXGPXCHSQAEVXIDHXFQXQKLLF
SSSRRTXMACVTXXILLAGAPLCTFGDELACAFVGVILPVDGSILTSXTMHQAKHXATLG
HYRLAXSNPSSDSPHFSXETSTNXKGLLKNTPLYTLRYIFVDTANFSEIFCXXSYFLNHN
LGEHVYKGINNSRMWRFVKKDKLARDXSCLYVXKQDFKSWEDALVVVSIDSFQRSMIQYP
AFTWQLIIVCMPSSRRSDTLLXPPXALQVSGVQTYMXYMXVKHPYTXNKKKTLKSGNRVY
IXSFKSQTAYYKKTLESHVKSKAVFFSXRSRAEPLLCSPPCSSSNXRQFWLIEQDFLYWF
IFGNRVSLYSLGSVXIXNPPPPSXFRISHKTIYFKSNKPVNIXKYNYSAYLANEKTNTQR
YXVNCLVTGLPRWRIRLXITWAALHXTXSFDHLASFDHLVTVTYVNILKLILTSLKLLEX
SIVGYXLFXLGFYCCEQIPXPKQVLXMTAFNXSWLTGSEVQSIIIKAGTRQHPGRHGARG
AESSTSSYEGCXXKTAFRQLVXGFXVPQPQXHTTPTKPHLLIVPFPRPSIYKPXYKFHFL
FESGIXGLGFKLLRKFYFSXFINYQHIPQXKQSNTGQEWCYSIFKIXPLVVTYFXSMLXG
DCLHFXAIXVIDKGMIXHVGLVCKRLLEFYYQKXFSXRLISLLHISHLKLHTCIFIYFGV
SIHLVHLTDQKTHLQSQSTNSRHKAAILILRTGYRKSGLLLEPFLYPVPIHVSSXLTDSE
DFKSVVLSTLLKDFEWLTVISQQDXSPARVTRHWPPFCVVWKILSSKLSLYIKCFLFEFP
FFLMNEFILLEEEFSXAVLRKARXMKGYRSNVFICPLSGEDWLMYCYVLYGRLRDNEPHX
GCXERCNSTGRVSGRCTFMAGVEPSQPLGXVKMEPSMLSSEQNRENSISXRPLRTLSGSW
XELGNSHIAXFLLIMFYXRXTCIVHSYCTLFSISQIQKVNCSYYTSSKRXLDCKTSLQAG
ALHRALASAASGWAEGNCXQSKMRIQERAAXIESRRYKLKYGLRSEQLAYLWDVACIGSQ
HWEICRIDEVSHGMDSDDCFFHHVFGTEKXYSGKTWEDKRTLGXCVDENRMRFRSGGVMD
QLLQRPMIEGQLSGNWYLTIGTXNILEGPKRXDCVGFDLWMSTVFEIKTEKFQSXLSHLK
RNIISICXSYXELYAYLNMKHFRTITVLHSKRMICNISTVFSNVXLVEPRKIIIHLTVRK
SHVYFXESKEDKLDSVIMNIFDAVALXKTHGDSDKTLEQVXRNNALEGGXEDXGRXKNKT
>ENSMUST00000194867.1_1
RCCVCSSEACLSERLSFLHTYPVAAGIESWLQVXFLWGHTGFALFDFKXPTDAERVCLFR
IFVPLXVTXFSLSEQGLSSKCPPALRETLPFRRKIRRANFILSEXQKMKLLPPQLTLAXP
SGESHFRSLFKTCPSCXSAFLAYIMPXDHSSVPKNEGEGAHLXPXHLERQRQRNXKFKFK
XTVGLRTITXEKNDTFKVAKLRLPLPPSHLCYPHNLXGKEDKXAYISHLNLKVAYLFPFT
XVVTYASECPTKHPGATGSCELPVVPWVLRTKPQSSVRVMSTLNCXANFPAPKLKVFVKI
NFLXKYLWQLNKNKIRNTIRRHLLPLXASCWPQXLNDRHQKVCILVSYVSEXLVTPKDLY
HLSIDSILQRNYPQFXACFKTKPGXGPIMESWAXSGXSSLKSSPRXGSWTRXLQMLRNSL
PSXACEHTMPLSHKLSYLPTKGKANILXVGRRSXRLQENLCFLPSVPXGENXRAPLTKHE
VRHXKICLILLQPLYFEKSYIXMMIECXXLKQLANLVPKCHENCNFLRKSYXSSMNIXSF
HLNQIFFTSLKMFIAFHYKTSFEILTTFPVENYLXXFTXSXFRIYKGNKXYRNFMGESSH
ICFFFLKXEALKYRWPXILEVGRQKQEISELEVSLIYRTSSRMAKATQRNSVLTCSSHKS
RQMSINXRPAWLRSELQAIXXEPLIFKRGRVRERENIGALNNNLPQTGAHGSDSSIDMYA
VTKCKVKVYRPXELLVRVLNSLKIKTKRLWSTLRTIPKCSFSVAKRSNARVQVPGAAFGG
LGSFECSLSILGPFTRMLGSRSQVLYIKMKRCTSGHEHCSTRRTFFQVPXHRGLPMACQR
RVXFLKRYWRNVGSTKIKPEEIRFYVNQTYLKSXCFXFVCMSVLSVHMXVCYMIIWXRGC
LVPWSWVVSLYVDAGNXIXVLCKSSKRPXLLSHLSNHCCLXNXFAGWCYANLIQARAIQE
ERTSTKKMIPPDWPVGKPMVHFFFKLMLDRRGISSLWAVPSLGXCTWVLXERLISQKEQT
SKLCSSVVSAPVPASMVLPXLPSMMNLIRLNKPFTS
>ENSMUST00000194867.1_2
DVVCVVLRPVCRKGCLSFIHTQWQLEXKVGFKFSSFGGTQVLLCLILNNPLMLRESASSG
SLFLSRXPSFLLANKGYLQSVPLLXERPCLSEERSAVLISSYLNDRKXSSFHLSSLLLSH
QESLIFVHSLKRVPVARVLSXHTXCPRITLQYQKMRVKVHTCNPSTLRGRGRGIRSSSSS
KQWVXGQLHEKKMIHLKSLSXDCPSPLLIYVTHIIYEGRKISKLISLTXTXKLHTSFHSL
KWLLMPQSARPNILELPVVVSYRXFPGCXELNPSPLXEXXAHLTAKPTFQPPNXRFLLKL
IFYENTFGSXIKIKSEILSGDICYPFKLLVGHSSXMIGTKKSAFXLAMLVSDXSHQRIYT
IXVLIQFFKETILNFKPASKQSQAEVLXWSLGHSQDDLHXSRVPDEEAGPDDCRCXETAC
HPRPVSTPCHLATNSVISQPRVKLIFSEXEGDHNVCRKICVFYPLCHREKTSEHLXLSMK
SDIKRYVLFCFSLYTLRNLIYEXXXNANNXSSWLIWCQNVMKIVTFXESPIDLAXIFDLF
IXTKFFLLPXKCLXLFIIKHLLKFXQLSLWKIIYDDLLEASLEFIRVINSIGTLWVKVHI
YVFFFXSEKLLSIGGPEYXKLGGRNRRSLSXRSAXSTEQVPGWQRLHKETLSXPVLPTKA
DRCLLIRGQPGYVVNFRLYNENLXFLKEGGXEKEKTXVPXTTICPKLEHMVVILVXTCML
XPNVRXKSTGHRSFXYESLTHXKXKPRDCGLPXELSLNVLSQWQSVAMRESRSLAQLLEA
SEALNAACQYSAHSHACSEVAPRCSIXKXSGAHLDMSTVLLDALFSRFPDIEDCQWLASE
ESDFXNDIGEMXVLLKSSQRKFDSMXIKLIXRVSVFNLCVXVFCLCICKYAIXLSGKEGA
WSPGAGLLASMWMLGTESRSSAKAARGLNYXAISLTIVVFKTNLLAGVMPTXYRLEPFRK
REPQLRKXSPQIGLWASLWYIFFLNXCLIGEGSAHCGQCHPXDDVPGCCEKDXXVKRSKQ
VSYAPPWSLLQSLPPWSCPDFPQXXTXXGXINPSLP
>ENSMUST00000194867.1_3
MLCVXFXGLSVGKAVFPSYIPSGSWNRKLASSLVPLGAHRFCSVXFXITHXCXESLPLQD
LCSSLGDLVFSXRTRVIFKVSPCSERDLAFQKKDPPCXFHLIXMTENEAPSTSAHSCLAI
RRVSFSFTLXNVSQLLECFLSIHNALGSLFSTKKXGXRCTPVTLAPXEAEAEELEVQVQV
NSGFEDNYMRKKXYIXSRXAETAPPPFSSMLPTXFMREGRXVSLYLSPKPKSCIPLSIHL
SGYLCLRVPDQTSWSYRXLXATGSSLGAENXTPVLCKSNEHTXLLSQLSSPQIKGFCXNX
FSMKIPLAVKXKXNQKYYQETFATPLSFLLATVVKXSAPKSLHFSXLCXXVISHTKGFIP
FKYXFNSSKKLSSILSLLQNKARLRSYNGVLGIVRMIFTEVESQMRKLDQMTADAEKQLA
ILGLXAHHATXPQTQLSPNQGXSXYSLSRKEIITFAGKSVFSTLCAIGRKLASTFNXAXS
QTLKDMSYSASASILXEILYMNDDRMLIIEAVGXFGAKMSXKLXLFKKVLLIXHEYLIFS
SKPNFFYFLKNVYSFSLXNIFXNFDNFPCGKLFMMIYLKLVXNLXGXXIVXELYGXKFTY
MFFFFKVRSSXVXVALNTRSWEAETGDLXVRGQPDLQNKFQDGKGYTKKLCLDLFFPQKQ
TDVYXLEASLATXXTSGYIMRTFNFXKREGERKRKHRCLKQQFAPNWSTWXXFXYRHVCC
DQMXGKSLQAIGAFSTSPXLIKNKNQETVVYLENYPXMFFLSGKAXQCESPGPWRSFWRP
RKLXMQLVNTRPIHTHARKSLPGALYKNEAVHIWTXALFYSTHFFPGSLTSRIANGLPAK
SLISETILEKCRFYXNQARGNSILCKSNLFKELVFLICVYECFVCAYVSMLYDYLVKRVL
GPLELGCXPLCGCWELNLGPLQKQQEALITEPSLXPLLSLKLICWLVLCQPNTGXSHSGR
ENLNXENDPPRLACGQAYGTFFFXIDAXXERDQLTVGSAILRMMYLGVVRKTNKSKGANK
XAMLLRGLCSSPCLHGPALTSLNDELNKVKXTLHFP
>ENSMUST00000188872.1_1
GELKREAVXINCIKNWWLRFPCWSRRTQQLPVTASGLLMRTQEXTNPDRNHSTWHWKXRV
GQRHQGKTATKQTGGLDITLPCNVCMCMCKSTDLYSDPYCFSWNCSSGSSHCALLXPNT
>ENSMUST00000188872.1_2
GSXREKLSEXTALRTGGCVFLAGRGGRNNYQXQPPGFXCGHKNKLTQTEITAPGTGNSVW
ARDIKGRLQLSKLEDLTSHYLAMYVCACVRALIYTVILIVFLGIVPVVALTVHFCDQIH
>ENSMUST00000188872.1_3
GVEERSCLNKLHXELVVAFSLLVEADATTTSDSLRASDADTRINXPRQKSQHLALEIACG
PETSREDCNXANWRTXHHITLQCMYVHVXEHXSIQXSLLFFLELFQWXLSLCTSVTKYT
>ENSMUST00000186563.1_1
DLXLLSSVLLYFFKXFIKVLLDVLYHHHEICLXVWVXLFEYVGVPRIAXGGSAAFXXXNK
LRLTGLEETAQFSKVMSKWEDNGTRPPXWSALTSVQQRQRNPMSTCGGXTGSIGEALKPT
LSEPFSRNTCSQTSKKVXVQTGPSHRKKMGFQPFNREVIDTGSTIIKKAPXSSEICPGRW
XPGIRXNKXMSTDVPFMACAIVVPFKMTYDKXP
>ENSMUST00000186563.1_2
TCNSLAVFSCISLSDLSKSFLMSSTIIMRYAFKSGSSFSSMLGYPGLPEVGVLRSDDETN
XDXQALKRLPNFQRXXASGKIMEPAHPDGLHXQVCNRDRETPXAPVEAKLGVXEKLXSQL
YLNHFQETHALRLRKKSECRLAPPIERKWAFSLSTEKXLTQGPPLXRRHHRALKSVLGGG
NQGFVETSECQLMFLSWHVPLXSHLKXHMTSDQ
>ENSMUST00000186563.1_3
LVTPXQCSLVFLXVIYQSPSXCPLPSSXDMPLSLGLAFRVCWGTQDCLRWECCVLMMKQT
KTDRPXRDCPIFKGNEQVGRXWNPPTLMVCTNKCATETEKPHEHLWRLNWEYRRSFKANS
IXTIFKKHMLSDFEKSLSADWPLPXKENGLSAFQQRSNXHRVHHYKEGTIELXNLSWEVV
TRDSLKQVNVNXCSFHGMCHCSPIXNDIXQVTK
>ENSMUST00000189477.1_1
ISCILLLMFTSMVPDFFPRVSISXVASLXVFFIKSTSLFRSSMVLFISISCLYVFSSFSL
RTCNSLAVFSCISLSDLSKSFLMSSTIIMRYAFKSGSSFSSMLGYPGLPEVGVLRSDDGK
VPGFLEPVQTSLGRIWEPRCLRQMLWHWPPGPGRQLSSGKEGAWMSGARNGACLRSSVAP
AXPRSCXLLXSTLSPVQTSFGRIXEPRCLQQIFRQWLPRQGECLSSGREGAWITEIGISI
CLNKVYILH
>ENSMUST00000189477.1_2
SLVFCCXCSHLWFQISFLGFLSPELPHFEFSLLSPLPFLGLVWFCSFPSPVCMCFPLFLX
GLVTPXQCSLVFLXVIYQSPSXCPLPSSXDMPLSLGLAFRVCWGTQDCLRWECCVLMMGR
CPDFWSLCRLVLAGSGNQDVSGRCSGIGLPGRADSSPLARKVPGCLEPEMGPALEVLWLL
PDPEAVSFCSPHSHLCRLVLAGSENQDVSSRYSGNGFPGRANASPLAGKVPGSLKXAFPF
AXIKYIFSI
>ENSMUST00000189477.1_3
LLYSVADVHIYGSRFLSXGFYLLSCLTLSFLYXVHFPFXVXYGFVHFHLLFVCVFLFFFK
DLXLLSSVLLYFFKXFIKVLLDVLYHHHEICLXVWVXLFEYVGVPRIAXGGSAAFXXWEG
ARISGACADXSWQDLGTKMSPADALALASRAGQTALLWQGRCLDVWSPKWGLPXKFCGSC
LTQKLLASVVHTLTCADXFWQDLRTKMSPADIQAMASQAGRMPLLWQGRCLDHXNRHFHL
LKXSIYSP
>ENSMUST00000193573.1_1
ILHFHRDTLLLTRPYPLQQGQTSEXCHSLGQAHSNHHIFIPWAPYSLVXTWGPIPKHSIM
QQYLLHFITLRFVLKYVCWVVLITXXESSRKVTYINIIQRLYLQHTFXTFKCTLXTKXXN
XENLCTQYNIFYSDKAQFWSQIMQDNDYVSGIAVLTAVSLLLLWSLSERTHQMSCKRQSX
KEKVEHILMILEWTEWAYRHFRENFCXFXSLXNQQHFPKRLLMSRXLTGPLESTTLRRNS
CKFLFFTRMPHAFNIXYGCKIXHPWNQVXIVIYXXSMGQLSISFLFLXSKVSFIFHSSDX
XLSPNSVSCCLFMVLIMIEVKWNSSSLXASSMSNQLPKAEYIQAISQRTEPNTDXLYVFL
FPLDHNFKKEKILYRKHKXYTTAAPSSQXFVDSSFKLSIXDLFFFNXTCVCVKGRVCAXV
QVPAXTRFPLDLELQKGVYKLPTWVLETKLRSSVRAVRTLNYXTICQXELRSLELYLXNY
RMQLSCFSXSFVNSGNNALTEFYGTMHYVCLFPKFNIHHNFPYKALKYLLTTVQXXYFKV
RXIXFPLTLGKIKPHKIESDSLDSYMVVSNLHLVASKVQFKNRALAVAISSITLSSGXRV
DIVLLPQITLFEKLRLMDLYFSTRKNLYYSRPFFFLFLFLFLPTLTICYISELASFKAVQ
VGPXSIIXSXVRFGKHIILYATNRXNGNVKLSFIFYNSXYLXKYLITKDSDTVHFSVVES
FRKRRKNCRKGXLSERRKNKEXSTNSVCLLLLXMRTACSRXLFIVGFLQLSVQNPLXMGN
TVYDENXDYCLLPCTNIASLHVDQGQDSVCVLVCILLQSLVSYIRMLHQATPMGSMVQDF
XQTPKVGLSLTKIKHLLISKPNLKCXPLAGFIYLFTVAFKNMCMLIIYIXGSQNRCISAN
IKIXQKKKKTSMENTLNRNQWQDLDHSLLLEMTAGEGDIKTQKVLFSTFNITXMVIVINA
XVKIRLTCADTVSXXLILSDFKNPETNNFLHTCIFLXSDXHXNSIIIPGRYCKHNINSRX
KXLTQMSIYFHKLDKTYLGPCFNXDFXDYTCIYILFLIWGKNSGGKXQINXIPQIICXFY
ISILKXYCKHKNYXLMKNRFFYEADFXLVCFNLCXHYFHPFFFPFSVXGXIVTQVDYANQ
DSSFPKPXKFNVRKYIFXHTLFHEKFIFIFLHKCCKLWRKSYGLWLSHVLLSIXLPCSQP
TMVRCAFCLALYQSCFLTVASLSESSADTVIIYVXTETGNCPVDGXQVVXNHLTPVQXLS
XFLXWXVISNPXRNRMTLSVIKNITXMLLKITPIIVVITSAKFKNVXVGQYQQGSHLWQV
FVSKTXHEAET
>ENSMUST00000193573.1_2
YSTSTVTHFFXQGHTHSNKAKPPNSATPWAKHIQTTTFSYPGPHIVLFKHGDQYLNIAXC
NSICFISXPLGLYXNMFVGWYXLLSEKALERLHTXIXYKDYICSTPFEHLNVHFRQSNRT
KKIYVPSTIYFTQIKPNFGPRXCKIMIMSLGLQSXLQCLFYYYGLCQRGHTKCHVKDRVK
KKKXSTFSXYXNGQNGLIDILGRIFANSEVSKISNISQRDFSCPGDXQGHWNLLLXEGTV
ASFCSLPECLMLLIYNTVVRFSTPGIRFRXSYINNLWGSXVYHFYSCSQRYHLYFILLTS
NCHPIVLVVAFSWSXLXXRLNGIPVVSKPHQCLTSYLRLSIYRPYHKEQSPTLISYMSFS
SLXIITSKKKKYSTGNTNDIPQLHPAVSNLXTVLSNXAFKIYFFLIKRVCVXRVECAREC
KCLHKPGFPWIWSYRREFINSQPGCXKPNSGLLLEQXELLTTKPSVSENSDLWNFICETI
ECSSVVSANHLLIVATMPXLNSMAPCTMYAYSPSLISITTFLTKLXSICXQQFNNNILRS
DESNFLLLWERXSHIKLNQTPWIPIWLFPICIXWLPKFNLRTEHLLWQYHPSPCPLGKEX
TLCFYLRXHYLKSSDSWTCTSVQGKTSTTQDLFFFFFFFFFYQLXLFATFQSXQVSKLCR
XDRSLSYKARXGLGSTXFYMLQIDKMEMSNXVSYSIILNISKNILLPRIQIQCISQXXKV
SGRGERIAGKDNXVRGGKIKNNQQIVYAFYYCEXGQLVADNYLXLVFSNYQCRILYKWVT
LCMMKIETIACYPVPTXHHYTLIRVKIQFVCXCAYYSRASXVIYACSTKLPPWVPWFRIF
NKHQKWGLVSRKLNICXYLNLIXNVDPWLVLFIYLQXLLKICACXXFTFRVHKTDVFQQT
SKSNKRKKKLLWRIHXIEINGRIWTIHCCXKXQQERGTLRHKRFYLALLTLLEWXLXXMH
KXKXDXHVQTQFLNNXYCQILRIQKLITFYILAYSYKVIDIKTVLLYQADIVNIIXTVDK
SSXLKCLSISINXIKHIXGRALIKTFEIILVFIYFFLFGGKIVEESNRXIESHRSFANFI
FPYXNNIASTKIINXXKIDFFMKLIFDLCVLIYVNTIFILFFSPSVFEVELXHKXIMQIK
TVLSQSPENLMSENTYFSIHYFMKSSFLFFCTSVVSFGGNLMVSGXAMCFXAFNFLAVSL
RWXDVLSAWHCTNLVSXLWLLYQSPVLILLSFMYEQKRETARLMVDKWSRTTLLLSSNYH
DFFDGRLFQILRGTEXLCLXLKIXHECFXKXPPSLLSLLPPSLRMFKLVSISKGVIFGKF
LLARPSMKQKL
>ENSMUST00000193573.1_3
TPLPPXHTSSNKAIPTPTRPNLRIVPLPGPSTFKPPHFHTLGPIXSCLNMGTNTXTXHNA
TVFASFHNPXVCIKICLLGGIDYLVRKLXKGYIHKYNTKIIFAAHLLNIXMYTLDKVIEL
RKFMYPVQYILLRXSPILVPDNARXXLCLWDCSLDCSVSFITMVSVREDTPNVMXKTELK
RKSRAHSHDIRMDRMGLSTFXGEFLLILKSLKSATFPKETSHVQVIDRAIGIYYSKKEQL
QVFVLYQNASCFXYIIRLXDLAPLESGLDSHILIIYGAVEYIISIPVVKGIIYISFFXLV
IVTQXCXLLPFHGLDYDRGXMEFQXSLSLINVXPATXGXVYTGHITKNRAQHXLVICLSL
PSRSXLQKRKNTLQETQMIYHSCTQQSVICRQFFQIKHLRFIFFXLNVCVCEGXSVRVSA
SACINQVSPGFGVTEGSLXTPNLGARNQTQVFCXSSKNSXLLNHLSVRTQISGTLSVKLX
NAAQLFQLIICXXWQQCPNXILWHHALCMPIPQVXYPSQLSLQSSKVFVNNSSIIIFXGQ
MNLISSYSGKDKATXNXIRLPGFLYGCFQSAFSGFQSSIXEQSTCCGNIIHHLVLWVKSR
HCASTSDNIIXKAQTHGLVLQYKEKPLLLKTFFFSFSFSFFTNFNYLLHFRVSKFQSCAG
RTVVYHIKLGKVWEAHNSICYKXIKWKCQIKFHILXFLISLKISYYQGFRYSAFLSSRKF
QEEEKELQERIIKXEEEKXRIINKXCMPFTIVNEDSLXQIIIYSWFSPIISAESFINGXH
CVXXKLRLLPVTLYQHSITTRXSGSRFSLCASVHITPEPRELYTHAPPSYPHGFHGSGFL
TNTKSGAXSHENXTSVNIXTXFKMLTLGWFYLFIYSSFXKYVHVNNLHLGFTKQMYFSKH
QNLTKEKKNFYGEYIEXKSMAGFGPFIAVRNDSRRGGHXDTKGFIXHFXHYLNGDCNKCI
SKNKTNMCRHSFLITDTVRFXESRNXXLFTYLHIPIKXLTLKQYYYTRQILXTXYKQXIK
VVDSNVYLFPXIRXNIFRAVLXLRLLRLYLYLYTFSYLGEKXWRKVTDKLNPTDHLLILY
FHIKIILQAQKLLINEKXIFLXSXFLTCVFXSMLTLFSSFFFPLQCLRLNCNTSRLCKSR
QFFPKALKIXCQKIHILAYIISXKVHFYFSAQVLXALEEILWSLVKPCASEHLTSLQSAY
DGKMCFLPGIVPILFPDCGFFIRVQCXYCYHLCMNRNGKLPGXWLTSGLEPPYSCPVIIM
ISLMVGYFKSLEEQNDFVCNXKYNMNASENNPHHCCHYFRQVXECLSWSVSARESSLASF
CXQDLAXSRNF
>ENSMUST00000192050.1_1
CLISSLNQIXIVKTIMSELESIKDDPFLGFCFILSLCLDHPYTELVTTSLXVCSKMLFSX
XDLHYHIYKMLLSNXYYHVXIFSKVLXCPCGLLFYCYDKIPXPXQLITENNXRVLXVHDG
RKRHDCRSPESXQLDPKAGGRTGLESEREXLGMAXAFGTXAPTTSDPSFSEATPNHDLTE
DQVFKHSIQWGPFSFKQPLNGVDSFCLFMLPLTCVHGHVXSAXDCXSSFCSLXSLFLRLF
LFXXMGLFPGWLAKASLELCPSTSLQCWNYSHIPKPSSWSLNFDTGVDLLKGFKKVIEDE
IYFTXVCFRDFCLRLLIYLVLVXNSTIDLYFQTVSLSCLGWPXTQMYSVAQVGFDFEIMX
RLPACQSQXAQLKVRHLKXNLKVSFLRXLFXYFVIFLPILFIPEAEKKITFXFYLMXFNL
TAVXSSEHFKIGSIAGRRVNFTYYVSTHDFNCVMSLSGSVEWNSAIGNEQHFSSLDLPSE
LSEFRSDIVYLLPECSPVILCFVFFFFCCCFFFRFFFIICKYTVAVFRHTREGHQISLRM
VVSHHVVAGIXTQDLQKISXSSXSLSHFSSPSPGILLAALQYXQSADIYILLHLSVIWLG
LXVQTLLGFPLXSVINLCVSEXINEGMVXIMIIQFCDNYVYFIVCKXWLGLXTQKSLQIL
ACIISTYXXFNSMHSMSHFKKTINCVFCLNYQXKEVFKXNLGVRDRNLFVSSSYIITKDS
ENTFFFFNKTCLSFTLLAIPMFSFVCKLSXFGVLLDLXASCKAGXESYIPCIXLXCMHAT
AFRCSISASPSKQQPLSXSTLYSDFTGLSRTVLFLFCCQSTLHIDXCIYFKLVNIWXLTL
VFXLAGIIFXCAFXILCXSWAARGEHHLLGDAGQGAGNSCESSACFSQALKALPALQPEH
ELXLVLLLKSFYTWDECSFQHSLSVALLSTVLLFFSLLCANLIRPTXLVSLVSLYQFPLK
YIPXSTSIVLWKLWFLDPXIWASFCFLPEKILIXLVCQGVSWSGSCIVNS
>ENSMUST00000192050.1_2
AXFQVXIKFKXLKLLCQSWKASRMIPFXGFALFXVFAWITLIQNWSLLLFRFAVKCYFHS
KTFTIIYIKCSFPISITMFKFFQKFYNVLVVYFSIAMIKYRDHSNLXQKTIDGSYESMMA
EKDMTAGALRADSLIQKQEAGQDWRVRGNNXEWLELLEPERPPPVTPPSARPHLITIXQR
TKYSSTPFSGGHSHLNSRXMEWIVFVCSCYLLHVCMDMCSLHETAEAHSVVSSLSFXGFF
CFNRWVSSQAGXPKLALSSALLLPFSAGITVISPNPALGLSTLILVWIYXKALKKXXRMK
YILHRFALEIFVXDFXYIWYWYRTQPLTCISRQSHXVAWVGLEHKCILXLRXGLTLKLCS
ACLPAKANRPSXKXDIXNEILKSVFXGNYFDTLXFFYLFSSYLKQRKKXHFDFTXCNLIX
LQSNPQSILKLEVSLGVEXILLTTLVLTILIVLXVXVVQXNGTQLLVMSSIFLLLISPLS
FQNSGQILSTYYLSVHLXSCVLFFFFFVVVFFLDFFLLYVSTLXLSSDTPEKGIRSHYGW
SXATMWLLGFELRTFRRSVRVLNRXAISPVPHLGSYXQPSNIDSLLIFIFYYICLXSGLD
CECRHCLVFLCSQXXICVXVSEXMKEWFELXLSNSVTTMCILLFVNNGWDSEPRNHFRFX
HVXSRLTDDLTVCIPXAILKRRXIVCFAXITNERKYLSKTLVXETEICLYQAAIXLLKIL
KIPFFFLIKPAFLLHYLLFQCSLLFASCLNLEYFXIYRQAAKQAESPTYPVYSFNACMPL
LSDVVLVPLRANSSLLAEAHFTQILPAFPELYFFSSAVSPHCTXINASILSXLIFGSXHW
FSNXQELFFNVHFEFCVSLGLHVESTISLEMLDKVLGTRARAVRALAKPXRLFLRFSPSM
SYSWYCYLRAFTLGMNVLFNIAXVLLCCPLFCYFFLYCVQIXXDPLSXLASLVYINFPXN
IFHRVLVXFYGNCGFWTHKYGHLFVFCLKRFSSDWSAKVSHGVVAAXXTVD
>ENSMUST00000192050.1_3
LDFKFKSNLNSXNYYVRAGKHQGXSLSRVLLYSKSLPGSPLYRIGHYFSLGLQXNVIFIV
RPSLSYIXNAPFQLVLPCLNFFKSSIMSLWFTFLLLXXNTVTIATYNRKQLTGLMSPXWQ
KKTXLQEPXELTAXSKSRRQDRTGEXEGITRNGLSFWNLSAHHQXPLLQRGHTXSRSNRG
PSIQALHSVGAILIXTAAEWSGXFLFVHATSYMCAWTCVVCMRLLKLILXSLVSLFEAFF
VLIDGSLPRLASQSXPXALPFYFPSVLELQSYPQTQLLVSQLXYWCGFIERLXKSNRGXN
IFYIGLLXRFLFETFDIFGIGIELNHXPVFPDSLTELPGLALNTNVFCSSGRVXLXNYVA
LACLPKPIGPAKSKTFKMKSXSQFFKVIILILCNFFTYSLHTXSREKNNILILLNVIXFN
CSLILRAFXNWKYRWAXSKFYLLRXYSRFXLCYESEWFSRMELSYWXXAAFFFSXSPLXA
FRIQVRYCLLTTXVFTCDPVFCFFFFLLLFFFXIFFYYMXVHCSCLQTHQRRASDLITDG
REPPCGCWDLNSGPSEDQLEFLIAEPFLQSLTWDPISSPPILTVCXYLYFITFVCNLAWT
VSADIAWFSFVVSNKFVCEXVNKXRNGLNYDYPILXQLCVFYCLXIMVGTLNPEITSDFS
MYNLDLLMIXQYAFHEPFXKDDKLCVLLKLPMKGSIXVKPWCKRQKFVCIKQLYNYXRFX
KYLFFFXXNLPFFYITCYSNVLFCLQAVLIWSTFRFIGKLQSRLRVLHTLYIALMHACHC
FQMXYXCLSEQTAASXLKHTLLRFYRPFQNCTFSLLLSVHIAHRLMHLFXVSXYLVVNIG
FLISRNYFLMCILNFVLVLGCTWRAPSPWRCWTRCWELVREQCVLXPSPKGSSCASARAX
VIVGTATXELLHLGXMFFSTXLECCFAVHCFAIFFFIVCKSNKTHLVSXPRXFISISLKI
YSIEYXYSSMEIVVFGPINMGIFLFSAXKDSHLTGLPRCLMEWXLHSKQLM
>ENSMUST00000186448.1_1
LLFSESXSEXSPHLMLTPSSAVIQLLRSFPHCKLYCSLLVALVLPMGLCTTFIKHLYRXM
FLXSGASVYYGTLTNKILDQPCGLSFPIAGXGDSLGSPPPHFSKEXGHIGEGVVRVGQEE
GGLPSGXKVNNXLMKKVSPSPLTTGFLLRXGLALXLRLAVNLQFFCLSLVILGLQVSWCV
CCHNFSRTDQDLKTRXKTCFYRLWLIFQIMIFIPSETSNLGLGNRKIDWLLLFHVPLKSS
ALMCLTXELVGPTXXLENTRSHSSGAXSAHLLLMRGLYKHTIIVTYLYITGILTVGFKKK
AINTESVPXCTVLIFGVLQFNAFSMXVTQNMMHFLKGXLGVSLHFHHSTGKFYLSSSCEY
VQSCVPVXSYTRLEECLXPVLLHQFCSLLVVLLCIHSLCLXYSLGILNKFIACKKIFSLS
GPSGXXNXSPRAMFLPNKFSCFLGLKPRLLVKIECFCHLIVRFDLIHXTTNQYLPFFRCS
LRCWILKDEYEXNIRSFGRMRRSGLARXCVWWFEYIXSTGRANIRRCGLVGVGVALLGKF
ITVGVGFEVLCSSSAQCRRKPAPDCLQKASLFLAAFRSGYRTLTSSASSLPALCRSSHHE
DNGLNIXNYKPAPVKYFPFWELPWSQCLSXQXNSKTIWHIYIYQFNNSPHXFSXWLXQFA
IPPTLDEDFISHILPCICCQLAFFFFKFXPVXQRXKKFLISQECXIPPXHISXLLLFLTE
SVEGLKTRDPDRASRNDXEMLSXLFLVLHLSRSFCHDCXPWDQVNSDMXTFVXFLFVTXS
SRAFSSFLGQIFPFEGKRKTNVDDYFSSCKEKNYCFLPSLAPSSSQEVPKKNQHQMALKE
MMLKFXIYGPFLEDNLKVAQVSNHFQTRLTGECLLLWLTKLVSRFSGLLVLFDCSTGRLX
RELPQWGPTLAPMXTLPSHFGNILFVYVSGNREQLLYVATLVXLSLSADXXAT
>ENSMUST00000186448.1_2
YYFQKAEVNRVLIXCSPQARQXFSFXEVFLTASYTAPCWLPXSFLWVCVLLSLNIFTGKC
FYRVGHLFIMGPXPIKSXISRVVXVSPLLGKGIAWVAPPPTSQRNRDIXGKEXXGWARRK
VGCHQDEKXIINXXKKFPHHLXLQDFYXGKVLLCSSGWPXIYNSSASAWXFWDYRYLGVC
VVTTSLEPIRTXRQDKRLAFIACGXYFRLXYLFLLKLPTWVXATERXIGFCYFMFLXSHL
LLCVXLENWLALLNSWRTQEAILPVHDQHIYYLXEVCTNIQLXXHIYTSLVFXQWDLKKK
LLILNLCLNAQFXFLECYSLMHSPCEXPRTXCIFXKVSXEYLCISITALENFIXAAVVNM
SKVAYLSDLTLGXRSVFDLFSCINFVHFWXCCSVSIPSVFNTVLESXTSLXHVRKYFLLV
VHLASRTEAQGPCSCQTSFLVFXAXSQGSXXKLNVSVIXLLDLTXFTELLISIFHFSDAL
XDAGYXKMNMNRTSGHLGVXEGVAWLDDVCGGLNIFDPQEEPTLGGVALLEXVWPCWGSS
SLWGWALRSYAQALPSAEESLPLTVCRRQVSSWLPSDQDIELSPPQHQVCLHCAVLPTMR
IMDXISETISQPQXSIFLSGSCLGHNVSHSSETLRQYGISTFTNLIILHTDFHSGCSSLQ
FHQHWMRILFPTSSHAFVVSWLFFFLNFSQSDRGKRSSXYLKNVESPLNIFLSCCYFLQN
QXKVXRHGTLTELPEMTKKCXASCSXSSIYLEASAMIVSPGTRXTQTCKLLFSSCLSPEA
HEPFLPSWDKYFHLKVKGKQTLMTTSAAAKKRIIVSFLLWLPRVLRRCRRKISTRWLSKR
XCSNFKFMAHFWKTIXRWPKFQITSRPDSQENASCFGLQSWSHGSPVCXCCLIAAQGDCD
GNCHNGDPPXLLCKHCQVTLETFSSCMLVATESSFCMWQPWFNLVYQQTSKQ
>ENSMUST00000186448.1_3
IIFRKLKXIESSFDAHPKLGSNSASEKFSSLQVILLLAGCLSPSYGSVYYFHXTSLQVNV
FIEWGICLLWDLDQXNLRSAVWFEFPHCWVRGXLGXPPPPLLKGIGTYRGRSSKGGPGGR
WAAIRMKSEXLINEKSFPITFDYRIFIEVRSCFVAQVGREFTILLPQPGDSGITGILVCV
LSQLLXNRSGLKDKIKDLLLSPVADISDYDIYSFXNFQPGFRQQKDRLAFAISCSSKVIC
SYVSDLRTGWPYLIAGEHKKPFFRCMISTFITYERFVQTYNYSNIFIHHWYFNSGIXKKS
YXYXICALMHSFDFWSVTVXCILHVSDPEHDAFSERLVRSISAFPSQHWKILFKQQLXIC
PKLRTCLILHXVRGVSLTCSLASILFTFGSAALYPFPLSLIQSWNPEQVYSMXENIFSXW
SIWLVELKPKGHVLAKQVFLFSRLEAKALSKNXMFLSFNCXIXLDSLNYXSVSSIFQMLF
KMLDIKRXIXIEHQVIWAYEKEWPGXMMCVVVXIYLIHRKSQHXEVWPCWSRCGLVGEVH
HCGGGLXGPMLKLCPVQKKACPXLSAEGKSLPGCLQIRIXNSHLLSIKSACTVPFFPPXG
XWTEYLKLXASPSKVFSFLGVALVTMSLIAVKLXDNMAYLHLPIXXFSTLIFIVAVAVCN
STNTGXGFYFPHPPMHLLSAGFFFFXILASLTEVKEVPNISRMLNPPLTYFLAVVISYRI
SRRSKDTGPXQSFQKXLRNAKLAVPSPPSIXKLLPXLLALGPGELRHVNFCLVPVCHLKL
TSLFFLPGTNISIXRXKENKRXXLLQQLQRKELLFPSFFGSLEFSGGAEEKSAPDGSQRD
DAQILNLWPISGRQSEGGPSFKSLPDQTHRRMPLALAYKAGLTVLRFASAVXLQHRETVT
GTATMGTHLSSYVNIAKSLWKHSLRVCXWQQRAASVCGNLGLTXSISRLVSN
>ENSMUST00000195178.1_1
GREPGWEWRGSDLSSFSEPADXRSSALRSHGLTAEDRCALGQXIFLNIYRHLXVLXCIEK
LXDCRYXIKVNCHIKXQSVFLDTFQLWTYLIYRCLSFCELTRHDGFQIANNHLTLCYXNI
NLASWECSVWKFTNLNNHWTLDLGNTCTQELHTHIHTHTHTYIYLGFLTYLDFKYFXASF
LLNFPEWNTSRIYRSIILTEINXENXKLYFSKNSYRIEXXCHLIYQRLIHWKKXNETFEH
TSGSSHSILSHTGXCRYHKXVINFTILQEKEREAXSWLFPVSRGSAMIATLVFFSVKSTT
XSYIVXAQREYTHTQTACTSSSARRNXMSQSIFSTSSLSLHEFLQPQRTSWKPPENKCXK
YASQSVWKDCQKIVPFWERPCCSNINHPLWVCYVGFSSYSLNYXKLLYLIFTQLQNFTNS
KGRTYFLNLSLIKDKLLNSNNGINLLIIFLEKLXIYMFXSTYVNFVNIKVIGIQNSMKCL
FNXHCPCSSKRHCHXXLNVXHCFXGGDNGQTFEKQREENHHEXGRXRKIRKKIXMASVST
RQRESKKTSYXDSPLDNAVEMGQESGNRGRFCNFLPVIEREKGRKEGRKKERERENKRKN
KRK
>ENSMUST00000195178.1_2
AENLGGNGEAQISVHSQNLLTEGVQPSGVMALLQKIGVHSDNEYSXTFIGICKCCNVLKN
YRTVGIEXKXTATXNDNLFFLIPFNYGRIXSIDVYLFVNXPGMMDFKXPITIXLYVTKIX
IWHHGNVLCGSSQIXITTGHXILGILVPRSYTHTYTHTHTHIYIWGFLHILTLNIFKLLF
CXTSQSGIHPGFTDPSFXLRXIRKIKNCILAKTHIEXNSNVIXSTRGXFIGRSEMKLLNI
HLAPVTVYXVTQADADITNELLISLYYRRRKEKLRVGYFQSPEALLXLQHSSFSQXRAQH
NPTXYKLRENIHIHRLPALHLQPGVTECPSQYLAHLPCPFMNSSNPRELAGNPQKTSAKN
MPPRVFGKTVRKLYHSGRDHVAPISTILYGFAMXGSLLTPSIIRSCYTLFLLSCKTLQIP
KAEHISXICLXLKINCSIATMALTYLLYFXKNYKYICFKAHMXTLLILKXXEYRIAXNAC
LINTALVRVKGIAIDSXMFDIVFKVGIMGKPLRSRGKRITMNREGEGRSGKRSEWHLSLQ
DKENPRKQVIETAHXTMQWKWDRRVETEAGFVTSYLXXKERKEERKEGRKKERERTKERT
KE
>ENSMUST00000195178.1_3
QRTWVGMERLRSQFILRTCXLKEFSPQESWPYCRRXVCTRTMNIPKHLXASVSVVMYXKT
IGLXVLNKSELPHKMTICFSXYLSTMDVFDLXMFIFLXINQAXWISNSQXPFDFMLLKYK
FGIMGMFCVEVHKSKXPLDIRSWEYLYPGATHTHTHTHTHIYIFGVSYISXLXIFLSFFF
VKLPRVEYIQDLQIHHSNXDKLGKLKIVFXQKLIXNRIVMSSDLPEANSLEEVKXNFXTY
IWLQSQYIKSHRLMQISQMSYXFHYITGEGKRSLELVISSLQRLCYDCNTRLFLSKEHNI
ILHSISSERIYTYTDCLHFIFSQAXLNVPVNIXHIFPVPSXIPPTPENXLETPRKQVLKI
CLPECLERLSENCTILGETMLLQYQPSSMGLLCRVLFLLPQLLEVVIPYFYSVAKLYKFQ
RQNIFLKFVFNXRXTAQXQQWHXPTYYIFRKIINIYVLKHICKLCXYXSNRNTEXHEMPV
XLTLPLFEXKALPLIAECLTLFLRWGXWANLXEAEGRESPXIGKVKEDQEKDLNGICLYK
TKRIQENKLLRQPIRQCSGNGTGEWKQRQVLXLPTCDRKRERKKGRKEERKREREQKKEQ
KK
>ENSMUST00000193157.1_1
SSDRAHTLCLIPNKDFFPLLLXNPQKXLXNKVIKXNPPRLKEVRRKKGRLFREDPEARSV
GTLLHNPRPNHPPVCRAVSGKGSSWEPLVVDKSGVISETGRWWTVLKWDQERRDGLTRRC
TWVWVKAKEAGWCSPFEVFYTDLSIRAAEGILRTVNQDRDSLGGMEGDLVVXTQEPVLLG
VXVETLGTVFRLPSCNWGTXKFLCSGFIWNLVRTPMTASFLPASVVXGGFLVTDIPTSTS
PSVWLDLDPTSMNWLNLVSSSXSAGMTSVLWESAGSGFWTLLCPVKKCPSLSWKSRAGIS
XARVVLGXALPPQFGPPDFPXQRLVARVQALECGAQAVHGKAGAVCPGGQGDESVTRWSL
LMDRPWAMCGAFLIWRIXETSFNLVNYHRGVLLLPVPPSRXVGSPGSFHLGSTPSLTLPR
LXRMPSVHLTASKIFFPKLVSGRLFCFCYXQGTSAAHQRYARQGGMFQGLCWIFHPQTVX
WLWTSLCRKPDWLKPFCLSAXGLFSFESAFLLWSXGWTGLXVCALSLHLXFFFFXNQVLX
SPLPSFASSMSVGPCLTGFHHCRPGQQMGPRXTLVVQMNGXLSARLLEASCSLNTPRHSQ
LWGLCPNCSPRESVWLPSLICLLSIGSMRPCCHPIXACNPNISLDFPSPLPCAPFSFSAQ
GLCGLPSPRLHPVQYKIQRAGAVLRWLCRXLWYGPWHTVRPQXNITQWMNKXIKDLSDLG
>ENSMUST00000193157.1_2
AQTGHTPFALFPTKTSSLFYSETLKSSCETRLSSETLLGXRRXGGRKGDSLEKTPKLVLX
GPCFIILDPTILLYVELSLAKAQAGNHXLWISPGSFLKLEGGGQSXNGIRREEMALPEGA
LGSGSRPRRQVGALPLKFSTQISASEQLRASXGLXTRTEIVWVAWKEIXWYRPRNLFCSE
SEXKHWGLCFDSHLATGEPENFSAVASFGTWXGLPXQLLSYLPLWSEVVFWXQIYPPVPP
HQFGXIWIQLVXIGLTWCPALDQQGXPLFCGRVQGLGFGLYSVLXRSVLHXAGKAELASL
RPELFWAEPYPHSLVHQTFLDRGLWPESRPXSVEPKQFTEKQEQSVLGVREMRVXHGGHS
LWTDPGPCVVPSXSGGFRRPVLIXXIITEVSCYCPCLPPAEWALLGLSIWGLPLVXRCPG
CDACLVCILQLLRFSFQSXCLEGSSVFVINKEQVQLTSVMPDRVACFRVFAGSFTPKLYD
GSGPHSAGSLTGXSLSVCRPEVCFLLSQLSYFGAEAGLDCRCVPXAYICNFFFFKTRFFN
PHSPALQVPXVWGPALLVFTTAGLANRWGLGERXLYKXMDDCLPGCLRLPVPXTHLGTPS
SGAFALTVLQESQCGFPPXSASSALALXDLAVTPFKPVTPTSLLTFPALSLVLRFPSQLR
GSVVCQALVSTQYNIRSKGQALCSDGCVDSSGMALGTQXGLNKILPSGXINEXRTCQIW
>ENSMUST00000193157.1_3
LRQGTHPLPYSQQRLLPSSTLKPSKVAVKQGYQVKPSXAEGGEEEERATLXRRPRSSFCR
DLASXSXTQPSSCMXSCLWQRLKLGTTSCGXVRGHFXNWKVVDSLEMGSGEKRWPYQKVH
LGLGQGQGGRLVLSLXSFLHRSQHQSSXGHLEDCKPGQRXSGWHGRRFSGIDPGTCFARS
LSRNIGDCVSTPILQLGNLKISLQWLHLEPGEDSHDSFFLTCLCGLRWFSGDRYTHQYLP
ISLVRSGSNXYELAXLGVQLLISRDDLCSVGECRVWVLDSTLSCEEVSFTELEKQSWHLL
GQSCSGLSPTPTVWSTRLSLTEACGPSPGLRVWSPSSSRKSRSSLSWGSGRXECDTVVTP
YGQTLGHVWCLPDLEDLGDQFXFSKLSQRCLAIARASLPLSGLSWVFPSGVYPXSDAAQA
VTHAXCASYSFXDFLSKVSVWKALLFLLLTRNKCSSPALCQTGWHVSGSLLDLSPPNCMM
ALDLTLPEAXLAEAFLSVGLRFVFFXVSFLTLELRLDWIVGVCPKPTSVIFFFLKPGSLI
PTPQLCKFHECGALPYWFSPLQAWPTDGASVNVSCTNEWMIVCQAAXGFLFLKHTSALPA
LGPLPXLFSKRVSVASLPNLPPQHWLYETLLSPHLSLXPQHLSXLSQPSPLCSVFLLSSG
ALWFAKPSSPPSTIXDPKGRRCAPMVVSIALVWPLAHSKASIKYYPVDEXMNKGLVRFG
>ENSMUST00000194317.1_1
ADRTVTSPLQGFGXQVWIYRSSLFFFFFFNXEKFVSVCMHMGSCPSECRXSRKPDDVFKS
SGTGVEADMGVGNRTRVFCKSSTHAAAALNATPSLWPLLFLVRIFLFTGFSSQSLLFSXV
VFAWPFFLYSLKFXDLAKRTTGRRSWATAIDSXLISTQNHTXIMYSXQAEDRKYGSFLGX
PRRRLVYTLENFFHTVXKQFXIIYAVWEVSGVVPVFLVCCCCCCFNXFIFXDRLSLSXLS
WTHYVDQACLGLLGAGIKVCVIQRLPVVPVLTQHSHCPLHAQQRVPWPSLTGVLGRLXLS
PVSQLPHVCRXGPRSGQEPVFSLVFFDRSXXQKVNLLSVNHPKPKTENSECSXFXGLICC
HKWKTLYPISSERSQANLGTXLGCGSEMEHVAPSLMLELVLSAVNHRHRMHAHSEYSLKF
PSGHVYSYMXNVIFLFVCLDLGLIPKSIPESEKKKIXNLKQSFCLXLFAVCDTQFVLGSL
FLTXEFLPFFPGNXASVYSLPSSTESTXXVLLDICVRVNFFWFAVKVEIRKRLYSGIDLE
GHVSAVYXKAXWIKVDLFLATWDSCFPQXHLFDYFKEIMENIDFLPNGVPXGFLHCHXAC
STRVVCDSGPSFRNGKXLEQQLQGSRGQRSALRKLSGRVECCSRFPHSLAVFWALKLFXL
RKETRSLIGSWVMGLCGGGAGRLLSTEKLPGMNTGFASFLEVDWTIRMFLYAGYFELVGR
EMDFGETFXFKKMFYSFRCYFNPMQIFXTLRVMYHMYLHRSRTCKNVVXHXHYLVFIHSF
IFMYSQSGLQSEFQDSQGYTEKPC
>ENSMUST00000194317.1_2
PTELLRLLFRGLDDRYGSIGAVFFFFFFLIKKNLYLYACIWARAHLSVGNLGSQMTCSNP
LERELRLTWVLATELGSSARAVHTQLPLLTPRHLCGPCCSWSESSFSLGFLLRACSSPKL
FLRGPSFCTHXSFKIWLKEPQGGGPGQLPSTPNSSQLRITLRSCIHSRQRTENMAAFXVS
LGEDXFIHWRISFILFRSSFKXSTLFGRLVELCQSFWFVVVVVVLINLFFKTGSHCLDCL
GLTMXTRPAWASWVLGLRCVLYNACQLCQSXPSIPIVHYMLSRGFHGHPXQEYLVGCSSL
LCPSSLMYVDEDPGLAKSQCFPXFSLIGANSKRXTYYQLTTPNPKLKIQNAPNFEGLYAA
TSGKLYTRFHLRGHRQTXVHSWGAAQRWSTWLPHSCXSLCSALXTTGTECMPTQNTLXNF
LQAMCIPICKMXFFCLFVXTWVSSLKAFQNLKKKKSEIXNSLSVCNCLQYVTLSLYLVVY
SXLRNFYPSSQGIKLVYTLYPAAQRAHSRCCXTFVFVLISSGLLXRWRXGKDSTVELTXK
DMCLLYIKKLSGXKWTYSXLHGILVFLSNIYSTILRKSWKILTSFLMVSPEASCTATELA
PHEWYVTLDLASEMGNDLSNNCKEVEVRGQHXENSAEEXNVVAVSHIPXQCFGHXSSFNX
ERKRGLXLAAGXWGCAVEVQGGFCLQRNFQEXTLDLQVSXKXIGLSECSYTQATLSLWGE
KWILGKHSNLKKCFILSDVTSILCKYFELXEXCTTCTCIGLELVRMWYSISITWYSFIHL
FLCIASLVYRVSSRTARATQRNPV
>ENSMUST00000194317.1_3
RPNCYVSSSGVWMTGMDLXEQSFFFFFFXLRKICICMHAYGLVPIXVXVIXEARXRVQIL
WNGSXGXHGCWQQNSGLLQEQYTRSCRSXRHAISVAPAVLGQNLPFHWVFFSEPALLLSC
FCVALLSVLIKVLRSGXKNHRAEVLGNCHRLLTHLNSESHLDHVFIAGRGQKIWQLFRLA
XAKTSLYTGEFLSYCLEAVLNNLRCLGGXWSCASLSGLLLLLLFXLIYFLRQALTVLTVL
DSLCRPGLPGPPGCWDXGVCYTTPASCASLDPAFPLSTTCSAEGSMAIPDRSTWXVVALS
CVPAPSCMXMRTQVWPRASVFPSFLXXELIAKGKLTISXPPQTQNXKFRMLLILRAYMLP
QVENFIPDFIXEVTGKPRYIAGVRLRDGARGSLTHVRACAQRCKPQAPNACPLRILSEIS
FRPCVFLYVKCNFFVCLFRLGSHPXKHSRIXKKKNLKSKTVFLFVIVCSMXHSVCTWXFI
PDLGISTLLPRELSXCILFTQQHREHIVGAARHLCSCXFLLVCCEGGDKEKTLQWNXLRR
TCVCCILKSLVDKSGPILSYMGFLFSSVTFIRLFXGNHGKYXLPSXWCPLRLPALPLSLL
HTSGMXLWTXLQKWEMTXATIARKXRSEVSIEKTQRKSRMLXPFPTFLSSVLGIEALLIE
KGNEVFDWQLGDGAVRWRCREASVYRETSRNEHWICKFLRSRLDYQNVPIRRLLXACGER
NGFWGNILIXKNVLFFQMLLQSYANILNFKSNVPHVLAXVXNLXECGIALALPGIHSFIY
FYVXPVWSTEXVPGQPGLHRETLS
>ENSMUST00000191698.1_1
HITWYVTSYLPSAHEAVGALRXKTMAGKXLVTVCYHKLFFWCEDSIAPLNCIPTWALPIQ
VSFRGIPAWACVRISFFGLRGNTVSGGFLFGVRHLTIGTAXMRTILRKVESQELIPSQVE
NRLDQWFSTFLMLXTLEYSSSCXDFXPXNFLDTSXLILLPLXIMCRYLICRVSDMXLPKG
SPPTGXEPLGXAVWILLNGFLCCGELLGPIRTRLPCHCHVWCSQSCPAPETCRPMLPSVP
PVAVPSXHVLVIVSGPQCYLRIAAVPFLVPSMAWNTGRIVCCPHLISGSTKENRK
>ENSMUST00000191698.1_2
TXLGMXLHTCLARMKLXVHXDRKQWLENNWXQSVTISFSFGVKTASHHXTAFPPGLCLYR
XASAAFPPGHVSEFPFSGCVVIQFLVAFFLELDIXPLALHRXGQFXGRXNPRSXSLVRWR
TGXTSGSQPSXCCRPLNTAPRVETSSHKISLILHNXFCYHYESCVGIXYAEYLICDFQRG
HHPQVENLWVRLSGSCXMDSYAVVSYWALXGRGFLVIAMSGALSLALHPRRAGPCCPLCL
LLLFPHDMSWSSSVVLSAISELLPCPSXSPAWPGTLAGLFVVHIXSQEAQKRIG
>ENSMUST00000191698.1_3
HNLVCNFILAXRAXSCRCTKIENNGWKITGNSLLPXAFLLVXRQHRTTELHSHLGSAYTG
ELPRHSRLGMCQNFLFRAAWXYSFWWLSFWSXTSNHWHCIDEDNFEEGRIPGANPXSGGE
QVRPVVLNLPNAVDPXIQLLVLRLLAIKFPXYFITNSATIMNHVXVSDMQSIXYVTSKGV
TTHRLRTSGLGCLDPAEWIPMLWXVIGPYKDEASLSLPCLVLSVLPCTRDVQAHAALCAS
CCCSLMTCPGHRQWSSVLSQNCCRALLSPQHGLEHWPDCLLSTFDLRKHKREXE
>ENSMUST00000192078.1_1
TVLWETKDDHVGNFTRANTTAALPGRGHNSRHYRRSEIIILFXSDHSLETSIWKQFSLXK
VKQMSLVMESPPETTIWGWLWTRQLKKSRGEIXLSLSLSLSLSLSLSLSLPAAGKNLLWX
XIQMISQREFLHTTXLCSXXRGRAFQVNXRSQPCLXKQKLIKSFWQLRSTSSMSCVTLAF
GKKSKVPSLAENSPLFLPFLXQTQTDSSPGQVCQVVRQNICANLXILHTVHTHLFXGPEX
PQPSACSLXLPNLLPSISEPSVCPFNVCXCVLFLGQSTWWFGVFFDVPIPWVMFLHSEDL
LLELSVPLQWFGXEWPPIESCVXRLDLQLVDKFSKDXQVWPXWRKYVTRDGLXGLKNLCH
SQKVLCLLLEKKDVSSHLPLLCLHFNPVKPQTQPTLHYMTAIEAKLXHKYHVFAHLPNSR
VITSHSPIGKTGSDXNSRMYQVLNLYISXPGHFFTSXNIILKXSQMQKQSQEEIKSTFIA
TLFVKLTTMKKKKQTETTXITIHRGNCEINCVTYSATAEETWKDPEGATAKQHMXYDPTV
FIRTICTSSYAAMKLWSYASAAMQACMCMLXGLEGKRQTSXSGSFLFLPRNLILFNSSTL
KCISVLPMCRNPSFKSEMSSKYVXMPYWPTASGTNSWXTLSFXVKLINELSLIXIFQKPG
CGLCLVLSSLFIPLGFSREFLSRAPPPPFMFSVGHTTDXAPLNSFVMSHXPEGFCLASYR
TSWCVCVCVCVCARIHLXETKALLWPTQNDYKQXLLHPKYKNILELEHKVNYVFSTPFPS
LKQLMNSXIHMVDPAECYQNSGHNHDMVIRSSPGLYDPGRIPLISPADPPHPQTGPGQLT
TLIPSLSRASPKIIMXSCSFTRASSKTASTATGSTAEMRLPNSRLCSRLMSPRPKALIXQ
MKXRESPMPKALIRAPRPAHHRMEPIFSKKGLVGMKXPLSNTIGGRRXRKXMLESMTGGD
LWWVPKMMPPTRAPTMMRRQLSGMRCGSLWXRWKPGNTEGGTIICQXTGLGLARLIXPNL
PNAILXCSSSCGGEPNHKIIFADTSXLXYCYCXAFXCKYXNPXLXCCGGSSGKKHLDFIT
YLILGXLXVSILETFLLLLLNSSXFATFHCTSTGQGSELGFPNPVYLTLSSAXDVXGTQG
TPWIKLKMFIENLVVKTSMLLNLIRWKAKGVDYTATPTVGKDLIVRNEXLRRLKXYGIXG
CTGWFVSTXRELMSSDRKELQLRKCLHEIQLXDIFSISDQCGGGILRALWVEPFLSWXXH
XVLLXERRLSKRXGASQXAAFLHSLASAPASRSLPXPPSIMNSKMXCKPNKPFFPP
>ENSMUST00000192078.1_2
LCCGRPKMTMWAISPEPIQRQRCLAEVTTADTTDAQKLXSYFKVIILXKHRYGSNLAFRK
SSKCHWXWNHHQKPQYGVGSGQDSXRNLGVRSDSLSLSLSLSLSLSLSLSPQQARTCFGN
KYRXFLSENFCIPHDCAPDKEAVRSRXIKEVNPVCRSRSXXSLSGSXGQQVQCHVLPWHL
EKNQKCPAXLKIPPYFCRSFNKPRQIALLGKYARWCARISVLICKFSTQFTHIFSEDQSD
PSLLPALFSFLTFSLRSLSLLSAPSTSASVFFSXGSLHGGLGCSLMSQSPGLCFCILKTC
CWSCLYHCSGLDENGPPXSHVFEDLISSWWTSLVRINRYGLDGGSMSLGMDFRVSKICAI
PRRFSVSYLRKKMXALIFLCSAFTLTLXNHKPNQHFTIXQQXKRNYDTSIMSLPTSPTLE
XXLLIHQXGKQEVIKTAACIKFXIYTFLNLDISLLVKILFXSNPRCKNRARKKXKAHLLQ
HYSXNXQQXKKKNKQKLLKXPSIEGIVKXIVLLILQQLRRHGKTLKELQLSNTCSMIPRC
LLELYAPAAMQLXSYGAMHLQLCRHVCACYEAWKGKGKQVKAEASCFYLVTXYYSTLLHX
NVFQCCLCAGIQVLKAKCHQSMCKCHTGQQLLGPTAGKHCHFKXNXSMNLAXSEYSRNPD
VGYVLFFLACSSPLGSLENSXAGRPHPHSCFLXDIRLTEHHLIPLSCLTDQRDFVXLHIE
LHGVCVCVCVCVHVYIYKKQKHCFGQPRMIINNSFSILNIKIFLNWNIKXIMYFLLLFPP
XSNXXIVRYTWWILQNVTRIQATTMTWXSEAVLASMTPDESLLSPLQIHPIHKQDQDNSP
RXFHHXAGPPRRSSCKAVHSHVPPQKQPAQPRGRPLRXGCQIADCVAGXCHQGQRPXSDR
XSRERAQCQRHXSGLPGLPTTGWSQYSQRRAWWAXSSRFPTQXVGEGRGSKCLNPXPEAI
CGGCQKXCRPPELPRXXGGSSLAXGAAACGKDGNLGTQRVGPXSANEQDWVXPDXSSPTF
LMLSFNAVPHVVVNPIIKLFLLILHNYNIATVRHFNVNIKIHNCNVVEVHLERNTSISLH
IXFWGDFRSVFXKPFYCCCXILHDLPHSTAQAQDKVRSWGFQTLCTLLLVLPKMCKALKV
PHGLNXRCLLRIWLXRPACCXIXXGGKPKVXITLQLPLLAKIXXXEMNNXEGXNSMAYEV
VLAGLCQLDGSXCHQIGRSFSXGNVSMRSNCKTFSQLVINVGEGSSEHCGXNHFXAGDDT
EFYYKKGGXARDEEQASKQHSSIALHQLLPPGPCPDLLQXXTAKCSVSQINPFSP
>ENSMUST00000192078.1_3
CAVGDQRXPCGQFHQSQYNGSVAWQRSQQQTLQTLRNYNLILKXSFFRNIDMEAIXPLES
QANVTGDGITTRNHNMGLALDKTAKEISGXDLTLSLSLSLSLSLSLSLSPRSRQELALVI
NTDDFSARISAYHMIVLLIKRPCVPGKLKKSTLSVEAEADKVFLAAEVNKFNVMCYLGIW
KKIKSAQPSXKFPLISAVPLTNPDRXLSWASMPGGAPEYLCXFVNSPHSSHTSFLRTRVT
PAFCLLSLASXPSPFDLXAFCLPLQRLLVCSFPRAVYMVVWGVLXCPNPLGYVSAFXRPA
VGAVCTIAVVWMRMAPHRVMCLKTXSPVGGQVXXGLTGMALMEEVCHSGWTLGSQKFVPF
PEGSLSPTXEKRCELSSSFALPSLXPCETTNPTNTSLYDSNRSETMTQVSCLCPPPQLXS
DNFSFTNRENRKXLKQPHVSSFKSIHFLTWTFLYXLKYYFKVIPDAKTEPGRNKKHIYCN
IIRKINNNEKKKTNRNYLNNHPXRELXNKLCYLFCNSXGDMERPXRSYSXATHVVXSHGV
YXNYMHQQLCSYEAMELCICSYAGMYVHAMRPGREKANKLKRKLPVSTSXLDIIQLFYTE
MYFSVAYVQESKFXKRNVIKVCVNAILANSFWDQQLVNTVILSEIDQXTXLDLNIPETRM
WAMSCSFXPVHPPWVLXRIPKQGAPTPIHVFCRTYDXLSTTXFLCHVSLTRGILFSFIXN
FMVCVCVCVCVCTYTFIRNKSTALANPEXLXTIASPSXIXKYSXIGTXSELCIFYSFSLL
KATNEXLDTHGGSCRMLPEFRPQPXHGDPKQSWPLXPRTNPSYLPCRSTPSTNRTRTTHH
ADSIIEQGLPEDHHVKLFIHTCLLKNSQHSHGVDRXDEAAKXQIVXQVDVTKAKGLDLTD
EVEREPNAKGIDQGSQACPPQDGANILKEGPGGHEVAAFQHNRWEKVEEVNAXIHDRRRF
VVGAKNDAAHQSSHDDEEAALWHEVRQPVVKMETWEHRGWDHNLPMNRTGSSQIDLAQPS
XCYPLMQFLMWWXTQSXNYFCXYFITIILLLLGILMXILKSIIVMLWRFIWKETPRFHYI
FDFGVTLGQYFRNLFIVVAKFFMICHIPLHKHRTRFGAGVSKPCVPYSXFCLRCVRHSRY
PMDXTKDVYXEFGCKDQHAVEFDKVESQRCRLHCNSHCWQRFNSEKXITEKVEIVWHMRL
YWLVCVNLTGANVIRXEGASVEEMSPXDPTVRHFLNXXSMWGRDPQSIVGRTISKLVMTL
SSIIRKEVEQEMRSKPVSSIPPXPCISSCLQVPALTSFNNEQQNVVXAKXTLFPP
>ENSMUST00000188773.1_1
FVFXIKIIDFGEVTQELRAFATLQGGLDSVPSTHMVAHNHLXLEFQEIQYSLLTSTXTRH
AHDAHKYCAGKHRPPDTQNTXNKNKYFLKVGIWYDXLYSFSYLYXFYGNLTLPRVILEEG
TSVEKNPPPYXSMSKPVSSTPSWPLHQLLLPGSCPGXVPALTFPQXXSVLGSVDEVNPRL
LNCPWSXSFIIAMEPLLKTIIFEAHILTFRHINKXLMVSFLKCPLTTKTVNFLPCSLAXI
IGLSHQIWLEVQSLXPPVPRTNELPRTLPLACLXPGMVEFPVTVGFYMSYXXDISKXGKL
ILGSTLIKNKMGPPLSSCASRQVCFSVASAKPSXWSTVENARVHPXPEHCTQTPIMLKYL
ISFHKXLSLNNNTXIXLGTCDNLPASVSVYQDYRPGHTFFFRTDYNTFCILIXKNDAXVV
MACEXFYKVDXVDIISLYSKTFLXFFXIFFXSSTFXRFLESQMGDEKPGFTCNTNIGGKK
TXRXKLFSYSESCHFLKAESELEKNXQCIVVFSHFQCGWXIMKQKFPQNWSPRVLVXAHP
PAXESPNCLVKEKLCPWSHLFQSPFGNLGRSRFARVLLMTTWETKKALHTRVCIHTRGSI
LKETFRSLRSCSXLTVSCPPWSNSLWPQVFLLAAELLSLPAEPTPVVCTHCPGCRLNRVR
LLLRCFPPAAVNSILTXSHLNGNPVLQSSSDWXXRCEXCLXGFYLILNQLCILIHXXRGK
ERI
>ENSMUST00000188773.1_2
LFFKSRLXILGRXLRSXEHLQLSKEAWIQFLVPTWWLTIIYNLSFRKSNTLFXPLHKPGM
HMMHINIVQANTVPQTLKIHKIKISIFXKLEFGMISFIALAIYISFMATXHYPESFWKRE
PQLRKILHHIDLXASQXAALLHGLCISSCFQVPALVEFLPXLSLSDRVFLGVXMKXTLAS
XTALGHDLLSXQWNPYLRQLSLKHIFXHLGISINDXWLVSXNAPXPQRQXIFSLAPXHRL
XVXAIRSGLRFKACDHLFQGQMSCLELFHWPACSREWWSSLXLWDSIXATDETXASKESX
SWDQHSSRIRWVPHSLAVLPDRFASVWLQQSLPSGLQXRMQESIPSLNTAHRHQLCXNIX
FHSINNXAXIIIPRYNLELVTIYLPLSLCTRIIGLGTHSSSGLIIIHFVYXFKKMMLRXL
WPVSNSIKXTKWISSVYTLRHSFNFFKFFFKVLLFKDSXRARWVMKSQVSHVTLILGEKK
PDARNYLVILKAVTSXKQSQNXKRINSVSLCSHISNVAGESXSKNFLKTGAPESXSEPIL
LPENLQIAXXRKSYVHGPTCSKVPLEIXAEVGLLESYLXQPGKQRRLFIQGCVSTQEAAS
XRKPSGASDPAVSXLFPALLGPTRYGPRCSFLLLNCCLYQLSPLLWSALTALAAGXTGSG
YFSDASHQPQXTPFXHEAIXMEIQFYKAQVTGNEDVNDAYEVFIXFXINCVFXFINKGER
KEY
>ENSMUST00000188773.1_3
CFLNQDYRFWGGDSGVKSICNSPRRLGFSSXYPHGGSQSSITXVSGNPILSSDLYINQAC
TXCTXILCRQTPSPRHSKYIKXKXVFFKSWNLVXLALXLXLFILVLWQLDTTQSHFGRGN
LSXEKSSTILIYEQASKQHSFMASASAPASRFLPWLSSCLDFPSVIECSWECRXSKPSPP
KLPLVMIFYHSNGTPTXDNYLXSTYFDIXAYQXMIDGXFLKMPLDHKDSEFSPLLPSIDY
RSEPSDLAXGSKLVTTCSKDKXAAXNSSTGLPVAGNGGVPCDCGILYELLMRHKQVRKVD
LGINTHQEXDGSPTLXLCFQTGLLQCGFSKAFLVVYSRECKSPSLAXTLHTDTNYAKIFN
FIPXIIKPKXXYLDITWNLXQSTCLCLCVPGLXAWAHILLQDXLXYILYIDLKKXCLGSY
GLXVILXSRLSGYHQSILXDIPLIFLNFFLKFYFLKIPREPDGXXKARFHMXHXYWGKKN
LTLEIIXLFXKLSLLESRVRIRKELTVYRCVLTFPMWLVNHEAKISSKLEPQSLSLSPSS
CLRISKLPSEGKAMSMVPPVPKSLWKSRQKXVCXSLTYDNLGNKEGSSYKGVYPHKRQHP
EGNLQEPPILQLADCFLPSLVQLVMAPGVPSCCXTAVSTSXAHSCGLHSLPWLQVEQGQA
TSQMLPTSRSELHFDMKPFKWKSSFTKLKXLVMKMXMMLMRFLFNFKSIVYSNSLIKGKG
KNT
>ENSMUST00000056879.8_1
ILNXDMVQESRKQSNVGQKTSRRRNVFKERVRFSRVPRDRERRGEERRRRRRRRRRRRRR
RRRRRRRRRRRRRRRKRERERESEHEVSNANKDFGLLWIHFFCACDFMGRIFISHQRKRN
MAFLPSGDIIDRYLSYNWVMRSLPSILAYYMLKHCGGCTXLMCVFERYLLILQVCL
>ENSMUST00000056879.8_2
YLIEIWSKKAGNKAMXVRKQAGGGMSLKKEXDFPECQETGRGEERREEEEGEEEEEEEEE
EEEEEEEEEEEEEEERERERERASMKLVMLTRILVCCGFIFFVRVTSWEEFLYHIREKEI
WLFFHLVTSLTGTXVIIGLXDLFLQYWLITCXSIVEDVHNXCVYLKGIYXFFKFVS
>ENSMUST00000056879.8_3
TXLRYGPRKQETKQCRSENKQEEECLXRKSEIFQSAKRQGEERRGEKKKKEKKKKKKKKK
KKKKKKKKKKKKKKKERERERERAXSXXCXQGFWFAVDSFFLCVXLHGKNFYITSEKKKY
GFSSIWXHHXQVLELXLGYEISSFNTGLLHVEALWRMYITDVCIXKVFIDSSSLS
>ENSMUST00000189867.1_1
RNGTEGQARHEAHSSVXKVTALTFTQAQPLVXGRRGLRLTQNSLLLXILLACLPXSPMSA
FXTXNYVQAAMSPCHLMNLLFTKKAKYSLHFQERXEGRRERKSQVHPRDLTRPEMKDSWL
VKEQKKCLQMPLPASVKVCISFAGXHPLRRGCLCMQNGXASSAGPGDTFRWFCXNLTPTT
CDPLAIFQECGSFQNLNISSSLTXFQALNLCVHVYVCTCVCVCVCVCVCKCXKKAIKDRP
IPHSNLWIQPSVSLVTLERKIAQFPFLRIXNITLKKKIEVSPLLYXSPXXRRTSSWSKEX
YLSYTCGPNGDTTSXSFPKIRILQSIVCPFKRKPVYKAXGEKLSXNXPGSLLPKMNFHCI
XRYYTRCQGRKAVNSSTPVXRLXITSMNSMGRQPQRHLGFGKTSSRPIGLKALLVGKTHS
GDYKPSHPPVLGRSWTLWRICYCHFSKPVSFPMELXIRILILSKTLLPIIKENLFFHQVE
SITKIYSKSHTDNSXLGSAXPKLIHVQYNSYTSGPGNTPENVAEILEQPETRTSAVRWYL
LYITKKLYPXNLKNMVAWARSPQRXHXLTFQCXXEKYQIIKISVPLKEIWTINGWXERKN
QASPWASPYVIQSQAVIPXEIYTQAALNRSIKLDLYIHMCLFIFVTIIKEELGDMGGVGG
EERSVQMTXICYSCMQFSIQNSKRKIIVNLPGSVNYLSXRLHLKKRIHLKAFXRWEEXLC
SXXHSTEVGVQSRREHPPCSPASPIQAXFFVLTEKRLTFFYFFLFLFLEILPKPLIMLYF
RALALFFLKRLTFCIAASCCPAEHCXCCRTCXAPXRKCMAFFLPYLRVPEIYSLPALLLF
SQTLIKLPSN
>ENSMUST00000189867.1_2
GTVQKDKHATKPTAPSEKXLPXHLPRLSHSFREEEVSDXHRTHYYCKSCXLVCPDRPCLL
FEPRIMCRLPCLPVIXXISYSQRKPNIHYIFRKDRKAEERERAKYIPETXPGPKXRILGW
XKNKKNVFRCLCQPQSKFASPSQDDILCEEAACVCRTDEPPLLGLGTHSDGSVEIXLQLP
ATPWPSSKSVDPSKTSISAQVXHDFKLSTCVYMCTCVRVCVCVCVCVCVNAKRRLXRIDP
FLIVICGSNLLFPXXHXKEKXHNFPSSGFKTSHXKKKXKYHLCFIEAPDEEELPLGQKND
IXVILVAQMETRHPDLFQRLEYYRVLFVPLRGNQYIRLEERNXARTNQEASCQRXTFIVS
EDIIQDAKGEKQSIVLPQCKGYRSHQXIAWEDNPKGTXVSGKPVAVQLDLRLSXXVRLIL
GTTNLATHLCWEGHGPYGESAIVTFLSQCHFQWNSKYVSLFXVRRSCLSSKKICFFIRWR
VLQKSTASHTQIIADSEVPNPNXYMYSTIPIPQAQGTPQKMWQKYWNNQRPGHLLXDGIF
YILQRSCTHEISKIWLPGQDLHKDNTSXHSSVDRRNIKXSKYQFPXRKYGQLMAGERGRI
RPLLGQAPMLSSPKQSSLKKYTHKQHXTDPXSWIYIYICVCLYLXQXLKRSWGTWEVLEE
KKEVCKXHKYATHVCNSQYKIQREKSSLIYLDLSITCPEDYTSRNGFIXRHSRDGKSNCA
LNDIAQKLEYSLVESIHHAALLALSKPSSLFXLKKDXLFSISSYFFFLRYCLNLXLCFTS
GLWHFFFXSAXPSALQPRAALLNIANVAEHAELPNANAWLSSFLTSESLRFTACLHCCFS
LKLXXNCPLT
>ENSMUST00000189867.1_3
ERYRRTSTPRSPQLRLKSDCLDIYPGSATRLGKKRSQTDTELTTTVNLASLSALIAHVCF
LNLELCAGCHVSLSFNESLIHKESQIFITFSGKIGRQKREKEPSTSQRPNQARNEGFLAG
KRTKKMSSDASASLSQSLHLLRRMTSSAKRLLVYAERMSLLCWAWGHIQMVLLKSNSNYL
RPLGHLPRVWILPKPQYQLKSDMISSSQLVCTCVRVYVCVCVCVCVCVXMLKEGYKGXTH
SSXXFVDPTFCFPSNIRKKNSTISLPQDLKHHIKKKNRSITFALLKPLMKKNFLLVKRMI
FELYLWPKWRHDILIFSKDXNITEYCLSLXEETSIXGLRREIELELTRKPLAKDELSLYL
KILYKMPREKSSQXFYPSVKAIDHINEXHGKTTPKALRFRENQXPSNWTXGSLSRXDSFW
GLQTXPPTCAGKVMDLMENLLLSLFXASVISNGTLNTYPYSEXDALAYHQRKFVFSSGGE
YYKNLQQVTHRXXLTRKCLTQTDTCTVQFLYLRPREHPRKCGRNTGTTRDQDICCEMVSS
IYYKEAVPMKSQKYGCLGKISTKITLVDIPVLIGEISNNQNISSPKGNMDNXWLVREEES
GLSLGKPLCYPVPSSHPLRNIHTSSTKQIHKAGFIYTYVFVYICNNNXRGVGGHGRCWRR
RKKCANDINMLLMYAILNTKFKEKNHRXSTWICQLLVLKTTPQETDSFEGILEMGRVIVL
LMTXHRSWSTVSSRASTMQPCXPYPSLVLCSNXKKTNFFLFLLISFSXDTAXTSNYALLQ
GFGTFFSEAPDLLHCSLVLPCXTLLMLPNMLSSLTQMHGFLPSLPPSPXDLQPACTVAFL
SNSNKIALXL
>ENSMUST00000160947.1_1
ARSTPDLWRDKCVLAVWKLRAASPVVRCKNHKTLSQQCGGSXILLLLLLGLCEYGTHLVG
SPIQDGLXVSXKSDDQINSMGIQPSCHXTTDTGQYNPILFRFTDLGEKANGLDWFSWCEG
EQSSEGEXVXIXEIQKTQKRRLEIRRTVGLYYTNPECISDSLYILYSIVGNKVTRXKSKW
PMYIGYLFPSRGLPVPSTKINRIFSHSPQSSSVSPLSDSRVSRQGNLLADSDLPXLPDRK
AFTEAGQNVSXHLPLFYFIKAKAVSVIGAKRVCLSXMSSQKLRILPIFGTXILALISCLK
LIHLXGNLTHILLAASAMGDVTHXVTVLRQIRWRPAWMFKKXWRANLITSGNKYNPITIR
VPKASTEKAKXVKEIRKYALTSLEQVFSSLEQADXTLSICHIGQXRPRWSHLPWLHMQLP
TGTLNRLPVDLALLXNKGWVCGLSLYKXSAEYXTWSLDQNLVLASFFSHCPLPHLFHFQC
HLSGKPSLSMVTGQLXMASYNKMRGLKMGGGLXEMLSWVELHRKQKQVTVSCTVSNEQHX
CXRXLYFFGGCCCRRCIXEGYRLDQRCVDPMPTSPMDDSTIAFFHSQKELHQVREAGFKK
QMLEKFLAQVDLCCPWFPEVGMIKAIVELSXEQEEIGRYPASSLAPTGDILSSGSGSLRE
DIWVSLGHQVFFPLCLLSVLGATICPTICQXIYVCFCLFEXLLFCASCS
>ENSMUST00000160947.1_2
RGARRISGETSVCXLSGSXGQRPRLYGAKTTRPXVNNVAGAESFFCSSWDCVSMGHIWWD
PPFKMDFEXAESLMTKSTLWAFNPLATELQTLDSTTPSSLGLQTWVKRLMDWTGSAGVKV
NSPLRGSEYEYRKYRRLRNEGXKLGGLXVYTTLTLNVFLIAFIYFTVSWETKSQGRRANG
RCTXDIYSHLEASLFLPPRLIEYSATHLSLQVYPLLVIQESADRETCXQTLICLDYLTGK
LSQKQVKMSPDISLFFILXKPKLSQXLVQKECACLRCLLKNCESYPSSEHESWHSYPVLS
XSTSEAILPIFYXQPLQWGMLPIRLQFXDKXDGDLHGCSKSNGGQTXSQVVTSIILXPLE
YLRQVLRRPNEXKKLESMPLPALSRFFPALSRLIRPXAFAILDNKDLGGVICLGCICNFL
QELXIDCLLTLLCSETKDGSVGSPYINEVPNIKLGALIRTLSWLHSSLTAPFPISFISSA
TFQVNPVCPWSLDSYRWHPIIKXGAXKWGGGSEKCCLGWSSTENRNKXQYPARXAMNSIN
ASANYIFLEAVVAGGAFERDTGXTKDVLIQCQLHLWMTAQLHFSTAKKSCIRXEKQGLKN
RCXKNSXLKXIYAVHGFQKXEXXKLLXSSPRNRKKLGDILLPLWLLLEISLVLVLGLLGR
ISGSLWDIKFSSLSVYCLSLVQQSVQQSVSEFMSVFVCLNDCCSVLHV
>ENSMUST00000160947.1_3
AEHAGSLERQVCASCLEVKGSVPGCTVQKPQDLESTMWRELNPSSAPPGIVXVWDTFGGI
PHSRWTLSKLKVXXPNQLYGHSTLLPLNYRHWTVQPHPLXVYRLGXKGXWIGLVQLVXRX
TVLXGGVSMNIGNTEDSETKVRNXEDCRSILHXPXMYFXXPLYTLQYRGKQSHKVEEQMA
DVHRISIPIXRPPCSFHQDXXNIQPLTSVFKCIPSXXFKSQQTGKPASRLXSALTTXQES
FHRSRSKCLLTSPSFLFYKSQSCLSDWCKKSVPVLDVFSKTANLTHLRNMNPGTHILSXV
DPPLRQSYPYFTSSLCNGGCYPLGYSFETNKMETCMDVQKVMEGKLNHKWXQVXSYNHXS
TXGKYXEGQMSKRNXKVCPYQPXAGFFQPXAGXLDLEHLPYWTIKTXVESSALVAYATSY
RNFEXTACXPCFALKQRMGLWALPIXMKCRILNLEPXSEPCLGFILLSLPPSPSLSFPVP
PFRXTQFVHGHWTAIDGILXXNEGPENGGGALRNAVLGGAPQKTETSNSILHGKQXTALM
LALIIFFWRLLLQEVHLRGIQARPKMCXSNANFTYGXQHNCIFPQPKRAASGERSRVXKT
DVRKILSSSRFMLSMVSRSRNDKSYCRALLGTGRNWEISCFLSGSYWRYPXFWFWVSXGG
YLGLFGTSSFLPSLSIVCPWCNNLSNNLSVNLCLFLFVXMIAVLCFMF
>ENSMUST00000193096.1_1
VYKVNSMTARGDTEKPCLRKEKEREGEKQATGRXSGITWHVACCCFLXSWQLSHPCVAQF
PFHPFTLYLNMLICMINAPVKRLFVPDKRAHEKKKYWXTVSVSVXSLIFQIADLKCTPGC
FIMXDTLWKSLSLXSQKTLLENEANWKDFTAWRRKTKCVGDFPLILKIAYHQCFLWQRQL
QDYVAETXPDRNWMRSTYRXVSTVEVDGRLVTQLHTALAQSVVKPGFXSTPLSEPPQGXH
>ENSMUST00000193096.1_2
FIKXIPXQPEVTQRNPVSEKKRKEKEKSKPRADRVELPGMWRAAAFYEVGSCHIPVLLSF
LFTLSHYTXTCLFAXXMPQXKDYLYQTREPMKKRSIGEQSVSLYEAXFFRXQIXSAHLDV
LXCETHFGSPSVFDLKKPCWRMRPIGRISQLGEEKQSVWGIFPXFXKXPIISVFFGRGNY
KTTXQRHSQIETGXEAPTAESRLWRWMGGWXHSSTRLLLSLWXSQGFEALLSLSLHRADM
>ENSMUST00000193096.1_3
LXSEFHDSQRXHRETLSQKRKGKRRRKASHGQIEWNYLACGVLLLSMKLAAVTSLCCSVS
FSPFHIILEHAYLHDKCPSKKTICTRQESPXKKEVLVNSQCLCMKLDFSDSRFKVHTWMF
YNVRHTLEVPQSLISKNPVGEXGQLEGFHSLEKKNKVCGGFSPNFKNSLSSVFSLAEATT
RLRSRDIARXKLDEKHLPLSLDCGGGWEAGDTAPHGSCSVCGKARVLKHSSLXASTGLT
>ENSMUST00000141758.1_1
STPDPLXWXWXXSLLMSLYXRPLSIGISSSVVFGIPVTWAXHSAVKRGPCLLLCQTDIDH
GPSTPPHFPNTCSRSAAWSSSCGSPNNWSAGCPXLCCLPVDLIHLTGLPCLASLGEDTPA
VTXFARTFNRRGSISSKYGSHLKQLKNGKARTGLQSMKSPQHKXGLAAWILIGTREQESS
RARRPKFDKQRNSLKSQELXKXTSSLSLILWDSIAPDYS
>ENSMUST00000141758.1_2
LLLIHCDGDGDNPCSXACTKDPXALELALRWSLGSLXLGHSTQQSREVPVYSSAKQTSTM
DLAPLPISPTHAAEVQLGLLHVGPPTIGVQAVPDSVACLWILFTXLGCLVXPHWERIHLQ
XPDLPGPLTEEDQXAPNMGPTSSNSKMAKPELDSNLXSLHSTNEAWLPGYXLAPENKRAA
EQEDQNLINKETHXSHRSYRSELQAXAXFYGTPXLLTIL
>ENSMUST00000141758.1_3
YSXSTVMVMVIILAHELVLKTLEHWNXLFGGLWDPCDLGIALSSQERSLFTPLPNRHRPW
TXHPSPFPQHMQQKCSLVFFMWVPQQLECRLSLTLLPACGSYSPNWAALSSLTGRGYTCS
DLICQDLXQKRINKLQIWVPPQATQKWQSQNWTPIYEVSTAQMRLGCLDIDWHQRTREQQ
SKKTKIXXTKKLIKVTGVIEVNFKPEPNSMGLHSSXLF
>ENSMUST00000194422.1_1
EPCMRNIPDSYINSHLLFKKKKMSWVVSVLXILXKKKKNSVFEIENARIKNWENNIXIIS
SGCMISIARSIFPLSPSWEPPVHLDCLTVGMRS
>ENSMUST00000194422.1_2
NLVXGTSLIAIXTHIYSSKKKKCPGXYLYFKSSKRRKKTLYLKXKMLEXRTGKTTFRXYH
LGVXXVXQDPSFHYLQVGSHLFILTVXRLEXEA
>ENSMUST00000194422.1_3
TLYEEHPXXLYKLTFTLQKKKNVLGSICTLNPLKEEKKLCIXNRKCXNKELGKQHLDNII
WVYDKYSKIHLSIISKLGATCSSXLSDGWNEKL
>ENSMUST00000193022.1_1
GLLVXHWKCKXVKYLIKNGKKKKKKKDLDNESDVIKRALLKXILYHISFLRAFXLIASXI
LTXHSFSSVEIAKRLHSASDIEGTEGASHSVLFXHPLWCLLICDLKTFVXLSLLHRTAPR
VIKYXCLSLFXGCSYLHSKRLNVASRLXNWFLISSFVFDLPATGANTGVPSVFSFCSSXX
HSXPKRTXDLDGFYTSMTFRDGHMVQRLRALAALLEDTEFNSQHQHSSLQPSVSPVPGNL
IPSSSLFRYGIHVVHSHTRRKRPIYMKIKKXXIKHKKEFRDFLVDSQRWICCLLSFYSLL
VDCTILSIWAILXFTMSKXLLIXNTKYNMSQTLNVLCHHLILKIYEXNXXWLFXFCCYHL
AKELSSRECCIQGVRQXSSTRSSRLPEYKSXMKXKXNRSNLMTLQSLLSMFVCVCSVCVC
VCVYSHSCIYNVTKPGGEPRGLERICPXDKEDMAYIGARKLIIRELFIGQIFFTGHKEDK
KLFYDGXFCLYYCIIXNSKKLXIFLNFLFSIYINXFXGATIIHCSXTSRIVDRHFYFSTV
LXLKYKEIWIALXGRLNIRNNFCMLXLKERHFIHSKFFLXSFXLLQLDPFSSNMFCFVPR
KRSSPRTIGILFVQLRFITLYRRLCIRIPMGXNRDTITTDGIXLXTPHHLLTHCXDQLXX
MAHDLLAMSVLESFMKKDRNSVLIWQELPYMXXDKGWLLXHSFFFVSNVKNGXVPSDKVT
REYHTKLIHRHWSWGRFLLXCITGFPNCWNFCSPLXFLETVHAICXFHLLFVMXGIHYFX
IKSYPRVKDAFLSVSIQNTFLKLKLYPTTLTLQMRIVQRKFFPSIIVLNXMIISIHFRTM
QKCGVPHVGKXRAGESSRLLQALSTLPGWVSVCGKPWNPSTQGXRGSSLGSLGLTKARDD
RVSVSDIPDAAVCQGRTEDKVRTLGAAQSTPRAKGRREQGEKGHWAFPMQVRVWLAQAAS
SAVSLGWLEHRKASQLDMAPXREARSIASTWWVLSRDGPWFWSFIVERQ
>ENSMUST00000193022.1_2
DFWYSIGNVNELNTXXKMEKKKKKKKTWIMSLMSSSELYXNKYSTIFPSXEHSDXLHHKY
LPDTLFHQXRXQRDFIQLVTLKVLRVLPTVFCSDTHSGVCXSVIXRPLSNLAYYIELLRE
XLNTNACPCFEAVATYIVRDXMLPQGCRIGSXYLALCLTCQPRVPILEFHLYFPSVAHDN
IHNQREHKIWMVSIRLXLLGMGTWFRGXEHWLLFXRILSSIPSTNIAAYSPLYLQSLGTX
YPLLASSGTVSMXCTATHVGKDPYTXKXRNNKXNIKKNSVTFXLTHRDGYAVYYPSILYX
LTVLYXVFGLFYNLPCQNNYXYEILNIICLKLXMFYVITXYXKYMSKTNNGYFSSVVTIX
QRNYHPGNVVFKVLDNDPQLGPLGYQNTNHRXNRNETEVIXXLFRVYXVCLCVCAVCVCV
CVYTHIHAYIMLPNLEVSQGDWRGYAHEIKKTWHTLEPESLLSESCLXDKSFLQDIKKIK
SYFMMVNSAYITALFKTQRNFKFFLIFYFPSTLISFREPQLFIAHRQVELLIDTFTLALF
YNXNIKKFGLLYEDVXIXEIIFVCFDXKKGTSFILSSFCKASDYYNXIHSAQTCFVLFPE
RGAVHGPLAFYLSNFVSXPSTGGYVLGFQWDRTETPXQLMASDFRPHTTYSPTVETNCSE
WPMTSWLCLFXSLSXRKIETVCSYGRNSLTCNEIKVGCYSTLSSLFLMXRMVKFPVTRXP
VNIIQNXYTGTGLGEGSCSNVSLAFPTVGTFVPLYSFXRQYMLFANFIYFLXCKVFIIFK
LSLILEXKMRFFLLVFRTLFLNXNSTLPPXPCKXEXSRGNFFHQLXFXTRXLSASISGPC
RSVECHMWGNKGRGRAPDCCKHSLHCLGGCLSVGSHGTLVLRGREGAVWGLWASQRPEMT
GSQSQTFQMLQYVREELRTKXGLXGPPSQPPGPKGEGSRGRKGTGHFPCRXESGXLRLLA
QQSAWVGWSTGRPRSXTWLLRGKPVPLLQHGGSXVEMVHGFGALLXKGR
>ENSMUST00000193022.1_3
TFGIALEMXMSXIPNKKWKKKKKKKRLGXXVXCHQASFIKINTLPYFLPKSILINCIINT
YLTLFFISRDSKETSFSXXHXRYXGCFPQCSVLTPTLVFANLXSEDLCLTXPITSNCSES
NXILMLVLVLRLXLLTXXEIKCCLKAVELVPNIXLCVXLASHGCQYWSSICIFLLXLMIT
FITKENIRSGWFLYVYDFXGWAHGSEVKSTGCSSRGYXVQFPAPTXQLTALCISSPWEPD
TLFXPLQVRYPCSAQPHTXEKTHIHENKEIINKTXKRIPXLFSXLTEMDMLFIILLFFIS
XLYYIEYLGYFIIYHVKIIINMKYXIXYVSNFKCFMSSPNIENIXVKLIMVILVLLLPFS
KGIIIQGMLYSRCXTMILNXVLXVTRIQIIDEIEMKQKXSNDSSEFIKYVCVCVQCVCVC
VCILTFMHIXCYQTWRXAKGTGEDMPMRXRRHGIHWSQKAYYQRVVYRTNLFYRTXRRXK
AILXWLILLILLHYLKLKETLNFSXFSIFHLHXLVLGSHNYSLLIDKXNCXXTLLLXHCF
ITEIXRNLDCFMRTFKYKKXFLYALIERKALHSFXVLFVKLLITTIRSIQLKHVLFCSQK
EEQSTDHWHFICPTSFHNPLQEVMYXDSNGIEQRHHNNXWHLTLDPTPLTHPLLRPTVVN
GPXPLGYVCFRVFHEERXKQCAHMAGTPLHVMRXRLAVIALFLLCFXCKEWLSSQXQGDP
XISYKTDTQALVLGKVLALMYHWLSQLLELLFPFIVFRDSTCYLLISFTFCNVRYSLFLN
XVLSXSERCVSFCXYSEHFSXTETLPYHPNPANENSPEEIFSINYSFKLDDYQHPFQDHA
EVWSATCGEIKGGGELQTAASTLYTAWVGVCLWEAMEPXYSGVEREQSGVSGPHKGQRXQ
GLSLRHSRCCSMSGKNXGQSEDSRGRPVNPQGQREKGAGGERALGISHAGESLASSGCXL
SSQLGLAGAQEGLAVRHGSLEGSPFHCFNMVGLEXRWSMVLELYCRKAE
>ENSMUST00000190863.1_1
LXSFQSLVLYLSVMNAGKYDYEDLTTCPIEGKLSFPLGKGEGSSCTRVSTRPSDLVISVY
CSGIRTLLTSWLLSCVSELRGRHTQRRRSTYPHXKINMXISRERMKDTRMTWSGEENXSL
EVYQRTKQENSNSXKTGFLTRISEVKISFQINSAGXIKHCCLLEIWQRXAASGWIRGLLL
TIQTYCRGDENKSNIKVSHMSFFYRHTIGERFVLLLSSKASEGLEINFKVSVLVVKEDFV
EGXGLGHIHCHSFESSIYDGXENQVTRNIMARHTLCSSLSTKCHKAHHFPPVLPLGIYTY
XMYIFFAFLFIENRFFSHIMDPDYSSRPSTPPSSTSLALPSGSPPFLSLTRKQTDFXGGN
NRIRYNEIKTKTNTLEKHKTSKHKXKSPREGTRIRDPLFSPTQASHKSPKLKVIICTQRT
KEKKIQITF
>ENSMUST00000190863.1_2
SEASSPWCFISPXXMQENMIMKIXLHVLLKENCHFPWAKVKDQVAPEYLLAPLTWXSVYT
AQGLERYSHHGYFPVFLNSEEDTRNGEEAHIHIRRLICKSQERGXKTREXLGLGKKIKAL
KSTKEPNRKTAIAKRQGFLLEYQKXKFPSKLIQLGRSNTVVFWRYGKGEQHLGGXEVFSX
LSKLTVGEMKINPILRLVTXASFIGIPXERDLYCCSAPRLVKGLKLISRYLFWWXRKILL
RAKDXAIFTVTPLNHRSMTGRKIKXRETSWQDTPYVLHYPLSVTKLTISLQFSHXGFIHI
KCTSSLLFFLSKIDFFLTXWILIIVPVPLLPPVLPPLPSHLVHPPFCLSLENKQISKGVI
TEXDIMRXKQKLTHWKSTKQASTSKRAQEKAQESETHFFLPLKHHTKALNXKLXYVPREP
KRKKYKXHF
>ENSMUST00000190863.1_3
LKLPVLGALSLRNECRKIXLXRSNYMSYXRKIVISPGQRXRIKLHPSIYSPLXLGDQCIL
LRDXNVTHIMATFLCFXTQRKTHATEKKHISTLEDXYVNLKREDERHENDLVWGRKLKPX
SLPKNQTGKQQXLKDRVSYXNIRSKNFLPNXFSWVDQTLLSFGDMAKVSSIWVDKRSSLD
YPNLLXGRXKXIQYXGXSHELLLXAYHRREICTAAQLQGXXRAXNXFQGICFGGKGRFCX
GLRTRPYSLSLLXIIDLXRVGKSSNEKHHGKTHLMFFTIHXVSQSSPFPSSSPTRDLYIL
NVHLLCFSFYRKXIFFSHNGSXLXFPSLYSPQFYLPCPPIWFTPLSVSHXKTNRFLRGXX
QNKIXXDKNKNXHTGKAQNKQAQVKEPKRRHKNQRPTFFSHSSITQKPXTESYNMYPENQ
REKNTNNI
>ENSMUST00000193753.1_1
XVSHMCLSHNXEANRSQXMSRGISHDLPLMXHEALAWSLKLDVMHFDLPHXLLKYALKLF
SYYEGKSSSLKKEDKXKDKIFNFLSMLXYFIQFILSSLTHLPLNSCXSTIYHLPPPCSVS
IXAFELVRVLXSHRTYGMPLSVEGIYCDDLXSNXPNKMAAVDGKSKNLVGGQYHKVNCFS
WSSVGLSSNRCAVKXVQFIFLLPMSLCRPPVKSVAQIWDVPCPRLTLKSEVFLPQSSVIK
GMYYLAWAXAFNDYFASRSPCQDPGEKLVISSFNIWITSVSSNSGLXFIPDILKVITRNR
HYSIINIFYWFVSVCLFFCIFKNMLTTAFEILGTIXTTRFLKNLCLFXLVPLFLIXYNIS
LNRRYIKLYGGKEARKGXRCKTSSQFSPFKFNYKYYYRVISNSLGIYQTQAYLEERIXLN
NIHXIVKRAIGSYLDWNAXSTVGSPITNQVGLGCKKRTIXACPRSTPESSFFSFRILFPL
EYLLXISSVMEXVRRVXTKXTPYLQVYFGLCFITATESKLSLMKTQLVYVXLXLADGLKL
SLFLVXEKQGFLVYGKITXGYGEEXGCGYTLDSFGNICVCHSLSPXHLAKTSAVSLXINP
LSSHRKHNSYMYSDLSGFTYIHTHNLNTIIVMTSSICQVLRTTXDVXNVVPFCHRFXDIS
QKSSIGTGTSCPENSKDSSIYLLIPGTIGTCCSPLNFNVAAMNPTXVLMFAWTALYQTSY
CSSSQFIHLWLNKQLRYWYNXDILRYTXGRVFRKEIVYLTPYWLTFNYWNKSPKNXGEKE
XQKNQPTKQT
>ENSMUST00000193753.1_2
KFHICVCLTIKKQTDPNRXVVASPMIFHXCNMRPLPGVXSXMXCILICLINFXNMLXSCF
LIMKVNQVHXKKRTNKKTKYLIFYLCFDISSNLFXAASPISPLTPVNLPSTIYHLLAQFQ
FKHLNXSGFCKVTELMECLSLLREFIVMICSPTNPTKWQLWMGSPRIXXGVSTTRLIVSA
GLLXDXVPTDVLSSKCSLSSFFQCPYVGLQXKVWPRSGTCLVRDXPXNQRSSCLSLLXLK
ACTTLPGPKLLMTTLPQDLHAKIQVKNLXFPASTSGSQVCPPILDCSSFQIYSRXXPGID
ITALLIYFTGLFQFVFSSVYLKICXPLLLKFXALFEPLDFXKIFVSFSXSHCSXFDIISH
STEGIXNCMGEKKLEKVRGVRPRVSFPPLSSITSTITGXLAILXEFTRLRPTWRRESNXI
TSIRLXKGQLDLILIGMPSPLXVVPSLIRWVWAVRRELFEHAQEAHQRAVSSVSGSCSLL
NTCCKFPQXWNKSGECKPNKPLISKFILVYALSQQQKANYLSXKPSXCTYSYNWQMVXNF
HYFLSERSRAFXFMVRXPKGMEKNEVVATHLTPLGIFVFATAFHLNILPKHLLSLYESTP
FHLIGSTIPICILIYLVLHTYTHTIXTLXSSXHLLFAKCCAQHRMYRMWFLFVIGFETYL
KSLPLGLEPAAQKTPKILLYISSFLGLLAHVVAPXILMWLPXIQPRFLCLHGQHFTKQAI
VQAPNSYIYGXINNXDIGITRTSXDILRVGFSERKXCIXHHIGXLLTIGINLQKIRERKN
SKKTNQPNK
>ENSMUST00000193753.1_3
SFTYVSVSQLRSKQIPIDESWHLPXSSTDVTXGPCLEFKARCNAFXFASLTFKICFEAVF
LLXRXIKFTKKRGQIKRQNIXFFIYALIFHPIYFEQPHPSPPXLLLIYHLPSTTSLLSFN
LSIXISQGSVKSQNLWNASLCXGNLLXXFVVQLTQQNGSCGWEVQESSRGSVPQGXLFQL
VFCRIKFQQMCCQVSAVYLPSSNVLMXASSKKCGPDLGRALSETDLEIRGLLASVFCDXR
HVLPCLGLSFXXLLCLKISMPRSRXKTCDFQLQHLDHKCVLQFWIVVHSRYTQGDNQEXT
LQHYXYILLVCFSLSFLLYIXKYVNHCFXNFRHYLNHXIFKKSLSLLASPIVLNLIXYLT
QQKVYKIVWGKRSXKRLEVXDLESVFPLXVQLQVLLQGNXQFFRNLPDSGLPGGENLIEX
HPLDCKKGNWILSXLECLVHCRXSHHXSGGSGLXEENYLSMPKKHTREQFLQFQDPVPSX
ILAVNFLSDGISQESVNQINPLSPSLFWSMLYHSNRKQTISHENPVSVRIVITGRWFETF
IISCLREAGLFSLWXDNLRVWRRMRLWLHTXLLWEYLCLPQPFTLTSCQNICCLFMNQPP
FISXEAQFLYVFXFIWFYIHTHTQFKHYNRHDIFYLPSVAHNIGCIECGSFLSXVLRHIS
KVFHWDWNQLPRKLQRFFYISPHSWDYWHMLXPPEFXCGCHESNLGSYVCMDSTLPNKLL
FKLPIHTFMVEXTTKILVXLGHLKIYLGXGFQKGNSVSDTILVNFXLLEXISKKLGRERI
AKKPTNQTN
>ENSMUST00000189646.1_1
RLLVAMGRVQHVGWAASCRLYQPPVPGCLSAWLSRKTQVNRRERSIRWEEMFSLNCDSGD
YDXGYETAYFLCSFPALXHISSHFSHILETQSERERVVSILLGLLFLLLPSLDALXASEF
VCLFVCLFVXGPVIXNVXWCPLISIAXLINMFSXYSYSRQXLTACXSCYAVVSSKLVCXX
GSWGDSHAQKEAGLLTGRLHKADRNKLPGXSAAQTKIDPHLLELTWKASGVGTWGRRNTR
VQIEMGWGXRGLFGNQEDSALRRXGEFLMGTLLKAMCPLETXKDVVXLSNRGLRSVLLVL
LSGKFHWDSSLXCHCPPLTXDWAIRIHDSINVRLTNDYEXRNRNPGLERLFNGCECLLQS
ITTXIQIPCTQEPKTRQLXSQHLHRXRQEDTRALLAASLAPGSLXDPREQRRKXXTEPSM
SSCDLNMCTPAHIPQTHMYTHIHKRIHTRKCTRTNIHKHIHTHIQTHTHNTTELCIKILR
PXSPPQKAXAELQGKFCFMPAITSLLSLKQTLFCTTKIVLGLRIAACYIFLSFSICSIHX
CIQSFKVLQKVAHFFCIVCMCLCVCVCMYLYMCIHMYVYTCVCVCVCVCLSPQNIQNNSL
SVYIPSTITEIFKHPLRYLKYYFYLILFNAYLVFKFYLLKLFIFIYMCIGVLLVYMSVXA
CQIPWNXSYRQXXVVGAENXTWVLRKSSQSALNCXAISPAPALFNFIQCVXGFYLHVXLC
STYMQYIWRPGRSHRFALVLVRCHMGPPGEQQGFXPLSHRSSPLLDLLKISSYLFVXLNG
SGVHTCMLLRRQPVRVVSLRSPCRLXGSNXGHRAWRQEPCFTQEGIFAGCXSFYMDVDFC
LFWAAPLNTLXNACLCLKSNXLPYQQGPVLGVTWERISCNSCFFXISLSRICSSAASSLG
QXASKGVQLDQSARTPETSTIKTKLFRGAKRKMMVLFLTLIFHCYTVPVKPGLPKMSXTQ
SWCRILLFIRXLGAPALSVLSCPVSLVSDLXIGSWNAGLAVPLNIFFSV
>ENSMUST00000189646.1_2
DCWLPWGVFNTSDGLHHAACTNRLCQGACLLGCQGRLKSTEGKDPXGGKKCSPXIVIPET
MTKVMKQPISFAVFLPYDTSLLIFLTFXRPNLRGSVXFPSFLAYYFYYSPPXMLCKLLSL
FVCLFVCLFKGQLFKTFDGVLXYPLLDLLTCSLNIPTVGNSXQLAEVAMLWFLLNLSASE
GAGEIPMHRKRQDFSPEGYTKQTGINSLAKVRLRPKXIHIYWNXHGRPVGLAHGAGETQE
SKLRWAGDREGCLEIRKILHXEDEVSSXWGLCSKPCVHWRHKKMLSDYLTGVSDLCCXYF
SLENSTGILLFDVTALHXRRTGPSGYMTAXMLDXQMTTSKETGILVWRGCSMGVNACFKV
XQLEFRSPAHRNQKLGNCDLSTFTGEDRRIPELCWLPAXLQVHCETRGNREESDRQNHQC
PHVTSTCVHLHIYHKHTCTHTYTSVYIHANAHVLIYTNTYTHTYKHTHTTQLNFASRFXD
LDHHPRKLRQSFKGNFVLCQQXPACFPXNRHYFVLQKXFXVXELLLATYFSLSVSVLFIN
VFNPSKFFRRXHISFVLCVCVCVYVFVCICTCVFTCMCTLVCVCVCVCAYLHKISKITVY
LFIFLVLXQKYSSTHXGIXNTISTXSFLMLIXFLSFIYXNCSFLFTCALVFCLYTCLCEP
VRSPGIEVTDSSELXVLRIELGSSGRAARVLLTAEPSLQLQLYLILFNVCRGFTCMYSCV
AHTCSTYGDQEEVTDSLLYLYAAIWVLQESSKAFNHXVTALAHYLIFXKXVLICLFNLMG
VEYIHACCSEGNLXELFLCVHHVGSEEATEVTGHGGRSPALPKKVSLQAVDLFTWTWTSV
FSGLLPXTRCKMHVYVXNQTDFPISRDLCXVXPGKGLAAIPVSSESPSREFAAQQLPRWD
SEQAKVFNWIRAQGHQKLQQSKQNYSEEQREKXWSFFSLLYFTATQFLLSQDCQRXVKHK
AGAVFYCSSVNWELLPFQYXAVPSLWCLTCELEAGMQVXQFPXIYFFLF
>ENSMUST00000189646.1_3
TAGCHGACSTRRMGCIMPPVPTACARVLVCLVVKEDSSQQKGKIHKVGRNVLLELXFRRL
XLRLXNSLFPLQFSCLMTHLFSFFSHSRDPIXEGACSFHPSWLIIFITPLLRCSVSFXVC
LFVCLFVCLRASYLKRLMVSSDIHCLTYXHVLLIFLQSAIANSLLKLLCCGFFXTCLLVR
ELGRFPCTERGRTSHRKVTQSRQEXTPWLKCGSDQNRSTSIGIDMEGQWGWHMGQEKHKS
PNXDGLGIERAVWKSGRFCTKKMRXVPDGDFAQSHVSIGDIKRCCLTIXQGSQICAVSTS
LWKIPLGFFSLMSLPSTDVGLGHQDTXQHKCXTDKXLRVKKQESWFGEAVQWVXMLASKY
NNLNSDPLHTGTKNXATVISAPSQVKTGGYQSFVGCQPSSRFTVRPEGTEKKVIDRTINV
LMXPQHVYTCTYTTNTHVHTHTQAYTYTQMHTYXYTQTHTHTHTNTHTQHNXTLHQDFKT
LITTPESLGRASREILFYASNNQLAFLKTDIILYYKNSFRFENCCLLHISLFQYLFYSLM
YSILQSSSEGSTFLLYCVYVSVCMCLYVFVHVYSHVCVHLCVCVCVCVLISTKYPKXQFI
CLYSXYYNRNIQAPTEVFKILFLLDPFXCLFSFXVLFIEIVHFYLHVHWCFACIHVCVSL
SDPLELKLQTVVSCRCXELNLGPPEEQPECSXLLSHLSSSSFIXFYSMCVGVLPACIAVX
HIHAVHMETRKKSQIRSCTCTLPYGSSRRAARLLTIESPLXPTTXSSKNKFLFVCLTXWE
WSTYMHAAQKATCESCFSAFTMXALRKQLRSPGMAAGALLYPRRYLCRLLIFLHGRGLLS
FLGCSLEHVVKCMFMFEIKLTSLSAGTCARCDLGKDXLQFLFLLNLPLENLQLSSFLVGT
VSKQRCSIGSERKDTRNFNNQNKIIQRSKEKNDGPFSHSYISLLHSSCXARIAKDELNTK
LVPYFTVHPLTGSSCPFSTELSRLSGVXLVNWKLECRSSSSLEYIFFCL
>ENSMUST00000187100.1_1
GELQESWHTAEVAVIVKGREWEAAMKSHSLSTIXGAELASHKASIIHSSALFHELSSLKP
FGWTAICXFLKFKSNLLPTRSXXSQMLIFVPKQRTEMLSPVVELGKGWKKXXGWXPCKRT
SSLNKPGPLRSLKLWTTNQAAYTRINSSICSAYPQTSEEWSFCAFPYLPXASLXQQVSQK
APEKYCCPXXALVPYNLPXAVLQEIIXKGNLVISSTFGVTEKVPSQVFDRLFWLKWRIPA
SFTLSPGRANVGNKQVLENRGXEKKLCQTWRXRQPEXXKPSLIPLTESEEQIRGQGERKG
IKPSFXGSGQAMXMRTLQLWQHFTLAILPXGISHQLPTNSIQFPTKYAQRRNAKNITMTP
EKXSGVNTVVEVXLGLSVVDTLSNIXEQLLKPIIXHLPSLSFLPGLTLLGPVPWLIFFKL
IPTGFXVHHNPVKRLYLRRAKQSGKQGQDQSSSHLEDTSFSLYNIXHXFYSKSVCQXRIL
IKIIYSYLLYNNMKLRETLTSIWVYIXPRVLXMNEXKIHYXNLHMSSNXRPELQXGNIPW
KTSXGYFEASLESFGIALSFFLSSAASWPXNQQFKSAVLNLWIIIPLAIFYSPKYLYFNS
XQXKNYSNEVAAKKFLWLGITTTQVSMLKGHSSRKDKNHXFKTKQCSEXADAMSRVKQXK
PXREWPTYSFLVLTPXNQIAKTAAXETFIIXPITFNSHSISMTNIFKHNTVRPYLXNPKA
HSCITYKSYAVHIHPGNESLQYQIHSSTWIGLXKCXLSVIIIXTYMINSQQLIXLDXIIX
QKLFLMQGLRLFTITKIFKTSNXNHKITNCIISTLTQNTLLYTFKIHLKXTETSHK
>ENSMUST00000187100.1_2
GSCRSPGTQLKWRXLXKEENGKLLXSHTHXVLSRALNWPPTKPPSFIHQRCSMSSHHXNP
SAGQQFANSXNSKATFSQQGADRVRCXYLYPSNGQRCXALWLNXEKAGRSDEDGNPVREP
AVSINLDPXDLSNSGPPTRQHTPGSTHPSALLTHKLLRSGAFALSHICRELLYDSRSLKR
HQRNIVVHDRLLFLTIFHRRYYRKSYKKATWXFLQHLGLRRKFHRKSLIVFSGXSGEYLP
PLPSPQEEPMWATNKFWKTEARKRNCVRHGGEGSQSDKNLHSYHXQKVRSRXEDRERGRE
SSQVSEVQDKLCRXELYNCGSISPLLFFHRVSLTSYPQTQYSSLLNMHRGGMQKILLXPQ
KSEVVLTLWLKCSWVXVWLTHCLIFKNSCXSLXYNIYHHCHSSLAXPCWAQCPGLSFSSS
SPLGSRFITTLXRDCTXEELNNLGNKDRTKAPVIXKTHLSLSTIYNTNSIVSLCANREYX
LKLYIHIFFTTIXSXGKLXLLFGYTYSQEFYKXTNKKYIIRICTCPRIEGQNCNRETSHG
KPRKDTLKHLWRALAXRXASFCPLLPVGPKTNNLNQQFLTCGLXFLWQFFIPQSTYISIH
NSRKITVMKXQQKSFYGWGSPRHKXACXRVTAVERIRTTDLKQSNVLSRQMQCPELNSEN
LKGSGPLTHSXYXRPEIKXQKQLLRRHLLYNLLHLILIVYLXPTYSNTTQXDHIYKTLRP
TVVXHTSPMLSTFTQVMKACSTKSTVQHGXVYENVSYQXXXYEHIXXIHNNXYNXIRLSD
RSYSLCKDSDYLQXQKYLKLQIKTTKSLTALXAHLHRIHFYTLLKYIXNKLKHPI
>ENSMUST00000187100.1_3
GAAGVLAHSXSGGNCKRKRMGSCYEVTLTEYYLGRXTGLPQSLHHSFISVVPXALITKTL
RLDSNLLILKIQKQPSPNKELIESDADICTQATDRDAEPCGXIRKRLEEVMRMVTLXENQ
QSQXTWTPEISQTLDHQPGSIHQDQLIHLLCLPTNFXGVELLRFPIFAVSFSMTAGLSKG
TREILLSMIGSCSLQSSIGGTTGNHIKRQLGDFFNIWGYGESSIASLXSSFLVEVENTCL
LYPLPRKSQCGQQTSFGKQRLGKETVSDMEVKAARVIKTFTHTTNRKXGADKRTGREEGN
QAKFLRFRTSYVDENFTTVAAFHPCYSSIGYLSPATHKLNTVPYXICTEEECKKYYYDPR
KVKWCXHCGXSVVGFECGXHTVXYLRTVVKAYNITSTIIVIPPWPDPVGPSALAYLFQAH
PHWVLGSSQPCEETVLEKSXTIWETRTGPKLQSFRRHIFLSLQYITLILXXVCVPIENIN
XNYIFISSLQQYEVKGNSDFYLGIHIAKSSINERIKNTLLEFAHVLELKARIAIGKHPME
NLVRILXSIFGELWHSVKLLFVLCCQLALKPTIXISSSXPVDYNSFGNFLFPKVLIFQFI
TVEKLQXXSSSKKVFMAGDHHDTSKHVKGSQQXKGXEPLIXNKAMFXVGRCNVQSXTVKT
LKGVAHLLILSINALKSNSKNSCLGDIYYITYYIXFSXYIYDQHIQTQHSETIFIKPXGP
QLYNIQVLCCPHSPRXXKLAVPNPQFNMDRSMKMLAISDNNMNIYDKFTTINITRLDYLT
EAIPYARTQTIYNNKNIXNFKLKPQNHXLHYKHTYTEYTFIHFXNTFKINXNIP
>ENSMUST00000194308.1_1
DRVCSYILSYPQPPYVNQASHELTEILLTLPPNXWKXKCAPPCLDTYVAISLEIYYSKDG
RNXDLYDXIKVRMKCLVLNNTRLSXHNQCIFIVKKLEGMFRCXKYILTIPYGCHXNLLAH
CFKIQVSGGIIDTIIYYICFSFIKYXVLXEGEYKNNEFIICLNIXHDRSIYFYKFISNKD
FSAVIEQFPLFQIFDQCXHLIQQLXLMQTFFINFQILFNTHMPLSVXXHDTLLSVVWXII
ACPIYVEHGIQPFVAKALHSQLSHRESWHLSLFVQSPTXRFIKMNKNPMNPYLXNRVEEK
ETXMLMKLNFSFAQLIMKVIIIKPEGTFASXIYYDCGHVFLFXIIKLIVFQXVISSAETQ
WIHVDCWLTAAFXDIQQKVFIPLKCPTSIYPNFSTSLLSXITEPVENGFPIIITLALKTV
LFQIICVILVAPRPVESPNSKFVLXGSSEELRRKHDRVYESFLSDLFCLKXLGAVEILFP
CGRGMHTQGKDRKYLFCLSVLFCFCFCFVLAGTEQFIFTWRRYPCSHFIFSNKEVPETRC
NHVSTFYNGSKDPVGPPNSVFMCVRXEGTNKHTMSFCVLSAILFNXXRNFEWIVAPFQCX
LYFSSLFFNREGAMSHLNLQNGRFXYS
>ENSMUST00000194308.1_2
TGSVHIFLAILNLHMXTRLAMNSQRSYXLFLLIDGNKSVHHHAXILMWLFHWRYIIQKMG
ETETYMIKXRSEXNAXYXITPGFLNTTNVSLLSKNXKACLDVKNTFSPFHMAVIKIFSHI
VLKYKFLVEXXILLFTTYVSVLXNIRYYEKENTKTTNLXFALIFSMTEVSTFINSFQTKT
FQLLXNNFHCFRFLINADIXFSNCSXCKHSLLISKFCSIHTCHFQCNDMILCSVLCGKXL
LVQFMXSMAFNHLSPKLCTLSXVTESPGIXACLFRAQLEDLSRXIKIPXILTYKTEWKKK
KHKCXXNXIFLLHSXLXKXLXLNRKVLLLVESIMIVVMYFCFKSLSXXFFSESFLQRKLS
GSMWIVGLQQHFEISNKRSLYPXNVQPRFILISPLHFSHRSRNQXRMDFRXXXLWLXKQF
CFKSFVLFWXPLDLLSHPTPSLYYEGHPRNXGGNMIEYMNHFCLIFSVXNNXVLXRSCSH
VEEECTHKGKIGSIFFVCLFCFVFVFVLFWLGQNSSFSHGEGTRVPTLFSQIKKFQRPDA
IMXAHFIMEARIQLGLLILFLCAYGEKAPTNIQCPFAFFQRSYLTSKEILNGLXPLSSAD
YILAVSSLTGRVQCLTXTYKMGGSDTVK
>ENSMUST00000194308.1_3
QGLFIYSXLSSTSICKPGXPXTHRDPTDSSSXLMEIKVCTTMPRYLCGYFIGDILFKRWE
KLRLIXLNKGQNEMLSIKXHQAFLTQPMYLYCQKIRRHVXMLKIHSHHSIWLSLKSSRTL
FXNTSFWWNNRYYYLLHMFQFYKILGTMRRRIQKQRIYNLPXYLAXPKYLLLXIHFKQRL
FSCYRTISIVSDFXSMLTFNSATVVNANILYXFPNSVQYTHATFSVMTXYFAQCCVVNNC
LSNLCRAWHSTICRQSSALSAESPRVLASEPVCSEPNLKIYQDEXKSHESLPIKQSGRKR
NINVNEIEFFFCTANYESNYNXTGRYFCXLNLLXLWSCISVLNHXVDSFSVSHFFSGNSV
DPCGLLAYSSILRYPTKGLYTLKMSNLDLSXFLHFTSLIDHGTSREWISDNNNFGFKNSF
VSNHLCYSGSPXTCXVTQLQVCIMRVIRGTKEETXXSIXIISVXSFLFEIIRCCRDLVPM
WKRNAHTRERXEVSFLFVCFVLFLFLFCFGWDRTVHFHMEKVPVFPLYFLKXRSSRDQMQ
SCKHILXWKQGSSWASXFCFYVRTVRRHQQTYNVLLRSFSDLIXLVKKFXMDCSPFPVLI
IFXQSLLXQGGCNVSLKPTKWEVLIQLK
>ENSMUST00000126516.2_1
TGYGGFAPNKRDADLPPEXRNSRRLCKGVHFIXXNGKNFCATGPLHQAVSTSQDWQHVAC
FCQLMPCSARFLRLHQXTQPACLPIFFLQSSFEXNNANVEDPNDXNHFSLGEQYKVNTVW
NFGILRHRPHFVVFLWRSPSVHGAQLLTSCCTEWLLHVREQFVPSPMXAVTKGAPVLPAV
XIYXSTTGKKISFLAPYFSYNLGLYYVFFXFSIYCVYPYLCGSMNAMAHLWRSEDNPXEL
LLSYKVGPRIRFRLXGLTNYRHMFTHXSLLTTHGFYIFRKSILWCFHLESSKMCYFRQFF
STXSYFNIPCFAYPVLHHFLSAHCLKTNSISLEAXCQRLKLEKKLSXKPMREKTLQEINT
ITMAWXVFNLMIIKLIGRXXXCLLLSNVISMXIKXYQ
>ENSMUST00000126516.2_2
RGTVGSPRTKEMLISRQNDVTPEGFAKESTSSSKTERTSVQLDHFTRLSLLPKTGSMWLV
SVSXCHVLQDSXDFINKHSQPVCLFSSCSQALSKIMQMLKTLMIETTSVXESNTKXTQCG
ILAFXDIVLTLLYSSGGHHQCTAPSSXHLVARNGCFMXGNNLFPLPCEQLPRGLLCYQQF
KFTSQQLGKKYPFWHHTSAIIWDCIMFFFNLAFIVCIRICVGAXTPWHTYGDQRTTLKNY
FFPTKWVPGLDSGCKVXLTTGTCLPIDLFXQPMDSTFSESLFCGAFIWSPVKCVTFGSFS
VHKVILIFPVLLIQYYIIFYQPTVXKQILFLLRHDVKDXNWKKSLVESQXGKRHYRKXIL
XPWLGRCSIXXLSSXLAGNDSVCYCLMXLVCKXSDTN
>ENSMUST00000126516.2_3
GVRWVRPEQKRCXSPARMTXLPKALQRSPLHLVKRKELLCNWTTSPGCLYFPRLAACGLF
LSADAMFCKIPETSSINTASLSAYFLLAVKLXVKXCKCXRPXXLKPLQFRRAIQSEHSVE
FWHFETSSSLCCIPLAVTISARRPALNILLHGMVASCEGTICSLSHVSSYQGGSCVTSSL
NLLVNNWEKNILFGTILQLXFGIVLCFFLIXHLLCVSVSVWEHERHGTPMEIRGQPLRIT
SFLQSGSQDXIQVVRSNXLQAHVYPLISFDNPWILHFQKVYFVVLSFGVQXNVLLSAVFQ
YIKLFXYSLFCLSSITSFSISPLFENKFYFSXGMMSKIEIGKKAXLKANEGKDTTGNKYY
NHGLVGVQFNDYQANWQVMIVSVIVXCDXYVNKVIPI
>ENSMUST00000188258.6_1
HGPCAVSAERSPSTDSLAPGASWLVIWKGTNXSFLYPRQSFRSHPTFLQSVWTQCGAWFI
SSMLRQPVLELAEVXSLSSTYRLTXTFNGSHRGLYGQTGEMTGYQRPPCQLKGTLDACLX
ALTLLXPVKSGQAEQVMGHASSXHTVKQEETGTVALCYTXGARSTNMGLHSGFHLQYGST
G
>ENSMUST00000188258.6_2
TGPVLSQLRGPHLLTHSHLGLLGWSSGKVQTEVFFIQGNLLEVTLRFFKVSGRSVERGLF
RPCCGSLCWNSLRFEACHQHTDXHELSMGVTEGCTGKQEKXQGTKDRPVSXRAPWMPVSE
PSHSCNLXRVGKQNRXWVMHLPDTLXSRKKQEQXLCVTREEREAPTWVFILDFIFNMDPQ
A
>ENSMUST00000188258.6_3
RALCCLSXEVPIYXLTRTWGFLAGHLERYKLKFSLSKAIFXKSPYVSSKCLDAVWSVVYF
VHVAAACVGTRXGLKPVINIQTDMNFQWESQRAVRANRRNDRVPKTALSAEGHPGCLSLS
PHTPVTCEEWASRTGDGSCIFLTHCEAGRNRNSSSVLHVRSEKHQHGSSFWISSSIWIHR
L
>ENSMUST00000189983.1_1
PERVPLMGLVPQVQGAREAFVQSPYWGTGNTITSDGXASLPQTVENYXKDDSHQASKSCI
SDNRAMLKLRNSIGSSRIH
>ENSMUST00000189983.1_2
PNESLXWVWCLKCREPEKPLSKVHTGGLGIQSPLMAEPVSPRLLRTIRKMTPTKPANLAS
LTTGLCSNXEIASGVHAST
>ENSMUST00000189983.1_3
RTSPFDGSGASSAGSQRSLCPKSILGDWEYNHLXWLSQSPPDCXELLERXLPPSQQILHL
XQPGYAQTEKXHREFTHP
>ENSMUST00000188213.1_1
SPAYWEGWDAGMESRGSGCNPPWFWHXARADLSXVNIGNSPPGESCGVRSEHTLKPPRRS
TGTGEANSQTVNHCVIHPAHMETLPRTPFPPMSRPFERQAYSGISDSESMFLDAARGTVV
NFSAPWYSKMMSPFCGWMNXLPGYLLRVXEHPVKGDTFIHSFQLQXVMSTLKESWTLENN
VHWTFLMWXRSMCAQSHVGTARRHRKEELHKPNDQWIXTPXKPLTRQTSNSQDSGRSHST
QHILRTETLLSSAKSYNREFTSFTFASGGWREAHKVQXRKETYRSEQTHRGXASSLELTK
VTSLLPKVMYXVMIAKERQLPKEQSSGXTPETHAFSGIISHTGLDFWWSSCLXIIEXINK
LIGL
>ENSMUST00000188213.1_2
VLHTGKGGMQEWSPEALAATHHGSGTKQELTFPKSILETPLQESPVVXGLSTHXNLRGDP
QVPGKLTAKQXTTVXFIQPIWRLCQGPLFLRXADPSRDKHILVSLIQNLCFWMQLEAQWX
TSQHLGILRXCHPSVDGXINYQDTYSEFKSIPXKEIHSYTVFSYSEXCPPXKSLGLWRIM
CTGHSXCGKDRCVLNLTWEQPEDTERKSCTNPTISGYKHLESHSRDKHRTARILVEVTPL
STSCAQKPYSPRPSLTIVNLLPSHLLLEGGGRPIRFSKERKLTGVNRLIGAKQALXNXQK
SQVSSPKLCIEXXLLRRGNCLRNRVLVELQRLMHFQESSAILGWTFGGPAAFESSSRSIN
SLVC
>ENSMUST00000188213.1_3
SCILGRVGCRNGVQRLWLQPTMVLALSKSXPFLSQYWKLPSRRVLWCEVXAHTETSAEIH
RYRGSXQPNSEPLCDSSSPYGDFAKDPFSSDEQTLRETSIFWYLXFRIYVSGCSXRHSGK
LLSTLVFXDDVTLLWMDELTTRIPTQSLRASRKRRYIHTQFSATVSDVHLERVLDSGEXC
ALDILDVVKIDVCSISRGNSQKTPKGRVAQTQRSVDINTLKATHETNIEQPGFWXKSLHS
AHPAHRNLTLLGQVLQSXIYFLHICFWRVEGGPXGSVKKGNLQEXTDSXGLSKLFRINKS
HKSPPQSYVLSNDCXGEAIAXGTEFWLNSRDSCIFRNHQPYWVGLLVVQLPLNHRVDQXT
HWFA
>ENSMUST00000191122.1_1
AASSMQVWSPFXVKEGFSDRTEQTWGRLLAKAGGEEKRTWLNSPSHISRTYSEAHMLWLK
KLLDTMKYQVTFVPIVDSKNDGSRCKPKATVIIVELASPPQGLXIKPLLSR
>ENSMUST00000191122.1_2
QPLQCRFGPLFRLKKAFQTELNKHGGGSXPKLVEKKRGRGSTPHLIFLVLIVRHTCFGXR
SFXTPXSTKSHLFPLLTQRTMGPDASLRPPXSSSSLLLHPRVSKXNLFFL
>ENSMUST00000191122.1_3
SLFNAGLVPFLGXRRLFRQNXTNMGEALSQSWWRRKEDVAQLPISYFSYLXXGTHALAEE
ASRHHEVPSHICSHCXLKERWVPMQAXGHRNHRRACFSTPGSLNKTSSFS
>ENSMUST00000194107.1_1
CVYSXNIMNLKSXKKNSLSSLSFPSSFPSLPFLNFRVEQVKLPSQTXQWTMTXKCPFFFF
FFFFVSSFLXPFGFNQIHNQMFTFKLITMEHSRQNSRCLSSACITCQLXTKTIFILGHHV
KATFMGYAGKLIINETPRRDGKSEGXHHLSVALQVMLHISAEVNSIWANAFLXEVQPXEF
TSCSXFSXXDGEEVKGQKLCPVQLDLPFRLLCTCLEYARCCFLLGCLFCFIDDSELAITL
IRGLTAXGKKKGIXLWSTGEEEIPWDASSCRFXVCVLVLRTRPRXFHHLVAPTKILNXLI
XITAXSLGHLKALCITLTFPSLRTSPXVKENXHDVHKIEMSAIDFREIVQRRQSMKXFPQ
PCNTPSDEYFHRTAXCXYXLATXSHLQSNRGXTSXRVXEXILDXISWDQKNHPRSGSTIS
WDDVMSELKMRNQVEHYYFSLSALXLQIQCKKLSHTPTTVSSHHDGLHLQAKQPLSFLSL
FCWLFCHSRTRANIDTIASHQLPXVYSKSHFXKTTSVTXLTCRNSVPLHPLCLAXVEKLX
VLLXHEDXXHCPNAGSNLCKLCPPASPXKRVYLYPRCYLIXVRKXCYQSGWETLPPVHTV
PSELXVAXGPQADXXELLIRASPTHTRSSPSTERQPAQLQVSVNYYWSEAFQTGKWGQAR
VARSQKGGFSQLVRSHXSWKSSVGXAQLKDXESNYTVSTRQKMNPESQANSVYFTXLRMS
QIKIFDRFPSNXIFGENIWRKXTETTLVHXSRTNSXELLLFIPSTHALQNLTHLSCSVXN
ILTICSPYTPLLVYTALCIPSYTDCIRHLMVTNVCLNLTTGVHKKMRGKHAVVGAWVSSI
KERTV
>ENSMUST00000194107.1_2
VSTAETSXTXKVKKKIPSPLSLFLLHFLVYPFXTSEWSKSSCQAKPSNGQXPRNVLFFFF
FFFLSALSCSPLGLTRSTIKCSHLSXSPWNIPDRIPGVSVVPVXLVNCRPKPSSYWGIMS
KQPSWDTQVSXSLMRHQGGTGSLRVNIISQWLFKLCSIFLQRSIAFGPMLSFKRSSLENS
PLVHDSVDEMERRSKVKSFAQCSXICPSVCFVPALNMLAAASSLAVYFVLLMTLSWLXHX
SEVXLPKEKRRGFSCGALEKKKYLGMLQVVGSESVSWFXEHAPGNSTIWLLPPRFXINXS
RSQLSHWDIXKLFAXLXHSPVXEHHPKXRRIDMMFIKLRCLLXTSERXFRGGNPXSDSPN
PATLPVMNIFIGQHDVNIDWPLDRIYNQIGDKPLDVCESKFXIRLAGIRKTIQDQVVPFP
GMMSXVNXRXEIKLNTTISPSLLCDCRYNVRSCLTLLPLCLPTMMDFICKPNNPFLFXAS
FVGYFVTVGQELIXTPLLHISSLESIPKATFERQLLXHDXLAETLSLSIHCAWLEWKSYR
FCCDMKTDNIVQMRAQIFANCVLLPHPESVFICILAVISSEXESSAINQGGKLYLLYTLS
PVNCEWHKDRKLTNESCXSGPLPHTPDPVPQQNDSQLSSRCQSIITGQKRSRLESGVRPG
XHDPKKEGSVSXXGHIRVGSHLLDRHSLKTKNQTIQCQQDRKXTQRVRRTLCISPNFECL
KLKFLIDSQAIEYLEKIFGENKQKQHXFIDLEQTPESCFSLYLPRMLCRIXHTFLAVCEI
YLPFALHTHHSLSTLLYVSPATQIASGISWLLMSAXIXPLGCTKRXEANMLLXVPGFLQX
KRGL
>ENSMUST00000194107.1_3
CLQLKHHELEKLKKKFPLLSLFSFFISXSTLSELQSGASQAAKPNLAMDNDLEMSFFFFF
FFFCQLFPVALWVXPDPQSNVHIXADHHGTFQTEFQVSQXCLYNLSIVDQNHLHTGASCQ
SNLHGIRRXADHXXDTKEGREVXGLTSSLSGSSSYAPYFCRGQXHLGQCFPLRGPALRIH
LLFMIQLMRWRGGQRSKALPSAARFALPFALYLPXICSLLLPPWLSILFYXXLXVGYNID
QRFNCLRKKEGDLAVEHWRRRNTLGCFKLXVLSLCLGFKNTPQVIPPFGCSHQDSKLINL
DHSLVTGTFKSSLHNSNIPQFENITLSKGELTXCSXNXDVCYRLQRDSSEEAIHEVIPPT
LQHSQXXIFSXDSMMLILIGHLIASTIKXGINLLTCVRVNSRLDXLGSEKPSKIRXYHFL
GXCHEXIKDEKSSXTLLFLPLCFVTADTMXEAVSHSYHCVFPPXWTSSASQTTPFFFEPL
LLVILSQXDKSXYRHHCFTSAPLSLFQKPLLKDNFCNMTNLQKLCPSPSTVPGLSGKAIG
SAVTXRLITLSKCGLKSLQTVSSCLTLKACLFVSSLLSHLSEKVVLSIRVGNFTSCTHCP
QXTVSGIRTASXLMRAADQGLSHTHPIQSLNRTTASSAPGVSQLLLVRSVPDWKVGSGQG
STIPKRRVQSVSEVTLELEVICWIGTAXRLRIKLYSVNKTENEPRESGELCVFHLTSNVS
NXNFXXIPKQLNIWRKYLEKINRNNISSLIXNKLLRVASLYTFHACSAEFNTPFLQCVKY
TYHLLSIHTTPCLHCFMYPQLHRLHQASHGYXCLLEFNHWGAQKDERQTCCCRCLGFFNK
REDC
>ENSMUST00000188600.1_1
PVSSIPPQSLHQLLPPGSYPVGVTVLTSFSDELYMKLCILTNQRPIXYPDTVETXNAFIS
GXIHLSRSXILSRAPEMRPEESTQKQTAESWAELFFVVSXLKNKALKDERFPGPGFLSKR
ISXXAMSAGVSVLPAPMTNSRVCLSEILQTMGSALCGILEQCPEFPGSVQYCQLTGSLVY
VGRFPQQEQRDPSCVSQARHAIDFHQTXKVLPVSCQQRXNVMFKDNSXFSVIWGIYLEIS
PVDLKNSQSPFTYMDLEAVAKFG
>ENSMUST00000188600.1_2
QXAASLHSLCISSCLQVPTLLVLLSXLPSVMNCIXNCASXLINAQSNIQTQXRPRTHSSL
DEFTCHDHKFFHEHRRXDLRNLPRSRQQSPGQSYSLLLADXRTKLXRMRGSRDQASSASA
FPDEPCQPVFLSCQLRXLTPEFASRKSYKRWDLLSVASLSSAQNFQGASSIVSLPAALFM
WEDSHSRNNETRAVFLKPVMLLISIKLERYYLXVASRGRTXCSRTTLDFPXFGVSTWKSA
LLTXRIASHHLPTWIXRLXLSLA
>ENSMUST00000188600.1_3
SKQHPSTVSASAPASRFLPCWCYCPDFLQXXTVYETVHLNXSTPNLISRHSRDLERIHLW
MNSPVTIINSFTSTGDETXGIYPEADSRVLGRVILCCXLIEEQSFEGXEVPGTRLPQQAH
FLMSHVSRCFCLASSDDXLQSLPLGNPTNDGICSLWHPXAVPRISRERPVLSAYRQPCLC
GKIPTAGTTRPELCFSSPSCYXFPSNLKGITCELPAEVERDVQGQLLIFRDLGYLLGNQP
CXPEEXPVTIYLHGSRGCSXVW
>ENSMUST00000194744.1_1
RXYTTFRGPRPSLMSLLRXHFVHKLTGALARSSEVASVLYCXLNSFLQSAKSALAAVTHH
GPXHKQXKSLPHSGETXEXQFLVRQILLATFLVSPXFSCHKXRERNTDGEGMWREGGXGE
RTNMGHRHVQTLCXHFLQGRPSHPQGPTLHDPILTXLSLKGLVSRHLPIGWXHFTVLHWQ
TELDHRGSCCPLCFLLILXXRLKIFSEYLCMSICSHLSLCNSKAMFSQPQSITSKRVLTW
XQESILRSRQLDRPTGVPFENLLQSQKYTCENFPXHPEDVSFGRPLSTSESGSLEGLSPS
STRVSVSSGXTQEAAVSLGEHRVACNAFCXGRRLELIGHHAVMRLLLCGWXHLLSLYVTK
RACXGVTLVTWXQVGGFTVLCCMSQGMIADXFFLKTEKXSHVSWSNRXPTSSQRWAPHLP
MCGPPLECCXPTVSHIKQRDLXTGNVIVIVIFFSLEKXXNMLSLHLPLPLWPTXNISFGF
FRISFRRHYWLXMFLINYSLSNNKTVNHSPGLSDTFTSFFPFLYEDECLKIESPLFAKFP
SCSLKXFLLKGHGHYQARGLFVIYIPIXLELCKVKTVGAMNXDHXYINYSVITAENRLQT
PXALLPFKVRFSLAYMREKIISFXFISFXMDIVPFXIQEESILMLXSLIVHRSNKXQIIF
PKVYVTAIIYSDSLILRHSSFXFITGNEYNENNIRYPQTSKNTAXLGIVLLLLLLLLFCY
LXKPELHLVDLRYLENLVKTIXKCXLCEGSHPSRFGDGGLALRLAILQCPWDYKVSHGAR
LGFTLLSLKAVSILFDADKRNRFFIFRSKRIINQNRIPKPXKXMTGNGSFLMKQRGLQEK
SQQVDCXKLLLTEVRQCVLKAWHKDXLFKXRDLKAMSLLPQXVNELVKKSSQYCIHLGVX
CDLVDGTLGRAVCTVHRXQVSRPEKGIMFLHFXESVRIINIHK
>ENSMUST00000194744.1_2
DNTPPSGDQGLHSXAFXGDTLYINXQVHXLEAVRWPRYFIVDXILSFSQLSQLWQPXHIM
DRDINSRNLFLTVEKPESNNSLLGKSCWLPSXXVLSSHVTSEGRGTQMEKGCGGRVGEEK
GQTWVTDMCKLCVNTFYKGAHPILKGLPSMTPSXPNYLSRALSPGTSPLGGSILQYYIGR
QSLTTEAPVAHYVFYSFYNDGLKFFLSICVXAFALICLCVIQKPCSVSHRALLLSECXLG
NRNPYCALGNWTGLLGFHLKICYRVRNTPVKIFRSILRMXALEDPYLQVSQVLLRGSLPH
QPEYQXAVGRLRKQLFLWVNTGLPAMPFAKEGGWNXLAIMLXXDYCCVDGNTYSVYMXLS
GLVKESLWXLGDRWEASLFCVVCHRAXLQINFFXKLKNKVMFPGPTGDPLLPSAGPLIYP
CVALHWSAVNPPSAIXSSVIYKQEMXLLXXYFSHWKNNETCXAYTSPSPFGLLRIXALAF
LEFPSGDIIGYKCFXLIIHSQIIRQXITAQVFRILLLHSFPFCMRMNVXKXSLLYLLNSL
PAVXSDFYLKVMGTTRQEDCLSFIFRFSWNYAKXRQWVLXIEIISTSIILXXQLRTGCRL
HKRSFHLKLGSHXLIXERKXFHSNLFHFKWTLFPSEFKRRAFXCCSHLXYTGQINNKSYS
QKYMSLLXFIVIPXFXDTHLFSLXQATNTMRTTSGILRLVRILLNXGLYCCCCCCCCFAI
CKSQSFISWTXDIWKIWXKQSENVDYVKEVILLALGMEVSPXGWPSSSVPGIIKCLMVPG
WDLHCXAXKLXAYYSMQTRGTDFLFSGPNALXTKIEYQNLRNKXQEMAPFXXSSVGFKRN
PSRSIVKSFCXQRFVSACXRHGIKTDCLSNETLKPXACFLSKLMSLXKKALSIVFTWVFD
VTWXMVHLGGQSARCIDNKFPDQKRGLCSFISENLXELXISINK
>ENSMUST00000194744.1_3
IIHHLPGTKAFTHEPFEVTLCTXTNRCISXKQXGGLGTLLLTKFFPSVSXVSSGSRNTSW
TVTXTVEISSSQWRNLRVTIPCXANLAGYLLSESLVLMSQVKGEEHRWRRDVEGGWVRRK
DKHGSQTCANSVLTLSTRAPIPSSRAYPPXPHPNLIISQGPCLQAPPHWVVAFYSITLAD
RAXPQRLLLPIMFFTHFIMTAXNFFXVSVYEHLLSFVFVXFKSHVQSATEHYFXASVNLV
TGIHIALXAIGQAYWGSIXKSVTESEIHLXKFSVASXGCKLWKTLIYKXVRFSXGALSLI
NQSISKQWVDSGSSCFSGXTQGCLQCLLLRKEVGTNWPSCCDETIAVWMVTPTQSICNXA
GLLRSHSGDLVTGGRLHCSVLYVTGHDCRLIFSENXKIKSCFLVQQVTHFFPALGPSFTH
VWPSTGVLLTHRQPYKAAXFINRKCNCYSNIFLIGKIMKHVKLTPPPPPLAYLEYKLWLF
XNFLQETLLVINVSNXLFTLKXXDSKSQPRSFGYFYFILSLSVXGXMFENRVSSICXIPF
LQSEVIFTXRSWALPGKRTVCHLYSDLVGIMQSEDSGCYELRSLVHQLFCDNSXEQAADS
ISAPSIXSXVLISLYERENNFILIYFILNGHCSLLNSRGEHFNAVVTYSTQVKXITNHIP
KSICHCYNLXXFLDSKTLIFLVYNRQRIQXEQHQVSSDXXEYCLIRDCIVVAAAAVVLLF
VKARASSRGLEIFGKSGKNNLKMLTMXRKSSFSLWGWRSRLEVGHPPVSLGLXSVSWCQA
GIYIAKLKSCEHTIRCRQEEQIFYFQVQTHYKPKXNTKTLEINDRKWLLFNEAAWASREI
PAGRLLKASVDRGSSVRAKGMAXRLIVXVTRPXSHEPASSVSXXACKKKLSVLYSPGCLM
XPGRWYTWAGSLHGAXITSFQTRKGDYVPSFLRICKNYKYPXI
>ENSMUST00000192464.1_1
KNMGYYHHLLRVXRASGSSAVRTMSSSFLFLHTLSVSVVPQNFTEGTXXGPKFNDVTYQH
GRVFFPCKKFNTLFSGSLFILFLAQNQESRDWAYHSSSIHSLLLQACFFFFCFVFFCFVF
FLXVSLYLSNKTFPTKICLSCLXPRTQRVKTFLLEGWRNGSVVKSTTCSSRGLRFGSWHP
HGSQPLAALFQGIQSLFLIFVGMGHISRAXTFMQAKHPCPYKEGLDVRREMWKQTLRDCE
XEXXLGHXGITQSPLVFKLLDNFYDYLLLFITRIKLFLTXVTLFXVALLYPSIGFLCPVS
FRGSDDSSLRPLVGSSFWXAQVSHLKNSLALXKLLGPLTVWVLGYKXENGTXKKNLLEGH
XRDCRNSECLRPPPPPVLXRXFCRAKKPRPHFMXRLFGHSASRSHFSSCKTPLTQTTKSV
FTAIHEYXELLLSMGHCFXTRNLGLRVXIQYAEFCFHTHRSYRKHTVGDWSFLSWKLYSV
YPTICSVISSHFNFMPCLSFALXHSLAPPPKQCSVMFSXXTVIFFLIYKKAFRLXLLSLV
SALGWGRVCVCMCSYMCKYVCARGSLTLVFSVATHHIFKVASHCTWISTNLTRLAQPASS
RSLLTSTSSAGITGAHTHSWLFFPTLLPSLPLSFLSFKHRCXVLNXGPSFYTAHIFWPSH
LLRPIGHFXSNQKSFFHXSCAFIVNECENFVKFYFLLYCICSLIVTKVNYSDDFLMQDKF
LVNCLXYFLNITAEFCFMYLIEAIRTTWTFEFSLXDDFKVPVQFPXXIQRYS
>ENSMUST00000192464.1_2
KTWDTTIICXEYRGPVGALQXGRXALPFSSCIHCLFLXCLKILLKGLSKALNSMMXLTNM
EGFFSLVRNSIPSSVEVFLFCSXPRIKNPEIGLITLHLFILSFSKPVFFFFVLFFFVLFF
FCESLYIFPIKLFQPKFVFRACNQEPRELRHFYXRVGEMAQLLRVLPALPEDSGLVLGIH
MAHNHWQLYSRGSKVFFXSLWEWGTXAGHRHLCRQNTHVHTKKVLMLGEKCGNRPSETVN
ESNNXATREXHRAHXFSNSXIIFMTIYYFSSLEXSYFXPEXHYSKXPYSIPVLGFYVLXA
SEAVMIAPSDLXWAVHSGEHKSVIXKIPXHCENYWDPXLSGFLVTSKRMELRKRIYWKGT
EGIAETVNACAPPPPQCCKDNSAEPRSLDLILCKDYLVTALVDPTSPLARHHXHKPLKVF
LLPYMNTESFSCLWGTVSELGILGXEFKYSMLNSVFIHTDLTGNIQXETGHFCHGNCTQF
IPLYAVXYLPILILCLAYHLLYNIHXRPPPNNVQXCSVNEQLSSSXSIRKHLDFNCXVWY
QLXGGAGYVCVCVHICANMCVHVEAXHWCFLLLPTIFLRWHLTVPGSQQIXQGXPSQQAP
GASXLQLPALGLQGHIPTAGFSFLPSFLPSRFPSFLLNIGVRFXTEVLLSTLHISSGRAI
FSGPLDTFNQIRKASSIDHVLLLXMNVKILSNSISYFIVYVLXLLLRXIIVMIFLCRINF
XLIVYDTFXIXQLNSVLCIXXKLSGQPGLLSFLCETILKYQFNFLNKYRDT
>ENSMUST00000192464.1_3
KHGILPSSAESIEGQWELCSEDDELFLSLPAYIVCFCSASKFYXRDLVRPXIQXCDLPTW
KGFFPLXEIQYPLQWKSFYSVPSPESRIQRLGLSLFIYSFSPSPSLFFFFLFCFFLFCFF
FVSLSISFQXNFSNQNLSFVLVTKNPESXDIFIRGLEKWLSCXEYYLLFQRTQVWFLAST
WLTTTGSSIPGDPKSFSDLCGNGAHKQGIDIYAGKTPMSIQRRSXCXERNVETDPQRLXM
RVITRPLGNNTEPISFQTPRXFLXLFITFHHXNKVIFNLSNIILSSLTLSQYWVFMSCKL
QRQXXXLPQTFSGQFILVSTSQSFKKFLSIVKIIGTLNCLGSWLQVREWNLEKEFIGRAL
KGLQKQXMLAPPPPPSAVKIILQSQEAXTSFYVKIIWSQRXXIPLLLLQDTIDTNHXKCF
YCHTXILRASLVYGALFLNXESWVESLNTVCXILFSYTQILQETYSRRLVISVMEIVLSL
SHYMQCDIFPFXFYALLIICFITFISAPPQTMFSNVQLMNSYLLPDLXESIXTLTVKFGI
SSRVGQGMCVYVFIYVQICVCTWKPDIGVFCCYPPYFXGGISLYLDLNKFDKASPASKLQ
EPPDFNFQRWDYRGTYPQLAFLSYPPSFPPAFLPFFXTXVLGSKLRSFFLHCTYLLAEPS
SQAHWTLLIKSEKLLPLIMCFYCKXMXKFCQILFLTLLYMFFDCYXGELXXXFSYAGXIF
SXLFMILFKYNSXILFYVFDRSYQDNLDFXVFFVRRFXSTSSISLINTEIL
>ENSMUST00000193688.1_1
AQCHPLSSLTLAIRKYGELFVSWKXPGKASLGAIFVEPPPTMCSVSPISTVPVLWELSAG
RKSSWATLISELTSSWRXLRSQGELFQETGFSLLEPSLVESATSTGIWSQLHLNPPMALQ
GMWNVRDLLSQTQWLQIXHRSPGIPARAHSFVLLLSSNSRRGYWERQXGGRQTDTRSVYL
GXVFLSHLKASKDGNFSLGCEMPWPLAFTILWRHTWFSEAGGTRVPCQERKKWDKCETCR
ELEPTVACVVGWEGVAACIIACEAVCSRLSPXLLKPRQSLPNGYNXLGKRAQRLLIWFPH
SSXNAFYVPWWPLVRQIQSFLLHGYFCVSXEYIFKPVSKYLDDXSGVGSCSLFRGQGLMX
PRMAPLTHHVAFSPXIPEILASAFRVLLLEKERSXPPRGLACVXGAPCLLCGGLTVRGGH
TLSPTSQXHPMMAAKHLGIALXGPTRRSQHPPVLVGDKEGGCSCRIIXDQKCXKNLWSQE
RCRFKLLLSSTVTEQKCKAMAVNQTEQSQFQMRFFKRCVSNHLLLKVSAKLCHPVPXXTP
PSSLRPHHRISATKESVRGNEGKISFYRXVVASQPVGGRGRCVSEFKASLVYRENSRTAR
ATXRNPVWKNKITSQTNKPT
>ENSMUST00000193688.1_2
PSAILSPHXLXQSGNMGSCLXAGSDQGKPHWEPSLWSLPPPCALYPRFPQSQCFGNCPLE
GRAHGPLXFQNXPAAGDDSGLRGNYSRKLAFHFWNLLXLSQQPALASGVSSTXTHLWPYR
ECGMSETCSVRRSGCRYSTGVRGSLPGHTVLFYFXVVTLGEVTGRDSKEVDKLIQDLSTX
DEFFSHTXKPAKTVTFPWAVRCRGRSLSRFCGGTHGFQRLVELESLAKKGRNGINVRRAE
SXSQLWPVSWAGKEWLLAXLLVKQFVAGSLPDCXNPGSLCLMVIISWGNGHSVSSSGFHT
VHRMPFMFHGGLWYDRFRAFCFMVIFVYLRSIFSSPFLNISTISLELAPAPSLEDRGLCS
PGWPLXLTMXLSHLEFRKFLPLLSECCFXRRKEANPRGAXHASEGLPVFSAEVSLXEVAT
PSLQRLSSIPXWLLSIWALLCEVPPGGASTLPCWXVTRRGVAHVGSYKIRNVERICGHRK
DVDSNCCCRALSQNKNARQWLSIKQNNLNFRCVSLKGVSQIICFXRFLQSCAIQCHSKPH
PLLLGLTIGSLQLRSLXEAMRERFLFIAKWWLPSLWEAEAGASLSLRPAWSTEKIPGQPG
LHRETLSGKTKLPPKQTNQ
>ENSMUST00000193688.1_3
PVPSSLLTNFSNQEIWGAVCELEVTRESLTGSHLCGASPHHVLCIPDFHSPSALGIVRWK
EELMGHFNFRIDQQLEMTQVSGGTIPGNWLFTSGTFSSXVSNQHWHLESAPLKPTYGLTG
NVECQRPAQSDAVAADIAQESGDPCQGTQFCFTSKXXLXERLLGETVRRXTNXYKICLLR
MSFSLTPESQQRRXLFLGLXDAVAARFHDSVAAHMVFRGWWNSSPLPRKEEMGXMXDVPR
ARANCGLCRGLGRSGCLHNCLXSSLXQALSLTVKTQAVSAXWLXLAGETGTASPHLVSTQ
FIECLLCSMVASGTTDSELSASWLFLCILGVYFQARFXISRRLVWSWLLLPLXRTGAYVA
QDGPSNSPCSFLTLNSGNSCLCFPSAASREGKKLTPEGLSMRLRGSLSSLRRSHCERWPH
PLSNVSVASHDGCXASGHCSVRSHQEEPAPSRAGRXQGGGLLMXDHIRSEMLKEFVVTGK
MXIQIVVVEHCHRTKMQGNGCQSNRTISISDAFLXKVCLKSFAFEGFCKVVPSSAIVNPT
LFSXASPXDLCNXGVCERQXGKDFFLSLSGGFPACGRQRQVRLXVXGQPGLQRKFQDSQG
YIEKPCLEKQNYLPNKQTN
>ENSMUST00000187127.1_1
GXAVLQSALGKLGATKEPEGXVTAPAGLSGCAGERDHRXGRFLPGQLLSQRLYCCRSPLM
DIPICLSANSCPGLXIKDSKHHLSRSYFPQDFVXRWLXLSCAHFSLGLPCAFSCMVXSLT
KMKMXLLQQYRDFLEHWEGSFYNLCQHXAERVPMRMNTXRLPILXLXSSKSCWGLPSALX
VSCKRDFKAKALGLEVKGREKXSCLG
>ENSMUST00000187127.1_2
GEQCCSQHXGSXEQQKNQRAESLRPLAFPDALESVTTDEDGFSLGNCXVKGCIVAGAHXW
TFPFASQQTAALVYKLRIQNTISPEVIFPRISYKDGFDCHALISPXGCLVHSAAWCSRXR
RXRCDSCNNIGISWNTGRALFIIYVNTELSGCQCAXIHDAFLFSDYNPASLAGGCPLLFR
YPANGTSRQRHWVWRXKEEKNKVAWA
>ENSMUST00000187127.1_3
VSSAAVSIREARSNKRTRGLSHCARWPFRMRWRAXPQMRTVSPWATAESKAVLLPEPIDG
HSHLPLSKQLPWFINXGFKTPSLQKLFSPGFRIKMALIVMRSFLPRVALCIQLHGVVANE
DEDVTPATIXGFLGTLGGLFLXFMSTLSXAGANAHEYMTPSYSLTIIQQVLLGVALCSLG
ILQTGLQGKGTGFGGKRKRKIKLLG
>ENSMUST00000159324.7_1
IPQXSPSPVALLPVXLAMEVFDPGSHRSQGTSVHEEAAXAVRHLPLLKTSSAYPGSYPGW
FCCRDXNTDGAHPFPGCLIGRLSVISTLLWXTHQRHLPSVCLERLATVELPQPHMNRCKG
CALLLLKPSNKKAFSXKAKXNTXRFSRQXASGLMKYSFKLDLEDMSLLFFDXNIXSITQN
HCVLKKPNFKEIQLMGHLVFSEVVKDDFSNQGQVLGTVRXMLGMVGVLLCAXEFKRSNPI
DSKLLSKRMLILMFLXLKXIVISYYFLIXMLVXRLGRRMFLFHINIVXLQSVAXVLRKGY
FYDIGRLDIVTLGGGRGLLGCSKISNVKSWFKLNCLGVEEIYLYCAXXCELSVSLNNRKP
VXVSSSCPNKXINKXINIIN
>ENSMUST00000159324.7_2
SHNKAPLLLLSCQCDXQWRSLTQAVTALKEQVSMKKQPELLGICLCSRHPLPTLAVTLDG
FAVVIKTQMELIPSLGVXLADSLXSALFSGEHISAICLLSAWRDLPQXSFLSLTXTAAKD
VRSFCXSRQIKKLFHEKLNRIHEDFHDSRLPDXXNIHLNWTWRICHFFSLIKIFRAXHKI
TVSXKSQTSRKFSXWGILFSVRLLKMIFPTRVRCLEPLGECXAWWESSCVLKSLRDRTQX
IVSFFQRECXFXCFYDLNRLXXVITSXFRCWYDDWADACSCSTSTLYDCRVXPECLGKGT
FTILEDWTSXHXEEGGGYWAVLKLAMXRAGSNLIAXVWKKYTCIVLNNVNYLYHXITGNP
FEFLLPVQINKXINKXIXLT
>ENSMUST00000159324.7_3
PTIKPLSCCSPASVISNGGLXPRQSPLSRNKCPXRSSLSCXASAFAQDILCLPWQLPWMV
LLSXLKHRWSSSLPWVFDWQTLCDQHSSLVNTSAPSAFCLPGETCHSRASSASHEPLQRM
CAPFAEAVKXKSFFMKSXIEYMKIFTTVGFRINEIFIXIGLGGYVTSFLXLKYLEHNTKS
LCLEKAKLQGNSADGASCFQXGCXRXFFQPGSGAWNRXVNARHGGSPLVCLRVXEIEPNR
XXASFKENANFNVFMTXIDCNKLLLPNLDVGMTTGQTHVLVPHQHCMTAECSLSAXERVL
LRYWKTGHRDIRRREGVTGLFXNXQCEELVQTXLPRCGRNILVLCLIMXIICIIKXQETR
LSFFFLSKXINKXINKYN
>ENSMUST00000161661.1_1
RVAQSIYVGMIHPTIKPLSCCSPASVISNGGFRCSYLQKEVSIFCVEETQKVLXMSLXPR
QSPLSRNKCPXRSSLSCXASAFAQDILCLYCIWEFPLSFMSLVLHENVQPWQLPWMVLLS
XLKHRWSSSLPWVFDWQTLCDQHSSLVNTSAPSAFCLPGETCHSRASSASHEPLQRMCAP
FAEAVKXKSFFMKSXIEYMKIFTTVGFRINEIFIXIGLGGYVTSFLXLKYLEHNTKSLCL
>ENSMUST00000161661.1_2
GLLRASTWGXFIPQXSPSPVALLPVXLAMEVLGAHIYKRKSLYSVXKKLKKFSKXVFDPG
SHRSQGTSVHEEAAXAVRHLPLLKTSSAYIVYGNFHFHLCRLYSMKMCSPGSYPGWFCCR
DXNTDGAHPFPGCLIGRLSVISTLLWXTHQRHLPSVCLERLATVELPQPHMNRCKGCALL
LLKPSNKKAFSXKAKXNTXRFSRQXASGLMKYSFKLDLEDMSLLFFDXNIXSITQNHCV
>ENSMUST00000161661.1_3
GCSEHLRGDDSSHNKAPLLLLSCQCDXQWRFXVLIFTKGSLYILCRRNSKSSLNESLTQA
VTALKEQVSMKKQPELLGICLCSRHPLPILYMGISTFIYVACTPXKCAALAVTLDGFAVV
IKTQMELIPSLGVXLADSLXSALFSGEHISAICLLSAWRDLPQXSFLSLTXTAAKDVRSF
CXSRQIKKLFHEKLNRIHEDFHDSRLPDXXNIHLNWTWRICHFFSLIKIFRAXHKITVS
>ENSMUST00000187924.1_1
TIKPLSCCSPASVISNGGXVLCLIYYYKNYQMSLLFCFRFLVFXNILLTETXYIGTSYKS
VVGDWLKFSYILCVCVHMCVHMXGWAYKNHCECTMXYLLPPDKRNQHAHYSFPFKLFAFH
KKKKNLTYFLQVSXGSXGSXKVCELYIFLLIFYPSXVIITGYGKVLSEVQCLLTVIIAYF
NPTSICFXYCRGVNLVLDEILTYASLPEAEHLSSHLCKEDCAVSYGVRGRAMSEESLLEV
SFLFQLFSPKLSHQEIHRPLFSITTPRILPVVPSLDPQXTISVHLVVSFKESRKGXFLTV
SKXLRERTGAXEWLVQRLPILQEAEPLFCIEVRRMAXLTGTRSGLDCLFLESCIFRIPWN
MVYIICFWEIMLMEHXCXMXVSIKSKXEIMVVRVXSHTKSYIQLLGTEGCVICIISVYSL
NFPSLETILKQCXIILALVFNKLFINCYXKLILISRSKFIYITVEXMLKKLTQPKLIPYL
XNLLLKYTHNACVRNKTNTLHAKFYLIFFCSCLQQYNLIHXLTEFTVXNIYSVSTLKVEN
SHFPTXPCXPYSGENTLQESSLLPVXVRSSPRLFRKSDLXNCLRRGSLLFSCHNESFKFN
SYICSCXSVEMPSLKTXQLEVNEICMRHGRKMIMSALTRQITGRKS
>ENSMUST00000187924.1_2
QXSPSPVALLPVXLAMEGKCFVXYTIIRITKCLYYFALGFLCSKIYFXLKHNIXEQAINL
LSGIGXNFPIYYVYVCICVFTCRGGLIKITVNAQCNTSYPLISETSMHTIAFLLNCLHSI
KKKKTXHIFYRCHRAAKALRKYVNYTFFYXYFIHLKXXXQDMGRYCRKFSVYXQSXLHTS
ILLPYVSNIAEEXTWCLMKYLRMPPFLRLSICLHISAKRTVQSLMVSGGELXVKSPFWKL
VFCFSFSPPNCLIKKSIDLSSPSPHHAFCLWFLPWIPSKQFQYIWXXALRRVEKGDFXLL
VNSFARGQGLENGSYRDYPSFRKLNLCSVXKSGAWLSXQGQEVVXTVYFXSLVFLEYRGI
WSIXFVSGKLCXWNINARCRFLXRVSKKXWLXEYKAILKVTFSSLELKDVSYVSXVFILX
IFPVLKLYXNSVKLYLPLCLISYSLIAIRNXFSXVEANSSTLQXSKCXRNXLNLNXYHTC
KISYXNTLIMLVLEIKLIRFMLNFILFFSAHVCSNTTXFISXLNSQFKIYIQFQLXKLKI
VIFQLDRASHTLGKIHFRSPAFFLFELEAVPGYSGRVIFKIALGEGLFYFRVIMKVLSLT
VTFVLAEAWRCQVXRLDSLRXMRYAXDMAERXLCRLSQDRXLEENP
>ENSMUST00000187924.1_3
NKAPLLLLSCQCDXQWRVSALFNILLXELPNVSIILLXVSCVLKYTSNXNIIYRNKLXIC
CRGLAKIFLYIMCMCAYVCSHVGVGLXKSLXMHNVIPLTPXXAKPACTLXLSFXTVCIPX
KKKKLNIFFTGVIGQLRLLESMXIIHFFTDILSILSDNNRIWEGIVGSSVSTDSHNCILQ
SYFHMFLILQRSELGAXXNTYVCLPSXGXAFVFTSLQRGLCSLLWCQGESYEXRVPSGSX
FSVSAFLPQTVSSRNPXTSLLHHHTTHSACGSFPGSPVNNFSTSGSELXGEXKRVISNCX
XIASREDRGLRMARTETTHPSGSXTFVLYRSQAHGLVDRDKKWFRLFISRVLYFXNTVEY
GLYNLFLGNYVNGTLMLDVGFYKEXVRNNGCKSIKPYXKLHSAPWNXRMCHMYHKCLFFE
FSQSXNYIKTVLNYTCPCVXXVIHXLLLETDSHKXKQIHLHYSRVNVEEIDSTXTDTILV
KSLIEIHSXCLCXKXNXYASCXILSYFFLLMFAAIQPNSLANXIHSLKYIFSFNFKSXKX
SFSNLTVLAILWGKYTSGVQPSSCLSXKQSQAIQEEXSLKLPXERVSFIFVSXXKFXVXQ
LHLFLLKRGDAKSKDLTAXGKXDMHETWQKDDYVGSHKTDNWKKI
>ENSMUST00000188743.1_1
MVPDFFPRVSISSVASLXVFFIVSTSLFRSSMVLFISITCLYVFSSFSVRTSTCLIVFSC
FSLRTCNSLAVFSCISLSDLLKSFLMSSIIIMRYAFKSRSRFSGVLGCPGLGEVGVLGSD
DEPSLMFPALSKDQQLSRNPARLGLLRPLALKTEQLLGYHPPXXGIATVGLLQMFTTQVM
PRSLLSDKRNIGVXPRCQNACQTCENPXVQPPASHKIARGVVYLYFXHLEIAEEDQIFKV
NLNYQVQKNLSRMFLXILQKSFTRGRLQGRTLSSALVFLKSLCVILQEHIVSTLXRNILY
MXXDYMSIECLLCDRHYSILCQSKHIGITSGWHKIQNHLGSNSXFKTITNSXKVLAWLAF
KQSEFKVXVGQARKWKRTSVDPGVGDSGHVEALGCXNQRYKPTKLALXTHXFTLGIFITR
XSMYFFCRMIIVXXLWXVTLKLMWRLQIMQRRCACMXGCMCVYMCVHLHRKSIGQPQVSL
HLVLXDKVSHWPGTCQVGXAVWLLLPRYSPALEXQVCGSTHGFFXKNMGLEVELCFLCLE
GVYFTCLAISPAXKIMSSQNTKHMFLHLQPEFYFIFXFXENCREKHPCFLSHVSMNSVPQ
LPIIXGQQNTLFPSISLFSARRCLNRYERNKFWQAITCKHSCFCCFRPKETSVCSVHHKE
KPIGCCQEGRIKEQRLALYPTXSTVYHFPAAPRSCFRVFCSQDSKDRKAFLWVSATSGAS
LKAXPTLKXRAYLLKIGRXQRIYDNIKMTVMCQRKTILSWNGRNLSDHCLNGRLECPLPW
APGETMLMTTLKMGDWSVLCLGHLVRLCXXPHXRWEIGVSSALGTWXDYADDHTDPVASL
APEQYQHHLTLSLPILKNILSEQHDDSSELPAASVLICXYFHLTTLMGTLNQCGXFLKNA
IXK
>ENSMUST00000188743.1_2
WFQISFLGFLSPVLPHFEFSLLFLLPFLGLVWFCSFPSPVCMFFPLFLXGLLPVXLCFPV
FLXGLVTLWQCSPVFLXVIYXSPSXCPLSSSXDMLLNLGLGFRVCWGALDWAKWEYWVLM
MNLHXCFLHXVKISSSPGTLQDWDCXGPXPXRQNNYWVIILPSEGXQLWDYSRCLPPKXC
LGLCSQISVIXGCSQDVRMLAKHVKIPEFNLQHHIKXPVGLYTYISSTWRXQRRIRYSRS
TSTTRYKKICPECFCEYCRNHLLVGDCKVGLCLVPWFSXRACVSYFKNILFQLCKEIYCI
CSKITXVLSAYCVTDIIVFFAKVSTLEXLQVGTRFKIILDPTHNSKQXQTLKKYXPGSPL
NNLNSKCELGRQENGRGPVWILEWGILDTWRPLDAEIKGTNQPSWPSELTDSPWGFLLPD
KACISFAGXLXCSDYGESHSNXCGDYKSCRDGVHACRGVCVCICVSICIESPXDNLKYLS
TLFCETRSLTGLELAKXARLSGYCSLDIHQPWNNKCVAAHMDFFKKIWVWKLNSASCAWK
EYTLLAXLSPQLKKXCPLRTQSICFYTYNQSSISFSSFERTVGKNTLASCLMSVXIQFPS
YLXFEDNRILFFLPSAFSQLVDVXTGMRGISSGKQXLANTAVSVVSGQKRPVYVQSTTRR
SLLAVVRKAGSRSKDXLSTQPNLLFITSLQHQGAVLECFAHRTPKTGRHFYGLVPHQVLP
SKHNPHSSEEHIFXRXGDSKESMTILKXLXCVRGKLFYHGMAETFLIIVXMGDWSVLCLG
HLVRLCXXPHXRWEIGVSSALGTWXDYADDHTEDGRLECPLPWAPGETMLMTTPIQWLLW
HQNSISTIXPSLYPSXRTYCLSSMMTVLSFLLPLFXFVDIFIXLLXWEHXINVVDFXRMQ
SRK
>ENSMUST00000188743.1_3
GSRFLSXGFYLQCCLTLSFLYCFYFPFXVXYGFVHFHHLFVCFFLFFCKDFYLFDCVFLF
FFKDLXLFGSVLLYFFKXFIKVLLDVLYHHHEICFXIXVXVFGCVGVPWTGRSGSTGFXX
XTFTDVSCIEXRSAALQEPCKTGTAEAPSLEDRTTTGLSSSLVRDSNCGITPDVYHPSNA
SVSALRXAXYRGVAKMSECLPNMXKSLSSTSSITXNSPWGCIPIFLALGDSRGGSDIQGQ
PQLPGTKKSVQNVSVNTAEIIYSWEIARXDSVXCPGFLKEPVCHTSRTYCFNFVKKYIVY
VVRLHEYXVPTVXQTLXYSLPKXAHWNNFRLAQDSKSSWIQLIIQNNNKLLKSISLARLX
TIXIQSVSWAGKKMEEDQCGSWSGGFWTRGGPWMLKSKVQTNQAGPLNSLIHPGDFYYQI
KHVFLLQDDYSVVTMVSHTQIDVETTNHAETVCMHVGVYVCVYVCPSAXKVHRTTSSISP
PCFVRQGLSLAWNLPSRLGCLAIAPXIFTSLGITSVWQHTWIFLKKYGSGSXTLLLVLGR
SILYLLSYLPSLKNNVLSEHKAYVFTLTTRVLFHFLVLRELXGKTPLLPVSCQYEFSSPV
TYNLRTTEYSFSFHQPFLSSXMFEQVXEEXVLASNNLQTQLFLLFQAKRDQCMFSPPQGE
AYWLLSGRQDQGAKISSLPNLIYCLSLPCSTKELFXSVLLTGLQRQEGIFMGXCHIRCFP
QSITHTQVKSISSEDREIAKNLXQYXNDCNVSEENYSIMEWQKPFXSLFEWEIGVSSALG
TWXDYADDHTEDGRLECPLPWAPGETMLMTTLKMGDWSVLCLGHLVRLCXXPHRSSGFSG
TRTVSAPSDPLSTHLKEHIVXAAXXQFXASCCLCFNLLIFSFNYSDGNIKSMWLIFEECN
LE
>ENSMUST00000187918.1_1
KIGFPLAAXLCSHVGSGFCAGINCXKDSTALKMYPGRRVGDSTLAHHSHKNDXFSXAQTL
DSPPIRAQKMLRXGPXPPAXLPSKPLGIKAMSILEAXLKSADMLLCERTGTFASLLCEQL
HVYRNXYGDSLFCCKLQYLTXILSRQPFPLCFRFXYLIVTHCGCNKLKPLRLKNELXKKN
GETHSLWXILILQSILFPGRLPRASVEESVLKXLMASAASGGQRSRQGEXSRACLGGGRT
LHRADRAKLCLEGRIPNLHTLGQGTFPFLDXLPAPWNILLSXVNQLCKTGLLTLGSLNSG
GLSXKXPLCRACGIFSTRPVWSLTFXGYWGLXDGACLEEQEVDGLQQAQLKWSRTEHKAP
RCXGAAGMLKNLVLQANSSSAILCPPAGLWTEHIPXEYRIGRVIEPLPGIPAICPSHLFA
ILPXFYVAWSTXTGDSXLKEAVSVXLLGTPPSMLGEDCSVAVLGHPSSYIQSLTHVLXVR
PINSLVELW
>ENSMUST00000187918.1_2
RXGFLXQLNSVLMLEVDFVLESIVKRTALPXRCIQAEELVTQRXLTTVIKMTDSHEHRHW
IALLSVHRRCCDEDHSLLPDSPPNPWGXKPXVSWKLSSSPQTCCSVKGQVLLQAYCVSSC
MSIETNTVIHCSAVSFNIXHKFCQGNLSPSASASNIXLXHIVVATSXNHXDXKMSCKKKM
EKHILCGEYXSCKAFYFRGGCQEQVWKSRYXNDSWHLQPREVRGADKENSQGLALEVEEH
SIEQTEQSYVWKGGFPTSTHWVRAPSLFWISFRPRGTFSSLKSINSARLDCLLLVHXILV
GCLRNDPSAEPVGSSQPGLCGHSPSEGTGDCRMEPAWRSRRWMDYSKPSSNGAEQSTRPQ
DAEELQGCXRTWFSKQTAAQPSCAHQPVCGLSTFPKSTEXGESLNPYLGFQPSVLAICLQ
FFPNFMWLGVHRLGTVDXRKLYLCDYWGHHHPCWVKTAVXLFWVTQAPIYNPSPMFCRXG
QXTPXLNFG
>ENSMUST00000187918.1_3
DRVSFSSLTLFSCWKWILCWNQLLKGQHCLEDVSRQKSWXLNVSSPQSXKXLILMSTDTG
XPSYPCTEDVAMRTIASCLTPLQTPGDKSHEYPGSLAQVRRHAALXKDRYFCKPIVXAAA
CLXKLIRXFIVLLXASIFDINFVKATFPPLLPLLIFNCNTLWLQQAETIEIKKXVVKKKW
RNTFFVVNTNLAKHFISGEAAKSKCGRVGIEMTHGICSLGRSEEQTRRIVKGLPWRWKNT
PSSRQSKAMSGREDSQPPHTGSGHLPFSGLASGPVEHSPLLSQSTLQDWIAYSWFTEFWW
AVLEMTPLPSLWDLLNQACVVTHLLRVLGTVGWSLPGGAGGGWTTASPAQMEQNRAQGPK
MLRSCRDAEELGSPSKQQLSHPVPTSRSVDXAHSLRVQNRESHXTLTWDSSHLSXPFVCN
SSLILCGLEYIDWGQLTKGSCICVTIGDTTIHAGXRLQCSCFGSPKLLYTIPHPCSVGKA
NKLPSXTL
>ENSMUST00000189497.1_1
TDGLGISPSLLHIRRVVIGRVDTAVFIPGTVLEPVMPEGASLLPYKTHLLXPSSLSQAGI
VIALCGQGYITAWQDFSRLHLMFGCGSLHLLPSVAGXCLSDNSYARGHEESSSTSGKKPL
APRRKSSRNIHLXMTSRHLLKLSSSDLCYLPIKTCLDIFKPQXSSFIGSAYDGLCEILTS
EYVLLGTVDHIDFQMHFLFXSGLVSKAXWYSNFAHFYIFSYIYXFFFKSLLVHSSYCEKP
QFFLNTESSLTKKDSLLDVAYKPVAIXKFSFFRCLFLTCKCLYITAQHMCEXHIEFKGXE
SYHSSAYMLVTCKIHGSKKVTTAXNRCEXHIKYTGVRKLYKLGMYLFLHFNLELKVQVMQ
AYLNSSLMPXTFICXCLLINTFAHKLVXIKKMTHIXLXFXILKYLYILKSVMXIIKDRIN
FYMSIDDWRDVSVLNSTCSSSREFEFAYKPSHMMHYSCLKLQLQSIXYCLVAFEGSHAHT
HRFTYKWTHTHTHTHTHTHTQTYLSVYLSIYLSIYLSIYHISXVSIGNIRKLLLSFNKES
NIDI
>ENSMUST00000189497.1_2
QTDWGFLHHCCTXEEWXXEEWTQQCSYQALSWSQXCQREQASYPTKLISCDLLAXVKLGS
SLLCVGKVTSQLGRISPGSTXCLAVGLCICFHQLLGNASQITAMPEVMRNQVLPLVKSLL
LPEESQVGTYTFEXHLAIYXSYHHQICATYPLKLVWTFLNLNSHHSLDRHMMAYVKFXLL
STFCXERLTTXTSRCTFSSDQVXFLKHSGILILHISIYLAIFIDFSLKVSWFIVLTVKNL
NSFXTQSLPXLKKTVYXMXHTNQXQYESFPSSDVCFXLVNAFISQLSICVNNIXNSRGKK
VITAQHICXXHVKYMGVRKLPQLRIGVSSIXNTQEXESCINLECICFCTLTWNXKFKSCK
LIXILPLCHEHSFVNVYXLIHLHISXFKSRKXLTYDYNFKSLNISTFXSQXCKXLKIEXI
FIXAXMIGEMSLCLIALVLLPENLSLHTSPHIXCITPAXNCSSRASNTVLWPLKARMHTH
TDSHISGRTHTHTHTHTHTHKLICLSIYLSIYLSIYLSITFRKXALATFENYYYPLIKKA
ILI
>ENSMUST00000189497.1_3
RRTGDFSITVAHKKSGDRKSGHSSVHTRHCPGASDARGSKPPTLQNSSPVTFXPESSWDR
HCSVWARLHHSLAGFLQAPPNVWLWVSASASISCWVMPLRXQLCQRSXGIKFYLWXKASC
SQKKVKXEHTPLNDISPFTEVIIIRSVLPTHXNLSGHFXTSIVIIHWIGIXWLMXNFNFX
VRFVRNGXPHRLPDALSLLIRSSFXSIVVFXFCTFLYIXLYLLIFLXKSLGSXFLLXKTS
ILFKHRVFLDXKRQFTRCSIQTSSNMKVFLLQMFVFNLXMPLYHSSAYVXITYRIQGVRK
LSQLSIYVSNMXNTWEXESYHSLEXVXVAYKIHRSKKAVXTWNVSVSALXLGIESSSHAS
LFKFFPYAMNIHLLMFTNXYICTXVSLNQENDSHMTIILNPXISLHFKVSDVNNXRXNKF
LYEHRXLERCLCAXXHLFFFQRIXVCIQALTYDALLLPETAAPEHLILSCGLXRLACTHT
QIHIXVDAHTHTHTHTHTHTNLSVCLSIYLSIYLSIYLSHFVSEHWQHSKTIIILXXRKQ
YXY
>ENSMUST00000194910.1_1
KXNIRSRYIFQLYXVQNCFXIDMIISSPAAGXKMYNAVXLYVNSRELIYXLFPFYLQXYL
VILXSVIILKDAILIIVSHXLIYSFYILITEFPLPGPSSSIPSSPLRIRRPTQGIMSPHG
XAHPFSLRTGKATQLLTGMRSTNRQXVXGQALIMVILXHFCHRYFYGILFKCFLYXNLXT
YFYCNSKILXYSSXFPFFIDIIYNHLFSLCGXSFHFLISISCRLXXLSKLLRSHFWHLXI
SPLWDKRRFCLNHXDRNKXILYSRXXRKAERNFTQLEXVICRXIQERSNDPMLLALKTLM
SQRKKSTESGLGTGRLKEDXRDPWYWCSPALSFFFFFNPVNSMLKFXPTNVANYILCDSF
AKFYNILYSIXMHQXVFFTMSQHIVKNTTVFTVLTLYFSLCHSTFNLLSHDKXPQNIPKP
PGGTQTAQWLTNMGCCFILYMSKXILLKNIEVALGYCQSKLNCKLTYTTGCTQFCFHFCQ
WRHXCLGKEXTGFRIXQFLPLCYSAIIFXGPSFLVCFFVCFSNYIXRKXCFLYYYNTRGY
GLAENSRKNSFCLNSEAMLFYEXRQICSXLPVLIGVYPLLIFRQSLTQYKCTXYIFNYFX
CLMXAFLSIGYFIYLHFKCYPPYLVSSLETFYHILPPPASIRMLTHPPTHSCLLVLAFLY
TRTLSLHRTKGLIDARXVHLLLHIWLEPSLHCCLPXPVICLFLAMILCLNCSYGPXSAIE
KLDRQRLSSFMSEFLXIIVFPLLEIQKQXFCCKQQTDPKFLXRKCCFIXSNRXYFSLSHD
FAXVYRSFLSAFPDCFHNAIMLVSNTSPMCLLFILLCFIIYXHINFSGIICIFFXETCNX
FFLSIVIFSHVSLHYNTFVYXFFKRKNLIVXALSLHFSMIGLLCLPYQRFXLFPDQPPDS
MIKYYSNKSYEINFVFXDFYVDFMFHNILLNYLTMVXLGKFXNYVLXGVLEXXFLRKHTN
LQKDNIIKQTTTIVTVKYRWXVMRLSKYLKAQDVMHYEV
>ENSMUST00000194910.1_2
NKIXGVGTYSNFIKFKTVFKXIXXSHHQQQGRRCIMLFSCMXTQESXFINCFHSICSSTL
LYFNLXXYXKMQYXLLFPINXFIHFTFXSLNFLFLVPHLPFPLLLXEXGDLLRVLCLHMA
RHILSHXGQARQPSYXLGXDPQTGNRFRDRPXSWLFCNISVIGTSMEFCSNASYTEIYRH
IFIVIPKYYNILHNFLFSXIXSIIICFHSVASLSIFLLVFLVDYNNYQNYXGHTFGIYEY
HHCGTREDFVXITEIGTNKFSTVDSRERQKEISHNXNRXFADRSRRDLMILCCWPXRHSX
AKEKNQLKVVWELEDXRKIRETHGTGVVLLYLFFFFLIQXIPCXNSDLQMWQIIYCVILL
QNSIIFFIQFKCISEYFSLCHNTXXKTLQYLQYLHCIFHYVTVHLICXAMISNPKISLSH
QVEPKQLNGXQTWVVVLFYICPNKYFXRTLRSHLAIVKANXIVSXLTQQDAHNFVSTFAS
GDIDVXEKSRQASGFDSSYHSATLQXSSKVLAFWFVSLFVFLIIYRESDAFFTITTQEVM
DLQKTPGKIHSVXTLKPCCSMSNVRYVHSYQYXXEYILFSYLDKAXLNINVLNIFSIIFN
VXCRLFFLLDILFIYISNVILLTWFPLWKPSITYSLPLPLLGCSPTHPPTPASLSWHSST
LGHXAFTGLRASLMPDESIFCYIFGWSLLCIVVCPNQXFVYSXPXSSAXIALMVLDLQXK
NLTGKDSLHLCPNFYELXFFLCXKSKNNNFVANNKLIQNSYEENAVSFNPTANISLSVMT
LHEFIGHSSQHFLTVFTMQLCWXVTHPQCAYYSFYYVLLFTNIXIFLELFVYFSEKHAIN
FSFQLLFFLMFHYITTHLYTNFLKEKTXXCELYHCILVXLACYVFHIRDFNCFLINLLIA
XSSITVINLMKLILFSKISMLILCSTIFCXTIXLWFNLVNFEIMFSREFLNNDSSENTRI
YKRIIXSNRPPQXSQXNTGGEXXGYLNIXKLKTSCIMK
>ENSMUST00000194910.1_3
IKYKEXVHIPTLLSSKLFLNRYDNLITSSRVEDVXCCLAVCKLKRVDLLIVSILFAVVPC
YTLICNNTERCNTDYCFPLINLFILHSNHXISSSWSLIFHSLFSSENKETYSGYYVSTWL
GTSFLTEDRQGNPVTDWDEIHKQAIGLGTGPDHGYFVTFLSXVLLWNFVQMLLILKFIDI
FLLXFQNTIIFFIISFFHRYNLXSFVFTLWLVFPFSYXYFLXTIIIIKIIEVTLLASMNI
TIVGQEKILFESLRXEQINSLQXIVEKGRKKFHTTRIGNLQIDPGEIXXSYVAGLKDTHE
PKKKINXKWFGNWKIKGRLERPMVLVXSCSIFFFFFXSSEFHVEILTYKCGKLYTVXFFC
KILXYSLFNLNASVSIFHYVTTHSEKHYSIYSTYIVFFTMSQYIXFAKPXXVTPKYPXAT
RWNPNSSMVDKHGLLFYFIYVQINTFKEHXGRTWLLSKQIKLXANLHNRMHTILFPLLPV
ETLMSRKRVDRLQDLTVLTTLLLCNNLLRSXLFGLFLCLFFXLYIEKVMLSLLLQHKRLW
TCRKLQEKFILSKLXSHVVLXVTSDMFIATSTNRSISSSHIXTKLNSIXMYLIYFQLFLM
FNVGFSFYWIFYLFTFQMLSSLPGFLSGNLLSHTPSPCLYXDAHPPTHPLLPPCPGIPLH
XDIEPSQDXGPHXCQMSPSSATYLAGAFFALLFALTSDLFILSHDPLLELLLWSLICNRK
TXQAKTLFIYVRISMNYSFSFARNPKTIILLQTTNXSKILMKKMLFHLIQPLIFLSQSXL
CMSLXVIPLSISXLFSQCNYAGEXHIPNVLIIHFIMFYYLLTYKFFWNYLYIFLRNMQLI
FPFNCYFFSCFITLQHICILIFXKKKLDSVSFIIAFXYDWPVMSSISEILIVSXSTSXXH
DQVLQXXILXNXFCFLRFLCXFYVPQYFAELFNYGLTWXILKLCSLGSSXIMIPQKTHES
TKGXYNQTDHHNSHSKIQVVSDEAIXIFKSSRRHALXS
>ENSMUST00000194699.1_1
SCQPGDRLHGCRLQLLPALECASVSFLNTDXRQLFASALERLGSKTKQHKTLSPLLLSKF
DLKRFLLETGSHSVCSLSRSEATQVDQADLESYLSLLPQCXDQKCAPPRPAKTFLLELET
IIKRMDSVHVGDGADELLFWMENGTEKFCFLYSLKILRTXSSSGEVECESGRCVREVGSK
YKNALYEVLKDSFFFFLKKNFIHIQYVLIIFPAHHYIPLQSVFKGXXVAXLPPLGCSLYH
LLGSLAKNILCLWSDCIGLKESFVGTMGLKXLLXFSKRMSFGXMPLFSFTLNXQSDASLT
VSDHFINTFISXKXEKLNLDQKTQHVIIWLFMYFXWFLSSXSXIXFLQVFMHSNXKPRLI
MLHRXRVLXGKIKIHMGXPILSMIXYFCQLGRIENRYGNTSGCMSEGCFXKHFRKEGRKK
HMDVSSPNGVKSXIKKRKLTEHQHSSQFPVSFLSLQSVXPHSRLHALAMVMACVLPXWEP
KXTHPPSSPFAKHLFFTATXKSRTNXCQGMTXEGGEIIFILAYFKVGSVPLDCWXRLFES
SVVSQHXLHMXSQVQLVLFFXVFLFIDMKXNSEPANFXSPFNHXKYQXFDSSAVALPQXY
FLFVLSMRETIGQIRKNKHCSXIXANIHRSHWAAFTSLKASFTSTKQKKQXELLLLXDYK
MNHLQVHLSLLQLQPEQLADIFSLNGNYCMWADTSVKVLRTWHLEILLKXKASRQXNQRT
WQVFLFNDWNPKFXNLSYLSFMVVFVCLFVVIFESRAHRVAGADLKFTMQARLALNLXRS
FSLCLLSAGVTGVMCLYRQSWRFXCEILLLFGHSFSNARLMEICPSMGISTTVVEPLRYR
QGLINSNYAIWAPLMNGVIKDWYEXIHYXRAGCYKKSKPLASRQAPALLHVSPLYYLPCC
LIGKRPSPGSTSLAKCLRLXPSKTVSXVKISIKRTQSQIVYYSKHNKTDXHRYITXGAXK
EILPLXDYWMNHFLVHSSLLQLXPEQLLDIKHWTLRRKXMDKLRLQSSERTTINGXIDM
>ENSMUST00000194699.1_2
VASRVTGSTVVACNFFPPWSVPQYPFXIRIKGSSLHQLSRDLGQRPSNTKPYHLCYCQNL
TXSASFLRQGHTVYVALAGLKLPRXTRQTSRATCLCFLSARIRSVRHHAQLRPSFXNWKP
XLREWIVCTLEMVQMSCCFGWKMVQRSFVFFIPXRFXGLEVRVGKWSANPGDVSGKWGVN
IKMHCMKSLRTLFFFFXRKISYIYNTFXSFFLPTTTFLYRVFLKANKWLDYHLWAVHYII
FWGAXPKIYYACGLIALVLRRVLXELWAXSNCYNLARECHLVKCLCFHLLXTNNQMHLXQ
FLIILSTHLFLKNKRNXTWTKRLSMXXYGFSCISNGFCLANLKFNSCRFLCIVIESLGXL
CCTDEEFYKEKXKYTWDNPYYPXYDIFVNLAGLRIAMGIPLGVCLRDVSRNISGKKEGRS
TWMXAAPMGSRAEXKRESSLSINTPLSFLFLSCLFSQCDLTLASMPXLWXWPVSFLNGSQ
NKPILPQVLLPSICFSQQHENPEQTDVRVXLKRAVRSYLFWLTLKLVLCHWTAGEDFLKV
QLCLSTDSICEVRSNWSFFSRFFFLXIXSKIVNLLIFKVLLTTRNISDLIVLLLPCPNNT
SCLFFQXERPLGKLERINTAAKYKQTSTEVTGLLLLPXKLHLLLQSKKNSKNFCFFEIIK
XIIYKFIYLFYNFNLSSXQTSSALMVIIVCGRILQLRFXEPGTWKSYSNKKHRDSKTKEH
GRFFYSMTGTPNSKTYLIFLLWXCLFVCLWSYLSQELTVXQGLTXNSLCRLGWPXTCRDP
SASASXVLGSQGSCVCIAKAGGFNVKYCFCLAIASLMPGLWKSALVWGYQPLXXNLXDIG
RAXXTAIMQSGLHSXMGXLKTGMSEFIIREQVVIRRASLLPLGKLLPSYTCLLYIIYHVA
SXVKGPPQVQPAWPSVLDFDLPKLXAKXKSPXKGPSPRXFIIASITKQTNTDTXLKGPKR
KFCLFKIIGXIISXFIHRFYNCNLSSYXTSSTGPXEESKWTNCAYSLVREPQXMVKLIC
>ENSMUST00000194699.1_3
LPAGXQAPRLSPATSSRLGVCLSILSEYGLKAALCISSRETWVKDQATQNLITSVTVKIX
LKALPSXDRVTQCMXPXPVXSYPGRPGRPRELLVSASSVLGSEVCATTPSXDLPFRTGNH
NXENGXCARWRWCRXAVVLDGKWYREVLFSLFLEDFKDLKFEWGSGVRIREMCQGSGEXI
XKCIVXSPXGLFFFFFKEKFHTYTIRFDHFSCPPLHSSTECFXRLISGLITTSGLFTISS
FGELSQKYIMLVVXLHWSXGEFCRNYGPKVIAIIXQENVIWLNAFVFIYFELTIRCIFNS
FXSFYQHIYFLKIRETKLGPKDSACNNMAFHVFLMVFVXLILNLIPAGFYAXXLKAXANY
AAQMKSFIRKNKNTHGITHIIHDMIFLSTWQDXESLWEYLWVYVXGMFLETFQERRKEEA
HGCEQPQWGQELNKKEKAHXASTLLSVSCFFPVSSVSVTSLSPPCLSYGDGLCPSLMGAK
INPSSLKSFCQAFVFHSNMKIQNKLMSGYDLRGRXDHIYFGLLXSWFCAIGLLVKTFXKF
SCVSALTPYVKSGPIGPFFLGFSFYRYEVKXXTCXFLKSFXPLEISVIXXFCCCPAPIIL
LVCSFNERDHWANXKEXTLQLNISKHPQKSLGCFYFPKSFIYFYKAKKTVRTFASLRLXN
ESFTSSFISSTTSTXAASRHLQPXWXLLYVGGYFSXGSENLALGNLTQIKSIETVKPKNM
AGFSIQXLEPQILKPILSFFYGSVCLFVCGHIXVKSSPCSRGXPEIHYAGXAGLEPVEIL
QPLPPKCWGHRGHVSVSPKLEVLMXNTAFVWPXLLXCQAYGNLPXYGDINHCSRTFKIXA
GPNKQQLCNLGSTHEWGDXRLVXVNSLLESRLLXEEQASCLSASSCPLTRVSSILSTMLP
HRXKALPRFNQPGQVSXTLTFQNCELSKNLHKKDPVPDSLLXQAXQNRLTQIHNLRGLKG
NFASLRLLDESFLSSFIASTTVTXAATRHQALDLKKKVNGQIALTVXXENHNKWLNXYV
>ENSMUST00000193111.1_1
GGSGQVVLTQTRXPCLYNQAVLRNVLTTALSVLLCSRPQAGAHRQLFLHESQDIKSHFLL
SPYPNICYSDDIQSYTFIXHQILXILKSYIXSASLSXIYKTWLLSWQLEXERXKMFXCXK
ERKKKKQKKKPEVQFLPTPVSRLVNGIPSSTXDGLGPAPKGHLFYLTLSHNPPRNLTNII
LSSLPSNYSSKXTGFPFHNLMQAAFLPSFLATEKGRCLPLPLLSHSXGQVTWQLHMCPGF
LAFRKLTHSRXPGPMVSFSLSFLPSSPQTPPPSVNWFPCPGFXAHRTESQTDQSPTQSPX
LLFHTDVSMLSIHPXRPSSXILKEGPFMPLCLIXKCTPQLQVXYLPLYSFLQCLPQLIAF
NNLLIVRIPTIECELHTQKGFFFFLSFVLNAKPQTPRSVPCIXYILNKCCXITEFMHRFY
NHKTPIQTTCLXILLKYXRFGNTGRILPSXQVPERGLGAISFXCSPPLPVILTQVDXAXP
DSPVTPSLGLFVSMGNNTYSFPQRXFSKKQELFYFIKSLYYNDL
>ENSMUST00000193111.1_2
EVPARWCXPRQDSPACTIKLFLGMSXQQPCLFCFVLGPRPGLIDNFFCMNHKIXNLIFFY
PLIPTSVTLMISSLIHSYDIKYYEFSNHIFSLHHFPEYIRPGCLVGNLSRRDKRCFNARK
REKKKNKKKNQRSNFFLHQFPVXXMAFHPPLRMVXVQLPRVIFFTSLCLIIHLEIXQILY
SPLYLQITAQSRQDSPFTILCKQPSFLPFXPLRRGGVCHSPYSHIPEGRLLGSCICVLAS
LLSGNSHTVADQAPWSPSPFLFCPHLPRLPHPVLTGFLVLAFELTEQNPKQIKVPLRVRD
YCFIQMSPCFLYIPEDLLLKYLRKALLCHCVXYRNVPHNYRSSTSLYIHSFNAYHNSXLL
IICXLCVFPQLSVNFIHRKVFFFFCLLYXMQNPRLLDQCPVYSIYSINVAEXLNSCTDFI
TIKLPFKQHAYESSXNIEDLATLGVSSPANRYRRGAXEPFPSNAHHHFLLFSPRLTERDP
TLQXHPVWVCLYQWETTPTPFPKGSFQKNRNCFTLXNRFIITI
>ENSMUST00000193111.1_3
RFRPGGVDPDKIALLVQSSCSXECLNNSPVCSALFSAPGRGSXTTFFAXITRYKISFSFI
PLSQHLLLXXYPVLYIHMTSNTMNSQIIYLVCITFLNIXDLVAXLATXVGEIKDVLMLER
EKKKKTKKKTRGPISSYTSFPFSEWHSILHLGWFRSSSQGSSFLPHFVSXSTXKFNKYYT
LLSTFKLQLKVDRIPLSQSYASSLPSFLSSHXEGEVSATPLTLTFLRAGYLAAAYVSWLP
CFQETHTQSLTRPHGLLLPFFSALISPDSPTQCXLVSLSWLLSSQNRIPNRSKSHSESVT
TVSYRCLHAFYTSLKTFFLNTXGRPFYAIVFDIEMYPTITGLVPPFIFIPSMLTTTHSFX
XFVNCAYSHNXVXTSYTERFFFFFVFCIKCKTPDSXISALYIVYTQXMLLNNXIHAQILX
PXNSHSNNMLMNPLKILKIWQHWAYPPQLTGTGEGLRSHFLLMLTTTSCYSHPGXLSVTR
LSSDTQSGSVCINGKQHLLLSPKVVFKKTGIVLLYKIALLXRS
>ENSMUST00000191688.1_1
AVVGKEGHVRTARYCSPVRLKCLLXSLGLIPLRIFNTKILYFELYKFIHKFKYKXRWACF
XGLCARXKSKKKIKTKQXQQQKSTVDYSIVXVXCPTNXLCGFDRELGSSCHXASPGSVQX
XKRLCRSPDSKVRRDTCXLALCXMVSSTWASVDALXXVXCVQPADNLYXPADLSHVKAXE
VFQLAAQPRGQAMSALALKLKNPSGVGYRVEMGIPCFPSPDSVIXSHWDFGRPLRSVFKA
VSCIGAPDLGGKYGXIVAMTLLLGSVCLGIRHPSLSHSLCNGQGVVLSLXMGTDSQSXXG
WXDFCVAPLVFRERWPLRKQVERARLEETAFSFLWLSMDMGSCVLGCPDWFGGGGQRKRD
HEVGLGLWHCHILGDFILWSSKHLRMPAGRWWSLSLSSRSTSICMRCSPLRSEKLHVYIT
GNLSSPEGSQERASYSXGMASGISXLVPIWTPLGGESGGCKXQFWASVXASASADRRELC
CXSCLVXLLGESFXRKQRXPIFYPREGEGVQRTLPGSCLCXPLLLLSELLALHLLQGRXL
SWSLXWHFDYLCYXEPSRPHXPFTAWPPASGPGLIRNLCLSVXKXTGYAALLSSYPGPGI
CPRSSCHTLNCXSHFXPVPSSVPFPFPAXAWWVVGQISVLRARXEVASPGILIHLDKGYK
GLPCHSPGRRGPGRGRQASFXMVRPSAMLACFLALASGYESALSVYPVWPGTEFAASLSS
CPIPKLHSPPHSVWPHVTTSXSMTSFCXLPGVTGPWPSEYLLAELGQGLVAXPPKKDTKD
RRPFTFSLQWQRYRLGVSSFSNCXGFCGARXGSCGXDVSXLQTKGRMSPSLPSEHPSPWT
GVVDTSHGSDPHSMSVSWNQGIFEGQGYVAXVLGAKRQDLRSPLPLWSXLPVFSGLLSPG
LQFVYISPLASRWEELSIXLVRVLFLTETEEVPVFRISGFPSFPSKPSSLASNSXEKANR
LLAKGAGFAGAMGVRHERKRLQIAGHAXLLXSSLAVRERRMARDLCERNSEHPRNAGRLA
GTTRALEWYWRGQSIKGVFHAFTGIXGTVREQNVPXSFVNFLWNMRYPSQTSRLTSIMQS
RRAGRDAQWLHLPSALFPSSVLIERSGCTPQPALTLCSCRGLGHPALMLCSCRGLGHPAL
TLCSCRGLGHLALMLCSCRGLGHPALTLCSCRGLGYLGSDSLEGNKIELGXNRQEAIERN
AEEQGDSKVPRPTLGPVSRGGGSLPALCFADXFVYSQAVTRQLPVGFLLPAXYNDLGRCF
PGLGLISPSCLNIYLFHSPIPIPLLPSLYLLCPLPSPLPPLLTILAFSVPYKGWSFMKSF
TSKXVLKLRHRSVAEHVPSMYAXXSMCLACMHSRACAXHVCIAEHVPSMYAXQSMCLACM
HSRACAXHVCIAEHVPSMYAKGSGFHPXNSFLLLLLHKTXKKVYCQKEETLTCFXTSXVH
LFLHGQDVWFQYXIMXLIPWKPTSLFVFFLNLFLFXFIKRLFVWYIFMHVCACGAFPSAF
SVPWAELKSPGLSADTFIYXPLSPTISSYLSIVIXCSHXKQNSGLDXWSHSDGTVLAGLX
DXAGGIVKPLAVSMRLCCLLVAAPGSSSGGFFVHPLRSFDSRRYLVFPLVGFLFLTGEXQ
ESVLSPPLLLLXGPSLSSLXRRPSCHICEVCQLPXSSWLALDPQQGHRCRRVDECFLSAG
LVPVCRKTDQRXASHCRVXGQSFQSHGATYFPCPEACIGDRTQETWFPALPLWPXASPRP
CLDFPWFLCKSGSDLTXQRLCTECLSIIVTTNHCWESDLMLGKKCRESHPGSHSQPLLQA
RVILSSSWLXYFYSFTQCLXMFAFPHDASCLPCXLAIRGPRCLDXPGMGKXSLLFLGFTP
RLHLCCEMRGGWRLQDVACVCVCVCVCVCVCFILVLAVCDRSCISKQDLPXGKLPFSPIP
QTQNNXINXVWXDGSLGTLLSLTXVXSSGPTRVLXVSYPPPPXDVS
>ENSMUST00000191688.1_2
QWXGKRVMSEQLDTVHQXDXSVFSNHXDXYPLGSLTLRFYILSYISSYISSNINRDGPVF
RGYVLDKKVKKKSKLNSNSNKNQQXTIQXSRFDALLTDCVALTESWALAVTRQALAVCSS
RRDSAGAQTPRSGETLADLLCVEWLAVPGPVWMPSDRCNASSQLIIFTDQLISLTXKLRK
YSSLRLSQEDRQCQLLPXNXRIPVEWGTEWRWGSLVFLPQTLSFEAIGTLVGHCDQFLRL
CPALGHLTWGVSMAELXPXRYCWVVFVLAFDILHSATVSVMGKGLFXACKWGLIPRVDED
GRISVLLHWSSESAGHXGSKWRGHVWRRLPSPSCGSAWIWDPVCWAVLIGLEEEGRGKGI
MRLGLASGIVIFLETLFCGPVNISVCQLGGGGAXALAQGQPLFVCDVPLXDQKSYMFISL
GTXALQKGHRKGHLILEGWLQASPDXCQFGPLWEVRVVAASSSSGHLCKRLPRQTGESSA
VDPALFSSXVSLSDGSKGNLSFIPGKERESRGLFLAHASADPCFFSRSFLPSICFRAGDX
VGPFDGILTICVIRSLPDHTDHLQPGLLPRAQDXYATSVSVSKNKLATLHFSLHTQALVS
APGLLATHXTVDLIFNLCPPLCPFPFQPELGGXWGKSQSXGRGKRWLLQVSXFTWTKATR
GCLAIPQAGEGQAEEGKQAFRWLGLLLCLPASXLLPVGMNLPSVSILSGLGLSLLHLCLL
ALFLSYTLHPTVCGLMLPHPEVXPHSVDFQEXLGPGLLSTSLLSWARASXLSHLRRTPRT
EGLLLSHCSGRGIAXVYPLSLTARASVEQDEEAVGRMSLSCRQKAGCLLHFHLSIPVLGQ
VLLIQAMAQIHTLCLFPGIKVYLRGKGMWHECXEPRDRTXEVLCLCGVNYLSSLVCCPQG
FSSSTSAPXPLDGRSXVYSWXEFYFXLRQKRSLSSEYQAFPLSHRSLHPXPPILRRKLID
SXLKEQALQEPWGYDTKGSVCRLLAMPSFCRALLQXGSGGWPGTCVKGTQSILGMQVDWR
GPPVPWNGIGEASLLRGYFMPLLASKAQXESKMYHNLLLTSCGTCGILLRLPGSQASCSP
AEQAGMLSGFICPLLSSLPLCXXKGVAALLSRLSHSAPVEDLVTRLSCSAPVEDLVTRLS
HSAPVEDLVTWLXCSAPVEDLVTRLSHSAPVEDLVTLAQTLWKEIRXSWGEIDKKQXREM
PRSRGTVKYRGQRWDRSAVEGGLSRHCALRISLSTARLXPDSFPLGSFCLPDTMTXADAS
QVWVXSAPHVXIFTCFIPLFPFLCFHLCIFFVPSRRLFPPFXLYWLFLYPTKAGLSXSLS
HPSESXSXGIAQXQSMCLACMHSRACAXHVCIAEHVPSMYAXQSMCLACMHSRACAXHVC
IAEHVPSMYAXQSMCLACMQRALGSIPRILSCSFCSTKRRRKCTVKRKRPLPVFKHLKCI
YFSTGKMFGSSIRLCSXFLGNLHLCLFFFXIFSFFNLXSAYLFGIYSCMCVPVVPFLPPS
PSLGLSSSHQVCQQTPLSTDPSHQPYPLISAXXFDVLIKNKIQDWISGRTRMGQCWLGSE
IKLGAXXSPWLSVXGSAVSWWLLQGHLLGDSSSIHSDLLIQGGTLCFHWWDSYSSQENDK
SQCLALPFCCSRDPHCLLCEEDPPVIYVKCANSPRVLGXLXTHSRDIDADEXTSVFCPLA
LCLCVARQTSGERHTAGSEVRAFSLMGPLISHVLKLAXEIEPKRPGFQPYHCGPEQVLGH
VWISLGFSVNQAQTXLSNACALNASPSLLLQTTAGKVTXCWGRSVERATQGAILNRCCRP
GLFYPPLGCSIFIHSPSVCKCLLSPTMPPVFPADWPSGGPDVWISLEWESDLCCSLGLHL
VCISAVRXEEVGGFKMXHVCVCVCVCVCVCVLFLFXQYATDLVFLSRICLRVSFHSPQSP
RPRITELIRFGEMAHWVPCXAXPKFDHQALHVCCECLTPHLHKMXV
>ENSMUST00000191688.1_3
SGRERGSCQNSXILFTSKTEVSSLITRTDTPXDLXHXDFIFXVIXVHTXVQIXIEMGLFL
GVMCXIKKXKKNQNXTVTATKINSRLFNSLGLMPYXLIVWLXQRVGLXLSLGKPWQCAVV
EETLQEPRLQGQERHLLTCFVLNGXQYLGQCGCPLIGVMRPASXXSLLTSXSLSRKSLGS
IPACGSAKRTGNVSSCLEIKESQWSGVQSGDGDPLFSFPRLCHLKPLGLWXATAISFXGC
VLHWGTXLGGXVWLNCSHDVTAGXCLSWHSTSFTQPQSLXWARGCSEPVNGDXFPELMRM
VGFLCCSTGLQRALAIKEASGEGTSGGDCLLLPVAQHGYGILCAGLSXLVWRRRAEEKGS
XGWAWPLALSYSWRLYSVVQXTSPYASWEVVEPEPXLKVNLYLYAMFPFKIRKATCLYHW
EPELSRRVTGKGILFLRDGFRHLLTSANLDPSGRXEWWLQVAVLGICVSVCLGRQERALL
LILPCLAPRXVFLTEAKVTYLLSPGRRGSPEDSSWLMPLLTPASSLGASCPPSASGQVTE
LVPLMAFXLSVLLGAFQTTLTIYSLASCLGPRTDTQPLSQCLKINWLRCTSLFIPRPWYL
PQVFLPHTELLISFLTCALLCALSLSSLSLVGSGANLSPEGEVRGGFSRYLDSLGQRLQG
AALPFPRQERARQRKASKLLDGXAFCYACLLLSSCQWVXICPQCLSCLAWDXVCCIFVFL
PYSXVTLSTPQCVASCYHILKYDLILLTSRSNWALAFXVPPCXVGPGPRSLATXEGHQGQ
KAFYFLTAVAEVSPRCILFLXLLGLLWSKMRKLWVGCLLAADKRQDVSFTSIXASQSLDR
CCXYKPWLRSTLYVCFLESRYIXGARVCGMSVRSQETGLEKSSASVELTTCLLWSVVPRA
SVRLHQPLSLXMGGAEYIVGKSFISNXDRRGPCLQNIRLSLFPIEAFILSLQFLGESXXT
LSXRSRLCRSHGGTTRKEASADCWPCLASVELSCSEGAEDGQGPVXKELRASXECRXTGG
DHPCPGMVLERPVYXGGISCLYWHLRHSERAKCTIIFCXLPVEHAVSFSDFQAHKHHAVP
QSRPGCSVASSALCSLPFLCADRKEWLHSSAGSHTLLLSRTWSPGSHALLLSRTWSPGSH
TLLLSRTWSPGSDALLLSRTWSPGSHTLLLSRTWLPWLRLFGRKXDRVGVKXTRSNREKC
RGAGGQXSTEANAGTGQPWRGVSPGTVLCGLVCLQPGCDQTASRWVPSACLIQXLRQMLP
RSGSNQPLMFEYLLVSFPYSHSFASISVSSLSPPVASSPPSNYIGFFCTLQRLVFHEVFH
IQVSPEAEASLSSRACAXHVCIVEHVPSMYAXQSMCLACMHSRACAXHVCIAEHVPSMYA
XQSMCLACMHSRACAXHVCKGLWVPSLEFFPAPSAPQNVEESVLSKGRDPYLFLNILSAF
ISPRARCLVPVLDYVVNSLETYIFVCFFFKSFPFLIYKALICLVYIHACVCLWCLSFRLL
RPLGXAQVTRFVSRHLYLLTPLTNHILLSQHSDLMFSLKTKFRIGLVVALGWDSAGWALR
LSWGHSKALGCQYEALLSPGGCSRVIFWGILRPSTQIFXFKEVPCVSIGGILIPHRRMTR
VSAXPSPFVALGTLTVFSVKKTLLSYMXSVPTPLEFLASSRPTAGTXMQTSRRVFSVRWP
CACVSQDRPAVSVTLPGLRSELSVSWGHLFPMSXSLHRRXNPRDLVSSPTIVALSKSXAM
FGFPLVSLXIRLRLDLATLVHXMPLHHCYYKPLLGKXLDAGEEVXREPPREPFSTAVAGQ
GYFILLLAVVFLFIHPVFVNVCFPPRCLLSSLLTGHQGAQMSGLAWNGKVIFVVPWVYTS
SASLLXDERRLEASRCSMCVCVCVCVCVCVFYSCFSSMRQILYFXAGFALGXASILPNPP
DPEXLNXLGLVRWLTGYPAKPDLSLIIRPYTCAVSVLPPTSIRCK
>ENSMUST00000188203.1_1
DSFYRRKAGKVGPXCKSVGALWRGQSACWLGSPYYEYYNYYVSDLVSXRLFHVSKTMLCI
TXNGTIVFVRPFPAVLLCTQHRLGHRNIVKRDGLSVPQFCQTXCTQSNQRRPANGKXWAW
GGKCLSNVVGKSPLCSYNDSNLEVLLTDFTVMGIXPFPCAXNDSDNNTTXRITRIKXVKH
IKCIKKSGDSKYKPLFTSYYLLNMSFMXPFNPKTVIEAQRYWTIFTPFRVQYFRNAIQIL
XNQKXFVEIFLHFSQXFIIRSLWLYPLAXXNRKKNTLFHLXSNNDELFTCIWVYFLXADC
WCPWPCFFLMEHAFCKIFKEGIIXSSXCLKNKNSY
>ENSMUST00000188203.1_2
ILSTAGKRERSAPSARVLELFGVVRARAGLAHLTMSTIITMCLTXFREDYFTSLKLCYAS
HKTARXYLLGPFLRYYCVHNIDXGTGTLSREMDXVSHSSVRLDVHRAIREDQLMVNNGRG
VGSVYPMWWASHPCVAIMTVIXRSSXLTSPLWVFNPFLVRKMTVIIILLRELRGLNELSI
XSAXKNQVTASISHYLPVTISXICLSCSHLTQKQXLRLRDIGQFSLPFVSNISEMLSKYY
RTRNNLXKYFCTSHSDLLSGLFGCTHWLSETEKKIHCFTYEVIMMNFSRVYGFIFCRQTV
GVPGHVFFXWNMHFVKFSRKEXYDQVNVXKIKIPT
>ENSMUST00000188203.1_3
FFLPQESGKGRPLVQECWSSLAWSERVLAWLTLLXVLXLLCVXLSFVKIISRLXNYAMHH
IKRHDSICXALSCGITVYTTSIRAQEHCQERWTECPTVLSDLMYTEQSEKTSXWXIMGVG
WEVFIQCGGQVTPVXLXXQXSRGPPNXLHRYGYLTLSLCVKXQXXXYYLENYEDXMSXAY
KVHKKIRXQQVXAIIYQLLSPKYVFHVAIXPKNSNXGSEILDNFHSLSCPIFPKCYPNTI
EPEIICRNISALLTVIYYQVSLAVPTGLVKQKKKYIVSLMKXXXXTFHVYMGLFSVGRLL
VSLAMFFSNGTCILXNFQGRNNMIKLMFKKXKFLP
>ENSMUST00000192012.1_1
TSPXEAEPRSPAYLRAQKKRPESGXTGGWGVPRVTVRWRPEGPKTGGPHAVWQALGCVPA
TLGRPTGFQSSLGRFLKNQAPLHHREDFPIPDNHRVLNVPVTMRRLLPSLQGKGTCGLTE
PPEMGRSRGNCKDPSQRRRHSHLLSSDSPWSFISAAVLRTFAFRXFXLFAFGXEGKDVSC
SSIDEXLIGLSSFPLHGVWFLGIVKCSQEGSVFVLHSVFFVSXLLDPKLFLTFKYGGQSA
ELIENVEGTLEIVVKMINVDLFCLGFVVXSSDFRAGMLPHQIWTQNYYSRXTXGSXNRSX
RSWAPGTYMVLMYTCRQTIYAHKILKL
>ENSMUST00000192012.1_2
RHLRRPSQEVLLTXELRKRDLRVGRRVGGECRVXQCAGGQKDPRLAVPTRYGRRXAAFLP
HSGDPRGFRVLXVGFXRIRLRFTIGRTFPSRITTGSXMCLSPXGDCFLHSKEKELVDXLS
HQKWVAVGETAKTLLKEDATAISSPLTHHGRSLVLRFLGRLLFVDFDFLPLAEKGKMFLV
PVXMNDXLDYPVFLCTAFGSXGXXSVVKRAASSFYIVFSSCHSFLIPNCSXHLNMVDRVQ
NXXKMLRALWKXLLKXSMXIYFVXVLXCSHQTSGQECFPTKSGPRTTTADELKVARTEAN
DLGHQAHTWCSCIHVGKPFMHIKSXNY
>ENSMUST00000192012.1_3
VTLGGRAKKSCLPESSEKETXEWVDGWVGSAACDSALEARRTQDWRSPRGMAGARLRSCH
TRETHGVSEFSRSVSEESGSASPXGGLSHPGXPQGPKCACHHEAIASFTPRKRNLWIDXA
TRNGSQXGKLQRPFSKKTPQPSPLLXLTMVVHXCCGSXDVCFSLILTFCLWLRRERCFLF
QYRXMTNWIIQFSFARRLVLRDSKVXSRGQRLRFTXCFLRVIASXSQTVPDIXIWWTECR
IDRKCXGHSGNSCXNDQCRSILSRFCSVVIRLQGRNASPPNLDPELLQQMNLRXLEQKLT
ILGTRHIHGAHVYMXANHLCTXNLKIT
>ENSMUST00000192808.1_1
TVVWGTHSVKAVGCPYLESRGKKICKKPQQLLFIVLFSFSVSPRVSCHIIEFGMQHIGLD
SNQRYLPTRVPEXCSYVKLACSCFLLXEDQGRLWCVLSPLLSSWGFSSAHGPPFTTGSGT
VYSSHWIFSGGSXLMSTELSTVTSVNASSRCPPPRTPWHFWMWRAPGXSSDIAHTAPEAY
TIPVITQQAPDXXPSSCFLFLLPSLAVWCFFLPASTLSTLILLPPTPALDRGHRGRTFGS
LDYRKPKHGXVXXETASQFXWPVSGCRFPHXHQTTTTNFQGPDGLSHAVENVTFHMDSSH
EISLVSSFTLIFDXLLGVPGFWVYLNNAFTVAFYSCSFXCLVATGWSPGPCELGVNELHR
RDKACLVSLGXXAAEFXAQISLLYKNPYQHFSASRXTXRSSLRVCLWAKIIFXNLGSCRD
MGSXNCREEECCVFDQGRQLTGHNXISYDWFLNSCRALWSQKHHRSRDPVGLRFLLKKMA
RPITLSXSHAPSPNXRLQSLAMYSPWLIXHSSKQDGIFEXVFKVLLLFXWCXRSXIXKLP
YKENVFREFLNNGCLHTEYFRHFVLQQMFKKPYGXIKTSXIGVVFNLXKQXXDDFCGVQT
QKLFYHIPFLLDSWQYLMFSELCNARFLFLVSLXPFXXCKSLIQANKMAXXVRHFTLSLV
TXVXSPGNDGRRGKTPTNCPLTXAQKHVLTQKXVNKC
>ENSMUST00000192808.1_2
LWCGEHTAXRQLAVLIWRVVGRKSARNLSSFFLLFYFHFQYLRVXVVIXXNLECSILVWT
PTRDIYLLECQNNAPMXNWLAHVSFCERTKGGCGVCCPHSXAPGAFLPLTDLPLPRAQAP
FTAAIGYFLVAPSXCPQNXAPLPQLMLLLAAPPHVPHGTFGCGEPLVKAQTLHTQPRRHT
PYLXSLSKLLISNRPPVFSFSFLHXQFGASFFLPPPFPPSFSYLPLLPXTEGTGGEHLGV
XITGNQNMGRFNKRPLPSFNGRSVAVDSHTSIRLLQPTSRVQMVXATLXRMLLFIWIHRM
RFHLSPHLLLYLTNYWVYLGFGCTLTMHLLWLSTHAPSDAXLQQAGPLGPVSWVLMSYIE
ETRLAXYHLDDKQQSSKLRFLYFIKTLINTSVQAGRLEGQVXGSAYGPRXYFKTXVAVGT
WEVETAGKKNAVFLTKGGNXQAIIESPMTGSXIPVVPSGVRNTTDPETLXASDFSXRKWP
GQLLYLEVMPLPPTRDCNHWQCTAPGXSNILQNRTEFLNKYLKFYYYSSGVKGAKYENFH
IRKMSSENFXIMAVYIQNILDILFFNKCSRSPMGKLKLAEXVLFLTCENSDRMIFVESKP
RNYFITYLFFWTLGSIXCFLNCVMPDFCSXXAYDLFNSVKAXSRPTRWLSRXGTSLXAWX
PEFDPQETMEEEEKLPQIVLXLRHKSMCSHKSKLINV
>ENSMUST00000192808.1_3
CGVGNTQRKGSWLSLFGESWEENLQETSAASFYCFIFIFSISACKLSYNRIWNAAYWSGL
QPEIFTYXSARIMLLCETGLLMFPSVRGPREAVVCAVPTPELLGLFFRSRTSLYHGLRHR
LQQPLDIFWWLLVDVHRTEHRYLSXCFFSLPPPTYPMALLDVESPWLKLRHCTHSPGGIH
HTCDHSASSXLVTVLLFSLSPSFISSLVLLSSCLHPFHPHSPTSHSCLRQRAQGENIWEF
RLQETKTWVGLIRDRFPVLMAGQWLSIPTLASDYYNQLPGSRWFEPRCRECYFSYGFIAX
DFTCLLIYSYIXLITGCTWVLGVPXQCIYCGFLLMLLLMPSCNRLVPWALXAGCXXVTXK
RQGLPSITWMISSRVLSSDFSTLXKPLSTLQCKQVDLKVKFKGLLMGQDNILKPRXLXGH
GKLKLQGRRMLCFXPREATDRPXLNLLXLVLKFLSCPLESETPQIPRPCRPQISLKENGQ
ANYSILKSCPFPQLEIAIIGNVQPLVDLTFFKTGRNFXISIXSFIIILVVLKELNMKTSI
XGKCLQRIFKXWLFTYRIFXTFCSSTNVQEALWVNXNXLNRCCFXLVKTVIGXFLWSPNP
ETILSHTFSSGLLAVSDVFXIVXCQISVLSKPMTFLIVXKPNPGQQDGLVGKALHSKPGD
LSLIPRKRWKKRKNSHKLSSDLGTKACAHTKVSXXM
>ENSMUST00000182718.1_1
RVGEEGFXGXXEALAFRKXAQPFHHPPQGAEQKQRHVKQLQFTTWPDHSVPEAPSSLLAF
VELVQEEVKATQGKGPILVHCSAGVGRTGTFVALLRLLRQLEEEQVVDVFNTVYILRLHR
PLMIQTLSQYIFLHSCLLNKILEGPSDASDSGPIPVMNFAQACAKRAANANAGFLKEYRL
LKQAIKDETGSLLPSPD
>ENSMUST00000182718.1_2
ELVRKVSEVSKRPWHSENEHSPFTTLPRVQSKNRGTXSSCSSRPGQTTVSPRLPALCLLL
WNWCRRRXRQLRARGPSWCIAVRVWAGQAPLWLSYACCDNXRKNRWSMCSTLCTYSGCTG
PSXSRPXVNTSSCTAACXTRFWKGPLTPQTPAPSLXXILHKLVPRGQPMPMPVSXRSTGS
XSRPSRMRLALCCPLLT
>ENSMUST00000182718.1_3
SWXGRFLRLVRGPGIQKMSTALSPPSPGCRAKTEAREAAAVHDLARPQCPRGSQLSACFC
GTGAGGGEGNSGQGAHPGALQCGCGQDRHLCGSLTPVATTRGRTGGRCVQHCVHTPAAPA
PHDPDLESIHLPAQLPAEQDSGRALXRLRLRPHPCDEFCTSLCQEGSQCQCRFLEGVQAP
EAGHQGXDWLSAALSXL
>ENSMUST00000183212.1_1
WMPRLWEAARDEAFPDHLGPPPLGPHQVLSPTPTSSLIAMGNLLLLFWLXPWLETYFHFS
ASAPVFGLSHTPCHWCRGPIAQLSMELCLPFLECQEVAPLYPLLGSVPRHNDFKLKGIPS
L
>ENSMUST00000183212.1_2
GCQGSGKRREMRPSLTTSGLLLWVLIKCCPPPPPLPXXPWGTFCCSSGCDLGXRLISTSQ
LLPLCSDFPIPLVTGAEDQLHSSAWNYAYLSXSARKXPRCTRCWAQCPGTMTSSXRGFPP
>ENSMUST00000183212.1_3
DAKALGSGERXGLPXPPRASSSGSSSSAVPHPHLFLDSHGEPSAALLVVTLARDLFPLLS
FCPCVRTFPYPLSLVQRTNCTAQHGTMLTFPRVPGSSPAVPAAGLSAPAQXLQAEGDSLP
>ENSMUST00000192904.1_1
ALLXRALVYLIFFFSSSLPVLWGSHPRNHXXMQGPIVILLCFLLRVLQLIFKKKIKSQAS
SLPQSSTAAPGNHSFQNVLPKLXSSCLFHGISSXDKVLNIXLDSALKSLVLINSNIIVWG
KXDECXNLIYRXEHLNMSAGCXXVIGQLLYRQKKKKDKERKEKRKRTHIPTXCQCLLKXA
SFPNCSCFGGPFPSHGSSQAVSKPLKAGTYTDCRLDSRSSPAGRYSTHSPADCQRGQLGT
FLPFEKTKGICFSKNSGDWNLIXVXSXVSGPSVLPILSIQRQTGGSLGQRQTQVLGREVR
VSSPHPISAPPGVVLTYVSHVCLCQGXSGWAVCELCGINSWEVAGQSIHKPANPHNSRVC
CLYHRGVSSTSLAGQTXYNLRRGPESSRQHQQTPSXWSCGXTQRECGDSAIPRLFQVVSV
HRVWLDVPAFCFLPLPLLSLPSLSSXTSLGGSATDGIRFLFGSKVSWRXKMSNKINCGSL
PSPRLALYPRGTELKSXRDTSSLRAQYPASAPXEPHXLLSYLAHTXLSGPKMPIQLCWGE
PCMGTGFAVFPKRACXVRLDREELPTILWCLCLLFSPPPTPASLXASLWWAAGPALPLAN
EYAGCVHGGGAKREAGLGMYVAQRWSTSGDLGSIPMHISLHCGQTSKEKSLKGGGLYFHS
QFEEVQFITAGRQGDRAMRXQSKPHPLSGSREQTGSEPSYKTSRSTPVTHFLQQGSSSXR
FHNLPNDVGGSNVQTREPMGTFHIGTIIM
>ENSMUST00000192904.1_2
LCFEELXCIXFSFFPLHCLCFGDHIQETTDKCKVLXLFSCVFFXEFYSXFLKRKXNPKPL
VYPRVVLPPQETTVSKTFSQSCEAAAFSMVLALKTKFLIFSWTQLXNHSCXLIQILLSGE
NEMSVKISYIDENIXICQQVVNEXLVSYSIDKKKKKIKKEKRKEREHTSPPNVSAFXSEP
VFPTAPVLVAPSPPMEVLKLSASLLKLAPILIADLTAEAVLRGDIQPTALQTVREDSLGH
FYPLKRQKEFVFLKIVGTGIXSKYEVKSPGHLSSPSLASRDRREGVXARGRLRCWEGKSE
SPHPTPSPLPRVWFXLMSAMSVCVRASLGGLCVNSVVLTHGRXQAKASTSLPTPTTPGCA
VYITEVCHLHPXLDRHSTTCAEGQRAVGSISRLHLDGAVGKHRGSVETLPYPGSSRWCPC
TVCGXMFQLFASSPFPSFLSLACPLELLLGAQQQMGFVSSLALKCPGVEKCQIKXTVGPC
LLPDWLFIPEAPSSSLKETPLVSEHSTPPLLPENPIDCSLTXLTHDCQAPRCPSSSAGEN
PAWALGLQFSQRELAECGWTGKSCPRSCGAFAFYSPHPQPLLVSRHPSGGQLDQLCHWPM
NMQGVCMGEELKGRQGXGCMXLRGGAPVGTWVLSPCTFLFTVVKHLRRSHLKEEAFTFTH
SLKRYSSSQQGGRVTGPXGDRANHIHCQEAESRQEVSQAIKPQGPLQXHISSSKAPPPKG
STTFQMMLGDQMFKHVSLWEHFILEPXXCS
>ENSMUST00000192904.1_3
FALKSSSVSDFLFFLFIACALGITSKKPLINARSYSYSPVFSSKSFTANFXKENKIPSLX
STPEXYCRPRKPQFPKRSPKVVKQLPFPWYXLLRQSSXYLAGLSFKITRADXFKYYCLGK
[truncated: 35,911 more rows]

## Sheet: WT44 TPM 0
>ENSMUST00000195335.1_1
CSCSRNSTXMLLLQQLWCLSSLXLAIHCEKKTHLHLFGINFVQWSDEKGRXXSIVSLLFS
VAGXFFGHWTEKDKKTXDPVEMTLVKTSLMNSHPLISSPILFLTVPLKQNATFTLPDENL
SPYPCLCPLFFYXPTILASXVTPSLISSXALGLCWVNQDRSTLGKFRVSSVHMNXVCTRI
TLLDLMQFPELLLSYVFFLGWGASTSLLPLLLVSTALLSPFSLIXKLLLGLEMXGFLPCL
QLSWYMLVILPLXSLKKETYKNXLPTLSRKIITNTPPSNSFKDRREQSMXSAXHRAWHIT
CAQXICFDFLEFVLLNVLLRTNSSLSEVNSYQNTTTTTINNNHKNXFRTPGHNQEKVWKF
LFLLNIYXQIPKKQNIRAQNXSFCPLAXKKLYQLMKXETFSLFPDTQQLPSVXVKQEFID
YFTYHHLLKWPRYHNSQLXEPLWSFRARTLNNTKLLLYMKMSGKTPCFLLDGYVLPXKAT
SLKSLPRANSNLVSPSQKQKXTQNNCISFXHIQGSRNFHETHQLEKPHIFNYWQERDTKA
YVRGAVYXFLHXLMREEXKTQEXICDFXTKAPANSHXGLGFIDQPRKWKASLYXVRLRRD
NXMIRKLVXAVILVPNCXXERKKHSLXKQQLEQQRRRRERKREKQRKKQQQQQNPESYKG
ISKPSRPAAMGLAPRTSFAYSHMLQDLSPQGTLASPGSKWIKKTDMKLKHSKAHQNANPL
TNKDIXNTENVNTFSPVDLMWIRDDXFWKTHPLSSHSTSANPEQSGQGDKLNDFLPLLMS
NXGNRIICTLKCPREQTRHLXNCSMGLXWESNXSHWQNHPHVXVXXQCHXQKSLRKGGIR
RXTTSISYIILLTAPFLINNIXSRTTHTQFXLLPLFCRKXRHIIYYADHVTKKYITISFL
XHSLLSXIYLILFVSADFXDGSKLHLLNILLWQQIXXNS
>ENSMUST00000195335.1_2
AAAAETPPKCSCCSSSGAFPLSNWLFIVRRKHIFICLESILFNGLMRRGDNRALCHCCSQ
WLVDSSVTGLKKTRKHKILLKXHWXRLLSXTPTLSSLRPFFFSLSLSNRMQLSPCQMKIC
RPILVFVPSSSTDQQYSLHESPHHXFLPELWDYVGXTRIGPHXENSESLPSTXTESAQES
HFLTXCSSQSCSXAMSSFWAGGRPPAFCHFCXFLLLCYHHSPLYESYYXVXKCKAFYLVS
NYHGTCWXYYHSKVXRRKHIKTDYPLSVGRLXLILPHQTVLRTEENKACKVLSTEPGIXH
VLNKYVLTFXSLYYXMFYLEQTVVCQKXILTKTQQQQQSTTTTKINSGLQDIIRRKFGNF
FFFXIFTDRYPKNKISEPKTEASAPXLKRNCTNSXSRKHSLSFLTLSSCPQSEXNKSSXT
TSPITTYXNGLGTITVSYRSHYGPSGLELSTTPSCCCIXRXVARLLVSYWTGMSFPEKPL
LXSHSPEQTQTXYPQVRNRNKPRITVSHFSIFKAVGTSTRLINWRNLTSSTIGRKGTPKP
MSVELYIDSFTSXXGKNERHKSRYVIFRLRLQPTLTEALASLINQENGRHLSIKSGCEGT
TRXLESLFRLXFXCLIASKKGKSTASESSSWSSKEGGGKGRERSREKNSNSSKILKVTKA
YLSHPDQQPWAWLPEHHLLTHICSRIFLLKVHWPLLEANGSKKQIXNXNTRKPTRMQIHL
QTKISETQRMXTPSHQWIXCGSEMTDSGRPILFLPTAQVQIQNSLARGTNXMISCHYXXA
TEAIESFVLXSVPGSKQDICETAQWAFDGKVIKVTGRIIPMFESDNNVTDRNLXGRVGLG
DKLHLYLISSYXQPPFXLIIFNPEPHTHNFNCFLFFVGNEDTSSTMLIMXQRNISQFLSY
NIVYLVRFTXFSLLVLTFEMAANYISXISCYGNKYNEIV
>ENSMUST00000195335.1_3
QLQQKLHLNAPAAAALVPFLSLIGYSLXEENTSSSVWNQFCSMVXXEGEIIEHCVIAVLS
GWLILRSLDXKRQENIRSCXNDTGKDFSHELPPSHLFAHSFSHCPSQTECNFHLARXKSV
ALSLSLSPLLLLTNNTRFMSHPITDFFLSFGTMLGKPGXVHIRKIQSLFRPHELSLHKNH
TSXLDAVPRVAPELCLLSGLGGVHQPSATFASFYCSVITILPYMKAITRSRNVRLFTLSP
IIMVHAGNITTLKSEEGNIXKLITHSQXEDYNXYSPIKQFXGQKRTKHVKCLAQSLAYNM
CSINMFXLSRVCIIKCSTXNKQXSVRSEFLPKHNNNNNQQQPQKLIQDSRTXSGESLEIS
FSFEYLLTDTQKTKYQSPKLKLLPLSLKEIVPTHEVGNILSLSXHSAAALSLSETRVHRL
LHLSPPIEMAXVPXQSVIGATMVLQGXNSQQHQAAVVYEDEWQDSLFPTGRVCPSLKSHF
FKVTPPSKLKLSIPKSETEINPEXLYLILAYSRQXELPRDSSIGETSHLQLLAGKGHQSL
CPWSCILIPSLVNEGRMKDTRVDMXFLDXGSSQLSLRPWLHXSTKKMEGISLLSQVAKGQ
LDDXKACLGCDFSAXLLVRKEKAQPLKAAAGAAKKEEGKEEREAEKKTATAAKSXKLQRH
IXAIQTSSHGPGSQNIICLLTYAPGSFSSRYTGLSWKQMDQKNRYETETLESPPECKSTY
KQRYLKHRECKHLLTSGSDVDQRXLILEDPSSFFPQHKCKSRTVWPGGQIEXFPAITDEQ
LRQXNHLYFKVSQGANKTFVKLLNGPLMGKXLKSLAESSPCLSLITMSLTEIFEEGWDXE
INYIYILYHPTDSPLFDXXYLIQNHTHTILTASSFLXEMKTHHLLCXSCDKEIYHNFFPI
TXFTXLDLLNSLCXCXLLRWQQITSLKYPVMATNIMKXF
>ENSMUST00000192336.1_1
AIFQRVAWNSLCNEQSIKQSFENGSRSMLLPQLXVITGGRDCSTTAPDPDXHLRFVLCMR
RXFPLQVSLGGKCXGXENFTCILHPALVSLFNCSLFMEXTRSGXQTTSVLHLSHLFLSFF
SFSCHLSFAFHKECAVPXFTVPLXLTPLRKKPVLLFRGTSLPTLFSTIXPNPLPPYFFFX
FYDYSFCVVVPLLLAITPPLVPFWQLNLTVIFFLLFLHLYPQYLLYIXIQYYXHLLFPQN
NCYLRNESLVFNXHYFHSVFTDGKXLQLLTILNCHXRSGVRAWXLEEQFKEITDALSFLX
LGFFLNTAKASTKCTKVTRIKMTTKILKXSHPRWSXYKNHQRQEEPRQLTSSKIFLPHKN
APPMKRILIKFPKHNSRELSSQNPRKQEYIXKNHTHTKPKQAIGXNMEARFMKMKSNKGN
ENEIQXHXRKTQLKWWXKXKSQTVKXQVQWKTSLGRGIMQKIEFTTLGKSWITEXRSMIK
FKKLMNETLKIIRASXKGNTYKXXAQQWEKFHVYRIENIFNRITGENPSKLREVSVXVQE
AHGTPKRQNXXKGHLMAYHSKNTKIYRKKKVYXKVHERGPNHIXRSTHQNNSLYINGILK
IQKLSERCISNSERPNYQPSPIFPXVVSXLKEKXKLSIAKPHXMNLXLTSQLHSGCWSRY
FKLKRKINISEILQXKHKQGYNSYXTKQNYKNTQNCKMTGINKDLXIITLNINCPVKNTV
VDWIKKXEPSFXCLQETCLTRRHR
>ENSMUST00000192336.1_2
PFFNVXLGTPCVMSKALSKVLRMAAGPCSFPSSRSLLEAGIAQLQPQILISIXGLYCAXD
VDSLCRSPXEVSVKVRKTSHVFSTQLLFPSLTVLYLWNRQGQGSRPPQSFTCPISFYPFS
LFPVIFPLPFIKNVQCPSLQSLCDSHPXEKSLFCYLGVHLYLLFSVPFSQTHYHLIFFFN
SMITPSVWWSLFYLLXPLLXFLSGNXISLXFFSCSFSTYIHNIYYTYRYSTTSISYSPKT
IVTXGMRAXCSTDTIFTVYLLMESDYSCXQYSTVIEGLVSEPGDWKNNLKRXLMHYPFYN
LDFFXTLQRPQQNVQRLPEXKXQQKSXNDLTLDGLNTKTTRDKKNQDNLPPQKFFYPIKM
PPQXKGSXXNSRNTIQENCLHKTQENKNIFKKTTPTQNQNKQLDEIWKPDLXKXNPIKGM
KMKSNNTEEKHNXNGGRNENHRQLSNKCSGKPHLEEESCRRXNSRHWGRVGSLSEGQXXS
LKSLXMKPLRSSGHPEKATLTNDRHNNGKNSMSIEXKIFSIESQEKIHPSXEKCLYRYKR
LTEHQKDRISKKDTSWHIIVKTPKYIGRKKCTKRCTREVPTIFKGQPIRIIVYISMESLK
SRSSQRDVFQILKDPITNLAQYSHKXYHNXKRNKSFPXQNHTEXIYDXRASSTVDAGADT
LNLRERXTFLRFYNENINKATTAIKQNRTIKTHKTAKXQESIKTFEXXLXILIVLLKIQX
XIGLKNRNLPFDASKKHASPADTE
>ENSMUST00000192336.1_3
HFSTCSLELLVXXAKHXAKFXEWQQVHAPSPALGHYWRQGLLNYSPRSXLAFEVCTVHET
LIPFAGLPRRXVLRLGKLHMYSPPSSCFPLXLFFIYGIDKVRVADHLSPSPVPSLFILFL
FFLSSFLCLSXRMCSALVYSPSVTHTPEKKACFVIXGYIFTYSFQYHLAKPTTTLFFFLI
LXLLLLCGGPSFTCYNPSSSSFLATESHCDFFLALSPLISTISIIHIDTVLLASLIPPKQ
LLLKEXELSVQLTLFSQCIYXWKVTTVVDNTQLSLKVWCQSLVTGRTIXRDNXCIILSIT
WIFSEHCKGLNKMYKGYQNKNDNKNLKMISPXMVLIQKPPETRRTKTTYLLKNFSTPXKC
PPNEKDLDKIPETQFKRTVFTKPKKTRIYLKKPHPHKTKTSNWMKYGSQIYENEIQXREX
KXNPITLKKNTTEMVVEMKITDSXVTSAVENLTWKRNHAEDRIHDIGEELDHXVKVNDKV
XKAYEXNPXDHQGILKRQHLQMIGTTMGKIPCLXNRKYFQXNHRRKSIQVKRSVCIGTRG
SRNTKKTELVKRTPHGISXXKHQNIXEEKSVLKGARERSQPYLKVNPSEXXFIYQWNPXN
PEALREMYFKFXKTQLPTXPNIPISSIIIEREIKAFHSKTTLNEFMTNEPAPQWMLEQIL
XTXEKDKHFXDFTMKTXTRLQQLLNKTELXKHTKLQNDRNQXRPLNNNSEYXLSCXKYSS
RLDXKIGTFLLMPPRNMPHPQTQ
>ENSMUST00000194099.1_1
RELVKTGFTSNTQSFNLKKHTRKKSLLFKTKQIEIXRIRLKEMQMSEPSLHVXXSGAGEQ
LISKRSTVWHWXIHGHPXSWHNQVLKTLLXDMHAHSDMYAGISHLNTQDASTSEKPRDAS
QQTKETMDIQLYPVLPRYLCAGKXWSPFIVVASSEESLIACYFQEDNNLLCPPPLHISVL
PKGFPPPNQVRKMGEHSALPLESNRSHCTRAYLHLFSFLPXVQEDXGNCYPFSGHCVLSK
GMLSIQAHTKAAIQLSRAEGKSSVVCAEYNAWXLNFRLCCFAVNXKIIAKCVAKKSKGCK
IHLIHLRTLCSNFPKLCLYNRSXRCFLEXNQIFXFTCESNFSLSFILCQIIMNFIVGEYL
HXVXSKVSXSRHPVPPSLFSLLYFXFHILLEENCKLTCICEIFLHLLLNXPKEXILERWN
MTSQQENSSCYPSQPIQYPIFHLQSEEWQQXICSPXKGWRDSLACTVLATQAXGPEFGSQ
QSYQELATCHMPIVPAPWGHTQGDPXSSLTSHSSRTGELQVQXDSLTHQXCGQPLKKIFH
YNLWLSHVEHIRSHANAVSMYTXTYRIFSVXVKLYYYFGGLIFFFHQLYLSGDSTNLQHV
STAXSFSYXVGLVCFSNRXWXXTSFHLLLWHFHIHIAEKALHFFXFWLCCLFIFINIXSR
YXNLARYLIYKYFKYLFTFINXMHAGRGQRAAXGTQFSSSCXSXEXNSDHQQRWHDESLL
TGPFSRNIFSCIMGPLKKEICNFDTNVFINVLFWLILWFQIXEPLPIQNP
>ENSMUST00000194099.1_2
GSWXRRVSLVTHRVLIXKNIQEKNHYFLKQNKLKYRGSDXKKCRCRSPVYMFSDQGLVSN
XFQRDQLCGIGKFMAILEVGITRCXRPCYEICMLILTCMQGSATSIHKMPPLLRSPGMPA
NKQKKPWTSSYTLCSPDTSVLASSGVPSXXXLLVRSHXXLAIFRRTITCCALLPFTFLFS
PKAFHLQTKLEKWESTLPYRXNPTDLTAHGHISTSSLSSHKYKKIKGTAIHFQGIVSSPR
ECSAFRHTQRLQFSFQELRERALLYVQNTMPGDLILGFAVLQLIKKXXPNVLPRKVRDVK
FIXFTXELYVQIFQNCASTTDPEGAFWNETRYFNSLVKVISASASFCAKXXXILXLENIY
TEYRAKCLKVDIQFLQVSFPYCIFNFTFCXKKTVSXHASVKYSCTFYSTDPKNKSWKGGT
XHPSRRILHVTLPSQSNTQFFTYSLKSGNNESALHERAGEIVXPVQCLLHKLEDLSSDPS
SHIKSWLLVTCLXFQLHGGIHREIPEAHXPVTQAELVSSRFNEIAXPTNNVDSHXRKYSI
TIFGCHMXNTFAHMLMQXACIHEHTAYLVFKXSYIITLEGXYFFFINYIYLEIQPICSMY
QQHDLSLTEWVWFVSLTDNGDKHLFTYYFGIFIFIXLKKLFIFSNSGYVVYLFLLIYSLD
IRTWPDIXFINILSICLHLLIECMLVEVRGQPEELSSHHHVDPENRTQIISKDGMMNLYS
LAHFLVIFSLALWVLXRRKSVILTQMFSLMFFFGLYYGFKFKNLCLFKI
>ENSMUST00000194099.1_3
GAGKDGFHXXHTEFXFKKTYKKKITTFXNKTNXNIEDQIKRNADVGAQSTCLVIRGWXAI
NFKEINCVALVNSWPSLKLAXPGAKDLVMRYACSFXHVCRDQPPQYTRCLHFXEAQGCQP
TNKRNHGHPAIPCAPQIPLCWQVVESLHSSSFXXGVTDSLLFSGGQXPAVPSSPSHFCSP
QRLSTSKPSXKNGRALCLTVRIQQISLHTGISPPLLFPPISTRRLRELLSIFRALCPLQG
NAQHSGTHKGCNSAFKSXGKELCCMCRIQCLVTXFXALLFCSXLKNNSQMCCQEKXGMXN
SFNSLKNFMFKFSKIVPLQQILKVLSGMKPDILIHLXKXFQPQLHSVPNNNEFYSWRIFT
LSIEQSVLKXTSSSSKSLFPIVFLISHFVRRKLXVDMHLXNILAPFTQLTQRINPGKVEH
DIPAGEFFMLPFPANPIPNFSPTVXRVATMNLLSMKGLERXFSLYSACYTSLRTXVRIPA
VISRAGYLSHAYSSSSMGAYTGRSLKLTDQSLKQNWXAPGSMRXPDPPIMWTAIEENIPL
QSLVVTCRTHSLTCXCSEHVYMNIPHIXCLSKVILLLWRVDIFFSSTIFIWRFNQFAACI
NSMIFLLLSGFGLFLXQIMVINIFSLTTLAFSYSYSXKSSSFFLILAMLFIYFYXYIVXI
LELGQIFNLXIFXVFVYIYXLNACWXRSEGSLRNSVLIIMLILRIELRSSAKMAXXIFTH
WPIFSXYFLLHYGSFEEGNLXFXHKCFHXCSFLAYIMVSNLRTFAYSKS
>ENSMUST00000161581.1_1
XKWIAVPLIFLYLWEEREEVEICPCAVRSVGFXRLCLDGIXNLQLRHTRLHPSSKMKTPK
LDKFHXQNKPTKQINXYDQMITP
>ENSMUST00000161581.1_2
ENGXQFPXSSCTYGRKEKRWRYARVQXDLLDSNGFAWMAFEISNSDTPDCTHHPRXRLLS
LINSTDKTNQQSKXTDMIKXLLP
>ENSMUST00000161581.1_3
KMDSSSLNLLVLMGGKRRGGDMPVCSEICWILTALPGWHLKSPTQTHQIAPIIQDEDSXA
XXIPLTKQTNKANKLIXSNDYS
>ENSMUST00000192973.1_1
FXIXQRSKXNNXKKDQNXKTTKKVNHXIFIXSINNAALFQIAIXNRHFXIXERAVXTXNC
MNEALRINSLFWNNETISISVNYLLWKGYPSPLSSCSSYXYPTRFPAEPLAEERGELKXA
FPALGLSIXXFSFSFXPCLSSGDFASETNCMLPDLFRTXLPPLNKGXVETDKEVLSGAIS
XLTCLVVVAIIHLNLAFCFINPNXEVENXDXAFSHXSLKDKSKDIAKIFLFTSGXLDICR
EXSGTGXQKLLLHTXQSDVCXGIXENIYPXVSLSYKRNVGXNYKTKFGPSWLCIYSPQST
SILAPKXSSSRCRQDRRTWEXSFDHISLFALLVCFVSGIYQAXESSSWMMGAIWCVXVGD
FKCHPGKAXXKQPHRNTNTGFSMDNITFRVYLTNPPXFFILKDSILCMXQVKMRELHILD
CNIFTSIPPTXQPITITDIFHHNXEFPKYLFDIDIHIKLTDGLIKEILCPSPFYISPTSH
XCFKIEFHLSVSVLTTDHIWPLQYHFLLCCLSKSPGFXGQVKGLLGGSLQIXKCYSQFRR
GQATCXPLVMLEXMPGRSHXLVHCWEEPISIQLSGSVXNVEHPIHSQPRNGTSLNILQMA
WESXKMNCPLCSLXCFNFXDMEKVAKKERETWVFPPRHFIFMRLHRKHTISFLIILDRHT
ERINFEVACIPIICFIHKIFLLNINP
>ENSMUST00000192973.1_2
FRYDRGVNKTIRKKIKTRKQQKRXITKYSYRVXIMQLYFKLPSKIGTFEFRKGQSKPKIV
XMKPXEXIVCSGTMKQXVLVXTTFYGKVIHHHYLLAPHTNTPQDFLLSLWLRKEGSXSEL
SQHWVCLSNNLASHSDHVXALGTLLQKQIACCLTFLGRSFLHXTKGRXKLIRRFFLVLSV
DXHAWWWXQLFIXIWLSVSXTQIKRLRIKIELLAIEAXRINQRIXPKSFYLLLVSLTSAG
NKVGQGNKNSCFTHDNLMYAREYKRISTLRFHLAIKEMLVEITRLNLVPVGCVFTHHNLH
LSLLQSRVQVDVGKTEEHGSNHLIISVYLLCWFVLSVEFIKLRSLHLGXWVQSGVSELEI
SNAIQAKPNENNHTETQTQGLAWTILPSEYTSQTHPNFSFXKILYCVCDKXRXESFIYXT
ATYSHPFLLPDSQXPSQIYSITTESFPNTSLILTSILNXQMVSXKKSFVLPHFTSLQQVT
DASKXNSISVFLFXPQITSGLSNIIFYYAAYPNPLAFEAKXRVFWVVLCKYESVILSSGE
GRQLASHXXCLSECQEEAISWCIAGKNLLASSCQAVFRMWSIPYIHNLEMVLLSIYCRWL
GNHERXIVLYAHYDALISKTWKRWQKKREKHGFFPPDISFSXGCIGSIQFLFXSFXTDIQ
RGSILKLLVYQXFVLSIKYFCXIXT
>ENSMUST00000192973.1_3
LDMTEEXIKQLEKRSKLENNKKGKSLNIHIEYKXCSFISNCHLKXALLNLGKGSLNLKLY
EXSPENKXSVLEQXNNKYXCKLPFMERLSITIIFLLLILIPHKISCXASGXGKRGAKVSF
PSTGFVYLIIXLLILTMSELWGLCFRNKLHVAXPFXDVASSTEQRVGRNXXGGSFWCYQL
IDMLGGGSNYSFKSGFLFHKPKLRGXELRLSFXPLKPEGXIKGYSQNLFIYFWLAXHLQG
IKWDRVTKTLASHMTIXCMLGNIREYLPLGFTXLXKKCWLKLQDXIWSQLVVYLLTTIYI
YPCSKVEFKXMXARQKNMGVIIXSYQFICFVGLFCQWNLSSLGVFILDDGCNLVCLSWRF
QMPSRQSLMKTTTQKHKHRVXHGQYYLQSIPHKPTLIFHFERFYTVYVTSKDERASYTRL
QHIHIHSSYLTANNHHRYIPSQLRVSQIPLXYXHPYXTDRWSHKRNPLSFPILHLSNKSL
MLQNRIPSQCFCSDHRSHLASPISFSIMLPIQIPWLLRPSEGSSGWFSANMKVLFSVQER
AGNLLAISDAXVNARKKPLAGALLGRTYXHPAVRQCLECGASHTFTTXKWYFSQYIADGL
GIMKDELSSMLIMMLXFLRHGKGGKKRERNMGFSPQTFHFHEVAXEAYNFFFNHFRQTYR
EDQFXSCLYTNNLFYPXNIFVKYKP
>ENSMUST00000192692.1_1
SWFGPSNFIWLPGIELRSTGTLVSANMMPVQYYSRCYAGEVFCSIRQTMSSKCEFGERTT
WHHSPSSPTLSKVACXFLLRPSQEQQPLRILRTFASQTKPNSPXGLITEHWPCRFLYSLP
EASEYSVXDMPLPMCLQGVIPLLCVTAMINFNRWSHSYFPWWNEKEXMRKXMPLFQILKL
HLSFNSLFKGXKCQATLFSSIPLSPEQXFIVIPRPLPLXVKEAEISCSCVFLSCFXNLSL
FYVYDCLHICMYRHHRCAGAFGDLKEAKVTSLGTSHYVNVENXTQVFXKSSKCSXPLLHE
VSXMWSVPLXTLLLKIFKQRSFKLNYIIIXCGVCVCVCVCVCVCVCVXRAWRDACAVXGL
CRPEGNIXESDCSFYPMFPRELTIXVFRHGSECIYSLRHLASPSITIXILCFLASKHTLQ
RGSACLQCQLFPNSRNAVCSCGPWPFTCTCCFCSSLQGLLLRPINGPFFPLSSAVGTPRG
NRILSHPCKCXRGFNPLTIAGSLNXFHLTATGFKANCCXLVSTGIIVSHFTSSVKFLLLX
GHIHKNIQSYLSFYYNCTYFCNLEIVLSFRCHLGFQWHKSSVVLCLFSETHMLSXPFSAS
LSVSGKPTRGFQVXHRITVIFYRNSLPGVEISPFLIHQSVRQASRLCXCYKDLLNSNKVY
HEVNFQEILWMGKINIPKKKKXQFSKNLIYQASCFVLLCFVLXXHSHXILLVCKLXLYWH
FSFLTNRLSXFVYEDCKILLQNRKKTSSSXKQMEKKKKKKKKQLPIYISKSYIVSRNFLL
TNQKNXQVIIYEKXAKNMHRXFIKIIKTSESIVLSEVLCVLTLSKICVWGCVKPGXTLLS
SHRSVSLTCLSLLKWPRSAXGFLRFWFCVMNPLVHIEDNRVGSPNSHVSSHLHILGDRHW
KAMKKMRECKDFNHLMQLKGQCCQRKPMMQCGLWVPACALLFLGCXQGLQYPVHLCCTPA
AXQVVMRPLGPAALLQALEHLCLIPXSLPKYLALNHSHLSRLEWTXKGKVYFGTGXTQGS
VGRTEAHXQSSQVKPREVHXFSVLLSSLLKKNMFLNXIXICFQVSPSPNSYNAVFYVVIS
SAKTQN
>ENSMUST00000192692.1_2
VGSVLLTLYGFQGLNSGQQELWSVLTXCLSSITVGVMQEKFSAASGRLXAQNVSLEKEPH
GITVPVALRCLRLHASFFXDHLRSSNHXEYXGPSHHKPSQTALKVXXQSIGPAVSSIHFQ
KPQSTVCRTCPCLCVCKEXYHSSVXQPXLISTGGLILIFPGGMRRSRXGNECLYSRFXNY
ISHLTACLRDKSAKPPSFQVFPCHLNNSLXXFLALCHYRXKKLKSLAVVCFCLVFKIYLY
FMYMTVCIYVCIDTIDAQVPLETXRKLKSHPWGLAIMXMLKTEPRSFERAANAHNHCCMK
SLKCGLFLCRLYYSKFLNKEVLNXITLXFNVVCVCVCVCVCVCVCVCRGLGETHVLYEAC
AGQKATYRSLTAHSTPCFLENXQFRSSGMVVSVFIHXDILLVLVLQSEYCASXLPNTHSN
VDLPACSANCFQIAGMLSVPVVHGHSLALAVFVPPCRVCSXDLXMALFSLCPQLLEPLEG
TEYSHTHASVKEALTLXQLLALLISFTXLPLDLKPIVVNLFLLVXXCLILLVQLNFYCFK
DIFTRTFKATCLFITIALISVTWKXFSVSDAIXASSGIKVQLCFASFLRHICYPSLSQHP
CLXVESLHEVSKCDTGSLSFSTGIVCLGWKYHPSSFIRVLGRHLGSADVIKIFXTQIRFI
MRXIFKKFCGWEKXIYQKKKNNNFQKTXFIKLLVLFCYALFYSDTVIKFYWFANCNYIGI
FLSLQIGXVDLSMKTVKFFYKIERKPAAAESKWKRKKKKKKNNFQYTFQRATLSQEISCX
LIRKTDKXSSMKNEPRTCIDSSXRXXRQVNQLFCLKSCVFSHYLKSVFGDVXSQGEPFCL
VTDLCHSLAXASXSGPEVLEVFXGFGFVSXTPXFIXKIIELAPQTAMSVLIFTFXVTDTG
KLXKRXESVKISIIXCSSKGSAARGSPXCSVDFGSQLVLCSSWDADKDCSTLSISAVLLQ
LNRXXXGLWVQLHCFRPWNICAXFLDHSLNILHXIILTXAGXSGLEKEKCILAQGKHKGR
XEEQRPINNQAKSNLEKFINFLFYSLHYXKRTCFSIKSKFAFRSPLPQTHIMLFSTXSFL
QQKPKT
>ENSMUST00000192692.1_3
LVRSFXLYMASRDXTQVNRNSGQCXHDACPVLQXVLCRRSFLQHQADYELKMXVWRKNHM
ASQSQXPYAVXGCMLVSFETISGAATIENIEDLRITNQAKQPLRSDNRALALPFPLFTSR
SLRVQCVGHAPAYVFARSDTTPLCNSHDXFQQVVSFLFSLVEXEGVDEEMNAFIPDSKTT
SLIXQLVXGIKVPSHPLFKYSLVTXTIVYSDSSPFATIGKRSXNLLQLCVFVLFLKFIFI
LCIXLFAYMYVXTPXMRRCLWRLEGSXSHIPGDXPLCECXKLNPGLLKEQQMLITTVAXS
LLNVVCSFVDFTTQNFXTKKFXIKLHYNLMWCVCVCVCVCVCVCVCVEGLERRMCCMRLV
QARRQHIGVXLLILPHVSXRTNNLGLQAWXXVYLFTETSCXSXYYNLNTVLLSFQTHTPT
WICLLAVPTVSKXQECCLFLWSMAIHLHLLFLFLLAGSALETYKWPFFPFVLSCWNPXRE
QNTLTPMQVLKRLXPFDNCWLSXLVSPDCHWIXSQLLLTCFYWYNSVSFYXFSXIFIALR
TYSQEHSKLLVFLLQLHLFLXPGNSSQFQMPFRLPVAXKFSCALPLFXDTYAILAFLSIL
VCKWKAYTRFPSVTQDHCHFLQEXFAWGGNITLPHSSECXAGIXALLMLXRSFKLKXGLS
XGEFSRNSVDGKNKYTKKKKITIFKKPDLSSFLFCFAMLCFIVTQSLNSIGLQIVIILAF
FFPYKXVELICLXRLXNSFTKXKENQQQLKANGKEKKKKKKTTSNIHFKELHCLKKFLAN
XSEKLTSNHLXKMSQEHAXIVHKDNKDKXINCFVXSPVCSHTIXNLCLGMCEARVNPFVX
SQICVTHLLEPLKVAPKCLRFFEVLVLCHEPLSSYRRXXSWLPKQPCQFSSSHFRXQTLE
SYEKDERVXRFQSFNAAQRAVLPEEAHDAVWTLGPSLCFALPGMLTRTAVPCPSLLYSCS
LTGSNEASGSSCIASGLGTSVLDSLITPXISCTKSFSLKPVRVDLKRKSVFWHRVNTRVG
RKNRGPLTIKPSQTXRSSLIFCSTLFTTKKEHVSQLNLNLLSGLPFPKLIXCCFLRSHFF
SKNPKP
>ENSMUST00000193244.1_1
SFSLPLTWPISPHFTSPLRRGRPLTGSQHTLSLQVIAGLGTLSLXGXAKQLSFKNRIKVR
ILKXKTXEYFKPCSKQTRXAIMNTIFVLFCSVLQCLENKGMYMLXFLLWLSNXDNPISTK
INEXIKEPXHXYPQRISQTCITQSFSLTGWXTTHKKGEYLSLALFQRHIAQGRNTDXLGX
KYXISTHGLTTAQCXQYFFXLFXKLTQCFFVHXMICIYIPFIPLLXILVSSFLSILFSXX
QTSIXHLSIYLTNFHFILILSMFLLPSLGALLLLGLSQEKEWGRFLEFKTKRXHIFYFKY
SNFLFIHFLLSYFSIYLLCLICFGYFCYDESYYFYDGSRCDYXHLVFILFLYVFYCYLLL
IFLFLLNTWSFNGHASCVDVLPLSESLSPKNRGDKNISMSMTTFQIDKGREXEFXRPIRG
LSXLQQVXKEAAKSTRAHIFEKLQTKPFKACITNKNKRNNYRGYILHIAPSTXYLPDCAL
PPACIGXTNPGGFTAWLHHICIFSTRALRGXLPAELALQHNPAETKNRSVFFPNQSXKLN
FDPXS
>ENSMUST00000193244.1_2
PSVFPSHGPSPHTLLHLXEEGGPSQVANTLYHFRSLQDXVHSPSEARQNSSVSRTELKXE
FLNKRHKNTLNPAPNRHVKQSXTLFLFCFVLFYNAXKIKECICCSSYCGCLIKTTQYQLK
XMNKXKSRNTNILRESPKHAXLSHFHXLAGEQHTKKENIXALLSSRGTXPKEEIQTDWGR
SIKYPHMALQLLSADNIFFNYFKNXHNVSLFTEXFVYISPLFLFYRFXYLLSYLFYSPNN
KLLSSIYLYIXLTFILFXFSVCFSCLHWGLCSFWVYPKRKSGGGFXSLKQRGSTFFTLNI
LTFFLFIFFSPIFLSIYYVXYVLVISAMMNPIISMMVQDVIISTXFLSYSCMCFTATCCX
YFYFSLIHGALMAMPPVXTFCHXVKASVQRIGEIKTSLCQXLLSKXIKEENRSSEDPFVD
FHDYSKYKKKQQKVQGHTFLRNFRQSLSKHALPIKTRGIITEGTSYTLLHQHDIFLTVPF
PQLVXAKQTLVVLQPGFTTFAFSRPELXEADYLLSLLCNTIQLKQRIDLCFFLIRAENXT
LILD
>ENSMUST00000193244.1_3
LQSSPHMAHLPTLYFTSEKREAPHRXPTHSITSGHCRTRYTLPLRLGKTAQFQEQNXSEN
SXIKDIRILXTLLQTDTLSNHEHYFCFVLFCFTMLRKXRNVYVVVLIVVVXLRQPNINXN
KXINKRAVTLISSENLPNMHNSVIFIDWLVNNTQKRRISEPCSLPEAHSPRKKYRLTGVE
VLNIHTWPYNCSVLTIFFLIILKTNTMFLCSLNDLYIYPLYSSSIDFSIFFLIYFILLIT
NFYLASIYISNXLSFYFDSQYVSLAFIGGSAPSGSIPRERVGEVSRVXNKEVAHFLLXIF
XLSFYSFSSLLFFYLSIMFDMFWLFLLXXILLFLXWFKMXLLALSFYLILVCVLLLLVAD
IFISPXYMELXWPCLLCRRSATKXKPQSKEXGRXKHLYVNDYFPNRXRKRIGVLKTHSWT
FMTTASIKRSSKKYKGTHFXETSDKAFQSMHYQXKQEEXLQRVHPTHCSINMISSXLCPS
PSLYRLNKPWWFYSLASPHLHFLDQSFERLTTCXACFATQSSXNKEXICVFSXSELKIKL
XSLI
>ENSMUST00000194643.1_1
SYKMRSTWDSLXLAPVGTATWLKQVVFLPDGXXPTLLXHIRTFRXLNEXPLLHSTCCPTV
XDCTXSSLRXHSGRRAGTLMAVASWLKVDSTWCFSYYNSENPPKTHGQRVNSXTVALHXV
GGIFRWRKLEKESLAAAVQSKWKYQNCSVLSLPLLLDHHEKSSCLTSTTIAVTTSTQTCY
VVTGTRIWVIXKRSHYFXLLVHHSSPFIYCPVIQSESIS
>ENSMUST00000194643.1_2
ATKXDRHGIPFDLPQLGLQHGXSRWFSCLMDDDQRSCDTSELFVDXTSDLCFIPPAVPLC
ETAHSHHFADILAEELVHXWQXPHGXRLILRGAFHTTILKILRRPMGKGLIPRLWHSTKL
VESSGGENXKKKAWLLLCNLNGNIRIVLYYLFLCFXITMRKAVASLVLPLQXPHQHRHAM
WLQGLESGSFRRGAITFNCWFIIPVPSYIVLXFNLKAS
>ENSMUST00000194643.1_3
LQNEIDMGFPLTCPSWDCNMAKAGGFLAXWMMTNAPVTHQNFSLTERVTFASFHLLSHCV
RLHIVITSLTFWQKSWYTDGSSLMVKGXFYVVLFILQFXKSSEDPWAKGXFLDCGTPLSW
WNLQVEKTRKRKLGCCCAIXMEISELFCTISSFASRSPXEKQLPHXYYHCSNHINTDMLC
GYRDXNLGHLEEEPLLLTAGSSFQSLHILSCNSIXKHL
>ENSMUST00000193450.1_1
DXKPGTPVCCSPQRYHTQTVQDFXVATAXATSPKQTXGSKGWGKEASNVTRSCARNHLGP
VASGLVINWDSEVGESKPLFYSEPQSEWLISRRFYGFGVLMAKACXRTFKSNCTGSVGTQ
ADPWSVESKFMRAEKGAWAVITETAPGGLXDNRDNSTTGRSKIRASESASENTERRAPGS
APPRXGHAERCGRLAPFTRAPKGAVSSPLYTFRALSSPWSVPSGSEVEMEIRELERKEWQ
ERQXSPAPTVAQNIQARPCNLRFASLSRESXERLTPRLTSGAHSAHRWERASWVGGVSRN
CPNLCLIVPRNPTLAAGDSETTSSFPLGPSXVFPRRSRKXTAPAPLPSSVTGRECFLEPI
PHLCSPDEVRTPLYSCSMEPQVLLGRXSESXEXSLAHISLSSSLKFKDNSNMAWVFIKVM
AAVAXXYHTLGKTGFLGERQSSPCSLACHCEQSTCTLSREQTGXDCFPGCPVWHPXSSSL
IYXYPAQSMILXYSVPGLXKXXXLHSGSSTLSCFVEFALVLXQRQXVPFHPENSAPKIPY
QDXLHGARLLVRARYVLCDHGNDQSXIGLATPDSTHYLLYALQAXQISNLNLIXLPKLKN
KREELGSLPGFQLGYLNVVLYPFGEHANKFIATQGLPFTTPFNPGSQGFPALTTYLRIIE
CPDXSLGLLTPKWKQXGPSPXTLKAHMSGSQDFWRVIFSPRLLQXFKLHLKSQHYWVFKS
HGYLNAFIEESQAEDAHTXFYKXLYDAKVNVCLXGIWKVIFEINFFISMVMFTMQFPYLI
XPSQLPWKLLKSLCPQSSFGEKRAATQXLNATXQRFLDHIIFLAGNNNRPYYEFISVPCL
QIMRDKLEFTRIKXRSQXXWIKDPWKRMKCSYXLGHDTFDTRSTAMKKRKYHLDYLGFCW
SVLSHPLTRSTWDTEADTSEFGTRLVYRVKFRTARATQKNPVS
>ENSMUST00000193450.1_2
TRSLARLSAVVRSGITLKQCRISRWLLPKPHPQSRPEARKAGARKRLMXLEAVPVTIWGL
XQAGWXSTGTPKWESLSHSSTASLRVSGXFLEGFMVLVFXWPRPVKGHSSPIAQDPWALK
QIRGLWRASSXGRKRERGLSSRRQPPADSKITETIVPLDGLKYVPQSLPLRTPSVVPRAP
HLPGRATQSDAVDWHLSPGHQKAQSLLPFIPFALFPVPGQSPVGRRWRWKFGNLRGKSGK
KDSDHRPPRWPRTFRPDPAIFALLASPVRAENVXPQDXLRGLIPHTVGSVHPGWAGSHVT
VRISVXSCPETPPXQLATRRPRPPSRSALAEFFRGEAGSKLLPLHFPAQXPVGNVSXNPY
PICVPQTKXGLLFIPAPWNLRFSWDGSLRARNEALLTFLCPLPXNLKTIQIWLGFLXRXW
LLXPSSTTPXGRRASLEKGNPRLAVWPVTVSRALALSPESKLGRTASQDAQCGILSLLLX
FINIQLSLXSCNTPFLDCESDDDYTVGQAHXVVSLSLLWFCSRGNRCLSIQKTLLPRSPI
RINCMAPDCWLGQGMCSVIMEMIKVKXDLPLLTALITSCMRFKHNRFLTXTXFSFQSLKT
RGKSXEAFRGFSWVTXMLYSTHLVNMPTSSXQHRVFRSLHLSILDHRAFQPXLHTYEXXN
VQINPWVFLLLSGNSKDHLHRPXRLICLGHRTSGEXYSLHVSFNNSNCIXNHNITGCLNP
TAILMLLSKKARLKMHIHNFTSSYMMQKXMSVFRAFGKLSLKLISSXAWXCLQCSFPTSS
DPHNCPGSYXSRYARSPLLVKKEQRLSDLTPHNKGSXTISFFXQETITGLIMNLFLCHVY
KXXETNWNLQGLNKGVSSDGLRILGKEXNVLINWVMILLIPEVQQXKRESIIXTIWVSAG
QCCHILSLAALGTQKQTHLSLELDWSTEXNSEQPGLHRKTLS
>ENSMUST00000193450.1_3
LEAWHACLLXSAAVSHSNSAGFLGGYCLSHIPKADLRLERLGQGSVXCNXKLCPXPFGAC
SKRVGDQLGLRSGRVXATLLQRASEXVVDFSKVLWFWCSDGQGLLKDIQVQLHRIRGHSS
RSVVCGEQVHEGGKGSVGCHHGDSPRRTLRXQRQXYHWTVXNTCLRVCLXEHRASCPGLR
TSQVGPRRAMRSIGTFHPGTKRRSLFSPLYLSRSFQSLVSPQWVGGGDGNSGTXEERVAR
KTVITGPHGGPEHSGQTLQSSLCXPLPXELRTSDPKINFGGSFRTPLGACILGGRGLTXL
SESLSNRAPKPHPSSWRLGDHVLLPARPXLSFSAAKQEVNCSRSTSQLSNRSGMFLRTHT
PSVFPRRSKDSSLFLLHGTSGSLGTVVXELGMKPCSHFFVLFLEIXRQFKYGLGFYKGDG
CCSLVVPHPREDGLPWRKAILALQSGLSLXAEHLHSLQRANWVGLLPRMPSVASLVFFSD
LLISSSVYDPVILRSWTVKVMMTTQWVKHIELFRXVCFGFVAEAIGAFPSRKLCSQDPLS
GLTAWRQIVGXGKVCALXSWKXSKLNRTCHSXQHSLPPVCASSITDFXPEPNLASKAXKQ
EGRVRKPSGVSAGLLECCTLPIWXTCQQVHSNTGSSVHYTFQSWITGLSSLDYILTNNRM
SRLILGSSYSXVETVRTISIDLKGSYVWVTGLLESNILSTSPSIIQIASEITTLLGVXIP
RLSXCFYRRKPGXRCTYIILQVAIXCKSKCLSLGHLESYLXNXFLHKHGNVYNAVSLPHL
TLTTALEVTEVAMPAVLFWXKKSSDSVTXRHITKVLRPYHFSSRKQXQALLXIYFCAMFT
NNERQIGIYKDXIKESVVMDXGSLEKNEMFLLTGSXYFXYQKYSNEKEKVSFRLSGFLLV
SAVTSSHSQHLGHRSRHIXVWNXTGLQSEIQNSQGYTEKPCL
>ENSMUST00000194935.1_1
APKPHPSSWRLGDHVLLPARPXLSFSAAKQEVNCSRSTSQLSNRSGMFLRTHTPSVFPRR
TQSMILXYSVPGLXKXXXLHSGSSTLSCFVEFALVLXQRQXVPFHPENSAPKIPYQDXLH
GARLLVRARQILIHLSYMRRVQRWSXHSNINKMKFSHC
>ENSMUST00000194935.1_2
PRNPTLAAGDSETTSSFPLGPSXVFPRRSRKXTAPAPLPSSVTGRECFLEPIPHLCSPDE
LSLXSCNTPFLDCESDDDYTVGQAHXVVSLSLLWFCSRGNRCLSIQKTLLPRSPIRINCM
APDCWLGQGKFXFIXATXEEFKDGANILIXIKXSFLIV
>ENSMUST00000194935.1_3
PETPPXQLATRRPRPPSRSALAEFFRGEAGSKLLPLHFPAQXPVGNVSXNPYPICVPQTN
SVYDPVILRSWTVKVMMTTQWVKHIELFRXVCFGFVAEAIGAFPSRKLCSQDPLSGLTAW
RQIVGXGKANSNSSELHEKSSKMELTFXYKXNEVFSL
>ENSMUST00000195780.2_1
ICIPTLLTTAYFYVKTFIRKMFRMVCSYHDRKDSFRPFSKSFEXMISLTXXTKAGXEVGL
PDRGHVLAKKCPSGHGLIFISELSXILTLVHIXGWEGTSRIFILPNSSFLEHSNNFTYNV
AFEPMTVNSGAHLIPGVRYDGPFXLFIQLRXXTYIDXRANKGISRDRKMVRVLPXXTDWS
LHGFSLQCHYXEVVEGRRQGQVGRTMSLGCIPVAISILVLSFLSPFSPPWXGLFCFATAY
GSSPCIMVTVMKNKXLSDSLSSALSLXLNRRITIRLTETXTWHLSEILSSHLLFVRKAIS
SLIHLQQSTAFSKVHLALDXLQQSTSVQSFHAILQVVMACISSSPALSGCSGSCAFPLVP
YKTGKALPAATPPPPPHPPPQQSKSPNKLFFPSWSVLVXWFHIIPAHILQMKLYLAGAXE
DSVGQSGDGQTCIIGFLISGSVDQCVYGEIHGFXXIFLQTQGSCLISFASKWGXIXGAFL
SSFIVLGTTVTCEPAISPFSLHMVTWLLKPKGFLSIQSISDCEXQCGQLLASSICLLYVT
CWIAEGNRRHYLQATMKWVECVERHIQNISSEILMCXNKAISQFICPALFIQDFGSRXSM
PEFXIPQDFILFYFLMEWXXTENDDRKSSYQFHILLQLKYTEYSCIALLQEIFELLNKST
PPSDCXISSRKVAGMEDEALEICCSNSTIKLHLTLKFSLSLQSKGCYXEFEPRGMEFYTE
SSTHFPELSISSHLDSFCTFFVIHGYFPFTLHTCGSSACHVVYQCLDQSGTHTFPGNTRW
IANLLAVSTGEIVYLHVIIPVICLMSSLNSRPQEVCSDXKYVMGKGRSCXVPVELIQFYD
KFVSXTVDTTFSXTAKTKVGCKTYXIKXTLRYWLSSSHRFPRTHMSISCKLSDXKYVVLP
ESKPNLSPAPALIQTSLXLIXVNFTLPMRNNHIXEMCKSGXKLKSREYXXLRKTKAGSLE
LSHFLNLPCINV
>ENSMUST00000195780.2_2
YVYQLCXQQHIFMXKLLXEKCSEWCVLTMTEKILSDPFPKVLSKXYLLLNEPRQVRKLDF
QTGVMCWQKNVLPGMGXYSFQSXVESXPLYIFRAGRAPAGSLFFPIPVSXNIVIISLTMX
LSSPXQXIQEHTXYQVLGTMVHFDCSFSXDNKHIXISVPIRAFPETGRWXGFCPNKQIGP
SMDFHYNVITEKWXKVGGRAKLEGRCHWGVFLXLYQYWSFLFFPHSLLPGKDFSALLQPM
EVALVSWLQXXKTNDLVTAXAQLLASDXIEGLLSDXQKPKLGISQKSCQAIYCLSGKLFL
PLSTCNSQLPSARCTXLLISSNNLPQFKVSMLSYRLLWPASHLLLLCQAVRAHALFLLSP
IKLAKLFLLPPPPHPPTPRPSSLNPQINCFSPHGVFXSSGFISFLLISCRXNCIWQEPKK
ILLVKVVMVKRVXXAFLFLVVXTNVCMVKSMDFSRFFFKHREAAXLALQANGVESRVHFC
PVLLFWALLLPANQPSHHFHCIWXHGSSSPRVFSVYKASLTANDSVDSYXQVQSAYCMSP
AGXLKETEGTTCRPQXSGWNVWKDTSKTLVVKSLCARTRQFLNSSVLLFSYRTLDPDEAC
RSSKYLKILFYFTFXWNGNRQKMMTEKVLINFTSYYNXNTLNIVVLLYCKKYLNCXTNQL
HPLIVKSLQGRWQAWKMRLXKYAVATPLSNYTXPXNSVFLCKAKAATENLNHEVWSFTLN
LQPTFLSFLSPVIWIPFVLSLLFMGIFPSHSILAVPLPAMSFTSVSTNLELTLFQEIQGG
XQTFLLFLQEKLYIYMSXYLSFASCPHXIQDLRKFVLIRNMXWERADLAKSQXNXYNSMT
NLYHELXIQLSHRQQKPRXDVKHTKLSRHXDTGXAARIAFPEHIXAFRVSLVTESTWCSL
KANLIXAQLPLXSRLLFSXFEXILHCLXGTIIFKRCVSLARNSKVENTDDLGKQKQVAXN
YHIFXTYLAXM
>ENSMUST00000195780.2_3
MYTNSVDNSIFLCKNFYKKNVQNGVFLPXQKRFFQTLFQKFXVNDISYLMNQGRLGSWTS
RQGSCAGKKMSFRAWADIHFRAELNPDPCTYLGLGGHQQDLYSSQFQFLRTXXXFHLQCS
FRAHDSKFRSTPNTRCXVRWSILIVHSVEIINIYRLACQXGHFQRQEDGEGSALINRLVP
PWIFTTMSLLRSGRRXEAGPSWKDDVIGVYSCSYINTGPFFSFPILSSLVRTFLLCYSLW
KXPLYHGYSDEKQMTXXQLELSSXPLTKXKDYYQINRNLNLASLRNLVKPFTVCQESYFF
PYPPATVNCLQQGAPSSXLAPTIYLSSKFPCYPTGCYGLHLIFSCSVRLFGLMRFSSCPL
XNWQSSSCCHPPPTPPPPAPAVXIPKXTVFPLMECSSLVVSYHSCSYPADETVSGRSLRR
FCWSKWXWSNVYNRLSYFWXCRPMCVWXNPWILVDFSSNTGKLLDXLCKQMGLNLGCIFV
QFYCFGHYCYLRTSHLTIFIAYGNMAPQAQGFSQYTKHLXLRMTVWTVISKFNLLTVCHL
LDSXRKQKALLAGHNEVGGMCGKTHPKHXXXNPYVLEQGNFSIHLSCSFHTGLWIQMKHA
GVLNTSRFYFILLFDGMVIDRKXXQKKFLSISHPITIEIHXIXLYCFTARNIXIAKQINS
TLXLLNLFKEGGRHGRXGFRNMLXQLHYQTTPNLEIQSFFAKQRLLLRIXTTRYGVLHXI
FNPLSXAFYLQSSGFLLYFLCYSWVFSLHTPYLRFLCLPCRLPVSRPIWNSHFSRKYKVD
SKPSCCFYRRNCIFTCHNTCHLPHVLTEFKTSGSLFXLEICDGKGQILLSPSRIDTILXQ
ICIMNCRYNFLIDSKNQGRMXNILNXVDTKILAEQLASLSQNTYEHFVXAXXLKVRGAPX
KQTXFKPSSRFDPDFSLVNLSKFYIAYEEQSYLRDVXVWLETQKXRILMTXENKSRXPRI
ITFFEPTLHKC
>ENSMUST00000194602.1_1
TKTMLFFFFFLFLYDLVQLEIGDSDNTHCSFTIQDYFSYHILLCFHMKLKIIFSKICEEL
FXNFDDITLNLXVAFQYMLILIIMLIYKLIYFNIYXFCSHFCCNSSTNPMSMXNLSIFLS
SVSFFNVFRCYHPSVALAWLEXPQDILYSLRLLXKVLLPSFLFHSYIGELLIFFTLIFFX
PATLQKVLMRYKSFPVLLGXLIYTMISFPNKATXSPSITLLFXLRLQVLFLLHMERLDNL
ALFXHQYNCFEFLSIXVDIGYELAVITLYHFEVGPLYSXSLLDFLMNRYWILSKACSVPN
KIIIFFCLXISLYGGLHLSIYICXIITASLGXNLLNQGGXFIHVFLGLIFKVFYLEFFTS
MSIREMGLXVILFLCXVLFGFSIRVNEISQSKLDIFFVSILCSNLRNIYIXLFEYLVEGC
TETMWSLFFGLFWFVFCLFGWLVGLETSNHWGLXVCLHCLSDLDLTLVSGIYHDNHSCFX
DFLRQLWSFLMCLLCCSTCGLVXXGSSDDIISWPLLIIILLHLGIWVWKNCQTRSLYLFC
LCXMGALFFGFCSLSGSXXSLLAVCCFWNSARCSHWEFHVKYVPKYLKLTLRNGDGLRGG
IAERVHRSVESSVFHLDLLRLLGTGNRMKRGHSKGFASDLEMSLGGXNXNTXGTDEDLQL
LYLLIWMRWSLGCQGLPIKVGGLEQNNMWYKGSLEWKICMIHWRLVKKESKVHMGVTLGC
XTSGDRERERSVASLHAWSAFGIPGNVCWSWSLEXSNKCGEEIXEGREVXSXTGPXGLKK
KVGYSTWSVAELXIRLGIGFGXAEGEVYSXPTCFLGXSYILCFSYPQKDXIKSXVPKLQE
TCYKXEHKFVYXTQYANSQICDEXSPVFLILEYCAGSRNLXEANFFIWXFFGLPWLARXG
GYAELSWRIGLXNKRRMMVFWIVNLIXEKPNCNNNKYSDQFAWAIRPLSSLLYCLLMSKL
XGNRTANIDLKTASGTGLELFRDGGGTMDFYQVSWVLINTLDTNLLXXISNPNKPMXKNT
IQLQCLXGARLDGAELPLHCSIPELXDPLLIVASQGHVVLQHFSLLLDGSNSSTNASFRN
TXILYRLDRKLXQNIVAQILPQXTLKDWKFRDTMNHNHRKLXXLCPICVRGETGLDSGDI
MKNXLXKPCSKLXGNVPCLXHTVNFPSCVRCESXFILH
>ENSMUST00000194602.1_2
LKQCCFFFFFYFYMIXYNLKLGIVITPTVHLLFRITLAIIFCCVFIXSXRLFFQRSVKNC
FEILMTLLXICRSLFNICXYXXLCXFINXYILIYINFVAIFAVTVLPILXACEIFLSFYL
QFLSSMSSDVIIQVLHLLGXNNPKIFYILXDYCERCCFPAFFFIHIXESYXFFLHXFFFN
QLLCRKFXXGIKVSQFFXDNXYILXYHFQIKPRDLLQLPCYFSXDFKYYFCYIWRDXTIL
PCSDISIIVLSFFPFKLILAMSLLXSPFTILRXVPCIPNLSWTFSXTDIGFCQKHVLYLI
RLSYFFVFKFLYMVDYIYLFTYVELSLHLWDETYLIKVDDLFMYSWAXFLKYFIXNFLHL
CPXEKWVCKXFSSSVRFYLVLVSEXMKFHKVNWTFFLFQFCAVTXGIFIFNSLNIWXKAA
LKLCGPCFLVCFGLFFVCLVGWLVWRLLITGDYRSVYIAYLILIXLWXVVYIMIIIHVFK
IFXDSYGLSLCVCFVAVLVAWYSRALVMTXFPGHYXLXFYCIXVSGFGKIVKLEAYICFV
FVKWVLCSLVSALYLVLSKACXLCVASGILLGVATGSFMXNMFLSIXSXHXGMEMVSEEA
XLRGFIGVWKAVCSTWIYLDSWEQGIEXREVTAKGLPQTWRXVLGAKIETHRGQMKICSY
STCLSGXDGLWVAKDYLLKLGGWNKTICGTKEVWSGRSVXSTGDWXRKKVKSTWEXHWGV
KLQEIGRGKDLXLVCMLGQLLGFQGMSVGAGVWNKAISVGRKFRREEKFSHRLGPEVXRK
RXDTAHGLLQSSRXGWGLVLDEQKEKSIVSLPAFLAEVTFFVFHTHKKIKLRVECPNFRK
PVINRNINLCIEHNMQIVKFVMNKVLYFXFWNTVLVAVTCRKLTSSFGNSLVYPGLQDKE
AMLNCHGELDFEIKGGXWSSGXLIXSERNQTATTTNTVINLLGQLGPXVLYFIAYXXVNC
EETEQQIXIXKQRQERGXNYSGMEEGQWTFIRLVGFXSIHWTPIYCSKSLTPISPCKKTQ
FSYNVYKVHAXMGQNYHYTALFLSYEIPYXLWLLRAMWFYNTSHCFXMVLTPLPMHHSGT
PRFYIDLTESCDKTLLHKYFHSEPXKTGNSETLXITTIGNCDNSVQFVXEVRLGWIVVIL
XRINYKNHAPNCKAMYLAYSTQXIFPPVXDVSLNSFS
>ENSMUST00000194602.1_3
XNNAVFFFFFISIXFSTTXNWGXXXHPLFIYYSGLLXLSYFVVFSYEAEDYFFKDLXRIV
LKFXXHYFKFVGRFSIYVNINNYANLXINIFXYILILXPFLLXQFYQSYEHVKSFYLFIF
SFFLQCLQMLSSKCCTCLVRITPRYFIFFETIVKGVASQLSFSFIYRRAIDFFYINFFLT
SYFAESFDEVXKFPSSFRIINIYYDIISKXSHVISFNYLVILAETSSTIFATYGEIRQSC
LVLTSVXLFXVSFHLSXYWLXACCNHPLPFXGRSLVFLISLGLSHEQILDFVKSMFCTXX
DYHIFLSLNFFIWWITFIYLHMLNYHCISGMKLTXSRWMIYSCILGLDFXSILSRIFYIY
VHKRNGSVSNSLPLLGFIWFXYQSKXNFTKXIGHFFCFNFVQXLEEYLYLTLXISGRRLH
XNYVVLVFWFVLVCFLFVWLVGWFGDFXSLGIIGLFTLLIXSXFNFGKWYISXXSFMFLR
FSKTVMVFPYVSALLQYLWPGIVGLXXXHNFLAIINYNFTASRYLGLEKLSNXKPISVLS
LLNGCFVLWFLLSIWFLVKLVSCVLLLEFCXVXPLGVSCKICSXVFEADIKEWRWSQRRH
SXEGSXECGKQCVPPGFTXTPGNREXNEERSQQRVCLRLGDESWGLKLKHIGDRXRFAVT
LPAYLDEMVFGLPRITYXSWGVGTKQYVVQRKFGVEDLYDPLEIGEERKXSPHGSDTGVL
NFRRXGEGKICSXSACLVSFWDSRECLLELESGIKQXVWGGNLGGKRSLVIDWALRFKEK
GRIQHMVCCRALDKAGDWFWMSRRRSLXLAYLLSWLKLHSLFFIPTKRLNXELSAQTSGN
LLXIGTXICVLNTICKXSNLXXIKSCISNSGILCWXPXPVGSXLLHLVILWSTLACKIRR
LCXIVMENWTLKXKEDDGLLDSXSDLRETKLQQQQIQXSICLGNXALKFFTLLLINEXTV
RKQNSKYRSKNSVRNGVRIIQGWRRDNGLLSGXLGSNQYIGHQFIVVNLXPQXAHVKKHN
SVTMFIRCTPRWGRITTTLLYSXAMRSLTNCGFSGPCGFTTLLTAFRWFXLLYQCIIQEH
LDFIXTXQKVVTKHCCTNTSTVNLERLEIQRHYESQPXEIVITLSNLCERXDWVGXWXYY
EELIIKTMLQIVRQCTLLIAHSEFSLLCEMXVLIHSP
>ENSMUST00000193281.1_1
VNRKDLSRLQASCWLQIHNFHKPVKLFAPFQRXKYAISCLGICSXQIMETSXVXXNCMQS
AHLXRTCHFGETKMGMVLKIXSLFXXCSWNKCPXFSSCSVVREPCDQLFFFFFFSGMNPL
TAQMARSVFNYLKIDGFTEKMFFICKILSGFPQGLFFCLFPTWVDFSGFVRFSIFTLLSI
SSTHLPHRIGLQHMKFVXILXXYSVXAVSLTPDYLPDLVFLSSLAQSSQVPSSGEVTPAD
FSQYRXDFSKTKFSPMKSPNXHLLIRLSXLQLFIFILSFSVLLMIAALFFFILAVKXMFI
RITNWMRKDXTXKTSLLXHLYNREILPKXGXSNCSXEYIKLXYCXYLVFITFISNPSTQH
NSASYCISNLVHTDKSLXFRTHTHTHTH
>ENSMUST00000193281.1_2
LIGRTYHVSKHLAGCKYIIFTSLLSCLHHFKDENMQSVAXEYAADKLWKQVEYSRIACRV
HTYEGHAILEKQKWEWFXKYNLCFDNAVGINVPSFLAVLWXGNLVISFFFFFFFLEXILL
QHKWQEVFSTTXKXMDSQKKCFLFAKYSVDFLRVCFSACFPPGWTFLALFVFPFLLYXVF
LVPIYLTELGYSTXSLFRFCDNILYRLSHXLLITCLTXCSXAHXHSLLKCPHQVRSLLLI
SHNTAEIFLRQNFLLXNPQIDTYXLDSHNYSCLSLFXVSLCSXXLLLYFFLFXQSSKCLL
GXQIGXGKTKHERHHYCDIYITEKYYQNEDKATVVKNILNYNTVSIXFLXLSFQILQHSI
TQQVIVYLTWSTQTNHFDLGHTHTHTHT
>ENSMUST00000193281.1_3
XXEGLITSPSILLVANTXFSQACXVVCTISKMKICNQLLRNMQLTNYGNKLSIVELHAEC
TLMKDMPFWRNKNGNGFENIISVLIMQLEXMSLVFXLFCGEGTLXSAFFFFFFFWNESSY
STNGKKCFQLLENRWIHRKNVFYLQNTQWISSGFVFLLVSHLGGLFWLCSFFHFYFTKYF
XYPSTSQNWVTAHEVCLDFVIIFCIGCLIDSXLPAXLSVPELTSTVFSSALIRXGHSCXF
LTIPLRFFXDKIFSYEIPKLTPTDXTLIITVVYLYFKFLCALNDCCSIFFYFSSQVNVYX
DNKLDEERLNMKDIIIVTFIXQRNITKMRIKQLXLRIYXIIILLVSSFYNFHFKSFNTAX
LSKLLYIXPGPHRQITLIXDTHTHTHT
>ENSMUST00000193635.1_1
VLSPHLCTXSHPPXVLGASLFLWCLQSSSCYPXFLILHCYIFLFNFLTLCTFLLSPPVSD
TSPLFPPPPLFLSVPPPYTSLDHPVLPXCRTKVCFSIQPRTTYPGMVTHYGMDPPISIIN
QKIKMPAAFLKGNLIKAFTQLGVPLLKYIKLTKXNDTNKMKSKKKKKPNKTQLIRKIELS
ASCHTNIALXNINFPFLFVNNTSCXYXYXNMKHSMTNIFIIFKRFLNNNLKRVRYDMKID
XSILSEXQCPLMYRSVXIFEVPFSVVPVLMEFCSESLLLCHXIQDYYHIIVYSQCIGFML
RPLIHXKLRFCRVRVRIYLNSCNATIYFNQHYLCCLFSXCLLLTIFKNED
>ENSMUST00000193635.1_2
FYLPISAHKVILLESWEHLSSSGVCNPPVATPSSSSSTATYFYSISXPSVPFCCPLQYLI
LPPYFLPLLSSSQSPLLTPPSIILFSLNAGLKSAFLYNLGPHIQEWXLTMVWTLPYQSLI
KKXKCQQPSXREIXXRHLLNWESLFSNISSXQNKMIQTKXKAKKKKNPIKPNXSEKLSYQ
HLVIQTXHYKTXTFLSCLLTIHHVNISTKIXNIAXLTSSLSLKDSXIITXKEXDMTXRXI
DQYCLNDSVLXCIEVFKSLRFHLVLFLCXWNSVQKVFYCVTEFKTITTLSSIVSVSGLCX
GLXFIRSXDFVGXEXGSIXILVMQQFILISTICAAFFLSVYYLQFLRMK
>ENSMUST00000193635.1_3
SISPSLHIKSSSLSPGSISLPLVSAILQLLPLVPHPPLLHIFIQFLDPLYLSAVPSSIXY
FPLISSPSSLPLSPPSLHLPRSSCSPLMQDXSLLFYTTXDHISRNGNSLWYGPSHINHXS
KNKNASSLPKGKSNKGIYSIGSPSSQIYQVDKIKXYKQNEKQKKKKTQXNPTNQKNXAIS
ILSYKHSTIKHKLSFLVCXQYIMLILVLKYETXHDXHLHYLXKILKXXLEKSKIXHEDRL
INIVXMTVSFDVXKCLNLXGSIXCCSCANGILFRKSFTVSLNSRLLPHYRLXSVYRVYVK
AFDSLEVEILXGESEDLFEFLXCNNLFXSALFVLPFFLVFITYNFXEXR
>ENSMUST00000195180.1_1
VLCLLHIRNRCLXTKRNXYCMEXFSGGKSAFEMQWNMTGSKYRFSLEHCXSVQHMLLCXH
LXQKLDTQRERLIYVTIXKKHLVCNTSSGVNIKQKAMXINVLQQEAGKKSSKSIYWEVLS
YKSANNLCVLKLVLQGQHLSNYGLLDTKWSHAASLQRQKTEKCALSHTTKRTFLCXXSTV
CPDYGCDSEKFHVEXXYRNTYSRCRXVQVNTDETQRKARFXFSQDSTNINFWSNYKLXLG
MVNQVPQETIXLPYCLXRSQNKNMKYIDCLNPTLPCLPXETLHPALSPPAPLFVSLFYAR
DXXSFNFHHSSNIIITXMVLLKLGHELNFKIITNITYLPRASWIXQSIKVFPSLSSNNIL
TVQXLCCASLHFNLLELGDPAXFLKXIFNVXANHYQKDISDXQAALAFSLVSWQLDVENK
NCSKLSKTNAKQRFLVSYFFLXSISISVHERIITKNSWNIFSCTTYKIILQLCIFLKLRC
FNPLLVINLKLYCFLQISSILILIAKLYLEIFSKIPXKITNPLVLQEHVCYFNQAICIFN
DASXCRGSHVRHLLLMHFLTYLIKSHXNLQLHPIIIHXIQGQHLXKISLFKILPYRSQIL
HCQPGSFYSLQKEMLSNSSHASLFFPFNFHIVALVQVFKIHIHQEQLXYRLRMTLKFFIX
VPCFSXGSASXNAAMLYMXRDSNWLSXAYDIEAPVQILXVCIPKEETMXFTISLILXHKK
KILFKVLYAYKSNVCCLSNLINLLVFDHTLLTHIISRKSFIXKQKQDETPKEFHYXEKGL
XAXXKFLSHKTVTPFYARLHFSTFLHNFHNVLKFVSYFIFIYLFIYLCSCFLXITAIVKR
KMNRKLYSDRIVIATENNSKXQVGLSHYIFHKFIKRLYPKRLHLVHSSTYSYFXFXGNKL
SHFITXSRHKXPVVTTXKMRVLIISIGTLIYKATTTXFFESTDCXLIYVSISTGGAHRXH
RVPLRPSXLLVLRIQITAPHTTSPASSTQIRTSPPRTLCSTVIPCNSSHXCFRLSDLSAR
MEXIAHCLVVHXLLWVTGESFSVLKGNLLNGTLLIXKTXLASRKVDNLLLQDAXXSQTVT
QGIXVV
>ENSMUST00000195180.1_2
FYACYISEIDAYRPRETSIAWNDSVVESRHLKCNGTXLGQSIGSLXNTANLFNICCYANI
FDRSXTHREKDLFMLLYKKNILYVTPLQVLTSNKKRCKXMSFNRKQAKKVANLYTGRFSV
TKVQTTYVCXSLCFKDSTSVTTDCXILNGPTQQAYRGRKQKSVHXATLQREHFCVSKALC
VLTMDVILKNSMXSNDTEIHTQGADESRXTLMRPKERLDSNFHRIAQISIFGLTTNSSWV
WXIKSHKKLYNFLTVYNDLKIKIXNTSIVXIQRCPACLRKPCTLLFLLQLLYSFPFSMLE
IDNRSTFTTPQIXSLPKWFCLNSGMNXTLKSXQISHISQGLAGYSNQXKYFHLCPATTSX
LYNDFAVLHYTLIFLNLVIQLSFXNESLMYKQITTKRTSLIDKLHLPSHWYPGNLMLKTR
IVVNXARQMLNRDFXXVTFSFRVYPFLFMKEXLPKTAGIYFRALHIKLFCNCAFFXNLGV
STLYXLXIXNFIAFYRFHLYXSXSLNCILKFSPKYPRKLQTHXYYRNMYVILTKQYVYLM
MLHSVVALMLDIYCXCIFXHILLKAIKTCSCIPXSSTKYKDSIYKRSPCSKYCHTDHKSF
IASQEAFILYKKKCXVIHHMPAFFSLLISIXWPXSKCSKSTFIRNNYDIGSEXHLNFLFE
CHVSPEAQPLKMQPCSICKGTVIGLAEHMTLRLLCKYSRSAYQRRKLCDLQSHXFCSTKK
KSCSKFYMLIKVMYVVYLIXLIYXSLIIPYLPISSPERVSYKNKSRMRLQRNFIIEKKAF
EHNRNSXVTKQLLLFMHDYIFQHSSITFTMFXNLSAILYLFIYLFIYAHVFFKXQLXLKG
KXTENYILIEXXXQQKTIVNDRXAXVTTFFTSLXKGYIQKDYIXYIHLHIAIFDSEGINY
PISXHSQDINSQLSLHEKXGCXLFQXEHLYIKLQPHNSLRAQIADLSMFPXVQVVHTDDT
GCHXDQASCWSXEYRXLHLIPRPPPLPRRSGRPHPGLCAPQXSPATAPINAFGCLISQQG
WNKLPTVWWYINFFGLLGSLLVYXKVICXMVHCXFRKLNWPLEKXIIYSCRMHDKARLLH
REFKWF
>ENSMUST00000195180.1_3
FMLATYQKSMLIDQEKLVLHGMIQWWKVGIXNAMEHDWVKVXVLSRTLLICSTYVAMLTS
LTEVRHTERKTYLCYYIKKTSCMXHLFRCXHQTKSDVNKCPSTGSRQKKXQIYILGGSQL
QKCKQLMCAKACASRTAPQXLRIARYXMVPRSKLTEAENRKVCTEPHYKENISVLVKHCV
SXLWMXFXKIPCRVMIQKYILKVQMSPGEHXXDPKKGXILIFTGXHKYQFLVXLQTLVGY
GESSPTRNYITSLLFITISKXKYEIHRLSKSNVALPALGNLAPCSFSSSSFIRFPFLCXR
LIIVQLSPLLKYNHYLNGSAXTRAXTKLXNHNKYHISPKGXLDIAINKSISISVQQQHLD
CTMTLLCFITLXSSXTWXSSLVFKMNLXCISKSLPKGHLXLTSCTCLLIGILATXCXKQE
LXXTKQDKCXTEIFSKLLFPLEYIHFCSXKNNYQKQLEYIFVHYIXNYFAIVHFFETXVF
QPFISYKSETLLLFTDFIYTNLNRXTVSXNFLQNTLENYKPTSITGTCMLFXPSNMYIXX
CFIVSWLSCXTFIVNAFSNISYXKPLKPAAASHNHPLNTRTAFIKDLLVQNTAIQITNPS
LPARKLLFFTKRNAKXFITCQPFFPFXFPYSGLSPSVQNPHSSGTIMIXAQNDTXIFYLS
AMFLLRLSLLKCSHALYVKGQXLAXLSIXHXGSCANTLGLHTKGGNYVIYNLINFVAQKK
NPVQSFICLXKXCMLFIXFDXFTSLXSYLTYPYHLPKEFHIKTKAGXDSKGISLLRKRPL
SIIEIPESQNSYSFLCTITFFNIPPXLSQCSKICQLFYIYLFIYLFMLMFSLNNSYSXKE
NEQKTIFXXNSNSNRKQXXMTGRPESLHFSQVYKKVISKKITFSTFIYIXLFLILREXII
PFHNIVKTXIASCHYMKNEGADYFNRNTYIXSYNHIILXEHRLLTYLCFHKYRWCTQMTQ
GATETKLAVGLKNTDNCTSYHVPRLFHADQDVPTQDFVLHSDPLQQLPLMLSAVXSLSKD
GINCPLFGGTLTSLGYWGVFXCTERXFAKWYIVDLENLIGLXKSRXFTPAGCMIKPDCYT
GNLSGS
>ENSMUST00000153239.7_1
AEAXFTIASSCRAVCWQEPGQALENEEDEDDKQLXIPSVFMLSSSCCXSLVCLRXFPLIT
DSLGXEEAPHSSLEEYEEKVEEAGTKFNAAQQLXEVCRCGMFRVEEATHVQCLPQXIWKS
FVKXRSEFAYSVSAQLGWRISQKRNRRNVSFAISVPGSHSRKEGLFLLLQGNRIFICHML
TPLPSKFLFXIKGLFFHHI
>ENSMUST00000153239.7_2
RKHSLQXHPAAEQSAGKSLDRPXRTKRTKMTSSFEFLLFSCXAAAAARAWYVXDDSHSSL
TLLGERKRHTHPXKSMKKKWRKLELSSMQLNSYEKYAAVGCSEWRRPHMCSVCRSEFGSL
LXSDEVNSPTQLAHSLAGGFHRRGIDETSVLLSVCPGLIPERKGFFSSSRGTGSSFVICX
LRSLQSFYFKXKDCFFTT
>ENSMUST00000153239.7_3
GSIVYNSIQLQSSLLARAWTGPRERRGRRXQAALNSFCFHVEQQLLLEPGMSEMIPTHHX
LSWVRGSATLIPRRVXRKSGGSWNXVQCSSTAMRSMPLWDVQSGGGHTCAVSAAVNLEVF
CEVTKXIRLLSXRTAWLEDFTEEEXTKRQFCYQCARVSFQKGRAFSPPPGEQDLHLSYVN
SAPFKVSILNKRTVFSPH
>ENSMUST00000148310.2_1
VYNSIQLQSSLLARAWTGPRERRGRRXQAALNSFCFHVEQQLLLEPGMSEMIPTHHXLSW
VRGSATLIPRRVXRKSGGSWNXVQCSSTAMRSMPLWDVQSGGGHTCAVIQNXEHHSVRGS
SLLKGSXEPPGXSKAWKEMCFTHXGLYKSCKXFFLESNSPAVKTXFKVQXWMNIGSNIYL
XLNIFMAT
>ENSMUST00000148310.2_2
FTIASSCRAVCWQEPGQALENEEDEDDKQLXIPSVFMLSSSCCXSLVCLRXFPLITDSLG
XEEAPHSSLEEYEEKVEEAGTKFNAAQQLXEVCRCGMFRVEEATHVQXFRIESIILSVGA
LCSKVLESLQGEARHGKRCASPTEASTKAANNSSXKVTPRQXKLSLRYNDGXIXDQIFIF
NXTYSWP
>ENSMUST00000148310.2_3
LQXHPAAEQSAGKSLDRPXRTKRTKMTSSFEFLLFSCXAAAAARAWYVXDDSHSSLTLLG
ERKRHTHPXKSMKKKWRKLELSSMQLNSYEKYAAVGCSEWRRPHMCSDSELRASFCPWEL
SAQRFLRASRVKQGMERDVLHPLRPLQKLQIILPRKXLPGSENLVXGTMMDEYRIKYLSL
IKHIHGH
>ENSMUST00000191209.1_1
XMFALCEVLHLYSPNSPPISDLLRQRPTXTFLETDRVXVTRKYHDVQNIXARVPCRIPVS
LPESRGNGNMQGTGDGKXKWRNRQRIVGQLAYGHTDALRFYCNXYFLKCCSQIYYDLLVR
SLGICLCTDSVGDFRRRLGFYVDTAAFLLIYLFTSQMLLHLPVTSPPQSPXSHYSSFPFP
LRGCFPPPPPVFPPPCLINSLHSXAHPCLKQDKETLLGNGFHSQVTALRTTSAPVVGDLY
GDXAAHLLHMGEWGRGPQSRLYALWLVAQSLRAPRGPCXLNLLVFLWSFYPVQGFQSFPP
TLPXESPTFIQCLAEGLXIHFRQLLHRASQRTVMVGSLRVNKKADLDSSEVLVVS
>ENSMUST00000191209.1_2
KCLHSVRFCIFILQIHLPSQTCSGRDQLKHFLKQIGCKXQGNTMTYRIFEQESPVGFQFL
CRKAEAMGTCRGQGTGNKNGETGKGLWANWPTVIQMPXGFIVTNIFXNVVPKSIMISWXE
AXAYAFVQTLWVTLGEDXGFMXTQLLFFLFIYLHLRCCSTSRSPPHPRVPDPTIPPSLFL
XEGASPPPPQYFPHPVSSILFTVRHILVXSKIRKPYWGMDFIVRXQLXGQPLLLLLGIYM
ETELLICYIWGSGGGDLSPDCMLFGWWLSLXELPGVHVSXICWSSCGVSILYRAFSPSPQ
LFHKSPQLSSNVWLRVSESISVSCCIEPLRGQLWXVPXESTRKLIWTVQKFWXCL
>ENSMUST00000191209.1_3
NVCTLXGSASLFSKFTSHLRPAQAETNLNISXNRSGVSDKEIPXRTEYLSKSPLXDSSFS
AGKPRQWEHAGDRGREIKMEKQAKDCGPIGLRSYRCPKVLLXLIFFKMLFPNLLXSLGEK
PRHMPLYRLCGXLXEKIRVLCRHSCFSSYLFIYISDAAPPPGHLPTPESLIPLFLLPFSS
ERVLPPPPPSISPTLSHQFSSQLGTSLSKARXGNLIGEWISXSGDSFKDNLCSCCWGSIW
RLSCSSATYGGVGEGTSVQTVCSLVGGSVFESSQGSMLVESAGLPVEFLSCTGLSVLPPN
SSIRVPNFHPMFGXGSLNPFPSVAAXSLSEDSYGRFLESQQESXFGQFRSSGSV
>ENSMUST00000181358.7_1
DADRTRGREEEARLALGIRATPGKDSSVPSFRKAPRRSRRRQRRRSLRSLRGRRRRRQRR
RRRRLRHRSRLSLGVPSDPQRHIARPPPARRGLVQAQGEWLSFSYQFLLLLGEGGSAGRC
FSSHFSTALAVAPNVTATTPPRTHTHSLSLSPSDTDIHALTETAQAXLLLCPLGTRVFRL
LSREGVLGASVQKELQIPXCKATRRTRGGGRGRHSEEDKWWLQTVXRQESVKCLLXEIRC
AGCSXLSEEWGREIKEAFQAALLTAMGGSGYPGERRASDRMAFTELSQSHQKEAIMDXNV
WXTRSHLLLGXSSYAMTVTISGEALNNAARTVPQLQGEMVSVLSPSSVEALVEVPLVNCQ
PFCLRSASLPNTRLRRXPFQQIRGQFNRGVEPVDMEDTENILHLQNSXDTIQLLSSLYRX
QFGCELGNIPRNSXLVTKKKIXSRPNSA
>ENSMUST00000181358.7_2
MLTEPEAGKKRRAWHLGSGQLPERILRSLRFERPPGEAAAARDDEVCGASGGGGGGGSGG
GGGGXDIALGSRSASQATLKGTXPDLRRPDEVXSRPRANGFPFPTSSSSSXAKAEAPDVV
SLLTSPLPXPLPRTXRPPPHPALTLTHSRSLPQTQTYTPSLRLRRRSFCSALWEPESSGS
SLAKECXALPSRKNFKYRDAKRLDARGEEEEEGTRKRTSGGSRLSEDRSLSSVCFKKSGV
LAAPNSQKNGEGRXRKPFRQHCXLPWEVLGTLGSAEPRTEWPSLNXVSPTRKKLSWIKMF
GKPGAIYCLGDHLMLXLXPXVERLXTMPLEPFHSSRVRWCQFYHPALWRLWLKFHXXIVN
LSASDQQAFPTQDFADDPFNRYEDNSTEEWNLWTWKTLKIYSIFRTAETLYNYYLHFTDD
SLDVNLATFLGIHSWXQKKKYSQGQTV
>ENSMUST00000181358.7_3
CXQNPRPGRRGAPGTWDPGNSRKGFFGPFVSKGPPEKPPPPETTKSAEPQGEAAAAAAEE
AAAAETSLSALARRPKRPSKAHSQTSAGPTRSSPGPGRMAFLFLPVPPPPRRRRKRRTLF
LFSLLHCLSRCPERNGHHPTPHSHSLTLALSLRHRHTRPHXDCAGVASALPSGNQSLPAP
LSRRSARRFRPERTSNTVMQSDSTHAGRRKRKALGRGQVVAPDCLKTGVCQVSALRNQVC
WLLLTLRRMGKGDKGSLSGSTADCHGRFWVPWGAQSLGQNGLHXTESVPPERSYHGLKCL
VNQEPSTAWVIILCYDCDHKWRGFKQCRXNRSTAPGXDGVSFITQLCGGFGXSSTSKLST
FLPQISKPSQHKTSQMTLSTDTRTIQQRSGTCGHGRHXKYTPSSEQLRHYTITIFTLQMT
VWMXTWQHSXEFIAGDKKKNIVKAKQC
>ENSMUST00000189322.1_1
AGSRHPGSAFPQGPSCSICDHTVCVXLLFTCYHXVLAFILHPICWQLXEIKDSTKSHILL
VICFVHTFKDTFLSPSSVEALVEVPLVNCQPFCLRSASLPNTRLRRXPFQQIRGQFNRGV
EPVDME
>ENSMUST00000189322.1_2
LAVVIQDLLSHKGPRVASVTTRFVFNCSSPVTIKFWPLFFTLSVGSYKKLKTLQRATFYX
SFALCIPSRTPFYHPALWRLWLKFHXXIVNLSASDQQAFPTQDFADDPFNRYEDNSTEEW
NLWTWK
>ENSMUST00000189322.1_3
WQSSSRICFPTRALVXHLXPHGLCLIALHLLPLSSGLYSSPYLLAAIRNXRLYKEPHSTS
HLLCAYLQGHLFITQLCGGFGXSSTSKLSTFLPQISKPSQHKTSQMTLSTDTRTIQQRSG
TCGHG
>ENSMUST00000192299.1_1
APARRSRRLDGHPRSAPRPRXGLLARSRSVLGSSRGRRRAARRTPRCVGCXRDGRAPWRL
RLRFPRRALQRSGRPXAPASRPRPRPRVPRCXAAPEGAQGSGSGPRXHTPPARPPARPPG
ETGLQDSASPRTWRHLTFPPPTAAAVRGSAEQGXAAKGVERVGHSILVQALRRLLCGRPK
PAKPRRAERVSHPSPWVRGSGVPEPPPRRIDSSIKPLGGGADAWPRPLWPEGXEXFTVVQ
LGRDPGVXYSGTSGAEPSRVRPRPPLILQGEDSCSRSLSSVHRDLETRHRHGRLPASAPA
RPQAQADPGAGGTQCCSPWRTRFSPQPSQILXTGIGISAVSSLQVLSIRYEMSLRARLVY
RFANISLQISNFPRREYQTVRXQRRTFYTTMDRNVDLSVNHGDSKTVMGFRLXNAHSDFL
DSKGLVLNKKPHNTKPHFISWQILFNSXXSKXIPEFTH
>ENSMUST00000192299.1_2
LPRGVRGGWTATPGARRDPAEACWPGPGRSWAPVAGGGGRRGGLRAAWAASGTAALHGDS
GSDFPGVHCKGAGGREPRPRGLALALESPGAELLLKAPRAQAPVPADTPRPPARPPARPG
KRGCRTRPHLGLGVTSPFLPPPQRPCGVRLSRARRPRASSGWVTPSLSRLCAAFYVGVRS
QQSHVGPRGSPTRALGLGAAASRSRPLGGXTHQSNRSGVGRTPGPAPSGRKVESSLRWSS
WDGTRGFSTAGLQEQSRRVCVPVRLXFYKVKILAVEAFPQYTVTXRPATATAAFRPRHPL
AHRLRLTPAPAGLSAAARGGRGSRRSPARFSEPGXESARFPLCRFXVSDMKCHXGQGXFI
DSRTFRCRFLTFHVGNTKQXDSNAGLFIPRWTETWTCQXITVILRLXWALGFRTHTQISL
IQKDLCXIRNHIIRNHILFPGKFYLIANKVNRSQNSRT
>ENSMUST00000192299.1_3
SRAAFAAAGRPPPERAATPLRPVGPVPVGPGLQSRAAAGGAADSALRGLLAGRPRSMATP
APISPACTAKERAAVSPGLAASPSPSSPQVLSCSXRRPGLRLRSPLTHPARPPARPPARG
NGAAGLGLTSDLASPHLSSPHRSGRAGFGXAGLGGQGRRAGGSLHPCPGSAPPFMWASEA
SKATSGREGLPPEPLGXGQRRPGAAPSADRLINQTARGWGGRLAPPPLAGRLRVVYGGPA
GTGPGGLVQRDFRSRAVACASPSAFNSTRXRFLQXKPFLSTPXPRDPPPPRPPSGLGTRS
PTGSGXPRRRRDSVLQPVADAVLAAAQPDSLNRDRNQRGFLFAGSEYQIXNVTEGKASLX
IREHFAADFXLSTSGIPNSKIATQDFLYHDGPKRGLVSESRXFXDCNGLXALERTLRFPX
FKRTCVEXETTXYETTFYFLANFIXXLIKXIDPRIHA
>ENSMUST00000134692.1_1
NNLFSTXNVLSTHAMXTRCSQNKQKTLLLPRXLVCAQLLHGLSAFTHSASHPSCLKCMCL
PGCLLXELHSAVPSPGSLAPSPLKQVFHCKLSAPPTSLGASCTVCLTSHGEQVQSVFLPL
STKCSPWPGIVSCXLLSPPLPCXHCHKVGMDRRVSLNGQEVKDNRPEDLTSKGRIGIKIK
GTVELDSNKSSTQGATDMGRGKQVSFLCFLPTTLFIYS
>ENSMUST00000134692.1_2
TICSQHEMCFPPTLCKPGALRINRRLCYCQGDWSVHSFSMDYLPSLTQLPTHPVXNACVC
LAVFSRSSTQLCLLQEVWHLHHXSKSSIASFQHHPLPLGPHAQFAXLPMVSKCRVFSFPF
PLSVPPGQVLFHADCCLRHCLASIATKXVWIGECHXMGRRXKITGQRTXHQKAGXGLKXK
VQWSWIQTSPLLKELPTWEEESRFLSCASFQPPFLFIL
>ENSMUST00000134692.1_3
QFVLNMKCAFHPRYVNQVLSEXTEDSVTAKVTGLCTASPWTICLHSLSFPPILFKMHVFA
WLSSLGAPLSCAFSRKSGTFTTEASLPLQAFSTTHFPWGLMHSLLNFPWXASAECFPSPF
HXVFPLARYCFMLTVVSAIALLALPQSRYGXESVTEWAGGERXQARGPDIKRQDRDXNKR
YSGVGFKQVLYSRSYRHGKRKAGFFPVLPSNHPFYLFL
>ENSMUST00000194474.1_1
GTSFPKLEIGSLLLPGSHSYCVSYYNFXFYLWPLWKNWREQLKHGHLXITDPIXAQLYXE
HFIFINQLLQSXSRLKTVSLRLDCARMNQSPVWASLRLCLRSKVXECNSGIESTSLMGTK
PXYNPQYAKTGKYIRFPLLIQILFVTLSXQAIIENTSCIISKSIINWEGXXTPLIAVFKR
QRQWISKFEKARVVYKASCKSGGATQXDLVSKNILMXTYINFRFSQHKIPSNYFVIXYXN
LILFQVGHKQQKGLVTEFSLWNSQNGRTDSSKLSDIQAFYSSCIPHSHRSYKWSSXSSIX
MNKTDCT
>ENSMUST00000194474.1_2
GPAFPSWKXAACCFLEVILTVCLTIIFNSICGLSGRTGGNSXNMVIYKLLTLFKLNFTKS
ISSLXTNYSKAEADXKLXVXGLTVLEXTRAQSGQVXDSVSEVKSKNVTQEXKAPAXWAQS
PDTIPSMQKQESILGFHCXFKYYLXHYLSKQSXRILPVLLVNLLXTGKGSKPLXLQYSRG
RGSGSPSLKRPGWSIKQAVSQEELHSETXSQRIYXCKHIXILGLANIKYHLIILXSSTKT
LYCFKWVINNKRAWXLSSVSGTHRTGEPTPVSCLTSKPSIAPASHIHTGHTNGHHKVQFK
XIKLTV
>ENSMUST00000194474.1_3
DQLSQAGNRQPAASWKSFLLCVLLXFLILSVASLEELEGTVETWSFINYXPYLSSTLLRA
FHLYKPTTPKLKQTENCKFKAXLCXNEPEPSLGKFETLSQKXSLRMXLRNRKHQPNGHKA
LIQSPVCKNRKVYXVSTANSNTICNTILASNHREYFLYYXXIYYKLGRVVNPFNCSIQEA
EAVDLQVXKGQGGLXSKLXVRRSYTVRPSLKEYINVNIYKFXVXPTXNTIXLFCNLVLKP
YIVSSGSXTTKGPGDXVQSLELTERENRLQXAVXHPSLLXLLHPTFTQVIQMVIIKFNLN
EXNXLY
>ENSMUST00000192705.1_1
IPTGLRSXPLSAQXLLVLNLMLFSLLLGSPKQGRVSLYWELQFSRVPQTTLFAWYIVCSI
SQPAPAISDRCYEHLFDGVLCFTCFFFYLLLANYSFSLSCYIXVHLFKTKITVANIVDCS
LDHTEHLLCYLRNMIVNASLNICVNPSLFNTTGDSXLXMXPPDSPSHXDFNGCFIFESPL
TKCIKLRSPWVSVSQLXLSDTCXXVLCCICICFNLPVSATLQGNIYALRXEDHMLIRAEI
LFQRSXCQTDXSTDVCLDKMNDTQPSQSEVQESKLIHEGFSFPSASVQSRKQFPAKPHTR
LLGKTKSMXWIVVDTLPSARHMLLLQHGNNFLFQLKAKPVAPCDFLPNQEKLKAHTTLXT
LCNRENQNTLLRTIFTXINTLQLXDMILKQQLKNPVQFRXXLKLDXADRTANKMVPQXLS
SLARIIXWFSYLVHPACNVRVLPNVPXLSNSTSSNFSKCQTTPLWDSIDXSLMEWFFYCC
FVLFCLFFFLPCIHYVGNINRHVFTXYQNLLNNNRFLQXKIXVKVXVQXCQFATYSSIPH
SFIPNLITSISLQIMHFTPHSNFSPKHMCPGCRMVENVKYTXPLSNFKXAVEAKVGKXVR
MQRDLYXXKQTEPSWRDGEEAAXLLAVGCRVRVELEKXGEG
>ENSMUST00000192705.1_2
FQLAFAVSHFLLNDCXCSIXCYLVFCLEAPSREESLSTGNSNSVGFPRQRCLPGISFAPS
VSQLLPSQIDVMNTYLMVFYVSPAFFFICYLLIILFLFLAIYKFTYSKPKLLWQILXIAL
WTIQNIYYVIXETXLXMHPXTSVSIPHCSIQLVTADFKCNLLTHHLTETSMGALFLRAHX
LNAXSXGVPGSLSHSYSXVTLANESSVAFVYASIFQFQPPFKVISMLXGEKITCXXELKY
FSKGANARLIDLLMSALIKXMILSLHNQRYKRASLSMRDLASLLPAFNPESNFQQSPIPG
CXGRQNPCSGLWWTLCPQQGICCFYSMEITFYFNXKQSLWLPVTSFQTKRSLRHTQLYKL
FVIGKTKIPCLEPSSHKLTLYSYRIXFXSSSXKIQFNSVSSXSWIELIGQPTRWCPNDFH
HWLALSSGSATLSTQPVMXEFCLMFLDSPTPLHLISPSVKPHLFGIPXTEVXWNGFFIVV
LFCFVFFFFCHAYTMLETXIDMSLHSIRIYXITIDSYNKKYRLKYRFNSVNLPHIPPFLI
HLFQIXLLVLAFRSCISHHTVILALSICVQVAEWLKMLNIHDLSAISNRLWRPRLGNKXG
CKGICIDKSKLSQAGETGKKLRDCWLLAAGSELSWRSEGK
>ENSMUST00000192705.1_3
SNWPSQLATFCSMIVSAQSDAIXSFAWKPQAGKSLSLLGTPIQXGSPDNAVCLVYRLLHQ
SASSCHLRXMLXTPIXWCFMFHLLFFLSATCXLFFFSFLLYISSLIQNQNYCGKYCRLLS
GPYRTFIMLFEKHDCKCILKHLCQSLTVQYNWXQLTLNVTSXLTISLRLQWVLYFXEPIN
XMHKVEESLGLCLTVIVEXHLLMSPLLHLYMLQSSSFSHPSRXYLCSEVRRSHANKSXNT
FPKELMPDXLIYXCLPXXNEXYSAFTIRGTREQAYPXGIXLPFCQRSIQKAISSKAPYQV
AREDKIHVVDCGGHSALSKAYAASTAWKXLSISIKSKACGSLXLPSKPREAXGTHNFINS
LXXGKPKYLAXNHLHINXHFTVIGYDSEAAAEKSSSIPLVAKAGLSXXDSQQDGAPMTFI
TGSHYLVVQLPCPPSLXCKSFAXCSLTLQLHFIXFLQVSNHTSLGFHRLKFNGMVFLLLF
CFVLSFFFFAMHTLCWKHKXTCLYIVSEFIEXQXILTIKNIGXSIGSIVSICHIFLHSSF
IYSKFNYXYXPSDHAFHTTQXFXPXAYVSRLQNGXKCXIYMTSQQFQIGCGGQGWEISKD
AKGSVLIKANXAKLERRGRSCVTAGCWLQGQSXAGEVRGR
>ENSMUST00000186962.1_1
AKGHRQGQXTWNLEEFISAEEFPEHSXKQQVAXLTREHXTQSKPSIGAQASDXRRVSQPX
GQEPRISMXGTLKLTLTQRVISSCFXKQFALTAISFRSETYVFGWNSPSPASGFQLEAKG
ATQVQGVLQLWQSRKDFPVEKSQSSNCTFPPALXISRPPFSGIVPKYNILXLYIFFSCKG
NSFXNSLNAPXFXYLFKYLSTNKFSHSFKILLWDYVLXFXPGKYGQYTTSSXPSFGHPVV
SXEASLWRNYFNWSPLNSSVLLTLLLSDTKXTFSALDFLLSLFN
>ENSMUST00000186962.1_2
LKGIGKDNRLGIWKNSSLLKNSQSTHENSRLPNSPENTKPKVNPPLARKQVIRGGCLSRE
GKSLESPCEGPXNXRXLREXFLLASRNNLLXQLSHSGVKRMFLAGTVHLLPLDFSWKLRE
LHKSREFFSSGRAVRTFLWRNHRAATARFPLLFKXAVLHFLGSFPNTIYYNCISFFPAKV
IHFKIPXMLLNFNIFSNTFLPINSVIHLKYYYGITFCDFSLENMVNILLVHDLHLATQLC
PEKRPSGETTLIGHHXIQVCYXHYSYLIQSKHFQPLIFCCLYLT
>ENSMUST00000186962.1_3
XRAXARTIDLEFGRIHLCXRIPRALMKTAGCLTHQRTLNPKXTLHWRASKXLEEGVSAVR
ARAXNLHVRDPEINVNSESDFFLLLETICSDSYLIQEXNVCFWLEQSISCLWISAGSXGS
YTSPGSSSALAEPXGLSCGEITEQQLHVSPCSLNKPSSIFWDRSQIQYTIIVYLFFLQRX
FILKFLECSLILISFQIPFYQXIQSFIXNIIMGLRFVILAWKIWSIYYXFMTFIWPPSCV
LRSVPLEKLLXLVTTEFKCAIDITLIXYKVNIFSPXFSVVSIXL
>ENSMUST00000187394.1_1
VECTQHTTGGLSASFXAKXISKSTESSSPGSRSTFRQMPSEADAGDSHLNLXSGLNEALS
PSVNRGRGVASSWRSHKKNCLVVAEECRAMAALMSE
>ENSMUST00000187394.1_2
XNALNIQQVGXVLHFKLSRSPRAQRARPQGPAAPSGKCRPKLMLVTVTXIFKVDXMKLFL
RQSIVEGVWPRLGAATRKIVLLWLRNVEQWQHSXV
>ENSMUST00000187394.1_3
RMHSTYNRWAECFILSXVDLQEHRELVPRVPQHLQANAVRSXCWXQSLESLKWTEXSSFS
VSQSWKGCGLVLAQPQEKLSCCGXGMXSNGSTHE
>ENSMUST00000195811.1_1
SRXQMLWSVQPHNQVLHLNIPENXKGRIDRRKVSFGTCXCWRRGTSPXTYIPCLDLRVQQ
TLKGFPIHLXXTLTXQVXDDINSSVLPGVSDRVFHCGDSIEFDYRTLLXIPPRGTTEXAV
FQVLYREADRERREFXSPRYLAPFLXCRGCKLRDLDRGESEGKARAXVGGTXRGIQTNGT
SPQEXGSSLNVPCIQFKEEQVEHDTTPSHLSNNFYSNILENLGVGRRNGWQWSVRISRVS
SEMAEGKGSVSSEIDSMKAGNTGXPENNDVSDRTRSSVINHEESVGLSLPRTCGMLHQSP
SVPFYEKQKHCRSRELGMMESQXEKGSQFFIPVTVTXGDXKYWSLQGLGDEVTFKWVHLK
GGXELTMAEVKWKSDQTFGDSNYXLFTAFEVTQGNNQITAGKEELFRSQIFTDVKDCVAT
TGCWRSSTKGEEMDRNVVIYSPCPSXKELRTRNMEVGTGGETMGECFLLSLSSWLAQTAF
LYTPGHLPRWAALLPVVWTLPHQALAMIMSHRLACRPIXXGLFLSXGSLFSSDSSNLSXQ
KN
>ENSMUST00000195811.1_2
AGDRCFGQSSLTTRFYIXIFQKTKKGELTEERXALEPASVGGGAPARRPTSPVWISEYNK
LXKVSQFICSKLXPNKCEMTXTHLSCLVXVTVYFIVEIASNLIIEHFCRSLLEALQNKLS
SKYCIERQTGRGVNSKAHVIWLHFFDAGDVNSVIWTGVKVKGKREPELVVPKEGFRLMEL
PPKNRGVVXMCLAYSLKRNRXNMILPLPTSATTFTVISWRTXGWEGEMAGSGLXEXVGYP
LRWQKERDQYLLRLTPXKLETQADLRITTFLTGLGAVSXTMRSLWGCLSREHVVCSISPH
LSPSTRNRSTVGHGSXGXWKVSEKKDPSSSYQXRSHEETKSTGLFRGWGTRXHSSGYTXK
EDKSXPWLKXNGSLIRPLETVITSSSQPLKSLRETTRLRLGRKSYSEARSSLMXKTVWRL
RDAGEAPQKERRWTGMLLFIVLVLHERNXGPGIWKXELEERPWENVSYSVSPHGLHRLLS
YTHPATCLGGQLCSQWSGPFHIRHXPXXCPTGLPAGQFDEGFFSVEVPSSPLIALTXVDK
KT
>ENSMUST00000195811.1_3
QVTDALVSPASQPGFTFEYSRKLKRENXQKKGELWNLLVLEAGHQPVDLHPLFGSQSTTN
SERFPNSFVVNSDLTSVRXHKLICPAWCEXPCISLWRXHRIXLXNTSVDPSXRHYRISCL
PSIVSRGRQGEAXILKPTLFGSISLMQGMXTPXFGQGXKXRESESLSWWYLKRDSDXWNF
PPRIGEXFECALHTVXRGTGRTXYYPFPPQQQLLQXYLGEPRGGKEKWLAVVCENKSGIL
XDGRRKGISIFXDXLHESWKHRLTXEXRRFXQDXEQCHKPXGVCGAVSPENMWYAPSVPI
CPLLRETEALXVTGARDDGKSVRKRIPVLHTSDGHMRRLKVLVSSGAGGRGDIQVGTPER
RIRANHGXSKMEVXSDLWRQXLLALHSLXSHSGKQPDYGWEGRAIQKPDLHXCKRLCGDY
GMLAKLHKRRGDGQECCYLXSLSFMKGIKDQEYGSRNWRRDHGRMFLTQSLLMACTDCFL
IHTRPPAXVGSSAPSGLDPSTSGISHDNVPQACLQANLMRAFSQLRFPLLLXXLXLKLTK
K
>ENSMUST00000194484.1_1
LEXLXPNGGQSLSARACGLAVAWFLCLASQSSFXQTLGFSSVCQRCRQLVQDGLPGFPQH
HTLLYRTWLLLIGDSLNXENHVAQALLSACMCQGSKGPCTSAVLISVTSEIRRQFSGGHI
SAFLVSWQKIIALSKLAFPDCPEGMVTIHCESGQPCQPFQPXALQLDLAPQACLGDNMDM
WQNTCLRCVXIELGTPVPSTPCSPSKLPVDDSCLCVGISVXHYVQTLKEKQ
>ENSMUST00000194484.1_2
WSDSSLMEASLCQPEHAGWQWPGSFVWPVSHLSNRHLASPVYVRDADSWFRMACLASPST
TLCCIGHGFFXSVTAXTEKITWLRPCSQPVCARARRGHALLLFLLVXHQRSEGSFQGVTS
LPSWLVGKKLXHYQNWPSLTARKVWXPYTVNLVSLVNLSSHELYSWTLLPRHASGTIWTC
GRTPALGVYRLNWEHPCLLPHAHPVSFQWMIAACALVFQFDTMYRLXKKNK
>ENSMUST00000194484.1_3
GVTLAXWRPVSVSQSMRAGSGLVPLSGQSVIFLTDTWLLQCMSEMQTAGSGWPAWLPPAP
HSAVXDMASFDRXQLELRKSRGSGLALSLYVPGLEGAMHFCCSYXCDIRDQKAVFRGSHL
CLLGXLAKNYSIIKTGLPXLPGRYGDHTLXIWSALSTFPAMSSTAGPCSPGMPRGQYGHV
AEHLPXVCIDXTGNTRAFYPMLTQXASSGXXLLVRWYFSLTLCTDFKRKTK
>ENSMUST00000185813.1_1
XNSVKTSHPCYNCGIYLFCFYMFNFVFLEPAVLSIHHLXAALSNNLSCMYQDSYXTMISG
LQKTIFVFAYXVLCQFNNTYHVCAWFPESKRWCWISWKPVWIQRTKPXSSARAATVSNCX
AIFFYYLXLQLSLVCFGCVPQNSYVDILISKVLCVCYXGLXVXALQIRQGVGEIPVSSEC
GSRRLEPSSLLCLTKXYPKSPLDSSASPSERMHHISLFNFNFPAFKN
>ENSMUST00000185813.1_2
EIVSRRHTHVITVVFIYFAFICLTLYSXNQPYYQYIIFELPXVTISPVCIKTHTEQXFPG
CRKLFLYLPIKSCASSTTRTMCVPGSQSPKDGVGSPGNPCGYREPNPDPLQEQQLLVTAE
PYSSITYDYNYPXYVLAVSPRIHMLISXSLKSYVFVTEAFEFRHCRLDKAWVRSLCQVSV
GAEDXSHQACCASPSDTLSHLXTLQHLHLKGCTIXAYLILTSQPSKT
>ENSMUST00000185813.1_3
KXCQDVTPMLXLWYLFILLLYVXLCILRTSRIINTSSLSCLEXQSLLYVSRLILNNDFRV
AENYFCICLLSPVPVQQHVPCVCLVPRVQKMVLDLLETRVDTENQTLILCKSSNCXXLLS
HILLLPMITIIPSMFWLCPPEFICXYLNLXSLMCLLLRPLSLGIADXTRRGXDPCVKXVW
EQKTRAIKLAVPHQVIPXVTSRLFSISIXKDAPYKPIXFXLPSLQK
>ENSMUST00000194709.1_1
LSFFAXXEARWSPQTLXATTAGSXMVDRNPSLASRHRRXERLFASEAGVVRLNGEKMPTW
KDTSTSCPGLSVSTNATCSYSEEMAPVLGSFCLCLLCGCFCVSPSPESHVSLWMLMGVTV
LNLILDNDTSFXGVRLTYFSGSWERVXRRIMCSSWRKRAMILKETSSQRQCPVGSGQPEW
XCVVLPSAPYSTVHFLSLQTQKQVNTXTQAFIHVLLIPAVSVPVSSKPPMTXIKVFVPWS
LPDKVRPREFFFIAVTLESSVPFAFYSCPENKSYLLEDRGQRAEPNLPPNTETNTQQLSH
VLXAGMDNEGEWIXMSHGNXEGKTPKGLQXRRFEASTRSPIAFRSPGHAARMGAGSXCSY
LLTFXYLSVKQNPFSYLYSGALGGQSAESSTGLIITSCLCTXKTHILFPSYXTPSSISNS
XNKRTSFSRLISFLRLCKSADQNHQETLXNFKLLDLNFKDFDGWAKIGSESNSXPGXDIL
TXCLLHLNXPGXEVLTDNVCRYLPKSXLISRYWHCGVLNIFLKLXXTXILANGVQFKIIV
TSIHRMLKKGVCVSVCKFPEGVCCNYSVFQTSQISIYLCNLIICGSXDMSPSQSSLMFLK
XSLXLRNKTVYKKRLAWXDKDKIPEKVLFSETAMSTVLLEILSGNLNIXVEKTGTYKNAL
SQGSFTPGLGSGQSNRQKFRLNRKESSSINRTVTGMAASSRKKQTQKNPVADTWLLHSDK
RHDFQTVLRLSLVCCTLIQSSXESTQSIF
>ENSMUST00000194709.1_2
FLSLPSKRPDGVPRHYEPLQLEAEWLIGTPVSHRDTGDENGCLLLKQVWLGXMERRCPPG
RTRPPAAQGCLFPQTPPVPTQRRWLQSSGASACVYCVDAFVSHQVQNPTXVSGCXWGLLC
LIXFWTMTPASRVXGSHIFLGAGNVCEGEXCAARGGRGRXSXKKPLHNDSALWGLASQSG
DVWSFPLHLIPQFTSSACRHRSRXTHERRPSFMSFLFLLCLCLYPQSLPXHESKSLSPGV
FLTKSDPENFFLLLLHWKAQCPLLSTLVQKTNLTSWRTGGRGPNPICHPTQKQILSNSAM
CSKQEWIMKENGYRXAMGTKKGRHQKDSSDVALRPQLEVPLLSEALVMQLGWGLAPDALT
YXLSDICQLNRTHFLIYTVEPWVDSQQKALLDXSXPHVCAHKKPTYCFLLTEHLPQYQTH
RTKGHHFLDXYLFXGFVNLQIRTIRRPCKTLNCWILISKILMGGLRXVQNQTVNQVRIYX
HNVCCISINQVRKYXLIMFVDICPRADXXVGIGIVGFXTYFLNCNKHEYWQMVSNLKLXS
HPYTGCXRKGCVCLSVNFLKVCAVITQYSRPLKYQFISVIXSFVAARICPLHRVHSCFXN
DPSNXEIRPYIKRDWHGKTKIKSQKKYFLVKQRXAPFCLKFCLEIXIFEWRRQELIRMLS
ARAVLLLGXARVKAIDRSLDXTGRKAAQLTGQSQEWLPHREKNKLRRIQLQTLGSSIQIN
AMTSRLFXDLASCVVLSYRVPENQPNPSF
>ENSMUST00000194709.1_3
FFLCLVRGQMESPDIMSHYSWKLNGXSEPQSRIETPEMRTAVCFXSRCGXAKWREDAHLE
GHVHQLPRAVCFHKRHLFLLRGDGSSPRELLLVSIVWMLLCLTKSRIPRESLDADGGYCA
XSDSGQXHQLLGCEAHIFFWELGTCVKENNVQLVEEEGDDPERNLFTTTVPCGVWPARVV
MCGPSLCTLFHSSLPQPADTEAGEHMNAGLHSCPSYSCCVCACILKASHDMNQSLCPLES
SXQSQTQRIFFYCCYTGKLSALCFLLLSRKQILPLGGQGAEGRTQSATQHRNKYSATQPC
ALSRNGXXRRMDIDEPWELRREDTKRTPVTSLXGLNXKSHCFQKPWSCSXDGGWLLMLLP
INFLISVSXTEPIFLSIQWSLGWTVSRKLYWTDHNLMFVHIKNPHTVSFLLNTFLNIKLI
EQKDIIFXTDIFFKALXICRSEPSGDLVKLXIAGSXFQRFXWVGXDRFRIKQLTRLGYTN
IMFVASQLTRLGSTDXXCLXISAQELTDKXVLALWGFKHISXTVINMNTGKWCPIXNYSH
IHTQDVKERGVCVCLXISXRCVLXLLSIPDLSNINLSLXSDHLWQLGYVPFTEFTHVSEM
IPLTKKXDRIXKEIGMVRQRXNPRKSTFXXNSDEHRSAXNFVWKFEYLSGEDRNLXECSQ
PGQFYSWVRLGSKQSTEVXTKQEGKQLNXQDSHRNGCLIEKKTNSEESSCRHLAPPFRXT
PXLPDCSKTXPRVLYSHTEFLRINPIHLL
>ENSMUST00000187401.1_1
ILDVFVSHPQPLGLYAHDXPSEYLCEILRPVMVRSSVLETLAXHAXGPEFKSQPXKHKKR
KVKISLGFADTGITLELAICXGMEFPASLKDTRECXHMWNHTIEENIRTLSPLSLCFLAV
VKXRAFFCNVLHTMTCXPCQKSMNRPXSKTFKTTSQNNNSLVIPGSFLLYLLQGQKTNPV
INITGWPDLLFTVLFSALLDVLIPLTSLPPMGCLNILNDSILYKVLLSV
>ENSMUST00000187401.1_2
FXMCLYPTPNPXASTPTTDPQSICARFXDQXWXGAQCXRHLPSMHKALSSSLSPENTKKE
KLRXVXVLPTQASPLNLLSAEVWSSLLHSRTQENANTCGTTPLKRILGRXVLFHFVSWLL
XSKELSFVTCSTPXLADLARSPXTDHKVKPSKLQAKIIILWLFLVLFSCICYRDRKRIQX
XTXLVGQTYYLLFCFLLCLTFSSLXLHCRLWVVXIFXMTPSYIKCFXV
>ENSMUST00000187401.1_3
FRCVCIPPPTPRPLRPRLTLRVSVRDFKTSDGEELSARDTCLACIRPXVQVSALKTQKKK
SXDKFRFCRHRHHPXTCYLLRYGVPCFTQGHKRMLTHVEPHHXREYXDAESSFTLFPGCC
EVKSFLLXRAPHHDLLTLPEVHEQTIKXNLQNYKPKXXFSGYSWFFSLVFVTGTENESSD
KHNWLARPTIYCSVFCSAXRSHPSDFIAAYGLFKYFKXLHLIXSASEC
>ENSMUST00000193873.1_1
ILLXKKVIFSSYYEXXSCNCFQFIXXVGKSXLFAVRTTSSSEIILFPHLHYLMFFFKFCF
SXILSSKTIVEYVIVPXHDSGDNSKNLQDCNNENEMYKLFKIISLRXIIQGFNCPICWAV
LQCDCDVPHRCMSXIMAPPDWQCDYERLXGETDLEDRHHXERVLSGWFGSGPFLSLSLLP
VSHEVKNCLCTKATAIMVLYPNPXIKXPCTKNINAIIQMNASPLMLXYRTQRXXKXFIXI
CRAGLCSLPHTEDSKHSWFDLRXGTNIKYMLICFKDLLKKKXECKIFITFWXVAHKILLF
LTXCNTMSLKLNYLLLFMFLKYNIAIVLLMSIGHCCFKXTKISRYFSGYNXSILPIEMQC
SXFGFFFNIFXLILWEFHIMHCNPTHLSALPYLPTIPHXMKIKKKNINKQLIKPPTTSLG
SDLFFCQRQLLSHVTAAVSPAPSHSTTPSCYLSHLSITYPLVVVAPATAVCYAGHSLPKQ
LYFPIFTAVSHWSGLKPLASTPLSVLDPHQY
>ENSMUST00000193873.1_2
FYFKKKXFSVHTMSSKVVIVFNSYDEWGNHSCLQFVLRVVVKXFYFLTFIIXCFSSNFVS
PKSYHPKPLWSMSLCPDMIQETTQKTFKTVIMKMKCTSFSKSFLXDELSKDLIVPSVGLC
YSVIVMSPTGACLKLWPPQIGSVIMKGYEVRLTWRTDITERGSLVGGLALAPSCLFPCSL
SAMKXRTVSALKLLPSWFSIQTHESSDHAPKTSMPSSKXMPPHLCYDIEHRDDESNSYRY
VELDYVVCHTLRTLNTAGLIXGEVQIXNTCXFVLRTYXKKNKNVKYSXLFGRXHTRYYYF
XHSVIQCHXNXIICCYLCFXNITXQXFCXCPLDIAALNKLKFLGIFLDTIEVYYPLRCSV
ASLVFFLTFFNXFFGNFISCTAILLIYQPFHICPPYLTKXKXKRKIXINNXXNLPPPLWA
VTYSSAKGSFSHMLQLLXAQLRLTLPLHPAISPTSLSPIHSLXWHRPLQCAMQDIPCPNS
FTSQYSLQXVTGLVXSLWLQLHYQYWILTS
>ENSMUST00000193873.1_3
FTLKKSNFQFILXVVKLXLFSIHMMSGEIIVVCSSYYEXXXNNFISSPSLFDVFLQILFL
LNLIIQNHCGVCHCALTXFRRQLKKPSRLXXXKXNVQAFQNHFFEMNYPRIXLSHLLGCV
TVXLXCPPQVHVLNYGPPRLAVXLXKVMRXDXPGGQTSLREGPXWVVWLWPLPVSFPAPC
QPXSKELSLHXSYCHHGSLSKPMNQVTMHQKHQCHHPNECLPTYVMISNTEMMKVIHIDM
XSWTMXSATHXGLXTQLVXFEVRYKYKIHANLFXGLTEKKIRMXNIHNFLVGSTQDTTIF
NIVXYNVTKIKLFVAIYVFKIXHSNSFVNVHWTLLLXINXNFXVFFWIQLKYITHXDAVX
LVWFFFXHFLIDSLGISYHALQSYSFISPSISAHHTSLNENKKEKYKXTTDKTSHHLSGQ
XPILLPKAASLTCYSCCEPSSVSLYHSILLSLPPLYHLSTRCSGTGHCSVLCRTFLAQTA
LLPNIHCSESLVWFEASGFNSTISTGSSPV
>ENSMUST00000186343.1_1
TXFYSYCQVGPSSXTLQYFLISQCLQINKEKAXTMRXQAGQTRPSLGPSRPGEGQIWPSF
TTGHVRKCLSHASFSIRSECXVXYDQTKHRALGEQWSVSVSHSPLVLMVSXAMVTWGVTX
KGADWSRQVDLGXAELIQQWGLLPGWRCVAWLLWSLCRLSTQVHGDQLVTGLNRIYEGIC
QLVTFFFLKDESLDFVWLLGLPVFLLFPFYITSIKMIYCLKMISLKLATNLESPHSYRXP
SLWPQPSCSWWISIIHGMPILPETEVFIPTPPHSSFRNGNPLTHSTRXSPQGSASSHLSA
TFLHLPINQLSWFFSSIPTESSSHHLSSFCXHTELSASGDIRHLSSFPALPFLAKAXRVY
VGXNTNKAGFLPCSEHSRHFSFLLEXLPTPHXQPQVXVGPTCSSPHMSTHHGLQHSSLSF
FELLCSLLLMDYHIIILTYFHTPPSSVFSPGSSPTLWFQRSHTTPQPVSFLLKLPKSQPP
PQKKCLXSLIMYLIFASFLIVCVSH
>ENSMUST00000186343.1_2
HNSIPIVRLGRVVRPYSIFSFRNVCKSIRRKPEQXGDKLARPGPPXAPVAQERAKYGRAS
PLAMXESVYLMPPSVLDLSAKCSMTRPNTEPWENNGLSLXATPLWCLWSPEQWSLGVXLE
KVQTGLGRWTWGRQSXFNSGAFCLGGGVXLGSFGASVDXAPKYMGTSXSQGXTESMKEYV
NWXLFFFLKMKAWILFGSWDFLYSCFSPFISLPSRXYTVSRXFHXSWRQIWRAHIPIASL
ASGLSLHVPGGFPXYMACQSCLKLKCLFPPHPTLLLEMATHSPTQPDKAPRVRLHPTSLP
LFSTCPLTSSAGSFPAFLQNPALTTCPASASTQSCRLLGTYDIFLAFLLSPFXPKHSGCM
SAKIQTRLASYLAQNILGTSHFFXNNSQPLTNSHKCEWVPPAAHHIXAPTMGSSTAASPS
LNSSVHSSSWIITXLSXHTSTPLRPQSSLQGHLLPSGSKGVTPHHNLCLFSSNCLNPSPP
PKKNVSKVLSCIXYLLPSLXSVCP
>ENSMUST00000186343.1_3
IILFLLSGWAEXLDLTVFSHFAMFANQXGESLNNEVTSWPDQALLRPQSPRRGPNMAELH
HWPCKKVSISCLLQYXIXVLSVVXPDQTQSPGRTMVCLCEPLPFGAYGLLSNGHLGCDLK
RCRLVXAGGLGVGRADSTVGPFAWVEVCSLAPLEPLXTEHPSTWGPASHRVKQNLXRNMS
IGDFFFSXRXKPGFCLAPGTSCILAFPLLYHFHQDDILSQDDFTEAGDKFGEPTFLSLAX
PLASAFMFLVDFHNTWHANPAXNXSVYSHPTPLFFXKWQPTHPLNQIKPPGFGFIPPLCH
FSPPAHXPAQLVLFQHSYRIQLSPPVQLLLAHRAVGFWGHTTSFXLSCSPLSSQSIAGVC
RLKYKQGWLPTLLRTFXALLISFRITPNPSLTATSVSGSHLQLTTYEHPPWAPAQQPLLL
XTPLFTPPHGLSHNYPDILPHPSVLSLLSRVISYPLVPKESHHTTTCVFSPQTAXIPAPP
PKKMSLKSYHVFNICFLPYSLCVP
>ENSMUST00000161626.1_1
RGMYVLRERGPGSQECRADQSEPNQEWKFSQSLLSPGTDQGNLRLFCGYSLAXMALFSSL
RLKRKSTTRDLRSSXAVTSSLKHPLIPSDHSHRSAWCITLFLFSEALPTQGRPKPSLYRQ
GPQRLRTVSYXNTLCLED
>ENSMUST00000161626.1_2
EACMCXGKEALGARNAGQIRASQTRNGSSHSHYXAQGQTKVIYGFSVAIPLLRWLFSPVF
AXKEKALPVTXDPAKLSPLPXNTPSSPRIIHTGQHGASLCSSSQKRCQPRVVPSPVYIVK
VLSVLEQCLIKILCVWKT
>ENSMUST00000161626.1_3
RHVCVKGKRPWEPGMQGRSERAKPGMEVLTVTTEPRDRPRXSTAFLWLFPCLDGSFLQSS
PEKKKHYPXLKIQLSCHLFPETPPHPLGSFTQVSMVHHFVPLLRSAANPGSSQAQFISSR
SSASXNSVLLKYSVSGR
>ENSMUST00000160446.7_1
RGMYVLRERGPGSQECRADQSEPNQEWKFSQSLLSPGTDQGTGNGTWDLTHMRFQYLVTI
PVIKYDAVGVAQCGTFANMYKALGFEKKGKREQEIQAEMXVSWWYSVGQKAKCPDWSLQR
EASTKSVHATHLPCFSYRLTPVVGDAVEEDGSDCYQNVVKTGXXCTPIGXRRTNLSKHKK
NTDVLRRDATGFKMKRHRKSCVQEQCHXRTSRRSNCKLDSGEQDSRGITKGKXNIG
>ENSMUST00000160446.7_2
EACMCXGKEALGARNAGQIRASQTRNGSSHSHYXAQGQTKVLGMEPGTXHIXDSNTWLLF
LXLNTMLWVXLSVEHSPTCTRLWGLRRKEKGSKKFKLRCRXVGGTLLARRLSALTGACRE
RPQPNLSTPLICLVSATGXPLXWGMQWRKMGLTVIRMWXRRGSSVPQLGREGQTYQNTRK
TLTCXEEMPLDLKXSVTESLVCRNSVIEGLAEDLTASXTVVNRTPEGXPKVNETLA
>ENSMUST00000160446.7_3
RHVCVKGKRPWEPGMQGRSERAKPGMEVLTVTTEPRDRPRYWEWNLGLDTYEIPILGYYS
CDXIRCCGCSSVWNIRQHVQGSGVXEERKKGARNSSXDVGELVVLCWPEGXVPXLELAER
GLNQICPRHSSALFQLQADPCSGGCSGGRWVXLLSECGEDGVVVYPNWVEKDKLIKTQEK
HXRAKKRCHWIXNEASQKVLCAGTVSLKDXQKIXLQARQWXTGLQRDNQRXMKHWP
>ENSMUST00000159190.1_1
ARNAGQIRASQTRNGSSHSHYXAQGQTKIIHTGQHGASLCSSSQKRCQPRVVPSPVYIVK
VLSVLEQCLIKILCVW
>ENSMUST00000159190.1_2
PGMQGRSERAKPGMEVLTVTTEPRDRPRSFTQVSMVHHFVPLLRSAANPGSSQAQFISSR
SSASXNSVLLKYSVSG
>ENSMUST00000159190.1_3
QECRADQSEPNQEWKFSQSLLSPGTDQDHSHRSAWCITLFLFSEALPTQGRPKPSLYRQG
PQRLRTVSYXNTLCLE
>ENSMUST00000194790.1_1
DELVELEGSAVEXKNTFCMFLLTCGXXRCXEKRRENRIGVVESXGMEISYQNNILWNKSF
SILQYHRVTIVYNNLLYTLXKDKRESPEGSKHKXXYIRIXKCXLTHLITTYTHKYMYRIL
LYFINIXSSVPIXIXXTHKCKRAPILLQNSVYCFRYSGTHGXSQHLGGXKXDDLEFKISL
GFIACWSLAXTTXDSASRNKKQCIAQRFISHIKSCPIFHSYQVVNQRVXPCTVWLLGPGF
LVQCLMLDVLXSLSFFPRPCIXSCVXENLYKAIXTA
>ENSMUST00000194790.1_2
MNWWNXRAALLSKKTHSVCSYXHVDDKDVEKKEERIELESWKAEVWRSAIKTTFYGIKVL
VFCSITGXLXFTTIYYILYKKIKESHLKALNTNNNIXGYRNVNXPIXSLPIRISTCIEFY
CISXIYRVLCQFKYDKHINVKEPPFYYRILFIVLGIVVHMGNPSTWEVRSRMIWNSRSAL
ASXHVGVXPELHETLPQEIKNNASPKDLFHTLKVVQYFTAIKLXTKESNLVQFGSWVQAF
LYNVXCWMCYEAXVSFQGLAYDHVFEKIYIKLFKL
>ENSMUST00000194790.1_3
XIGGIRGQRCXVKKHILYVLTNMWMIKMLRKKKREXNWSRGKLRYGDQLSKQHFMEXKFX
YSAVSQGDYSLQQSIIYFIKRXKRVTXRLXTQIIIYKDIEMLINPFDHYLYAXVHVXNFI
VFHKYIEFCANLNMINTXMXKSPHFITEFCLLFXVXWYTWVIPALGRLEVGXSGIQDQPW
LHSMLEFSLNYMRLCLKKXKTMHRPKIYFTHXKLSNISQLSSCKPKSLTLYSLAPGSRLS
CTMSNVGCVMKLKFLSKALHMIMCLRKFIXSYLNC
>ENSMUST00000187817.1_1
LVLXESRPSKPVRNIPPWLLHYLHDLIEFLTSFGDEQQCGRDNXTWIEGSDKSSTCPRRK
MSMEKVDSKETXTGLSRTECEGTSPQTEWATCCLLEPLFKKGSAFSGQFEFXTLEYCSDP
PMVDDHFXMALEQETELWEDWTLAGKALFQTLFVRALIFSPLLTELRMENSWTLSDIXNX
KQNKTTTTTTIPPPPANFFLNLLTNQSAXKDLLLPXNSPIKIYETPERKKTXAQKYNHQS
ALHPRESAHLIVLVDFXVKNXPMGPTLPSGNPWIQPXTPHRRFPASKVMEEXFCXSTHRS
SSLGMCSPEFSQCTDNQFLAFVRPSVFVFKKIKFQFS
>ENSMUST00000187817.1_2
WFYRRAGRASQXETSLHGFCITFMTXLSSXHPLVMNSNVEEITRPGXREVTSLLLAREER
CQWRRXILKRHRPASVEQNVKEHHLKQNGLLAVSWNLYSRKAQHLVASLNFEPWNTAQIH
LWLMITFEWRXSKRQNYGRIGLXQGKPCFRPCLXGLXSFHPCLLNXEWRIHGLXVTFKTK
NKTKQQQQQQYPLPPQTSSSIYLQINQLEKIYFFHEIVQSKFMKRQKGKKHKLKNITTRV
LYTHVNQPTSLYLXIFEXKISLWGPPCRVVIPGFSRKHHIADFLLLKXWKNDSVSQPIGA
PHLECAPLNLANALITNSLLLXDLLYLFLKKXSFNSA
>ENSMUST00000187817.1_3
GSIGEQAEQASKKHPSMASALPSXPDXVPDILWXXTAMWKRXLDLDRGKXQVFYLPEKKD
VNGEGRFXRDIDRPQXNRMXRNITSNRMGYLLSLGTFIQERLSIXWPVXILNLGILLRST
YGXXSLLNGARARDRTMGGLDSSRESLVSDPVCEGFDLFTLAYXIKNGEFMDFEXHLKLK
TKQNNNNNNNTPSPRKLLPQFTYKSISLKRFTSSMKXSNQNLXNARKEKNISSKIXPPEC
STPTXISPPHCTCRFLSEKLAYGAHPAEWXSLDSAVNTTSQISCFXSDGRMILLVNPXEL
LTWNVLPXIXPMHXXPIPCFCKTFCICFXKNKVSIQ
>ENSMUST00000186267.1_1
RRRRPAGFYLYVKPTQQPQTATFHWAPXTGLKLXFLFWRAARKNNTPKSFSLKMSKHTMF
GVILYRGVDSKKYSNSELKXINXXQRKQYKDSMKELVLXDHQQEILIQSNXKAEAISKLA
KSEIKRGLKTTDNEEIXRFVRSYFKNLYSTKLXILNKMDNFLDRYRLPKIKQDXINNLKM
YSXDKQKRKDYVLTMLCLCVNLHRDQLSQLVLPELDKGYIHLKVGNVNXENLSIRXNCRA
CSXLGIDVRRPIPLWTVLLNGWWYSVLXGSRLQAIKNKRIGSTPPRICIFSCLQVTPPLE
FLSXLPSVIWKYKPSKSFFSPICFLLXCFIVAIEALPXTRPLQRASXRLLLTQVCMQNDR
LRRQKYHLQQLVQVSHVFFNKTVPILSXIPNEEERMNSKQDSSAFLKMASSLCINVEQII
XTLIIVSIKQASLERRGCSDLHXMWCRKERVRLKSGELIYSSKFSLSLSLSLSLSLSLSL
CFIFIFLFXLVKMIKFXASDIXYKXPXIMMKVLIIACXVFFVXTXLLPKXHGIPSYCLFC
KEEMDXXARCSSVXIKQNVRFVVLFSKFFLNQKLVCCLLRSMFKXSLRPVPRTSPSXWLW
LVEILFVLXIRSSGEKKKATFEQNCKKKQVXKKLKYLIQRKXXXLSGKXCSYPLILTSHT
GSFFMVLXCCCHCGELCSISSSLLMIFLSVLGXIVARKSSWXISLITILSENLSTNTGLY
LEEHSXXVFSWTALAGHGXFLSIELNLAQEVSPPGADMTFFLNKLASVLEEISAXILIQS
QSMSKSTILIPTWQINVENNLEKIVFLTNCPWXALSLLFSYFNSIFFPLKDNHFIVYFXI
EFQLFMYSPLSENFLELFYFLSXXKNNVGHKKSFTCLARLMVVCHSWYXNVMVIKSHQAS
TRPSLSPPIEGRQGHVCSSVGGLVSGSPEGSDEWILFIFLWGYNLLLLLQSFPXLFQRGL
XSLSNDCLYLNLSQSVVSRASQRTAMSDSCLQAQHGISNNVGVWCLSMEWIPCWAVFKWP
FLQSLLHYFLCISFRQEQFXVKIFEMSRWPQLXXMLFNFCLMFFQLEVFFEXCQASHXYF
EIVRXHLPTILXPSKFYSKXNXCVHKLHINSIFIFMIKFGYFLHLKLLLGNYVFHHRALE
TKGMFQTAKTNILSCLKELQRXKWSRDXRNGQRTTSPSPRQRPVPDTMILCSSCRLEPRI
VVFXEALPSSXXNQMLIPTVKHXKEGCLIWPQXERICQSQQRLDSTMVGGYPGRDHGHSD
EAGDEEQERMKKFSRVLXLLQLSKMPIXLFISHSSXXLRKWNSTWYLLWSIVAHQVHCSS
PHRSPDVHVLDLTMDLRMDFSATTSCALIYKCAPSQRDLHLEDGNLTSTSMHDSQNPLLS
FLLCXHRCIFLYIYFKFLKIINLKFV
>ENSMUST00000186267.1_2
GGGDQQASTFMXSPLSSPKLQPSTGLHKLAXNSDSFSGGLPGKTTHLKALVXKXANTLCL
VXFFTEEXIARNTQTQSXNKSISNKENNTKTQXKSWFFEIINKKSLSNQTKRQRQYPNWQ
NRKSKGGXKQQTMRKSKDSLGLTSKTCTPQNCKFXIKWTIFLTDTVCQRXSKIEXTIXRC
ILRINRKGKTMSXQCYACVSIYIGINYPSXFYLNLTKATFIXKLGTSIKKICLXDKTAEH
VLNXGLMXEGPFHCGQCYXMAGGTQFYKEAGCRPXRTRGXAALLRASAFSPASRXLPRXN
SYPDYLQXYGSISRVNPFFLQFVFYCSVLSXLXKPYLRQGLYREPLRDCSXHKCACKMTD
XEDKSIIYNSWFKCLMYSSIRLCPSXVKYQTRKREXTQNRTLVLSXKWPHHCAXMXNKLF
RLXSLFQXSKHLWRGEAAQIYIKCGAERRELGXNQVSSSTVASSLSLSLSLSLSLSLSLF
ASSSFFSFDXSKXLSFKPVTYSINDPRLXXKFXLLLAKFFLYRHNFFQNDTAFPLIVYSV
KKKWINRPGVVVYRSNKMXDLLFYFPSSFXTRNLFAAFXEVCSSSHXDLCQEPAQADGCG
XWKSYLFCESDPVGRKKRQLLNKIVKRNRSKKNXNIXSKENNNDXVENNVHTLLFXLHTL
EAFLWSYSAAVTVESCAPSAVVYXXYFSQSWVKXWHEKVVGKFHXXLFXVKICQLIQGFI
XKSTPSKSLAGQLXQGMASFXAXSXTWLKRSLLQVLTXPSFXINXLQFWRKYQHRYLSNH
NPCPKVPYXFLLGKLMXKITXKKXSFXLTALGEHXVYCSPTLTASSFPXRTTTSLYIFKL
NFNFLCIVLSVKTFXNCFIFCHDKKTMXAIKKVSPVWQGXWXFAIVGIKMLWSSRVIKPL
QDQAYPLPLRADKAMYAPQXVAXSLGALRGLMSGYCLSSFGVTIFFCSFSPFPNSSKGVS
DLCPMIVCIXICLSQLSVEPLRGQPCQTPVCKHNMASAIMSEFGAXAWNGSHVGLSLNGL
FFSLCSIIFSAFPLDRNNSESKSLRXVDGPSYDECYLTSVXCSFNSRCSLNNVKHPINIL
KXXDSTYPQFYSHLNFTLNRINVYINYTLILFLFSXXSLVTFCIXNCYWETMFSIIELXK
QKGCFKQLKQISCPVXKNYRDKNGAGTEGMANEQQAHPLGKDQFLTQXYSVLLADWSLEX
LSSERLYPAADETKCXYPQSNIKRRAALSGLSRREFAKVSRDLIVPWLEDTQGGTMGIVM
RLEMKNRRGXRSSVECFDFYNYQKCPSDCLSLTPVNDSGNGTQLGTYFGAXLHTKYTALR
HTDPQTFMFWISLWISGWTFLPPPPVHXFTSVLHHNGICTXRMGTXPVPACMIHKIHCYH
FYYVNTDVFFFIFISNSXRXXIXNL
>ENSMUST00000186267.1_3
EEETSRLLPLCKAHSAAPNCNLPLGSINWPKTLIPFLEGCQEKQHTXKLXFKNEQTHYVW
CDSLQRSRXQEILKLRAEINQLVTKKTIQRLNERVGSLRSSTRNPYPIKLKGRGNIQIGK
IGNQKGAKNNRQXGNLKIRXVLLQKPVLHKIVNSKXNGQFSXQIPFAKDKARLNKQFKDV
FLGXTEKERLCLNNAMLVCQFTXGSIIPASFTXTXQRLHSSESWERQLRKSVYKIKLQSM
FLTRDXCEKAHSIVDSAIEWLVVLSSIRKQVAGHKEQEDRQHSSAHLHFLLPPGNSPVRI
PILITFSNMEVXAEXILFFSNLFFIVVFYRSYRSPTLDKASTESLLEIAPDTSVHAKXQT
KKTKVSSTTVGSSVSCILQXDCAHPKLNTKRGRENELKTGLXCFPKNGLITVHKCRTNYL
DSNHCFNKASIFGEERLLRFTLNVVQKGESXVKIRXAHLQXQVLSLSLSLSLSLSLSLSL
LHLHFSLLTSQNDXVLSQXHIVXMTLDYDESFNYCLLSFFCIDITSSKMTRHSLLLFILX
RRNGLIGQVXXCIDQTKCKICCFIFQVLSKPETCLLPFEKYVQVVIETCAKNQPKLMAVV
SGNLICFVNQIQWGEKKGNFXTKLXKETGLKKIEIFNPKKIIMIKWKIMFIPSYFDFTHW
KLFYGPIVLLSLWRVVLHQQXFTDDISLSLGLNSGTKKXLVNFIDNYFEXKFVNXYRALS
RRALLVSLXLDSSSRAWLVSKHRVELGSRGLSSRCXHDLLSEXISFSFGGNISIDTYPIT
IHVQKYHINSYLANXCRKXPRKNSLFNXLPLVSTEFIVLLLXQHLLSPKGQPLHCIFLNX
ISTFYVXSSQXKLFRIVLFSVMIKKQCRPXKKFHLFGKVNGSLPXLVLKCYGHQESSSLY
KTKLIPSHXGQTRPCMLLSRWLSLWEPXGVXXVDIVYLPLGLQSSSAPSVLSLTLPKGSL
ISVQXLSVSESVSVSCQXSLSEDSHVRLLSASTTWHQQXCRSLVPEHGMDPMLGCLXMAF
SSVSAPLFSLHFLXTGTILSQNLXDEXMAPVMMNVIXLLFNVLSTRGVLXIMSSIPLIFX
NSKIALTHNSIAIXILLXIELMCTXITHXFYFYFHDKVWLLFASKIVIGKLCFPSXSFRN
KRDVSNSXNKYLVLSKRTTEIKMEQGLKEWPTNNKPIPXAKTSSXHNDTLFFLQIGAXNS
CLLRGSTQQLMKPNADTHSQTLKGGLPYLASVGENLPKSAETXXYHGWRIPREGPWAXXX
GWRXRTGEDEEVQXSALTSTTIKNAHLTVYLSLQLMTQEMELNLVLTLEHSCTPSTLLFA
TQIPRRSCFGSHYGSQDGLFCHHLLCTDLQVCSITTGFALRGWEPDQYQHAXFTKSTVII
SIMLTQMYFSLYLFQILKDNKFKIC
>ENSMUST00000155588.7_1
DLLWACTVPLXVEDGKVWTLGEESLXLLPPLSDQTPSPXDSLXWDAEITYSLVAKELAPE
LEGRFVLSCEEGPSYRVTFTISXLSVLEMPVPXDDHQEQQQWSTGGWSLKDNMCATKGMA
GEVTQALGGTQKIYDELCGLHGTVAAXPICALWVTIMEQSNTSVTFTRRPMCCRRKXSSV
XNAALIXTMRKKELEVQIGIASKDSTPSTQMLIXFLQEKELKWLGXLIKKGSESCWKVIL
TSLGTHGRCPVTGDGLKLVLKLQKISSSFCCLTMSXPHXPEKSKDAADPACPVLRQLVTA
SICSFFMWMLEFXTLNACSTDKHFSDRAIILVPTVVFYKHFLKCXFVSCVVSLXHXEDRL
RFAIKPALRSRKQKMTIXTSRQPCSVFFNDECDHRHSALESAYAAXTEVFGSLWALILVK
TGDNGLLILITLITHVSKSERSVXMFVIILLLXMLIALVQMFMFISNCFSISCLCFHGDQ
AHACMTLVYASSXEPEKCPLCYLRVVVCISCIKLNXRNFCLSDXFSGILLYLVLTLDLVV
TXSEILQNFLPLGXSIWIMNNYTXGKVXXYXNXKYLNSRNSIKCSRTFKMDNDVCARMNA
PSLVKNFQYIYSXYSEXXYVRDHKENIKNHIFTS
>ENSMUST00000155588.7_2
IFCGRALCLCEWRTARSGPWGKRASSFSHLSQIKHPPPKILSDGMLKLLTVWLQRSXPQN
LRVDLCSHVKKALHIESPSRFHNXVFWRCQYHEMTTKSSSSGVQAAGAXKTTCVLQRAWL
EKXPKPLEEPRRSMMSSVGCMGLSQLNPSVHCGLPSWSNPILLLPSRGAPCAAEESRAQC
EMQRSFRPXGRRNWKFKXGXLQRTLLQVHKCSFNFFRKKNXSGLDNSSRKALRVVGKXFX
LHXGLMEGALSLGMAXSXYXNCRRSRLHFAVSPXASLISQRNLRMQQTLPAQCXDNWXQL
PYAASLCGCWNFELXMHAQLTSTFLTEPSSXSLLXCFTNTFXNVDLYHVWSLCSTEKTGX
GLPXSLHXGAGNRKXPYKQAGNHVVYFSMMSVITGTLPXNLLMQLKLKSLEVYGLXSXSR
LGTMVCXFLXLXXPMSQSQKEVFKCLXXSYYYKCLXLLFRCSCSFLTAFQSAASAFMGIR
PMLVXHXYMLPAKSLKNAHYAILEWLFASRVXSXTRGTSVXVINFLAFFCIXFXLWIXXL
HEVKFYRIFFHXGKVFGSXTIILKVKCDNIKTKNIXIQEILXNVQELLKWIMMCVQEXMH
LLLXKIFSIFILNILNNNMFGTIKRISKIIFLLP
>ENSMUST00000155588.7_3
SFVGVHCAFVSGGRQGLDPGGREPLASPTSLRSNTLPLRFSLMGCXNYLQSGCKGASPRT
XGXICALMXRRPFIXSHLHDFITKCFGDASTMRXPPRAAAVEYRRLEPKRQHVCYKGHGW
RSDPSPWRNPEDLXXALWAAWDCRSLTHLCIVGYHHGAIQYFCYLHEAPHVLQKKVELSV
KCSAHLDHEEEGTGSSNRDSFKGLYSKYTNAHLISSGKRIKVAWITHQERLXELLESDSN
FIRDSWKVPCHWGWPEVSIETAEDLVFILLSHHELASLAREIXGCSRPCLPSVETTGNSF
HMQLLYVDAGILNSKCMLNXQALFXPSHHPSPYCSVLQTLSEMLICIMCGLSVALRRQVK
VCHKACTEEQETENDHINKQATMXCIFQXXVXSQALCLRICLCSLNXSLWKSMGSDLSQD
WGQWFVNSYNFNNPCLKVRKKCLNVCDNLITINAYSSCSDVHVHFXLLFNQLPLLSWGSG
PCLYDISICFQLRAXKMPTMLSXSGCLHLVYKVKLEELLFKXLIFWHSSVFSFDSGFSSY
MKXNFTEFSSIRVKYLDHEQLYLRXSVIILKLKISKFKKFYKMFKNFXNGXXCVCKNECT
FSCEKFSVYLFLIFXIIICSGPXREYQKSYFYF
>ENSMUST00000127328.1_1
VRVRSWLTPGDASPXLCDSKQTWEEQWARASKLAKCPXKQLSELGSRCSRDLGXGGTKEK
LPGDLLLQLAEPWRQALPPLLSTRHLLRCLHRHVMPEPSFTTPTSTSTQFWPVGVDLQQA
RIFCGRALCLCEWRTARSGPWGKRASSFSHLSQIKHPPPKILSDGMLKLLTVWLQRSXPQ
NLSVLEMPVPXDDHQEQQQWSTGGWSLKDNMCATKGMAGEVTQALGGTQKIYDELCGLHG
TVAAXPICALWVTIMEQSNTSVTFTRRPMCCRRKXSSVXNAALIXTMRKKELEVQIGIAS
KDSTPSTQMLIXFLQEKELKWLGXLIKKGSESCWKVILTSLGTHGRCPVTGDGLKLVLKL
QKISSSFCCLTMRXVGFLFFXTMDENLQSVSPNQHFFSXXINNLNFVTYSLIFKICIILF
LISIIRKMSSXLLIIKWPNXNYWDINHQXNQSXIAFTYIPFTKLSCILSIPQNEPIINKL
XKSSXSLLKYKSTSITCDLNMRELMSPXQYKSEFKKNPFTQNHHXKXILLLIYDHDFSLL
HVVFACLNISISKSYTKDFHFYKKERVXAIXIFTYEEFXQSTXKIYMXLDMFFNVAHSLP
XIGYXLLIIXKLNVSFRLFLSVXYLDFNLTFVVVNPDIAIYIYKLLANTNNLXVLTKHXC
TILQPLLXFHVKKSLTANEIVPLIAEVCMDSNTLNSEHTAVLSLHXRFGRVFAGITQCKC
LHIANYKCYVITTXAAVNKHDSSXAKTPHDCTLIFEXIFGSCVLRNRLLLPNLTQLPHCS
IXPPXXNPKLQLGVXIAYPLTAVKKQWLWRLLLDFKVKQCQRIHHXXAGALXVHWAWAIA
SFXRDVRKLVTXYFGXFXLNRENCXQFSRHRYNSXIVLHDYRHVQNSLTSLVSXKDFIIX
KITAGCLLNGKAYKYHLXQCYIFXQKGFIHIQTXKEKSMCGLENHIIFILSLCFIVMIVR
LDCSYKDLLYVYIQVSLHTYICIVCLVHVQNRRLEIPXYLSYMQLCAVMWVPGIKPGSSE
RGTIVPMFSYLPSPKGKFSXVXTCLVIMQVLVNLCFYFSENQGSLLITSIRXKERKRGME
GRIDSDREGEGERSTSISFNVSPFMKSIXKNXIDFPFXNTRDHFLTTXICSFVLRHNPVD
SSNSGNSDLLGSHVHLCLGYQCKLYLLLFLRCLKDVTLVCQGQELLVNYKHMLFFLISFH
XKMKXNSAVSQWSXKXGCXSNVSFLYLPHCFPSILYSIXNLKCLHFVHYXYAFFCEVGDC
SSTQIYKHWKQPEFQSTETIXTNXYNQIMEXHLEVGEESTIDKTTXVNPQHQEDXQHTEC
MLAATSVKLNKQTNKTWAKDLLWVKNQXQFPGNERCLSMKLYTSIGIGLLTILILEXQHF
SNVILIVTDLXLTDSKSSIRLSXVYIVINIRMWNYLQRGTQMSALIKFKKXDREIINRXT
EGTVYKADIVKLIXFSVDYKYVFLIKYFQXIYEYFIRYWRRLIYLLIKSTLSSSALMTEG
PKVPRGLSTPXAPXHTLDLGITGENGIQYLFQRIPKDLVPAGTGTKKQHPPTGWDSFHQG
QPHAILGVNWAGTSTPRILGSLKPVYTGEHLGGRSKRASXKGSLQAFILSQEAELRPRNL
GTFLARGESSSREGSDLGTQEVDLSSRILGIFPAGGEFACRDCSNRWDSGESWAPRSADR
GXQNHRRNNFQPETARTSNTRDYQMVKGKLKNLTNRNLDHWKSSEPTMPTITSHGYP
>ENSMUST00000127328.1_2
SEXGAGXPLGTRAPSSATQSKPGRSSGHGLQSXQSAPESSSQSWAPGVPEIXGEVGQRKN
SPGTSCFSLQSPGARRFRRSSALGIYXGACTGTXCQSPPLPPPPPPPPSSGLWESTCSKP
GSFVGVHCAFVSGGRQGLDPGGREPLASPTSLRSNTLPLRFSLMGCXNYLQSGCKGASPR
TXVFWRCQYHEMTTKSSSSGVQAAGAXKTTCVLQRAWLEKXPKPLEEPRRSMMSSVGCMG
LSQLNPSVHCGLPSWSNPILLLPSRGAPCAAEESRAQCEMQRSFRPXGRRNWKFKXGXLQ
RTLLQVHKCSFNFFRKKNXSGLDNSSRKALRVVGKXFXLHXGLMEGALSLGMAXSXYXNC
RRSRLHFAVSPXGEXVFFFSKPWMKTFNLXAQISIFFLNELTTSILXHIAXYLKYVLFYF
SSVLXGRCQVNYXLLNGQIKIIGILIINKINHKXHSLIFLLPNYPVSSPFLRMSQXSTNF
EKVPNHCXSINQLVLHVIXIXESXCHHDSTNLNLKRIPLLRIIIKSKYFYXFMTMTFLYC
MXYLHAXILAXVKATQKIFIFIKKKGSKPYRFSPMKNSNKVLERYICDLICFLMWPILSP
KXDTNCXLYKNXMFLLDYFYLYSIXISILHLLXLTLTLQFIFINFXPTLTTYKYXQSIDV
QYCSRYFDFMXRNLXQLMKLFLXLQKCVWTVTHLIQNTLQSXVCTEGLGECLLVLHSASA
CTLQITNVMXLQPRLQXTNMIAHRQKHLMIAHXFLNEFLVPVCXETDYYCQIXPNCHTVV
YDLHNEIPNCSXGSRXHIPSLQXRSSGYGDCFXILKXNNVKGYIISRQGHYEFTGPGPLP
VFKEMXENXXPDISVDSSXIERIASSSQDTDTIAKLFCMTTDMYRTHXLPWYLKKTLXSE
KLQQGVYSMARHTNIICNNVTFFDKKVSFTFKLEKRKVCVAWKITXYLFLACVSXSXXSG
XIVLTKIYFMFIFKFLCIPTYAXCAWCMCRTEGLRYHDTXVTCSYVLSCGCLESNLGPLR
EEQLCLCLAISPAPKVNFLKFKLAXXSCKFWXICVFIFQKTKEVCXLLQXGRRRGKEGWR
EEXIVTEREKGKGAPASLLMSLHSXKVFKKIKLTFPFRIQGIIFLLPRFAHSFLDIILLI
[truncated: 227,452+ more rows]

## Sheet: WT44 TPM 0.5
>ENSMUST00000194454.1_1
[truncated: 34,866 more rows]

## Sheet: WT44 TPM 1
>ENSMUST00000193812.1_1
[truncated: 261,788+ more rows]
