# Supplementary material for: Long non-coding RNA-derived peptides are immunogenic and drive a potent anti-tumour response
Source: Nat Commun. 2023 Feb 25;14:1078. doi: 10.1038/s41467-023-36826-0 (PMC9968330; doi:10.1038/s41467-023-36826-0)
Supplement: Supplementary file 14 — Source data [file 41467_2023_36826_MOESM14_ESM.xlsx]

## Sheet: Fig 1C
CT26 relative mRNA expression
Gm44148-201
	Well	rep 1	rep 2	rep 3
siC	DMSO	1.08104	1.01162	1.01394
	T1-44	0.664343	0.784584	0.599866
siE-1	DMSO	0.374123	0.521421	0.444954
	T1-44	0.294866	0.337062	0.205953
siE-2	DMSO	0.484085	0.555619	0.41469
	T1-44	0.386031	0.220301	0.306972
Epb41l4aos-202
siC	DMSO	1.01866	1.02574	1.09571
	T1-44	1.86791	2.67586	1.80389
siE-1	DMSO	0.339936	0.304681	0.383898
	T1-44	0.763635	0.621288	0.678095
siE-2	DMSO	0.300062	0.330644	0.259968
	T1-44	0.838956	0.773701	0.918373
G630030J09Rik-201
siC	DMSO	1.01729	1.00696	1.00436
	T1-44	0.851157	0.735256	0.680237
siE-1	DMSO	0.604299	0.585064	0.381682
	T1-44	0.4965	0.555693	0.348577
siE-2	DMSO	0.399611	0.465177	0.526808
	T1-44	0.435636	0.28161	0.495865
Ptprv-210
siC	DMSO	1.08312	1.09885	1.01225
	T1-44	2.27626	2.59668	1.72508
siE-1	DMSO	0.839854	0.752968	0.692178
	T1-44	1.09309	1.32101	1.23472
siE-2	DMSO	0.884421	0.768964	0.707445
	T1-44	1.29534	1.18169	1.0049
Gm46565-202
siC	DMSO	1.01162	1.00887	1.00437
	T1-44	3.12874	2.53151	2.97242
siE-1	DMSO	0.601557	0.704167	0.615781
	T1-44	0.841617	0.994257	0.679806
siE-2	DMSO	0.50499	0.608502	0.552558
	T1-44	0.64492	0.90581	0.878359

## Sheet: Fig 1D
b) Colon26 tumour volume
time (days)	control 1	control 2	control 3	control 4	control 5	control 6	control 7	T1-44 1	T1-44 2	T1-44 3	T1-44 4	T1-44 5	T1-44 6	T1-44 7
0	108.5	67.4	103.5	88.8	84.8	80.5	100.6	107.6	85.8	57.5	77.3	76.4	96.1	93
2	203	166.4	150.8	208.8	152.9	107.9	156.2	207.9	102.1	122.6	114.6	110.4	133	135.3
5	265.3	191.4	197.4	246	210.9	167.7	214.8	289.1	144.7	123.3	154	153	189.2	166.3
7	308.5	276.5	360.6	358.2	333.4	212.9	305.3	412.1	247.6	200.9	224.4	337	312.5	305.9
9	414.8	387.3	421.3	512.6	538.9	323.8	343	416.4	269	210.4	272.1	449.9	331	419.1
12	822.6	759.9	863.1	913.8	955.6	570.3	622.4	777.1	340.6	306	404.9	691.7	464.2	583.1
14	891.3	846.3	938.2	1048.1	1018.7	582.3		748.1	388.8	358.9	429.1	794.3	474.1	681.8
16									401	387.7	461	837.6	410	752
19									402.2	424	563.2		388.1	784.5
c) Colon26 tumour volume (day 12)
Control	T1-44
822.6	777.1
759.9	340.6
863.1	306
913.8	404.9
955.6	691.7
570.3	464.2
622.4	583.1
d) Colon26 tumour model body weight
Rel. Body Weight [%]
Control
	0 days	2 days	5 days	7 days	9 days	12 days	14 days	16 days	19 days
1	100	99.5327	99.0654	100.935	98.1308	90.6542	83.6449	68.2243
2	100	102.105	99.4737	94.7368	93.6842	85.2632	75.7895	66.8421
3	100	100.518	98.9637	95.8549	94.8187	92.228	89.1192	78.7565
4	100	99.4819	97.9275	91.7098	93.2642	85.4922	76.6839
5	100	98.5294	99.0196	96.0784	95.098	83.8235	76.4706
6	100	98.0769	97.5962	97.1154	98.0769	96.6346	91.3462	91.3462
7	100	101.99	98.5075	97.0149	90.5473	73.1343
T1-44
	0 days	2 days	5 days	7 days	9 days	12 days	14 days	16 days	19 days
1	100	94.3925	93.9252	92.9907	85.9813	81.3084	71.4953
2	100	97.6077	100.957	98.5646	99.0431	96.6507	95.6938	95.6938	98.0861
3	100	99.0338	99.5169	98.5507	92.7536	91.7874	95.6522	94.2029	93.7198
4	100	98.0198	97.0297	97.0297	97.5248	93.5644	97.0297	93.5644	93.0693
5	100	100.565	99.435	97.1751	94.9153	84.1808	77.9661	70.0565
6	100	96.5347	99.505	96.0396	99.0099	91.5842	94.0594	93.0693	82.1782
7	100	98.5	100	96	96.5	95.5	94	90.5	79

## Sheet: Fig 1E
e) Normalized OD readings from IHC
SDMA
	OD	Absolute Mean	SD		Relative Mean	SD
Control1	0.650103	0.572187	0.0680105		1	0.118861
Control2	0.541732
Control3	0.524727
T1-44_1	0.083923	0.0700187	0.0163327		0.12237	0.0285444
T1-44_2	0.074101
T1-44_3	0.052032
CD8
	OD	Absolute Mean	SD		Relative Mean	SD
Control1	0.019264	0.0148733	0.0189288		1	1.27267
Control2	0.015268
Control3	0.010088
T1-44_1	0.088508	0.101111	0.0248081		6.79812	1.66796
T1-44_2	0.117384
T1-44_3	0.09744
CD4
	OD	Absolute Mean	SD		Relative Mean	SD
Control1	0.11312	0.130996	0.00460059		1	0.03512
Control2	0.129043
Control3	0.150826
T1-44_1	0.318432	0.296881	0.0147837		2.26633	0.112856
T1-44_2	0.302449
T1-44_3	0.269762
CD163
	OD	Absolute Mean	SD		Relative Mean	SD
Control1	0.142164	0.125018	0.0283687		1	0.226918
Control2	0.140617
Control3	0.0922725
T1-44_1	0.138688	0.103864	0.0308249		0.830795	0.246564
T1-44_2	0.0928268
T1-44_3	0.0800773

## Sheet: Fig 2H
a) Ribosome profile A254 readings
Fraction	Rep 1	Rep 2	Rep 3
1	8.233	8.233	8.489
2	5.295	5.295	5.869
3	0.776	0.776	0.859
4	0.277	0.277	0.41
5	0.256	0.256	0.31
6	0.346	0.346	0.642
7	0.278	0.278	0.522
8	0.139	0.139	0.154
9	0.108	0.108	0.087
10	0.093	0.093	0.094
11	0.119	0.119	0.127
12	0.156	0.156	0.181
b) Gm37494 ribosome profile (% of total RNA)
Fraction	Rep 1	Rep 2	Rep 3
1	9.23691e-05	4.1304e-05	8.1166e-05
2	0.000922457	0.249419	0.0232961
3	1.139	0.462217	2.83412
4	5.88797	6.11905	8.73153
5	19.3077	2.77658	5.47516
6	7.08337	2.67581	5.93632
7	0.505028	3.55531	11.0265
8	45.9217	21.456	8.75173
9	11.4275	9.46963	9.51081
10	7.85949	27.1581	11.3365
11	0.8672	2.27097	14.9241
12	9.23691e-05	23.8069	21.4499

## Sheet: Fig 3C
HCT116 relative mRNA expression
TTC28-AS1-214
	rep 1	rep 2	rep 3	rep 4
WT E2F1 DMSO	1	1	1	1
WT E2F1 T1-44	0.613369	0.543255	0.513071	0.447365
E2F1 Cr1 DMSO	1.22264	1.43396	1.52979	1.25781
E2F1 Cr1 T1-44	0.756109	0.898213	0.651661	0.663544
E2F1 Cr2 DMSO	1.48281	1.35194	1.33546	1.53142
E2F1 Cr2 T1-44	0.926588	0.953212	0.966139	0.669494
RNASEH1-AS1-202
	rep 1	rep 2	rep 3	rep 4
WT E2F1 DMSO	1	1	1	1
WT E2F1 T1-44	0.51883	0.509625	0.547147	0.561189
E2F1 Cr1 DMSO	0.939523	0.944803	0.922053	0.941695
E2F1 Cr1 T1-44	0.526072	0.440336	0.408281	0.536569
E2F1 Cr2 DMSO	1.34435	0.897095	0.954529	1.03958
E2F1 Cr2 T1-44	0.496546	0.564803	0.423716	0.494427
LINC00963-262
	rep 1	rep 2	rep 3	rep 4
WT E2F1 DMSO	1	1	1	1
WT E2F1 T1-44	0.646782	0.640094	0.608502	0.793701
E2F1 Cr1 DMSO	1.19336	0.940753	0.979162	1.28639
E2F1 Cr1 T1-44	0.585948	0.392723	0.441351	0.569754
E2F1 Cr2 DMSO	0.85241	1.28046	0.975136	1.12117
E2F1 Cr2 T1-44	0.500589	0.527358	0.517124	0.582372
CERNA1-203
	rep 1	rep 2	rep 3	rep 4
WT E2F1 DMSO	1	1	1	1
WT E2F1 T1-44	0.52003	0.556068	0.550953	0.649183
E2F1 Cr1 DMSO	1.31039	1.03886	0.990988	1.53249
E2F1 Cr1 T1-44	0.425386	0.49141	0.559289	0.530957
E2F1 Cr2 DMSO	0.765866		1.15293	1.08423
E2F1 Cr2 T1-44	0.458466	0.373281	0.455083	0.584389
CCNT2-AS1-203
	rep 1	rep 2	rep 3	rep 4
WT E2F1 DMSO	1	1	1	1
WT E2F1 T1-44	0.545254	0.530957	0.524734	0.620683
E2F1 Cr1 DMSO	0.754679	0.997692	0.884745	0.82091
E2F1 Cr1 T1-44	0.434592	0.457973	0.543759	0.524424
E2F1 Cr2 DMSO	1.02428	0.97716	1.02077	0.959454
E2F1 Cr2 T1-44	0.417363	0.510966	0.610535	0.602227
UBL7-AS1-207
	rep 1	rep 2	rep 3	rep 4
WT E2F1 DMSO	1	1	1	1
WT E2F1 T1-44	0.469616	0.62057	0.42681	0.428341
E2F1 Cr1 DMSO	1.24044	1.32103	0.968171	1.14985
E2F1 Cr1 T1-44	0.408273	0.451146	0.460028	0.537747
E2F1 Cr2 DMSO	1.57644	1.4624	1.09556	1.17835
E2F1 Cr2 T1-44	0.323401	0.484898	0.394458	0.47217
LINC01128-228
	rep 1	rep 2	rep 3	rep 4
WT E2F1 DMSO	1	1	1	1
WT E2F1 T1-44	1.62824	1.41578	1.70437	1.71214
E2F1 Cr1 DMSO	1.4811	1.17963	1.57089	1.2185
E2F1 Cr1 T1-44	1.94531	2.05251	1.54651	1.24611
E2F1 Cr2 DMSO	1.74513	1.28283	1.50259	1.34717
E2F1 Cr2 T1-44	1.98615	0.947151	1.48883	1.44049
ZFAS1-201
	rep 1	rep 2	rep 3	rep 4
WT E2F1 DMSO	1	1	1	1
WT E2F1 T1-44	1.42361	1.56416	1.52269	1.48893
E2F1 Cr1 DMSO	1.04354	1.09059	0.835364	0.996325
E2F1 Cr1 T1-44	0.920188	0.907672	0.795513	1.2011
E2F1 Cr2 DMSO	1.02533	0.96582	0.835048	1.07674
E2F1 Cr2 T1-44	1.06979	1.23951	0.946285	0.76313
LNCOC1-206
	rep 1	rep 2	rep 3	rep 4
WT E2F1 DMSO	1	1	1	1
WT E2F1 T1-44	1.78825	2.15082	2.30005	1.71119
E2F1 Cr1 DMSO	0.571701	0.479563	0.363635	0.431476
E2F1 Cr1 T1-44	0.705772	0.483061	0.453779	0.420555
E2F1 Cr2 DMSO	0.553078	0.456982	0.544521	0.526295
E2F1 Cr2 T1-44	0.458637	0.509917	0.548393	0.362921

## Sheet: Fig 4F
a) Ribosome profile A254 readings
Fraction	Rep 1	Rep 2
1	8.777	9.088
2	5.39133	4.66667
3	1.10233	1.054
4	0.522667	0.518667
5	0.484	0.514333
6	0.777333	0.865
7	0.414	0.434
8	0.173333	0.18
9	0.121667	0.119667
10	0.096333	0.097
11	0.110667	0.106333
12	0.149333	0.146667
b) MALAT1 ribosome profile (% of total RNA)
Fraction	Rep 1	Rep 2	Rep 3
1	0.0114432	0.0218624	6.09253
2	0.00744578	0.0258194	1.95483
3	0.150271	0.252542	0.592016
4	1.53756	0.333232	3.45905
5	5.5046	1.02191	8.05774
6	8.08719	13.8128	2.90199
7	23.5987	36.4521	13.1201
8	25.0598	32.9285	13.3958
9	2.88914	4.96318	4.36821
10	18.0089	3.91207	26.2402
11	9.99106	1.44854	6.54492
12	5.15381	4.82746	13.2726
c) AC079135.1 ribosome profile (% of total RNA)
Fraction	Rep 1	Rep 2	Rep 3
1	9.34272e-05	0.375616	0.212379
2	0.0844477	0.729846	20.0386
3	2.65284	6.97566	1.30259
4	6.63855	12.4292	1.60367
5	6.30954	4.13818	3.23712
6	1.61799	3.79035	2.29429
7	0.937919	11.7588	4.62049
8	17.278	17.9469	8.98828
9	9.36666	3.5529	10.9641
10	21.1737	9.95667	10.7137
11	19.7102	21.0488	15.3274
12	14.23	7.29713	20.6974

## Sheet: Fig 5B
b) ChAdOx1 vaccination and tumour challenge experiment - tumour volume
Time (days)	ChAdOx1-GFP 1	ChAdOx1-GFP 2	ChAdOx1-GFP 3	ChAdOx1-GFP 4	ChAdOx1-GFP 5	ChAdOx1-PepLnc 1	ChAdOx1-PepLnc 2	ChAdOx1-PepLnc 3	ChAdOx1-PepLnc 4	ChAdOx1-PepLnc 5	ChAdOx1-PepLnc 6
0	0	0	0	0	0	0	0	0	0	0	0
5	13.5	12.844	7.8125	16.384	10.656	14.8955	4	8.788	10.206	4.8	0
7	41.454	16.4025	15.376	37.6475	30.118	20.23	16.8175	19.652	11.76	17.298	9.8415
9	63.7875	57.319	44.712	99.0945	81.9315	40.432	36.822	40.8	25.047	29.6595	31.104
11	139.537	93.639	62.197	112.694	167.706	53.621	38.88	77.064	83.824	36.1	38.726
12	127.832	95.616	155.648	124.2	178.537	48.9985	53.6	91.936	92.512	44.5465	34.992
13	239.805	130.619	226.845	188.06	191.1	126	95.2875	191.558	119.556	51.304	44.8
14	314.928	217.588	364.5	376.65	295.245	89.232	204.732	166.887	194.122	83.75	74.925
15	346.8	306.25	446.218	393.576	320.339	101.338	167.323	199.119	155.787	85	138.6
16	472.726	411.906	546.364	429.3	409.05	180.668	281.75	368.55	179.974	126	146.98
17	585	522.261	770.062	545	496.86	197.966	398.502	546.364	289	147.6	136.125
c) ChAdOx1 vaccination and tumour challenge experiment - tumour volume day 17
ChAdOx1-GFP	ChAdOx1-PepLnc
585	197.966
522.261	398.502
770.062	546.364
545	289
496.86	147.6
	136.125
d) ChAdOx1 vaccination and tumour challenge experiment - body weight change
Rel. Body Weight [%]
ChAdOx1-GFP
	0 days	1 days	2 days	3 days	4 days	8 days	10 days	11 days	14 days	16 days	18 days	20 days	21 days	22 days	23 days	24 days	25 days	26 days
1	100	93.4343	92.9293	98.4848	98.9899	102.525	102.525	101.01	102.02	103.535	101.515	102.02	104.04	104.04	103.535	104.546	103.535	106.061
2	100	91.716	93.4911	96.4497	98.8166	104.734	103.55	102.367	104.142	105.325	107.692	105.917	107.101	106.509	108.876	110.059	109.468	108.876
3	100	93.9759	93.3735	94.5783	96.3855	104.217	105.422	103.012	103.012	105.422	107.229	107.831	108.434	107.831	109.036	111.446	112.048	113.253
4	100	95.9184	100	100	100.51	104.592	104.592	103.061	105.102	104.082	106.122	103.571	103.571	104.592	105.612	110.204	107.653	106.122
5	100	93.1034	93.6782	98.2759	100	104.023	104.023	104.598	104.598	108.046	108.621	108.046	109.77	109.195	114.368	116.667	116.667	116.092
ChAdOx1-PepLnc
	0 days	1 days	2 days	3 days	4 days	8 days	10 days	11 days	14 days	16 days	18 days	20 days	21 days	22 days	23 days	24 days	25 days	26 days
1	100	91.8782	91.3706	98.4772	100	102.03	104.569	101.523	102.03	103.046	102.538	105.584	104.061	103.046	105.076	107.107	106.599	105.584
2	100	92.1053	94.2105	98.4211	100.526	100.526	105.789	104.211	104.211	103.158	103.158	103.684	104.21	104.21	104.21	104.737	104.21	103.684
3	100	94.7368	94.152	99.4152	101.754	101.754	104.094	102.339	102.924	103.509	102.924	104.678	106.433	107.017	107.017	107.602	105.848	108.187
4	100	93.9227	96.1326	97.2376	98.3425	102.21	101.105	100.552	101.105	101.105	101.105	100.552	103.867	103.867	104.42	106.63	107.182	104.42
5	100	97.5	96.25	100	100	100	100.625	100	103.125	105	104.375	105.625	105.625	108.75	109.375	111.875	110.625	109.375
6	100	91.8129	91.8129	95.3216	97.6608	100	104.094	104.678	103.509	105.848	102.924	104.094	104.678	108.187	108.187	111.696	111.111	108.187

## Sheet: Fig 5C
b) Dendritic cell vaccination and tumour challenge experiment - tumour volume
Time (days)	unpulsed DC 1	unpulsed DC 2	unpulsed DC 3	unpulsed DC 4	unpulsed DC 5	unpulsed DC 6	Pulsed DC 1	Pulsed DC 2	Pulsed DC 3	Pulsed DC 4	Pulsed DC 5	Pulsed DC 6
0	52	59	53	46	44	47	53	52	42	42	64	55
2	102	196	136	139	133	161	94	104	55	103	149	82
5	293	480	366	384	451	381	244	305	146	268	361	172
7	339	741	579	614	584	753	338	439	212	459	516	224
9	701	1200	953	1329	1176	1078	503	754	370	1000	702	430
12	1183	2122	1469	2002	1799	1691	753	1230	762	1404	1073	771
14	2058	2498	2183	3011	2759	2445	1493	1588	958	1698	1719	1624
c) Dendritic cell vaccination and tumour challenge experiment - tumour volume day 14
unpulsed DC	Pulsed DC
2058	1493
2498	1588
2183	958
3011	1698
2759	1719
2445	1624
d) Dendritic cell vaccination and tumour challenge experiment - body weight change
Rel. Body Weight [%]
unpulsed DCs
	day 0	day 2	day 5	day 7	day 9	day 12	day 14
1	100	98.1183	101.344	100.806	104.032	111.828	113.118
2	100	99.7126	106.705	109.722	110.536	116.523	117.96
3	100	98.1183	105.215	107.796	109.946	117.581	121.452
4	100	99.5394	106.499	109.109	112.59	119.345	121.546
5	100	100.662	104.799	104.192	109.046	111.693	116.878
6	100	98.6168	104.713	106.916	110.297	115.164	118.443
Pulsed DCs
	day 0	day 2	day 5	day 7	day 9	day 12	day 14
1	100	100.726	104.916	108.771	104.693	111.732	116.369
2	100	100.154	105.149	107.724	104.377	113.285	114.573
3	100	98.1016	100.051	102.925	102.617	107.337	113.391
4	100	100.405	102.278	107.291	110.329	110.38	112.354
5	100	101.628	103.093	103.798	110.092	110.689	117.526
6	100	97.4718	100.915	103.389	104.626	107.047	112.534

## Sheet: Fig 5D
e) Normalized OD readings from IHC
CD8
	OD	Absolute Mean	SD		RelativeMean	SD
unpulsed DC 1	0.257321	0.406103	0.129864		1	0.319782
unpulsed DC 2	0.345842
unpulsed DC 3	0.549208
unpulsed DC 4	0.472042
Pulsed DC 1	0.725299	1.04612	0.297115		2.57601	0.731624
Pulsed DC 2	0.90139
Pulsed DC 3	1.40654
Pulsed DC 4	1.15127
CD4
	OD	Absolute Mean	SD		RelativeMean	SD
unpulsed DC 1	0.32018	0.337127	0.115366		1	0.342203
unpulsed DC 2	0.242187
unpulsed DC 3	0.282689
unpulsed DC 4	0.50345
Pulsed DC 1	0.176091	0.214187	0.0414491		0.635331	0.122948
Pulsed DC 2	0.186432
Pulsed DC 3	0.227563
Pulsed DC 4	0.266661
CD163
	OD	Absolute Mean	SD		RelativeMean	SD
unpulsed DC 1	0.285966	0.287151	0.0204234		1	0.071124
unpulsed DC 2	0.292597
unpulsed DC 3	0.30963
unpulsed DC 4	0.260412
Pulsed DC 1	0.26982	0.245163	0.0590643		0.853778	0.20569
Pulsed DC 2	0.189056
Pulsed DC 3	0.205143
Pulsed DC 4	0.316635

## Sheet: Fig S1A
In vitro enzyme activity assay
		Rep 1	Rep 2	Average	SD
PRMT5	No Compound	99.6783	100.322	100	0.321744
	T1-44, 10 μM	-0.197551	-0.205273	-0.201412	0.00386093
	EPZ015666, 0.01 μM	89.3001	83.7892	86.5447	2.75542
	EPZ015666, 0.1 μM	58.1244	49.6277	53.8761	4.24831
	EPZ015666, 1 μM	5.83579	5.49475	5.66527	0.170524
PRMT1	No Compound	101.463	98.5375	100	1.46251
	T1-44, 10 μM	102.091	102.161	102.126	0.0352766
	MS023, 0.1 μM	58.9917	57.2234	58.1076	0.88412
	MS023, 1 μM	40.5001	38.0763	39.2882	1.2119
	MS023, 10 μM	9.66763	9.84328	9.75545	0.0878241
PRMT3	No Compound	100.398	99.6016	100	0.398351
	T1-44, 10 μM	98.6896	99.9717	99.3306	0.641042
	SGC707, 0.009 μM	83.8297	85.0382	84.434	0.60424
	SGC707, 0.09 μM	39.7267	43.2447	41.4857	1.75901
	SGC707, 0.9 μM	3.06049	1.74857	2.40453	0.655961
PRMT8	No Compound	100.291	99.7094	100	0.29056
	T1-44, 10 μM	105.943	108.752	107.347	1.40451
	MS023, 0.0007 μM	97.3801	94.846	96.113	1.267
	MS023, 0.007 μM	50.3503	52.002	51.1762	0.825844
	MS023, 0.07μM	10.7753	8.97297	9.87412	0.901144
PRMT4	No Compound	99.8324	100.168	100	0.167593
	T1-44, 10 μM	93.0257	92.2846	92.6551	0.37055
	MS023, 0.03 μM	88.2408	87.6627	87.9518	0.28906
	MS023, 0.3 μM	58.031	57.3145	57.6728	0.358249
	MS023, 3 μM	15.4685	19.54	17.5042	2.03572
PRMT6	No Compound	100.962	99.0382	100	0.961809
	T1-44, 10 μM	75.8941	72.975	74.4345	1.45957
	MS023, 0.1 μM	90.7437	91.2156	90.9797	0.235958
	MS023, 1 μM	58.8288	55.9164	57.3726	1.4562
	MS023, 10 μM	15.1676	11.4799	13.3237	1.84384
DOT1L	No Compound	100.568	99.4319	100	0.568127
	T1-44, 10 μM	102.692	105.057	103.874	1.1825
	SGC0946, 0.002 μM	91.9185	96.614	94.2663	2.34775
	SGC0946, 0.02 μM	44.8365	44.9925	44.9145	0.0780053
	SGC0946, 0.2 μM	3.2562	3.35975	3.30798	0.0517734
G9a	No Compound	99.3655	100.634	100	0.634487
	T1-44, 10 µM	83.7122	83.3668	83.5395	0.172677
	UNC0646, 0.01 µM	78.7567	79.1744	78.9655	0.208819
	UNC0646, 0.1 µM	55.2405	57.0476	56.1441	0.903542
	UNC0646, 1 µM	19.5567	19.653	19.6049	0.0481889
SET8	No Compound	100.155	99.8453	100	0.154724
	T1-44, 10 µM	93.0628	92.3424	92.7026	0.360178
	Ryuvidine, 0.1 µM	80.4616	84.4946	82.4781	2.01649
	Ryuvidine, 1 µM	30.3665	32.8624	31.6145	1.24794
	Ryuvidine, 10 µM	6.14838	5.53456	5.84147	0.306912
SET7/9	No Compound	100.342	99.6584	100	0.341559
	T1-44, 10 µM	93.6812	94.7628	94.222	0.540802
	PFI-2, 0.03 µM	77.8556	74.3546	76.1051	1.75049
	PFI-2, 0.3 µM	44.0697	41.8439	42.9568	1.11291
	PFI-2, 3 µM	2.31406	0.58919	1.45163	0.862437
SUV39H1	No Compound	100.363	99.637	100	0.363043
	T1-44, 10 µM	92.0426	93.2029	92.6228	0.580173
	Chaetocin, 0.1 µM	91.7403	95.3395	93.5399	1.79958
	Chaetocin, 1 µM	41.0047	41.1506	41.0777	0.0729559
	Chaetocin, 10 µM	0.239712	0.163282	0.201497	0.038215
SETDB1	No Compound	100.784	99.2165	100	0.783533
	T1-44, 10 µM	97.5735	95.1186	96.346	1.22747
	SAH, 0.1 µM	97.786	94.4622	96.1241	1.66192
	SAH, 1 µM	85.9287	85.7048	85.8167	0.111933
	SAH, 10 µM	26.2891	27.4768	26.8829	0.593815

[truncated: 14 more sheets: Fig. S1D, Fig S1E, Fig S1F, Fig S2A, Fig S2B, Fig S2C, Fig S3C, Fig S4C, Fig S4D, Fig S7A, Fig S7B, Fig S7D, Fig S8B, Fig S8C]
